# Supplementary material for: Global Marine Cold Seep Metagenomes Reveal Diversity of Taxonomy, Metabolic Function, and Natural Products
Source: Genomics Proteomics Bioinformatics. 2023 Dec 13;22(2):qzad006. doi: 10.1093/gpbjnl/qzad006 (PMC12016038; doi:10.1093/gpbjnl/qzad006)
Supplement: qzad006_Supplementary_Data [file qzad006_supplementary_data.zip]

Archive with 18 entries (18 files):
- Supplementary material captions.docx
- Table S1-done.xlsx
- Table S2-done.xlsx
- Table S3-done.xlsx
- Table S4-done.xlsx
- Table S5-done.xlsx
- Table S6-done.xlsx
- Table S7-done.xlsx
- Table S8-done.xlsx
- Table S9-done.xlsx
- Table S10-done.xlsx
- Table S11-done.xlsx
- Table S12-done.xlsx
- Figure S1.pdf
- Figure S2.pdf
- Figure S3.pdf
- Figure S4.pdf
- Figure S5.pdf
