# Supplementary material for: Global Marine Cold Seep Metagenomes Reveal Diversity of Taxonomy, Metabolic Function, and Natural Products
Source: Genomics Proteomics Bioinformatics. 2023 Dec 13;22(2):qzad006. doi: 10.1093/gpbjnl/qzad006 (PMC12016038; doi:10.1093/gpbjnl/qzad006)
Supplement: qzad006_Supplementary_Data [file qzad006_supplementary_data.zip › Table S1-done.xlsx]

## Sheet: Table S1
Table S1 The global cold seep metagenome and assembly statistics
Note: For the longitude and latitude, the indeterminate loci are in orange text.NCBI, National Center of Biotechnology Information; mbsf, meters below sea floor;
SRA accession	Geographic location	Abbreviation	Type	Longitude	Latitude	NCBI BioProject	Sample name	Depth (mbsf)	Water depth (m)	Sequencing platform	Quality control reads			Assemblies statistics (contig > 1 k)						Publication data information
											Reads count	Total bases	Total bases (Gb)	Contig numbers	Total size (bp)	Total size (Mb)	Max length (bp)	Average length (bp)	N50 (bp)	Source DOI	Source reference
SRR1971625	Haakon Mosby mud volcano	HM	Mud volcano	14.73	72.004	PRJNA248084	HM_c_0.1	0–0.1	1250	Illumina HiSeq 1000	30545926	3256537650	3.26	19550	50957347	50.96	147276	2606.5	3038	DOI: 10.1038/nature05227 10.1038/s41396-018-0263-1	Niemann, H., Lösekann, T., de Beer D, et al. Novel microbial communities of the Haakon Mosby mud volcano and their role as a methane sink., Nature 2006;443:854–8. Ruff SE, Felden J, Gruber-Vodicka HR, Marcon Y, Knittel K, Ramette A, et al. In situ development of a methanotrophic microbiome in deep-sea sediments. ISME J 2019;13:197–213.
SRR1971624				14.732	72.003		HM_b_0.1	0–0.1	1250	Illumina HiSeq 1000	7926396	845513765	0.85	7228	23363789	23.36	108044	3232.4	5376
SRR1971622				14.728	72.003		HM_2.8	2.8	1250	Illumina HiSeq 1000	20462486	2174778323	2.17	9226	27591847	27.59	115249	2990.7	4217
SRR1971621				14.726	72		HM_b_3.8	3.8	1250	Illumina HiSeq 1000	40936642	4353300134	4.35	47572	112397084	112.4	154518	2362.7	2615
SRR1971620				14.726	72.005		HM_a_3.8	3.8	1250	Illumina HiSeq 1000	45776320	4858435343	4.86	19763	65709993	65.71	116275	3324.9	5100
SRR1971619				14.719	72.001		HM_a_0.1	0–0.1	1250	Illumina HiSeq 1000	66139488	6988853899	6.99	19499	30115570	30.12	185337	1544.5	1460
SRR5716301	Pacific Ocean: Eastern North Pacific, ODP site 1244	ENP	Gas hydrate	-125.12	44.586	PRJNA390944	ENP_3.55	3.55	895	Illumina HiSeq 2500	20043096	2004012446	2	26572	62670481	62.67	59813	2358.5	2649	DOI: 10.1111/1462-2920.15656	Glass JB, Ranjan P, Kretz CB, Nunn BL, Johnson AM, Xu M, et al. Microbial metabolism and adaptations in Atribacteria-dominated methane hydrate sediments. Environ Microbiol 2021;23:4646–60.
SRR5716302				-125.12	44.586				895	Illumina HiSeq 2500	27357944	2736011703	2.74	37830	89236658	89.24	64798	2358.9	2645
SRR5716303				-125.12	44.586		ENP_2	2	895	Illumina HiSeq 2500	23143060	2317476167	2.32	12489	30977665	30.98	46528	2480.4	2645
SRR5716304				-125.12	44.586				895	Illumina HiSeq 2500	21158364	2118261565	2.12	8555	24883135	24.88	69770	2908.6	3778
SRR5716305				-125.12	44.586		ENP_18.1	18.1	895	Illumina HiSeq 2500	16991376	1700578111	1.7	8629	25964209	25.96	100745	3008.9	4038
SRR5716306				-125.12	44.586				895	Illumina HiSeq 2500	21599762	2163822902	2.16	9954	30593564	30.59	106034	3073.5	4191
SRR5716307				-125.12	44.586		ENP_8.6	8.6	895	Illumina HiSeq 2500	19910330	1994396476	1.99	9096	21706513	21.71	39531	2386.4	2695
SRR5716308				-125.12	44.586				895	Illumina HiSeq 2500	29100396	2914318159	2.91	13566	34193392	34.19	72595	2520.5	2977
SRR5716309				-125.12	44.586		ENP_20.69	20.69	895	Illumina HiSeq 2500	20010898	2003539784	2	23972	65921971	65.92	113871	2750	3491
SRR5716310				-125.12	44.586				895	Illumina HiSeq 2500	19991978	2002328995	2	22283	62536915	62.54	118022	2806.5	3585
SRR5716311				-125.12	44.586		ENP_68.55	68.55	895	Illumina HiSeq 2500	19730962	1976029962	1.98	9213	21797330	21.8	30378	2365.9	2674
SRR5716312				-125.12	44.586				895	Illumina HiSeq 2500	16861808	1688394897	1.69	7117	17443079	17.44	23495	2450.9	2878
SRR5716313				-125.12	44.586		ENP_35.65	35.65	895	Illumina HiSeq 2500	27041218	2700331839	2.7	30276	71410824	71.41	80313	2358.7	2643
SRR5716314				-125.12	44.586				895	Illumina HiSeq 2500	14573524	1455476078	1.46	17886	38886943	38.89	35949	2174.2	2350
SRR6660646	Pacific Ocean: Santa Monica Mounds	SMM	Gas hydrate	-118.668	33.7891	PRJNA431796	SMM_0.3	0–0.3	860.5	Illumina NextSeq 500	336069074	49030255747	49.03	235413	393858327	393.86	94311	1673.1	1627	DOI: 10.1038/s41396-021-01047-0	Yu H, Skennerton CT, Chadwick GL, Leu AO, Aoki M, Tyson GW, et al. Sulfate differentially stimulates but is not respired by diverse anaerobic methanotrophic archaea. ISME J 2022;16:168–77.
SRR12623516	Scotian Basin	SB	Oil and gas seep	-60.2118	43.0105	PRJNA598277	SB_0	0	2306	Illumina NextSeq 500	122827110	18269676722	18.27	167080	277813694	277.81	72700	1662.8	1598	DOI: 10.1038/s41467-020-19648-2	Dong X, Rattray JE, Campbell DC, Webb J, Chakraborty A, Adebayo O, et al. Thermogenic hydrocarbon biodegradation by diverse depth-stratified microbial populations at a Scotian Basin cold seep. Nat Commun 2020;11:5825.
SRR12623517				-60.2118	43.0105		SB_0.2	0.2	2306	Illumina NextSeq 500	119136366	17742083181	17.74	251222	551192742	551.19	214113	2194	2304
SRR12623518				-60.2118	43.0105		SB_0.6	0.6	2306	Illumina NextSeq 500	116289380	17231561649	17.23	71109	218117253	218.12	309708	3067.4	4175
SRR12623519				-60.2118	43.0105		SB_1	1	2306	Illumina NextSeq 500	109576956	16315832419	16.32	145139	363509658	363.51	245307	2504.6	2906
SRR12623520				-60.2118	43.0105		SB_1.5	1.5	2306	Illumina NextSeq 500	107967176	16058496832	16.06	155624	390928279	390.93	297227	2512	2953
SRR12623521				-60.2118	43.0105		SB_2	2	2306	Illumina NextSeq 500	193101712	26974305800	26.97	184742	434458792	434.46	276064	2351.7	2586
SRR12623522				-60.2118	43.0105		SB_2.5	2.5	2306	Illumina NextSeq 500	142305876	19835755550	19.84	135735	344210785	344.21	297227	2535.9	2951
SRR9649755	Gulf of Mexico	GoM	Oil and gas seep	-95.1543	27.7229	PRJNA553005	GOM_D24	0.1–0.15	1600	Illumina HiSeq 2500	42613656	7641934775	7.64	65751	97034482	97.03	32553	1475.8	1411	DOI: 10.1038/s41598-020-62840-z	Zhao R, Summers ZM, Christman GD, Yoshimura KM, Biddle JF. Metagenomic views of microbial dynamics influenced by hydrocarbon seepage in sediments of the Gulf of Mexico. Sci Rep 2020;10:5772.
SRR9649756				-95.1543	27.7229		GOM_D27	0.1–0.15	1600	Illumina HiSeq 2500	65920692	10930209684	10.93	65083	100882770	100.88	23692	1550.1	1487
SRR9649758				-95.1543	27.7229		GOM_D33	0.1–0.15	1600	Illumina HiSeq 2500	70803754	11978859143	11.98	62493	98443914	98.44	70352	1575.3	1510
SRR9649759				-95.1543	27.7229		GOM_D72	0.1–0.15	1600	Illumina HiSeq 2500	68090652	11409579186	11.41	58586	89208276	89.21	42044	1522.7	1460
SRR9649760				-95.1543	27.7229		GOM_D75	0.1–0.15	1600	Illumina HiSeq 2500	64496534	10934578625	10.93	58462	95177378	95.18	48478	1628	1561
SRR7716470	Eastern Gulf of Mexico(deep seabed petroleum seeps )	EGoM	Oil and gas seep	-86.01	27.43	PRJNA485648	E29	5–6	3200	NextSeq 500	149050864	22066394596	22.07	267559	522723689	522.72	301533	1953.7	1965	DOI: 10.1038/s41467-019-09747-0	Dong X, Greening C, Rattray JE, Chakraborty A, Chuvochina M, Mayumi D, et al. Metabolic potential of uncultured bacteria and archaea associated with petroleum seepage in deep-sea sediments. Nat Commun 2019;10:1816.
SRR7716469				-87.51	26.59		E26	5–6	2800	NextSeq 500	85993110	12466621455	12.47	39235	68041120	68.04	69107	1734.2	1648
SRR7716471				-86.81	26.28		E44	5–6	3000	NextSeq 500	138950868	20538971869	20.54	224461	490157303	490.16	183532	2183.7	2291
ERR3365594	Western Gulf of Mexico	WGoM	Asphalt volcano	-93.4352	21.8999	PRJEB32776	WGM_0.03	0.00–0.03	2925	Illumina HiSeq 1500	80169418	18296411471	18.3	206228	367185252	367.19	82443	1780.5	1759	DOI: 10.1128/mBio.01814-19	Laso-Perez R, Hahn C, van Vliet DM, Tegetmeyer HE, Schubotz F, Smit NT, et al. Anaerobic degradation of non-methane alkanes by “candidatus methanoliparia” in hydrocarbon seeps of the Gulf of Mexico. mBio 2019;10:e01814-19.
ERR3365595				-93.4352	21.8999			0.00–0.03	2925	Illumina HiSeq 1500	114889632	26710952320	26.71	325423	598255567	598.26	68853	1838.4	1834
ERR3341267				-93.4352	21.8999			0.00–0.03	2925	Illumina HiSeq 1500	37931186	8766441219	8.77	139076	244467830	244.47	38035	1757.8	1738
ERR3341266				-93.4352	21.8999			0.00–0.03	2925	Illumina HiSeq 1500	4162670	892904103	0.89	19830	33906471	33.91	23124	1709.9	1686
ERR3341265				-93.4352	21.8999			0.00–0.03	2925	Illumina MiSeq	2635512	640937796	0.64	11054	16923655	16.92	18776	1531	1479
ERR3341264				-93.4352	21.8999			0.00–0.03	2925	Illumina MiSeq	2251310	547643102	0.55	7551	10440775	10.44	5556	1382.7	1330
ERR3341263				-93.2468	22.0226		WGM_0.15	0.15	1600	Illumina MiSeq	4641242	1147806213	1.15	14295	34156978	34.16	121220	2389.4	2554
SRR19020600	South China Sea: Jiaolong cold seep	SCS_JL	Oil and gas seep	119.28	22.1	PRJCA000792/PRJNA831433	JL_0.02	0–0.02	1143	Illumina HiSeq 2500	95871422	22479298933	22.48	221038	331533706	331.53	262142	1499.9	1419	DOI: 10.1007/s42995-020-00057-9; DOI: 10.1111/1462-2920.15796	Li W, Wu Y, Zhou G, Huang H, Wang Y. Metabolic diversification of anaerobic methanotrophic archaea in a deep-sea cold seep. Mar Life Sci Technol 2020;2:431–41.
SRR19020599				119.28	22.1		JL_0.06	0.04–0.06	1143	Illumina HiSeq 2500	48165858	11083776862	11.08	122276	180799586	180.8	21152	1478.6	1416
SRR19020591				119.28	22.1		JL_0.1	0.08–0.10	1143	Illumina HiSeq 2500	44438112	10288461402	10.29	123222	197267213	197.27	45875	1600.9	1555
SRR19020590				119.28	22.1		JL_0.14	0.12–0.14	1143	Illumina HiSeq 2500	43103204	10091642941	10.09	109091	180242749	180.24	52112	1652.2	1609
SRR19020584	South China Sea: Haiyang4 cold seep	SCS_HY4	Methane seep	119.199	21.3052	PRJNA702903/PRJNA831433	HY4_0.02	0–0.02	3005.56	Illumina NovaSeq6000	106380094	15619746282	15.62	236764	462735893	462.74	54216	1954.4	1993	DOI: 10.1111/1462-2920.15796	Li WL, Dong X, Lu R, Zhou YL, Zheng PF, Feng D, et al. Microbial ecology of sulfur cycling near the sulfate-methane transition of deep-sea cold seep sediments. Environ Microbiol 2021;23:6844–58.
SRR19020588				119.199	21.3052		HY4_0.08	0.06–0.08	3005.56	Illumina NovaSeq6000	31788754	4704384093	4.7	45263	73184511	73.18	18694	1616.9	1558
SRR19020587				119.199	21.3052		HY4_0.1	0.08–0.10	3005.56	Illumina NovaSeq6000	66037404	9494932343	9.49	108051	197616747	197.62	55436	1828.9	1804
SRR19020586				119.199	21.3052		HY4_0.18	0.16–0.18	3005.56	Illumina NovaSeq6000	54819518	7969749275	7.97	109803	203948156	203.95	53276	1857.4	1848
SRR19020585				119.199	21.3052		HY4_0.24	0.22–0.24	3005.56	Illumina NovaSeq6000	23482690	3479852600	3.48	43229	77932162	77.93	51909	1802.8	1812
SRR19020598	South China Sea:Site F1 cold seep	SCS_SF1	Methane seep	119.285	22.1158		SF_0.02	0–0.02	1162.52	Illumina NovaSeq6000	163311312	24269117577	24.27	200790	362089292	362.09	130462	1803.3	1765	DOI: 10.1038/s41467-022-32503-w	Dong X, Zhang C, Peng Y, Zhang HX, Shi LD, Wei G, et al. Phylogenetically and catabolically diverse diazotrophs reside in deep-sea cold seep sediments. Nat Commun 2022;13:4885.
SRR19020597				119.285	22.1158		SF_0.08	0.06–0.08	1162.52	Illumina NovaSeq6000	70276754	10444912406	10.44	143192	245330355	245.33	57668	1713.3	1694
SRR19020596				119.285	22.1158		SF_0.1	0.08–0.10	1162.52	Illumina NovaSeq6000	65237994	9688035174	9.69	135796	236684150	236.68	113808	1742.9	1725
SRR19020595				119.285	22.1158		SF_0.12	0.10–0.12	1162.52	Illumina NovaSeq6000	17233410	2558963434	2.56	28459	47138671	47.14	15339	1656.4	1628
SRR19020594				119.285	22.1158		SF_0.18	0.16–0.18	1162.52	Illumina NovaSeq6000	201884578	29869408272	29.87	335995	654861856	654.86	202771	1949	1989
SRR19020593				119.285	22.1158		SF_0.2	0.18–0.20	1162.52	Illumina NovaSeq6000	51516332	7648759028	7.65	99210	179442903	179.44	135538	1808.7	1798
SRR19020592				119.285	22.1161		SF_0.26	0.24–0.26	1162.52	Illumina NovaSeq6000	52916462	7806133090	7.81	112570	208897050	208.9	104620	1855.7	1848
SRR13892607	South China Sea: Site F2 cold seep	SCS_SF2	Methane seep	119.32	22.36	PRJNA707313	SW_1	seawater	1119	HiSeq X Ten	536937850	78978463501	78.98	343286	863061024	863.06	171176	2514.1	2973	DOI: 10.1038/s41597-022-01586-x	Zhang H, Wang M, Wang H, Chen H, Cao L, Zhong Z, et al. Metagenome sequencing and 768 microbial genomes from cold seep in South China Sea. Sci Data 2022;9:480.
SRR13892606				119.32	22.36		SW_2	seawater	1121	HiSeq X Ten	422149426	61165803758	61.17	494511	934276911	934.28	909845	1889.3	1878
SRR13892595				119.29	22.16		SW_3	seawater	1127	HiSeq X Ten	418723528	61921080146	61.92	686446	1384422638	1384.42	1066318	2016.8	2094
SRR13892591				119.29	22.16		SW_4	seawater	1120	HiSeq X Ten	425556496	62993936698	62.99	744303	1684082792	1684.08	755276	2262.6	2432
SRR13892590				119.28	22.01		RS_1	0–0.02	1153	HiSeq X Ten	420110632	62427181934	62.43	740265	1446057853	1446.06	452405	1953.4	1962
SRR13892589				119.28	22.01		RS_2	0.02–0.04	1153	HiSeq X Ten	419548172	62428537987	62.43	714816	1343990465	1343.99	589541	1880.2	1869
SRR13892588				119.28	22.01		RS_3	0.04–0.06	1153	HiSeq X Ten	393548416	58456407003	58.46	750897	1416079337	1416.08	274561	1885.9	1880
SRR13892587				119.28	22.01		RS_4	0.06–0.08	1153	HiSeq X Ten	350907066	52185595065	52.19	679140	1282942976	1282.94	327848	1889.1	1872
SRR13892586				119.28	22.01		RS_5	0.08–0.1	1153	HiSeq X Ten	419862096	62497949276	62.5	919042	1737558480	1737.56	361567	1890.6	1863
SRR13892585				119.28	22.01		RS_6	0.10–0.12	1153	HiSeq X Ten	420424276	62541784796	62.54	646464	1227177148	1227.18	669452	1898.3	1880
SRR13892605				119.28	22.01		RS_7	0.12–0.14	1153	HiSeq X Ten	419842106	62462846434	62.46	817238	1648033880	1648.03	805736	2016.6	2026
SRR13892604				119.28	22.01		RS_8	0.14–0.16	1153	HiSeq X Ten	441687838	65676921819	65.68	779764	1577036947	1577.04	223333	2022.5	2045
SRR13892603				119.28	22.01		RS_9	0.16–0.18	1153	HiSeq X Ten	434397424	64664601733	64.66	830240	1716501696	1716.5	517657	2067.5	2110
SRR13892602				119.28	22.01		RS_10	0.18–0.20	1153	HiSeq X Ten	410501696	61100204708	61.1	770448	1540063404	1540.06	434319	1998.9	2013
SRR13892601				119.28	22.17		RS_11	0–0.20	1121	HiSeq X Ten	451330650	67364542145	67.36	702703	1463230192	1463.23	414992	2082.3	2138
SRR13892600				119.28	22.17		RS_12	0.20–0.55	1121	HiSeq X Ten	465185098	69423014317	69.42	425550	944060384	944.06	635758	2218.4	2353
SRR13892599				119.28	22.17		RS_13	0.55–0.90	1121	HiSeq X Ten	450099302	67172654147	67.17	516047	1108275644	1108.28	383262	2147.6	2245
SRR13892598				119.28	22.17		RS_14	0.90–1.25	1121	HiSeq X Ten	482999360	72100863554	72.1	216429	443621790	443.62	284771	2049.7	2113
SRR13892597				119.28	22.17		RS_15	1.25–1.60	1121	HiSeq X Ten	450797114	67295349971	67.3	210156	431139685	431.14	637718	2051.5	2125
SRR13892596				119.28	22.17		RS_16	1.60–1.95	1121	HiSeq X Ten	471603304	70405275250	70.41	249150	574939801	574.94	239392	2307.6	2509
SRR13892594				119.28	22.17		RS_17	1.95–2.30	1121	HiSeq X Ten	517575488	77137891220	77.14	382737	832810005	832.81	284108	2175.9	2296
SRR13892593				119.28	22.17		RS_18	2.30–2.65	1121	HiSeq X Ten	491037490	73301068534	73.3	417680	910742871	910.74	322722	2180.5	2317
SRR13892592				119.28	22.17		RS_19	2.65–3.00	1121	HiSeq X Ten	438573340	65476736563	65.48	325767	691388177	691.39	284106	2122.3	2213
SRR14270297	South China Sea: Formosa Ridge	SCS_FR	Methane seep	119.288	22.1247	PRJNA722826	S1	0–0.60	1165	HiSeq X Ten	339075270	50515910390	50.52	502243	1003807830	1003.81	385299	1998.6	2019	DOI: 10.1128/mSystems.00703-21	Li et al., Bacteria and Archaea Synergistically Convert Glycine Betaine to Biogenic Methane in the Formosa Cold Seep of the South China Sea,mSystems (2021)
SRR14339844				119.288	22.1247		S4	0–0.60	1165	HiSeq X Ten	325606616	48400011482	48.4	19809	42363419	42.36	127741	2138.6	2140
SRR14339845				119.288	22.1247		S3	0–0.60	1165	HiSeq X Ten	343231542	51276948056	51.28	46056	83236749	83.24	158605	1807.3	1795
SRR14339846				119.288	22.1247		S2	0–0.60	1165	HiSeq X Ten	368620116	55080372417	55.08	74273	142859440	142.86	109030	1923.4	1957
SRR18920794	South China Sea: Haima seep	SCS_HM1	Methane seep	118.79	22.09	PRJNA628571/PRJNA831433	Haima1_0.04	0.02–0.04	1380	Illumina HiSeq 2500	230957850	34341091874	34.34	591247	1198227921	1198.23	192012	2026.6	2072	DOI: 10.1016/j.dsr.2021.103489	Lu R, Gao Z, Li W, Wei Z, Wei T, Huang J, et al. Asgard archaea in the haima cold seep: spatial distribution and genomic insights. Deep Sea Res Part 1 Oceanogr Res Pap 2021;170:103489.
SRR18920793				118.79	22.09		Haima1_0.12	0.10–0.12	1380	Illumina HiSeq 2500	197773968	29436252129	29.44	481218	924504823	924.5	245744	1921.2	1925
SRR18920792				118.79	22.09		Haima1_0.2	0.18–0.20	1380	Illumina HiSeq 2500	145908896	21673660758	21.67	295574	575058573	575.06	136970	1945.6	1952
SRR18920791				118.79	22.09		Haima1_a_0.28	0.26–0.28	1380	Illumina HiSeq 2500	121220622	18035939272	18.04	246965	450286624	450.29	112280	1823.3	1802
SRR18920790				118.79	22.09		Haima1_b_0.28	0.26–0.28	1380	Illumina HiSeq 2500	148283598	22034471733	22.03	296504	546090160	546.09	125091	1841.8	1826
SRR18936880			Methane seep	118.79	22.09		Haima3_0.12	0.10–0.12	1380	Illumina HiSeq 2500	125073026	18573009607	18.57	152492	266431182	266.43	126771	1747.2	1680
SRR18936879				118.79	22.09		Haima3_0.2	0.18–0.20	1380	Illumina HiSeq 2500	128191490	19068573752	19.07	199565	329246782	329.25	188899	1649.8	1593
SRR18936878				118.79	22.09		Haima3_0.28	0.26–0.28	1380	Illumina HiSeq 2500	131231666	20791968932	20.79	264365	460151022	460.15	88222	1740.6	1689
SRR18936877				118.79	22.09		Haima3_0.36	0.34–0.36	1380	Illumina HiSeq 2500	84265748	12541090454	12.54	160486	286065263	286.07	89697	1782.5	1761
SRR18936876				118.79	22.09		Haima3_0.76	0.74–0.76	1380	Illumina HiSeq 2500	111121794	16523302212	16.52	227574	462654805	462.65	375457	2033	2043
SRR18936875			Methane seep	118.79	22.09		Haima5_0.02	0–0.02	1390	Illumina HiSeq 2500	147358482	21916938601	21.92	259869	515213908	515.21	156497	1982.6	2025
SRR18936874				118.79	22.09		Haima5_0.06	0.04–0.06	1390	Illumina HiSeq 2500	174930730	26028448940	26.03	302152	637054401	637.05	158877	2108.4	2199
SRR18936873				118.79	22.09		Haima5_0.14	0.12–0.14	1390	Illumina HiSeq 2500	74605560	11101137710	11.1	115937	225966163	225.97	82134	1949	1963
SRR18936872				118.79	22.09		Haima5_0.22	0.20–0.22	1390	Illumina HiSeq 2500	93300720	13877778328	13.88	115626	280380563	280.38	240904	2424.9	2717
SRR18936871				118.79	22.09		Haima5_0.3	0.28–0.30	1390	Illumina HiSeq 2500	80955908	12042439318	12.04	133807	258170913	258.17	64390	1929.4	1965
SRR22936147	South China Sea: Haima cold seep（this study）	SCS_HM2	Methane seep	119.285	22.1162	NCBI project ID: PRJNA916811 NMDC project ID: NMDC10018281 GSA project ID: CRA010074	HTR2	0–0.02	1100	MGISEQ-2000	262222398	38983906150	38.98	356229	658299735	658.3	175962	1848	1835	This study	This study
SRR22936144				119.285	22.116		HTR3	0–0.02	1100	MGISEQ-2000	303250000	45075954083	45.08	397722	722682607	722.68	135241	1817.1	1799
SRR22936143				119.285	22.116		HTR4	0–0.02	1100	MGISEQ-2000	306030658	45554222975	45.55	443394	850522057	850.52	86577	1918.2	1931
SRR22936142				119.286	22.1156		HTR5	0–0.02	1100	MGISEQ-2000	343648770	51169985543	51.17	465299	876412537	876.41	145288	1883.5	1877
SRR22936140				119.285	22.1158		HTR7	0–0.02	1100	MGISEQ-2000	291126054	43362252337	43.36	356376	662821294	662.82	179649	1859.9	1857
SRR22936146				119.286	22.1156		HTR11	0–0.02	1100	MGISEQ-2000	304213020	45279294462	45.28	436186	810839137	810.84	161196	1858.9	1843
SRR22936145				119.286	22.1151		HTR12	0–0.02	1100	MGISEQ-2000	345736832	51425059731	51.43	402733	685726611	685.73	67121	1702.7	1658
SRR22936138				119.286	22.1151		HTR9	0.02–0.04	1100	MGISEQ-2000	333664930	49571079815	49.57	328042	670636048	670.64	203031	2044.4	2092
SRR22936139				119.286	22.1151		HTR8	0.1–0.12	1100	MGISEQ-2000	291146826	43309615814	43.31	316461	628394789	628.39	193635	1985.7	2022
SRR22936137				119.286	22.1151		HTR10	0.18–0.2	1100	MGISEQ-2000	327188422	48604347681	48.6	380869	728590083	728.59	238927	1913	1923
SRR22936148				119.285	22.1164		HTR1	0–0.8	1100	MGISEQ-2000	345178336	51384370641	51.38	672508	1311297823	1311.3	306270	1949.9	1947
SRR22936141				119.285	22.1164		HTR6	0.8–1.6	1100	MGISEQ-2000	250960342	37330892107	37.33	355428	750144793	750.14	470610	2110.5	2194
