# Supplementary material for: Global Marine Cold Seep Metagenomes Reveal Diversity of Taxonomy, Metabolic Function, and Natural Products
Source: Genomics Proteomics Bioinformatics. 2023 Dec 13;22(2):qzad006. doi: 10.1093/gpbjnl/qzad006 (PMC12016038; doi:10.1093/gpbjnl/qzad006)
Supplement: qzad006_Supplementary_Data [file qzad006_supplementary_data.zip › Table S2-done.xlsx]

## Sheet: Table S2
Table S2 The genomic characteristics of 3175 MAGs
Note: MAGs, metagenome-assembled genomes; ANI, average nucleotide identity; GTDB, Genome Taxonomy Database; OTUs, operational taxonomic units; MIMAG, metagenome-assembled genome; rRNA, ribosomal RNA; tRNA, transfer RNA; CDS, coding sequence.
Genome ID	Public MAGs	ANI > 95%	New_GTDB_species	OTU ID	Completeness	Contamination	Size (Mb)	GC (%)	N50	Quality_tier_standard(MIMAG，10.1038/nbt.3893)	#Contigs	#CDS	#rRNA	#tRNA	GTDB_classification	fastani_reference	fastani_reference_radius	fastani_taxonomy	fastani_ani	fastani_af	closest_placement_reference	closest_placement_radius	closest_placement_taxonomy	closest_placement_ani	closest_placement_af	pplacer_taxonomy	classification_method	note	other_related_references(genome_id,species_name,radius,ANI,AF)	msa_percent	red_value
SRR13892607_ma2_bin.8	No	Yes	Yes	OTU1035	95.96	2.73	9.26	37.78	2146	High	3936	7578	4	59	d__Bacteria;p__Proteobacteria;c__Gammaproteobacteria;o__Thiotrichales;f__Thiotrichaceae;g__HyVt-477;s__	N/A	N/A	N/A	N/A	N/A	GCA_011375245.1	95	d__Bacteria;p__Proteobacteria;c__Gammaproteobacteria;o__Thiotrichales;f__Thiotrichaceae;g__HyVt-477;s__HyVt-477 sp011375245	76.01	0.09	d__Bacteria;p__Proteobacteria;c__Gammaproteobacteria;o__Thiotrichales;f__Thiotrichaceae;g__HyVt-477;s__	taxonomic classification defined by topology and ANI	N/A	GCA_902727985.1, s__HyVt-477 sp902727985, 95.0, 76.13, 0.05	96.47	0.897075
7_SB_sbin_7_41	Yes	Yes	Yes	OTU1766	50.06	9.97	8.47	36.84	1658	Medium	4948	7360	1	42	d__Bacteria;p__GCA-001730085;c__;o__;f__;g__;s__	N/A	N/A	N/A	N/A	N/A	GCA_001730085.1	95	d__Bacteria;p__GCA-001730085;c__GCA-001730085;o__GCA-001730085;f__GCA-001730085;g__GCA-001730085;s__GCA-001730085 sp001730085	74.93	0	d__Bacteria;p__;c__;o__;f__;g__;s__	taxonomic classification defined by topology and ANI	N/A	N/A	22.57	0.335832
SRR18920794_vb_S1C17313	No	Yes	Yes	OTU601	79.3	3.06	7.78	65.26	14703	Medium	669	6376	1	34	d__Bacteria;p__Myxococcota;c__Polyangia;o__Polyangiales;f__Polyangiaceae;g__;s__	N/A	N/A	N/A	N/A	N/A	N/A	N/A	N/A	N/A	N/A	d__Bacteria;p__Myxococcota;c__Polyangia;o__Polyangiales;f__Polyangiaceae;g__;s__	taxonomic novelty determined using RED	N/A	N/A	69.11	0.860634
SRR13892591_me2_bin.115	No	Yes	Yes	OTU373	56.48	7.02	7.6	58.45	4959	Medium	1760	6847	1	42	d__Bacteria;p__Myxococcota;c__B64-G9;o__B64-G9;f__B64-G9;g__;s__	N/A	N/A	N/A	N/A	N/A	N/A	N/A	N/A	N/A	N/A	d__Bacteria;p__Myxococcota;c__B64-G9;o__B64-G9;f__B64-G9;g__;s__	taxonomic novelty determined using RED	N/A	N/A	40.36	0.749118
SRR13892591_me2_bin.232	No	Yes	Yes	OTU1454	95.2	3.8	7.53	60.02	19432	High	611	5223	0	45	d__Bacteria;p__Verrucomicrobiota;c__Lentisphaeria;o__UBA1407;f__Lenti-02;g__;s__	N/A	N/A	N/A	N/A	N/A	N/A	N/A	N/A	N/A	N/A	d__Bacteria;p__Verrucomicrobiota;c__Lentisphaeria;o__UBA1407;f__Lenti-02;g__;s__	taxonomic novelty determined using RED	N/A	N/A	83.44	0.788007
SRR13892603_vb_S1C4173	No	Yes	Yes	OTU1863	92.86	4.27	7.22	45.67	30723	High	331	5677	0	41	d__Bacteria;p__Acidobacteriota;c__Aminicenantia;o__UBA2199;f__UBA2199;g__;s__	N/A	N/A	N/A	N/A	N/A	GCA_002299555.1	95	d__Bacteria;p__Acidobacteriota;c__Aminicenantia;o__UBA2199;f__UBA2199;g__UBA647;s__UBA647 sp002299555	77.73	0.02	d__Bacteria;p__Acidobacteriota;c__Aminicenantia;o__UBA2199;f__UBA2199;g__;s__	taxonomic classification defined by topology and ANI	N/A	N/A	86.68	0.821261
SRR14270297_vb_S1C16445	No	Yes	Yes	OTU1062	94.85	3.89	6.94	50.46	18185	High	523	5436	0	45	d__Bacteria;p__Planctomycetota;c__Planctomycetes;o__Planctomycetales;f__Planctomycetaceae;g__KOR42;s__	N/A	N/A	N/A	N/A	N/A	GCF_007744255.1	95	d__Bacteria;p__Planctomycetota;c__Planctomycetes;o__Planctomycetales;f__Planctomycetaceae;g__KOR42;s__KOR42 sp007744255	76.43	0.11	d__Bacteria;p__Planctomycetota;c__Planctomycetes;o__Planctomycetales;f__Planctomycetaceae;g__KOR42;s__	taxonomic classification defined by topology and ANI	N/A	GCF_007859735.1, s__KOR42 sp007859735, 95.0, 75.84, 0.05	79.07	0.951829
SRR18920792_me2_bin.63	No	Yes	Yes	OTU918	78.7	4.97	6.92	64.23	3976	Medium	1941	6007	1	37	d__Bacteria;p__Myxococcota;c__Polyangia;o__HGW-17;f__;g__;s__	N/A	N/A	N/A	N/A	N/A	N/A	N/A	N/A	N/A	N/A	d__Bacteria;p__Myxococcota;c__Polyangia;o__HGW-17;f__;g__;s__	taxonomic novelty determined using RED	N/A	N/A	75.56	0.647287
SRR13892591_vb_S1C7872	No	Yes	Yes	OTU662	78.2	5.81	6.55	62.04	12957	Medium	658	5444	2	38	d__Bacteria;p__Myxococcota;c__Polyangia;o__GCA-2747355;f__GCA-2747355;g__GCA-2747355;s__	N/A	N/A	N/A	N/A	N/A	GCA_002747355.1	95	d__Bacteria;p__Myxococcota;c__Polyangia;o__GCA-2747355;f__GCA-2747355;g__GCA-2747355;s__GCA-2747355 sp002747355	76.83	0.21	d__Bacteria;p__Myxococcota;c__Polyangia;o__;f__;g__;s__	taxonomic classification defined by topology and ANI	N/A	N/A	62.89	0.884317
SRR13892591_me2_bin.150	No	No	No	OTU413	91.36	9.3	6.4	68.24	3850	Medium	1871	6809	3	50	d__Bacteria;p__Actinobacteriota;c__Actinomycetia;o__Mycobacteriales;f__Mycobacteriaceae;g__Mycobacterium;s__Mycobacterium poriferae	GCF_010728325.1	95	d__Bacteria;p__Actinobacteriota;c__Actinomycetia;o__Mycobacteriales;f__Mycobacteriaceae;g__Mycobacterium;s__Mycobacterium poriferae	96.09	0.85	GCF_010728325.1	95	d__Bacteria;p__Actinobacteriota;c__Actinomycetia;o__Mycobacteriales;f__Mycobacteriaceae;g__Mycobacterium;s__Mycobacterium poriferae	96.09	0.85	d__Bacteria;p__Actinobacteriota;c__Actinomycetia;o__Mycobacteriales;f__Mycobacteriaceae;g__Mycobacterium;s__	taxonomic classification defined by topology and ANI	topological placement and ANI have congruent species assignments	GCF_010723735.1, s__Mycobacterium hippocampi_B, 95.0, 82.63, 0.69; GCF_001044235.1, s__Mycobacterium chlorophenolicum, 95.8643, 82.23, 0.65; GCF_001545925.1, s__Mycobacterium sp001545925, 95.0, 82.14, 0.57; GCA_000762985.1, s__Mycobacterium rufum, 95.0, 81.97, 0.62; GCF_000612725.1, s__Mycobacterium austroafricanum, 95.0, 81.94, 0.66; GCF_001044255.1, s__Mycobacterium chubuense, 95.8643, 81.91, 0…	73.87	N/A
SRR18920794_ct_bin.18	No	Yes	Yes	OTU302	75.33	4.03	6.4	67.57	3986	Medium	1798	6136	1	46	d__Bacteria;p__Myxococcota;c__Polyangia;o__Polyangiales;f__SG8-38;g__B10-G4;s__	N/A	N/A	N/A	N/A	N/A	GCA_003647065.1	95	d__Bacteria;p__Myxococcota;c__Polyangia;o__Polyangiales;f__SG8-38;g__B10-G4;s__B10-G4 sp003647065	94.54	0.77	d__Bacteria;p__Myxococcota;c__Polyangia;o__Polyangiales;f__SG8-38;g__;s__	taxonomic classification defined by topology and ANI	N/A	N/A	67.82	0.976015
SRR13892593_me2_bin.111	No	Yes	Yes	OTU336	87.79	8.94	6.36	50.96	7766	Medium	967	5117	1	46	d__Bacteria;p__Planctomycetota;c__Phycisphaerae;o__Sedimentisphaerales;f__SG8-4;g__;s__	N/A	N/A	N/A	N/A	N/A	N/A	N/A	N/A	N/A	N/A	d__Bacteria;p__Planctomycetota;c__Phycisphaerae;o__Sedimentisphaerales;f__SG8-4;g__;s__	taxonomic novelty determined using RED	N/A	N/A	63.51	0.898209
SRR14339844_me2_bin.7	No	Yes	Yes	OTU240	92.89	5.56	6.23	38.41	22755	Medium	510	5251	2	46	d__Bacteria;p__SZUA-182;c__SZUA-182;o__DTGQ01;f__DTGQ01;g__;s__	N/A	N/A	N/A	N/A	N/A	GCA_011338205.1	95	d__Bacteria;p__SZUA-182;c__SZUA-182;o__DTGQ01;f__DTGQ01;g__DTGQ01;s__DTGQ01 sp011338205	75.58	0.04	d__Bacteria;p__SZUA-182;c__SZUA-182;o__;f__;g__;s__	taxonomic classification defined by topology and ANI	N/A	N/A	86.08	0.807943
SRR13892600_me2_bin.140	No	Yes	Yes	OTU1284	51.22	9.87	6.21	44.65	3876	Medium	1751	5958	2	30	d__Bacteria;p__Desulfobacterota;c__Desulfobacteria;o__Desulfatiglandales;f__Desulfatiglandaceae;g__4484-190-2;s__	N/A	N/A	N/A	N/A	N/A	GCA_002050025.1	95	d__Bacteria;p__Desulfobacterota;c__Desulfobacteria;o__Desulfatiglandales;f__Desulfatiglandaceae;g__4484-190-2;s__4484-190-2 sp002050025	90.24	0.12	d__Bacteria;p__Desulfobacterota;c__Desulfobacteria;o__Desulfatiglandales;f__Desulfatiglandaceae;g__;s__	taxonomic classification defined by topology and ANI	N/A	N/A	42.8	0.957025
SRR19020590_ma2_bin.25	No	Yes	Yes	OTU1154	55.26	8.45	6.19	44.9	1591	Medium	3777	5941	2	42	d__Archaea;p__Halobacteriota;c__Methanosarcinia;o__Methanosarcinales;f__Methanosarcinaceae;g__;s__	N/A	N/A	N/A	N/A	N/A	N/A	N/A	N/A	N/A	N/A	d__Archaea;p__Halobacteriota;c__Methanosarcinia;o__Methanosarcinales;f__Methanosarcinaceae;g__;s__	taxonomic classification fully defined by topology	N/A	N/A	50.04	0.72333
SRR19020594_ct_bin.167	No	Yes	No	OTU405	95.09	0.47	5.97	71.89	9836	High	829	5682	5	77	d__Bacteria;p__Proteobacteria;c__Alphaproteobacteria;o__Rhizobiales;f__Beijerinckiaceae;g__Methylobacterium;s__Methylobacterium aquaticum_B	GCF_001548015.1	95	d__Bacteria;p__Proteobacteria;c__Alphaproteobacteria;o__Rhizobiales;f__Beijerinckiaceae;g__Methylobacterium;s__Methylobacterium aquaticum_B	98.54	0.94	GCF_001548015.1	95	d__Bacteria;p__Proteobacteria;c__Alphaproteobacteria;o__Rhizobiales;f__Beijerinckiaceae;g__Methylobacterium;s__Methylobacterium aquaticum_B	98.54	0.94	d__Bacteria;p__Proteobacteria;c__Alphaproteobacteria;o__Rhizobiales;f__Beijerinckiaceae;g__Methylobacterium;s__	taxonomic classification defined by topology and ANI	topological placement and ANI have congruent species assignments	GCF_001043895.1, s__Methylobacterium indicum, 95.0, 93.04, 0.79; GCF_001653715.1, s__Methylobacterium platani, 95.0, 90.32, 0.82; GCF_003173755.1, s__Methylobacterium terrae, 95.0, 90.3, 0.8; GCF_011043735.1, s__Methylobacterium sp011043735, 95.0, 90.25, 0.83; GCF_003173775.1, s__Methylobacterium sp003173775, 95.0, 90.11, 0.79; GCF_003058325.1, s__Methylobacterium currus, 95.0, 89.92, 0.83; GCF_0…	96.47	N/A
E26_bin7	Yes	Yes	No	OTU683	87.88	4.27	5.87	56.82	12971	Medium	676	5434	3	40	d__Bacteria;p__Chloroflexota;c__Anaerolineae;o__E26-bin7;f__E26-bin7;g__E26-bin7;s__E26-bin7 sp004377365	GCA_004377365.1	95	d__Bacteria;p__Chloroflexota;c__Anaerolineae;o__E26-bin7;f__E26-bin7;g__E26-bin7;s__E26-bin7 sp004377365	100	0.98	GCA_004377365.1	95	d__Bacteria;p__Chloroflexota;c__Anaerolineae;o__E26-bin7;f__E26-bin7;g__E26-bin7;s__E26-bin7 sp004377365	100	0.98	d__Bacteria;p__Chloroflexota;c__Anaerolineae;o__E26-bin7;f__;g__;s__	taxonomic classification defined by topology and ANI	topological placement and ANI have congruent species assignments	N/A	89.86	N/A
SRR19020599_ma2_bin.18	No	Yes	Yes	OTU1155	61.62	9.85	5.84	43.91	1474	Medium	3821	5463	4	45	d__Archaea;p__Halobacteriota;c__Methanosarcinia;o__Methanosarcinales;f__Methanosarcinaceae;g__;s__	N/A	N/A	N/A	N/A	N/A	N/A	N/A	N/A	N/A	N/A	d__Archaea;p__Halobacteriota;c__Methanosarcinia;o__Methanosarcinales;f__Methanosarcinaceae;g__;s__	taxonomic classification fully defined by topology	N/A	N/A	49.43	0.691447
SRR18936878_me2_bin.26	No	Yes	Yes	OTU458	95.23	1.7	5.82	61.42	12446	High	728	4750	2	55	d__Bacteria;p__Planctomycetota;c__Phycisphaerae;o__UBA1845;f__UTPLA1;g__;s__	N/A	N/A	N/A	N/A	N/A	GCA_006969385.1	95	d__Bacteria;p__Planctomycetota;c__Phycisphaerae;o__UBA1845;f__UTPLA1;g__ECT2AJA-110-A;s__ECT2AJA-110-A sp006969385	75.87	0.03	d__Bacteria;p__Planctomycetota;c__Phycisphaerae;o__UBA1845;f__UTPLA1;g__;s__	taxonomic classification defined by topology and ANI	N/A	N/A	80.94	0.840104
SRR13892595_me2_bin.110	No	Yes	Yes	OTU420	96.18	2.94	5.68	71.41	7645	High	961	4827	0	55	d__Bacteria;p__Planctomycetota;c__UBA1135;o__UBA2386;f__UBA2386;g__GCA-2684655;s__	N/A	N/A	N/A	N/A	N/A	GCA_002684655.1	95	d__Bacteria;p__Planctomycetota;c__UBA1135;o__UBA2386;f__UBA2386;g__GCA-2684655;s__GCA-2684655 sp002684655	80.18	0.52	d__Bacteria;p__Planctomycetota;c__UBA1135;o__UBA2386;f__UBA2386;g__GCA-2684655;s__	taxonomic classification defined by topology and ANI	N/A	GCA_011051855.1, s__GCA-2684655 sp011051855, 95.0, 81.52, 0.64	79.33	0.959509
E44_bin39	Yes	Yes	No	OTU333	93.82	0.54	5.68	54.51	54502	High	157	4507	1	62	d__Bacteria;p__Planctomycetota;c__E44-bin39;o__E44-bin39;f__E44-bin39;g__E44-bin39;s__E44-bin39 sp004376375	GCA_004376375.1	95	d__Bacteria;p__Planctomycetota;c__E44-bin39;o__E44-bin39;f__E44-bin39;g__E44-bin39;s__E44-bin39 sp004376375	100	1	GCA_004376375.1	95	d__Bacteria;p__Planctomycetota;c__E44-bin39;o__E44-bin39;f__E44-bin39;g__E44-bin39;s__E44-bin39 sp004376375	100	1	d__Bacteria;p__Planctomycetota;c__;o__;f__;g__;s__	taxonomic classification defined by topology and ANI	topological placement and ANI have congruent species assignments	N/A	86.76	N/A
Co_bin30	Yes	Yes	Yes	OTU452	93.1	0.57	5.61	60.19	7208	High	992	4677	1	43	d__Bacteria;p__Planctomycetota;c__Planctomycetes;o__Pirellulales;f__UBA11386;g__;s__	N/A	N/A	N/A	N/A	N/A	GCA_003532715.1	95	d__Bacteria;p__Planctomycetota;c__Planctomycetes;o__Pirellulales;f__UBA11386;g__UBA11386;s__UBA11386 sp003532715	75.81	0.06	d__Bacteria;p__Planctomycetota;c__Planctomycetes;o__Pirellulales;f__UBA11386;g__;s__	taxonomic classification defined by topology and ANI	N/A	N/A	75.02	0.814223
HTR9_me2_bin.91	No	No	Yes	OTU1668	89.51	8.86	5.53	44.07	7591	Medium	910	4574	0	31	d__Bacteria;p__Bacteroidota;c__Bacteroidia;o__Bacteroidales;f__GCA-2748055;g__GCA-2748055;s__	N/A	N/A	N/A	N/A	N/A	N/A	N/A	N/A	N/A	N/A	d__Bacteria;p__Bacteroidota;c__Bacteroidia;o__Bacteroidales;f__GCA-2748055;g__GCA-2748055;s__	ANI	N/A	GCA_003648635.1, s__GCA-2748055 sp003648635, 95.0, 77.49, 0.16; GCA_004525825.1, s__GCA-2748055 sp004525825, 95.0, 77.18, 0.17; GCA_011056635.1, s__GCA-2748055 sp011056635, 95.0, 76.65, 0.11; GCA_002748055.1, s__GCA-2748055 sp002748055, 95.0, 76.55, 0.07; GCA_011048475.1, s__GCA-2748055 sp011048475, 95.0, 76.09, 0.11	84.93	0.939713
SRR13892590_ct_bin.146	No	Yes	Yes	OTU1084	79.62	4.03	5.44	35.88	5098	Medium	1224	3863	0	34	d__Bacteria;p__Bacteroidota;c__Bacteroidia;o__Bacteroidales;f__4572-128;g__;s__	N/A	N/A	N/A	N/A	N/A	GCA_002084355.1	95	d__Bacteria;p__Bacteroidota;c__Bacteroidia;o__Bacteroidales;f__4572-128;g__4572-128;s__4572-128 sp002084355	75.07	0.06	d__Bacteria;p__Bacteroidota;c__Bacteroidia;o__Bacteroidales;f__;g__;s__	taxonomic classification defined by topology and ANI	N/A	N/A	75.3	0.842903
SRR18920794_ct_bin.60	No	Yes	Yes	OTU603	72.61	2.22	5.4	66	2452	Medium	2380	5132	0	27	d__Bacteria;p__Myxococcota;c__Polyangia;o__Haliangiales;f__Haliangiaceae;g__;s__	N/A	N/A	N/A	N/A	N/A	GCF_000024805.1	95	d__Bacteria;p__Myxococcota;c__Polyangia;o__Haliangiales;f__Haliangiaceae;g__Haliangium;s__Haliangium ochraceum	76.12	0.26	d__Bacteria;p__Myxococcota;c__Polyangia;o__Haliangiales;f__Haliangiaceae;g__;s__	taxonomic classification defined by topology and ANI	N/A	N/A	61.35	0.764317
SRR18920793_ct_bin.190	No	Yes	Yes	OTU602	61.11	5.84	5.4	58.57	3379	Medium	1731	5734	2	23	d__Bacteria;p__Myxococcota;c__Polyangia;o__Haliangiales;f__Haliangiaceae;g__;s__	N/A	N/A	N/A	N/A	N/A	GCA_007133195.1	95	d__Bacteria;p__Myxococcota;c__Polyangia;o__Haliangiales;f__Haliangiaceae;g__SLNH01;s__SLNH01 sp007133195	74.97	0.02	d__Bacteria;p__Myxococcota;c__Polyangia;o__Haliangiales;f__Haliangiaceae;g__;s__	taxonomic classification defined by topology and ANI	N/A	N/A	56.72	0.743798
SRR19020590_ma2_bin.10	No	Yes	Yes	OTU352	65.74	7.45	5.32	49.05	2073	Medium	2669	4789	9	36	d__Bacteria;p__Planctomycetota;c__Phycisphaerae;o__Sedimentisphaerales;f__SG8-4;g__NIOZ-UU13;s__	N/A	N/A	N/A	N/A	N/A	N/A	N/A	N/A	N/A	N/A	d__Bacteria;p__Planctomycetota;c__Phycisphaerae;o__Sedimentisphaerales;f__SG8-4;g__;s__	taxonomic novelty determined using RED	N/A	N/A	47.41	0.927078
RS_7.bin.18	Yes	Yes	Yes	OTU1006	93.08	4.4	5.29	41.45	35294	High	223	4168	1	30	d__Bacteria;p__QNDG01;c__QNDG01;o__QNDG01;f__QNDG01;g__;s__	N/A	N/A	N/A	N/A	N/A	GCA_003645915.1	95	d__Bacteria;p__QNDG01;c__QNDG01;o__QNDG01;f__QNDG01;g__QNDG01;s__QNDG01 sp003645915	75.13	0.01	d__Bacteria;p__QNDG01;c__QNDG01;o__QNDG01;f__;g__;s__	taxonomic classification defined by topology and ANI	N/A	N/A	79.97	0.702486
SRR13892590_me2_bin.152	No	No	Yes	OTU1620	86.61	9.44	5.28	31.15	4370	Medium	1399	4187	0	30	d__Bacteria;p__Bacteroidota;c__Bacteroidia;o__Bacteroidales;f__;g__;s__	N/A	N/A	N/A	N/A	N/A	N/A	N/A	N/A	N/A	N/A	d__Bacteria;p__Bacteroidota;c__Bacteroidia;o__Bacteroidales;f__;g__;s__	taxonomic classification fully defined by topology	N/A	N/A	56.1	0.803864
7_SB_cbin_17	Yes	Yes	Yes	OTU239	93.79	6.7	5.27	38.14	7751	Medium	862	4609	1	36	d__Bacteria;p__SZUA-182;c__SZUA-182;o__DTGQ01;f__DTGQ01;g__;s__	N/A	N/A	N/A	N/A	N/A	GCA_011338205.1	95	d__Bacteria;p__SZUA-182;c__SZUA-182;o__DTGQ01;f__DTGQ01;g__DTGQ01;s__DTGQ01 sp011338205	75.99	0.02	d__Bacteria;p__SZUA-182;c__SZUA-182;o__;f__;g__;s__	taxonomic classification defined by topology and ANI	N/A	N/A	81.74	0.783759
SRR18920792_me2_bin.28	No	Yes	Yes	OTU1681	92.04	1.96	5.27	57.66	47166	High	221	4594	2	47	d__Bacteria;p__Myxococcota;c__Polyangia;o__JAAYKL01;f__JAAYKL01;g__;s__	N/A	N/A	N/A	N/A	N/A	GCA_012522445.1	95	d__Bacteria;p__Myxococcota;c__Polyangia;o__JAAYKL01;f__JAAYKL01;g__JAAYKL01;s__JAAYKL01 sp012522445	75.58	0.04	d__Bacteria;p__Myxococcota;c__Polyangia;o__JAAYKL01;f__JAAYKL01;g__;s__	taxonomic classification defined by topology and ANI	N/A	N/A	92.46	0.781812
RS_8.bin.31	Yes	Yes	Yes	OTU1862	87.48	3.64	5.24	44.27	7571	Medium	902	4155	1	36	d__Bacteria;p__Acidobacteriota;c__Aminicenantia;o__UBA2199;f__UBA2199;g__;s__	N/A	N/A	N/A	N/A	N/A	GCA_002299555.1	95	d__Bacteria;p__Acidobacteriota;c__Aminicenantia;o__UBA2199;f__UBA2199;g__UBA647;s__UBA647 sp002299555	75.51	0.01	d__Bacteria;p__Acidobacteriota;c__Aminicenantia;o__UBA2199;f__UBA2199;g__;s__	taxonomic classification defined by topology and ANI	N/A	N/A	76.04	0.824866
SRR13892600_me2_bin.60	No	Yes	Yes	OTU537	90.84	3.41	5.23	59.31	18874	High	408	3998	2	51	d__Bacteria;p__Planctomycetota;c__Phycisphaerae;o__UBA1845;f__UBA1845;g__;s__	N/A	N/A	N/A	N/A	N/A	N/A	N/A	N/A	N/A	N/A	d__Bacteria;p__Planctomycetota;c__Phycisphaerae;o__UBA1845;f__UBA1845;g__;s__	taxonomic novelty determined using RED	N/A	N/A	82.41	0.796792
SRR13892593_me2_bin.81	No	Yes	Yes	OTU345	91.13	5.79	5.18	53.31	20864	Medium	383	4083	1	41	d__Bacteria;p__Planctomycetota;c__Phycisphaerae;o__Sedimentisphaerales;f__SG8-4;g__;s__	N/A	N/A	N/A	N/A	N/A	N/A	N/A	N/A	N/A	N/A	d__Bacteria;p__Planctomycetota;c__Phycisphaerae;o__Sedimentisphaerales;f__SG8-4;g__;s__	taxonomic classification fully defined by topology	N/A	N/A	75.04	0.888324
S8_bin16	Yes	Yes	Yes	OTU311	83.09	1.24	5.18	63.93	4842	Medium	1262	4326	1	42	d__Bacteria;p__Planctomycetota;c__Phycisphaerae;o__SM23-33;f__SM23-33;g__;s__	N/A	N/A	N/A	N/A	N/A	GCA_002071695.1	95	d__Bacteria;p__Planctomycetota;c__Phycisphaerae;o__SM23-33;f__SM23-33;g__MWDR01;s__MWDR01 sp002071695	76.85	0.19	d__Bacteria;p__Planctomycetota;c__Phycisphaerae;o__SM23-33;f__SM23-33;g__;s__	taxonomic classification defined by topology and ANI	N/A	N/A	67.1	0.81708
S3_bin32	Yes	Yes	Yes	OTU534	97.73	1.14	5.12	61.34	30447	High	252	3992	2	46	d__Bacteria;p__Planctomycetota;c__Phycisphaerae;o__UBA1845;f__Fen-1342;g__;s__	N/A	N/A	N/A	N/A	N/A	GCA_900696525.1	95	d__Bacteria;p__Planctomycetota;c__Phycisphaerae;o__UBA1845;f__Fen-1342;g__CAADGL01;s__CAADGL01 sp900696525	76.46	0.15	d__Bacteria;p__Planctomycetota;c__Phycisphaerae;o__UBA1845;f__Fen-1342;g__;s__	taxonomic classification defined by topology and ANI	N/A	N/A	86.26	0.836199
RS_12.bin.21	Yes	Yes	Yes	OTU1633	96.24	1.34	5.1	28.9	27599	High	299	3907	1	33	d__Bacteria;p__Bacteroidota;c__Bacteroidia;o__Bacteroidales;f__B39-G9;g__B39-G9;s__	N/A	N/A	N/A	N/A	N/A	GCA_003648455.1	95	d__Bacteria;p__Bacteroidota;c__Bacteroidia;o__Bacteroidales;f__B39-G9;g__B39-G9;s__B39-G9 sp003648455	75.9	0.14	d__Bacteria;p__Bacteroidota;c__Bacteroidia;o__Bacteroidales;f__B39-G9;g__;s__	taxonomic classification defined by topology and ANI	N/A	N/A	96.35	0.858279
SRR18920794_ct_bin.209	No	Yes	Yes	OTU600	51.24	6.22	5.04	66.03	2242	Medium	2380	4910	0	24	d__Bacteria;p__Myxococcota;c__XYA12-FULL-58-9;o__XYA12-FULL-58-9;f__XYA12-FULL-58-9;g__;s__	N/A	N/A	N/A	N/A	N/A	GCA_001798605.1	95	d__Bacteria;p__Myxococcota;c__XYA12-FULL-58-9;o__XYA12-FULL-58-9;f__XYA12-FULL-58-9;g__XYA12-FULL-58-9;s__XYA12-FULL-58-9 sp001798605	75.09	0.03	d__Bacteria;p__Myxococcota;c__XYA12-FULL-58-9;o__XYA12-FULL-58-9;f__XYA12-FULL-58-9;g__;s__	taxonomic classification defined by topology and ANI	N/A	N/A	39.47	0.729596
SRR13892591_vb_S1C3743	No	Yes	No	OTU528	96.93	2.89	5.04	54.55	82543	High	90	4449	2	35	d__Bacteria;p__Proteobacteria;c__Gammaproteobacteria;o__Pseudomonadales;f__Ketobacteraceae;g__Ketobacter;s__Ketobacter sp002471665	GCA_002471665.1	95	d__Bacteria;p__Proteobacteria;c__Gammaproteobacteria;o__Pseudomonadales;f__Ketobacteraceae;g__Ketobacter;s__Ketobacter sp002471665	99.34	0.94	GCA_002471665.1	95	d__Bacteria;p__Proteobacteria;c__Gammaproteobacteria;o__Pseudomonadales;f__Ketobacteraceae;g__Ketobacter;s__Ketobacter sp002471665	99.34	0.94	d__Bacteria;p__Proteobacteria;c__Gammaproteobacteria;o__Pseudomonadales;f__Ketobacteraceae;g__Ketobacter;s__	taxonomic classification defined by topology and ANI	topological placement and ANI have congruent species assignments	GCA_003671495.1, s__Ketobacter sp003671495, 95.0, 79.65, 0.49; GCA_002708905.1, s__Ketobacter sp002708905, 95.0, 79.51, 0.47; GCF_002863865.1, s__Ketobacter alkanivorans, 95.0, 78.78, 0.35; GCA_002701845.1, s__Ketobacter sp002701845, 95.0, 78.7, 0.33; GCF_009746715.1, s__Ketobacter sp003667185, 95.0, 77.14, 0.15	86.68	N/A
7_SB_cbin_281	Yes	Yes	Yes	OTU1827	55.86	6.97	4.96	32.32	2504	Medium	1927	4764	0	31	d__Archaea;p__Asgardarchaeota;c__Lokiarchaeia;o__CR-4;f__SOKP01;g__SOKP01;s__	N/A	N/A	N/A	N/A	N/A	N/A	N/A	N/A	N/A	N/A	d__Archaea;p__Asgardarchaeota;c__Lokiarchaeia;o__CR-4;f__SOKP01;g__SOKP01;s__	ANI	N/A	GCA_004375715.1, s__SOKP01 sp004375715, 95.0, 80.12, 0.04; GCA_013375475.1, s__SOKP01 sp013375475, 95.0, 77.69, 0.04; GCA_005222975.1, s__SOKP01 sp005222975, 95.0, 77.47, 0.03; GCA_013375495.1, s__SOKP01 sp013375495, 95.0, 77.24, 0.06; GCA_013375485.1, s__SOKP01 sp013375485, 95.0, 76.04, 0.05; GCA_005223125.1, s__SOKP01 sp005223125, 95.0, 75.75, 0.05; GCA_011364925.1, s__SOKP01 sp011364925, 95.0,…	40.93	0.878718
SRR13892601_ct_bin.106	No	Yes	Yes	OTU1647	83.85	4.46	4.89	32.13	6230	Medium	889	3736	1	28	d__Bacteria;p__Bacteroidota;c__Bacteroidia;o__Bacteroidales;f__B39-G9;g__JAADFW01;s__	N/A	N/A	N/A	N/A	N/A	GCA_013152655.1	95	d__Bacteria;p__Bacteroidota;c__Bacteroidia;o__Bacteroidales;f__B39-G9;g__JAADFW01;s__JAADFW01 sp013152655	76.22	0.14	d__Bacteria;p__Bacteroidota;c__Bacteroidia;o__Bacteroidales;f__B39-G9;g__;s__	taxonomic classification defined by topology and ANI	N/A	N/A	76.79	0.907745
SRR19020594_ct_bin.37	No	Yes	Yes	OTU583	78.33	5.46	4.85	53.42	3376	Medium	1552	4580	0	34	d__Bacteria;p__Acidobacteriota;c__UBA6911;o__RPQK01;f__RPQK01;g__;s__	N/A	N/A	N/A	N/A	N/A	GCA_003819755.1	95	d__Bacteria;p__Acidobacteriota;c__UBA6911;o__RPQK01;f__RPQK01;g__RPQK01;s__RPQK01 sp003819755	74.85	0.01	d__Bacteria;p__Acidobacteriota;c__UBA6911;o__;f__;g__;s__	taxonomic classification defined by topology and ANI	N/A	N/A	70.06	0.709937
HTR4_me2_bin.103	No	Yes	Yes	OTU1425	88.46	7.39	4.84	55.42	7441	Medium	821	4102	3	44	d__Bacteria;p__Gemmatimonadota_A;c__GCA-2686955;o__;f__;g__;s__	N/A	N/A	N/A	N/A	N/A	GCA_002686955.1	95	d__Bacteria;p__Gemmatimonadota_A;c__GCA-2686955;o__GCA-2686955;f__GCA-2686955;g__GCA-2686955;s__GCA-2686955 sp002686955	74.55	0.01	d__Bacteria;p__;c__;o__;f__;g__;s__	taxonomic classification defined by topology and ANI	N/A	N/A	81.46	0.417265
HTR9_ct_bin.48	No	Yes	Yes	OTU1631	85.15	4.7	4.83	31.49	4164	Medium	1428	3718	0	29	d__Bacteria;p__Bacteroidota;c__Bacteroidia;o__Bacteroidales;f__JAADGE01;g__JAADGE01;s__	N/A	N/A	N/A	N/A	N/A	N/A	N/A	N/A	N/A	N/A	d__Bacteria;p__Bacteroidota;c__Bacteroidia;o__Bacteroidales;f__JAADGE01;g__JAADGE01;s__	ANI	N/A	GCA_013153575.1, s__JAADGE01 sp013153575, 95.0, 76.85, 0.15; GCA_013152535.1, s__JAADGE01 sp013152535, 95.0, 76.51, 0.14; GCA_013153865.1, s__JAADGE01 sp013153865, 95.0, 76.0, 0.09	76.16	0.921949
SRR14270297_me2_bin.73	No	Yes	Yes	OTU363	96.6	1.36	4.78	50.77	25395	High	322	4048	4	41	d__Bacteria;p__Verrucomicrobiota;c__Verrucomicrobiae;o__Verrucomicrobiales;f__DEV007;g__JAADHD01;s__	N/A	N/A	N/A	N/A	N/A	GCA_013152075.1	95	d__Bacteria;p__Verrucomicrobiota;c__Verrucomicrobiae;o__Verrucomicrobiales;f__DEV007;g__JAADHD01;s__JAADHD01 sp013152075	78.95	0.45	d__Bacteria;p__Verrucomicrobiota;c__Verrucomicrobiae;o__Verrucomicrobiales;f__DEV007;g__;s__	taxonomic classification defined by topology and ANI	N/A	N/A	92.14	0.949604
SRR13892590_me2_bin.26	No	Yes	Yes	OTU1866	95.89	2.67	4.76	33.34	17891	High	379	3819	0	38	d__Bacteria;p__Muirbacteria;c__Muirbacteriia;o__;f__;g__;s__	N/A	N/A	N/A	N/A	N/A	GCA_002869225.1	95	d__Bacteria;p__Muirbacteria;c__Muirbacteriia;o__Muirbacteriales;f__Muirbacteriaceae;g__Muirbacterium;s__Muirbacterium halophilum	74.52	0.02	d__Bacteria;p__;c__;o__;f__;g__;s__	taxonomic classification defined by topology and ANI	N/A	N/A	81.24	0.42659
SRR18936875_me2_bin.6	No	Yes	Yes	OTU1244	88.58	4.23	4.73	46.3	6938	Medium	886	4357	2	52	d__Bacteria;p__Desulfobacterota;c__Desulfobulbia;o__Desulfobulbales;f__Desulfobulbaceae;g__Desulfobulbus_A;s__	N/A	N/A	N/A	N/A	N/A	GCA_002746685.1	95	d__Bacteria;p__Desulfobacterota;c__Desulfobulbia;o__Desulfobulbales;f__Desulfobulbaceae;g__Desulfobulbus_A;s__Desulfobulbus_A propionicus_C	77.25	0.11	d__Bacteria;p__Desulfobacterota;c__Desulfobulbia;o__Desulfobulbales;f__Desulfobulbaceae;g__Desulfobulbus_A;s__	taxonomic classification defined by topology and ANI	N/A	GCA_002748755.1, s__Desulfobulbus_A propionicus_B, 95.0, 77.32, 0.05; GCF_000429965.1, s__Desulfobulbus_A mediterraneus, 95.0, 77.23, 0.1; GCA_002747135.1, s__Desulfobulbus_A propionicus_A, 95.0, 76.65, 0.07; GCF_000429945.1, s__Desulfobulbus_A japonicus, 95.0, 76.3, 0.07	74.85	0.923149
SRR13892594_me2_bin.40	No	Yes	Yes	OTU525	96.09	2.2	4.73	59.61	21052	High	350	3805	2	51	d__Bacteria;p__Eisenbacteria;c__RBG-16-71-46;o__CAIMUX01;f__;g__;s__	N/A	N/A	N/A	N/A	N/A	GCA_903844735.1	95	d__Bacteria;p__Eisenbacteria;c__RBG-16-71-46;o__CAIMUX01;f__CAIMUX01;g__CAIMUX01;s__CAIMUX01 sp903844735	75.63	0.02	d__Bacteria;p__Eisenbacteria;c__RBG-16-71-46;o__;f__;g__;s__	taxonomic classification defined by topology and ANI	N/A	N/A	90.57	0.637208
S3_bin21	Yes	Yes	Yes	OTU677	89.24	2.81	4.7	60.8	28198	Medium	275	4161	1	54	d__Bacteria;p__Chloroflexota;c__Anaerolineae;o__B4-G1;f__B4-G1;g__B30-G15;s__	N/A	N/A	N/A	N/A	N/A	GCA_003648085.1	95	d__Bacteria;p__Chloroflexota;c__Anaerolineae;o__B4-G1;f__B4-G1;g__B30-G15;s__B30-G15 sp003648085	80.95	0.52	d__Bacteria;p__Chloroflexota;c__Anaerolineae;o__B4-G1;f__B4-G1;g__;s__	taxonomic classification defined by topology and ANI	N/A	N/A	85.01	0.880068
SRR6660646_me2_bin.18	No	Yes	Yes	OTU673	54.48	6.55	4.69	59.59	2684	Medium	1806	4319	2	24	d__Bacteria;p__Chloroflexota;c__Anaerolineae;o__B4-G1;f__;g__;s__	N/A	N/A	N/A	N/A	N/A	N/A	N/A	N/A	N/A	N/A	d__Bacteria;p__Chloroflexota;c__Anaerolineae;o__;f__;g__;s__	taxonomic novelty determined using RED	N/A	N/A	50.23	0.627826
RS_5.bin.64	Yes	No	Yes	OTU1682	66.78	5.01	4.64	37.6	1963	Medium	2423	3511	0	7	d__Bacteria;p__Bacteroidota;c__Bacteroidia;o__Cytophagales;f__Cyclobacteriaceae;g__JAAUQL01;s__	N/A	N/A	N/A	N/A	N/A	GCA_012033595.1	95	d__Bacteria;p__Bacteroidota;c__Bacteroidia;o__Cytophagales;f__Cyclobacteriaceae;g__JAAUQL01;s__JAAUQL01 sp012033595	76.27	0.08	d__Bacteria;p__Bacteroidota;c__Bacteroidia;o__Cytophagales;f__Cyclobacteriaceae;g__;s__	taxonomic classification defined by topology and ANI	N/A	N/A	60.61	0.892664
SRR13892599_me2_bin.84	No	Yes	Yes	OTU1674	95.54	1.1	4.63	39.47	40708	High	228	3658	2	34	d__Bacteria;p__Calditrichota;c__Calditrichia;o__;f__;g__;s__	N/A	N/A	N/A	N/A	N/A	N/A	N/A	N/A	N/A	N/A	d__Bacteria;p__Calditrichota;c__Calditrichia;o__;f__;g__;s__	taxonomic novelty determined using RED	N/A	N/A	92.95	0.543962
RS_2.bin.10	Yes	Yes	Yes	OTU883	86.51	1.31	4.61	39.02	6693	Medium	906	3716	1	34	d__Bacteria;p__Proteobacteria;c__Gammaproteobacteria;o__Beggiatoales;f__Beggiatoaceae;g__QNES01;s__	N/A	N/A	N/A	N/A	N/A	GCA_003645255.1	95	d__Bacteria;p__Proteobacteria;c__Gammaproteobacteria;o__Beggiatoales;f__Beggiatoaceae;g__QNES01;s__QNES01 sp003645255	79.53	0.46	d__Bacteria;p__Proteobacteria;c__Gammaproteobacteria;o__Beggiatoales;f__Beggiatoaceae;g__;s__	taxonomic classification defined by topology and ANI	N/A	N/A	88.6	0.930234
SRR14270297_me2_bin.35	No	Yes	No	OTU1590	80.92	5.15	4.6	31.02	3452	Medium	1467	3790	1	25	d__Bacteria;p__Firmicutes_A;c__Clostridia;o__Lachnospirales;f__Vallitaleaceae;g__Vallitalea;s__Vallitalea guaymasensis	GCF_003313305.1	95	d__Bacteria;p__Firmicutes_A;c__Clostridia;o__Lachnospirales;f__Vallitaleaceae;g__Vallitalea;s__Vallitalea guaymasensis	97.81	0.87	GCF_003313305.1	95	d__Bacteria;p__Firmicutes_A;c__Clostridia;o__Lachnospirales;f__Vallitaleaceae;g__Vallitalea;s__Vallitalea guaymasensis	97.81	0.87	d__Bacteria;p__Firmicutes_A;c__Clostridia;o__Lachnospirales;f__Vallitaleaceae;g__;s__	taxonomic classification defined by topology and ANI	topological placement and ANI have congruent species assignments	N/A	72.17	N/A
RS_9.bin.39	Yes	Yes	Yes	OTU1578	87.03	0.4	4.6	35.6	7180	Medium	856	3497	1	17	d__Bacteria;p__Bacteroidota;c__Bacteroidia;o__Bacteroidales;f__GCA-2748055;g__;s__	N/A	N/A	N/A	N/A	N/A	N/A	N/A	N/A	N/A	N/A	d__Bacteria;p__Bacteroidota;c__Bacteroidia;o__Bacteroidales;f__;g__;s__	taxonomic novelty determined using RED	N/A	N/A	79.13	0.837199
SRR19020600_vb_S1C11305	No	Yes	No	OTU970	98.56	0.37	4.6	41.34	57217	High	119	4095	0	53	d__Bacteria;p__Proteobacteria;c__Gammaproteobacteria;o__Enterobacterales;f__Alteromonadaceae;g__Pseudoalteromonas;s__Pseudoalteromonas shioyasakiensis	GCF_001550135.1	97.0029	d__Bacteria;p__Proteobacteria;c__Gammaproteobacteria;o__Enterobacterales;f__Alteromonadaceae;g__Pseudoalteromonas;s__Pseudoalteromonas shioyasakiensis	98.02	0.92	GCF_001550135.1	97.0029	d__Bacteria;p__Proteobacteria;c__Gammaproteobacteria;o__Enterobacterales;f__Alteromonadaceae;g__Pseudoalteromonas;s__Pseudoalteromonas shioyasakiensis	98.02	0.92	d__Bacteria;p__Proteobacteria;c__Gammaproteobacteria;o__Enterobacterales;f__Alteromonadaceae;g__Pseudoalteromonas;s__	taxonomic classification defined by topology and ANI	topological placement and ANI have congruent species assignments	GCA_002684115.1, s__Pseudoalteromonas sp002684115, 97.0029, 96.82, 0.8; GCF_001469895.1, s__Pseudoalteromonas sp001469895, 96.7314, 96.71, 0.9; GCF_013349995.1, s__Pseudoalteromonas sp013349995, 96.6093, 96.59, 0.83; GCF_001306915.1, s__Pseudoalteromonas lipolytica_A, 95.0, 93.92, 0.84; GCF_001641615.1, s__Pseudoalteromonas gelatinilytica, 95.0, 93.88, 0.9; GCF_013391845.1, s__Pseudoalteromonas s…	97.58	N/A
2_HM_sbin_25_4	Yes	Yes	Yes	OTU876	92.89	1.7	4.58	33.21	20108	High	471	3816	3	41	d__Bacteria;p__Proteobacteria;c__Gammaproteobacteria;o__Beggiatoales;f__Beggiatoaceae;g__DRQV01;s__	N/A	N/A	N/A	N/A	N/A	GCA_011371325.1	95	d__Bacteria;p__Proteobacteria;c__Gammaproteobacteria;o__Beggiatoales;f__Beggiatoaceae;g__DRQV01;s__DRQV01 sp011371325	86.07	0.88	d__Bacteria;p__Proteobacteria;c__Gammaproteobacteria;o__Beggiatoales;f__Beggiatoaceae;g__;s__	taxonomic classification defined by topology and ANI	N/A	N/A	94.84	0.976989
SRR13892604_ct_bin.100	No	Yes	Yes	OTU1198	90.17	8.63	4.58	62.48	4491	Medium	1235	3979	1	43	d__Bacteria;p__Planctomycetota;c__Phycisphaerae;o__;f__;g__;s__	N/A	N/A	N/A	N/A	N/A	N/A	N/A	N/A	N/A	N/A	d__Bacteria;p__Planctomycetota;c__Phycisphaerae;o__;f__;g__;s__	taxonomic classification fully defined by topology	N/A	N/A	71.69	0.501225
SRR13892606_me2_bin.62	No	Yes	No	OTU437	100	0.2	4.55	63.06	117174	High	60	4080	0	46	d__Bacteria;p__Proteobacteria;c__Alphaproteobacteria;o__Rhizobiales;f__Rhizobiaceae;g__Fulvimarina;s__Fulvimarina manganoxydans	GCF_900176465.1	95	d__Bacteria;p__Proteobacteria;c__Alphaproteobacteria;o__Rhizobiales;f__Rhizobiaceae;g__Fulvimarina;s__Fulvimarina manganoxydans	96.26	0.9	GCF_900176465.1	95	d__Bacteria;p__Proteobacteria;c__Alphaproteobacteria;o__Rhizobiales;f__Rhizobiaceae;g__Fulvimarina;s__Fulvimarina manganoxydans	96.26	0.9	d__Bacteria;p__Proteobacteria;c__Alphaproteobacteria;o__Rhizobiales;f__Rhizobiaceae;g__Fulvimarina;s__	taxonomic classification defined by topology and ANI	topological placement and ANI have congruent species assignments	GCF_003403015.1, s__Fulvimarina endophytica, 95.0, 79.92, 0.44; GCF_000153705.1, s__Fulvimarina pelagi, 95.0, 78.92, 0.4	97.34	N/A
SRR13892595_ct_bin.190	No	Yes	Yes	OTU18	89.15	5.52	4.53	39.85	6006	Medium	965	3332	0	30	d__Bacteria;p__Bacteroidota;c__Bacteroidia;o__Bacteroidales;f__;g__;s__	N/A	N/A	N/A	N/A	N/A	N/A	N/A	N/A	N/A	N/A	d__Bacteria;p__Bacteroidota;c__Bacteroidia;o__Bacteroidales;f__;g__;s__	taxonomic classification fully defined by topology	N/A	N/A	72.03	0.802894
HTR6_me2_bin.53	No	No	Yes	OTU345	86.36	6.89	4.52	54.45	9710	Medium	626	3610	3	37	d__Bacteria;p__Planctomycetota;c__Phycisphaerae;o__Sedimentisphaerales;f__SG8-4;g__;s__	N/A	N/A	N/A	N/A	N/A	N/A	N/A	N/A	N/A	N/A	d__Bacteria;p__Planctomycetota;c__Phycisphaerae;o__Sedimentisphaerales;f__SG8-4;g__;s__	taxonomic classification fully defined by topology	N/A	N/A	73.06	0.887786
RS_6.bin.43	Yes	No	Yes	OTU1682	67.54	3.82	4.5	37.52	2040	Medium	2319	3458	0	11	d__Bacteria;p__Bacteroidota;c__Bacteroidia;o__Cytophagales;f__Cyclobacteriaceae;g__JAAUQL01;s__	N/A	N/A	N/A	N/A	N/A	GCA_012033595.1	95	d__Bacteria;p__Bacteroidota;c__Bacteroidia;o__Cytophagales;f__Cyclobacteriaceae;g__JAAUQL01;s__JAAUQL01 sp012033595	76.19	0.07	d__Bacteria;p__Bacteroidota;c__Bacteroidia;o__Cytophagales;f__Cyclobacteriaceae;g__;s__	taxonomic classification defined by topology and ANI	N/A	N/A	57.47	0.890509
7_SB_cbin_231	Yes	Yes	Yes	OTU1222	94.84	1.94	4.5	45.27	36143	High	200	4090	1	47	d__Bacteria;p__Desulfobacterota;c__Desulfobacteria;o__Desulfatiglandales;f__Desulfatiglandaceae;g__;s__	N/A	N/A	N/A	N/A	N/A	GCA_002050025.1	95	d__Bacteria;p__Desulfobacterota;c__Desulfobacteria;o__Desulfatiglandales;f__Desulfatiglandaceae;g__4484-190-2;s__4484-190-2 sp002050025	77.88	0.15	d__Bacteria;p__Desulfobacterota;c__Desulfobacteria;o__Desulfatiglandales;f__Desulfatiglandaceae;g__;s__	taxonomic classification defined by topology and ANI	N/A	N/A	88.15	0.838233
SRR13892594_me2_bin.101	No	Yes	Yes	OTU535	90.91	3.98	4.5	62.44	14133	High	452	3622	3	46	d__Bacteria;p__Planctomycetota;c__Phycisphaerae;o__UBA1845;f__Fen-1342;g__Fen-1342;s__	N/A	N/A	N/A	N/A	N/A	N/A	N/A	N/A	N/A	N/A	d__Bacteria;p__Planctomycetota;c__Phycisphaerae;o__UBA1845;f__Fen-1342;g__;s__	taxonomic novelty determined using RED	N/A	N/A	80.23	0.91832
S7_bin26	Yes	Yes	Yes	OTU1586	98.92	4.3	4.48	32.35	22299	High	405	3759	0	31	d__Bacteria;p__Bacteroidota;c__Bacteroidia;o__Bacteroidales;f__UBA12077;g__UBA12077;s__	N/A	N/A	N/A	N/A	N/A	GCA_013138975.1	95	d__Bacteria;p__Bacteroidota;c__Bacteroidia;o__Bacteroidales;f__UBA12077;g__UBA12077;s__UBA12077 sp013138975	78.75	0.41	d__Bacteria;p__Bacteroidota;c__Bacteroidia;o__Bacteroidales;f__UBA12077;g__UBA12077;s__	taxonomic classification defined by topology and ANI	N/A	GCA_003446015.1, s__UBA12077 sp003446015, 95.0, 78.73, 0.38; GCA_002869305.1, s__UBA12077 sp002869305, 95.0, 77.66, 0.29; GCA_001769005.1, s__UBA12077 sp001769005, 95.0, 76.68, 0.19; GCA_001768235.1, s__UBA12077 sp001768235, 95.0, 76.43, 0.17; GCA_001768565.1, s__UBA12077 sp001768565, 95.0, 76.32, 0.15	94.04	0.947192
7_SB_cbin_115	Yes	Yes	Yes	OTU584	88.41	3.24	4.47	66.14	4584	Medium	1151	3618	0	38	d__Bacteria;p__Armatimonadota;c__UBA5377;o__UBA5377;f__UBA5352;g__;s__	N/A	N/A	N/A	N/A	N/A	N/A	N/A	N/A	N/A	N/A	d__Bacteria;p__Armatimonadota;c__UBA5377;o__UBA5377;f__;g__;s__	taxonomic novelty determined using RED	N/A	N/A	79.77	0.756108
HTR4_me2_bin.16	No	Yes	Yes	OTU524	95.05	2.26	4.46	61.99	15038	High	464	3553	5	46	d__Bacteria;p__Eisenbacteria;c__RBG-16-71-46;o__CAIMUX01;f__;g__;s__	N/A	N/A	N/A	N/A	N/A	GCA_903844735.1	95	d__Bacteria;p__Eisenbacteria;c__RBG-16-71-46;o__CAIMUX01;f__CAIMUX01;g__CAIMUX01;s__CAIMUX01 sp903844735	75.62	0.02	d__Bacteria;p__Eisenbacteria;c__RBG-16-71-46;o__;f__;g__;s__	taxonomic classification defined by topology and ANI	N/A	N/A	87.06	0.637951
7_SB_cbin_203	Yes	Yes	Yes	OTU51	60.38	3.58	4.45	35.19	3463	Medium	1401	4193	0	14	d__Archaea;p__Asgardarchaeota;c__Lokiarchaeia;o__CR-4;f__SOKP01;g__;s__	N/A	N/A	N/A	N/A	N/A	N/A	N/A	N/A	N/A	N/A	d__Archaea;p__Asgardarchaeota;c__Lokiarchaeia;o__CR-4;f__SOKP01;g__;s__	taxonomic classification fully defined by topology	N/A	N/A	53.3	0.79485
SRR12623517_me2_bin.18	No	No	Yes	OTU1281	63.02	2.01	4.44	46.03	4725	Medium	1055	4139	2	17	d__Bacteria;p__Desulfobacterota;c__Desulfobacteria;o__Desulfatiglandales;f__Desulfatiglandaceae;g__4484-190-2;s__	N/A	N/A	N/A	N/A	N/A	GCA_002050025.1	95	d__Bacteria;p__Desulfobacterota;c__Desulfobacteria;o__Desulfatiglandales;f__Desulfatiglandaceae;g__4484-190-2;s__4484-190-2 sp002050025	87.31	0.39	d__Bacteria;p__Desulfobacterota;c__Desulfobacteria;o__Desulfatiglandales;f__Desulfatiglandaceae;g__;s__	taxonomic classification defined by topology and ANI	N/A	N/A	44.97	0.967615
SRR19020591_ct_bin.89	No	Yes	Yes	OTU480	67.82	7.29	4.44	54	1531	Medium	2862	4842	0	21	d__Bacteria;p__Zixibacteria;c__MSB-5A5;o__GN15;f__FEB-12;g__;s__	N/A	N/A	N/A	N/A	N/A	N/A	N/A	N/A	N/A	N/A	d__Bacteria;p__Zixibacteria;c__MSB-5A5;o__GN15;f__FEB-12;g__;s__	taxonomic classification fully defined by topology	N/A	N/A	47.09	0.772341
SRR9649756_me2_bin.14	No	Yes	Yes	OTU680	82.73	4.65	4.42	62.84	3034	Medium	1511	3957	1	46	d__Bacteria;p__Chloroflexota;c__Anaerolineae;o__B4-G1;f__DUEL01;g__;s__	N/A	N/A	N/A	N/A	N/A	N/A	N/A	N/A	N/A	N/A	d__Bacteria;p__Chloroflexota;c__Anaerolineae;o__B4-G1;f__DUEL01;g__;s__	taxonomic novelty determined using RED	N/A	N/A	73.85	0.86533
RS_7.bin.71	Yes	No	Yes	OTU1682	62.97	2.34	4.4	37.47	1864	Medium	2439	3369	1	15	d__Bacteria;p__Bacteroidota;c__Bacteroidia;o__Cytophagales;f__Cyclobacteriaceae;g__JAAUQL01;s__	N/A	N/A	N/A	N/A	N/A	GCA_012033595.1	95	d__Bacteria;p__Bacteroidota;c__Bacteroidia;o__Cytophagales;f__Cyclobacteriaceae;g__JAAUQL01;s__JAAUQL01 sp012033595	77.07	0.08	d__Bacteria;p__Bacteroidota;c__Bacteroidia;o__Cytophagales;f__Cyclobacteriaceae;g__;s__	taxonomic classification defined by topology and ANI	N/A	N/A	56.1	0.892962
SRR19020588_ma2_bin.0	No	No	Yes	OTU1339	74.31	6.76	4.4	49.24	2434	Medium	1956	4176	17	30	d__Bacteria;p__Desulfobacterota;c__Desulfobacteria;o__Desulfobacterales;f__;g__;s__	N/A	N/A	N/A	N/A	N/A	N/A	N/A	N/A	N/A	N/A	d__Bacteria;p__Desulfobacterota;c__Desulfobacteria;o__Desulfobacterales;f__;g__;s__	taxonomic novelty determined using RED	N/A	N/A	67.88	0.734221
7_SB_sbin_2_11	Yes	No	Yes	OTU1674	97.74	2.2	4.39	39.23	17203	High	421	3575	1	35	d__Bacteria;p__Calditrichota;c__Calditrichia;o__;f__;g__;s__	N/A	N/A	N/A	N/A	N/A	N/A	N/A	N/A	N/A	N/A	d__Bacteria;p__Calditrichota;c__Calditrichia;o__;f__;g__;s__	taxonomic novelty determined using RED	N/A	N/A	96.13	0.548126
SRR13892605_me2_bin.168	No	Yes	Yes	OTU1669	95.71	1.43	4.38	44.46	90031	High	86	3746	2	41	d__Bacteria;p__Bacteroidota;c__Bacteroidia;o__Bacteroidales;f__GCA-2748055;g__GCA-2748055;s__	N/A	N/A	N/A	N/A	N/A	N/A	N/A	N/A	N/A	N/A	d__Bacteria;p__Bacteroidota;c__Bacteroidia;o__Bacteroidales;f__GCA-2748055;g__GCA-2748055;s__	ANI	N/A	GCA_004525825.1, s__GCA-2748055 sp004525825, 95.0, 77.11, 0.18; GCA_003648635.1, s__GCA-2748055 sp003648635, 95.0, 76.95, 0.15; GCA_011056635.1, s__GCA-2748055 sp011056635, 95.0, 76.7, 0.2; GCA_002748055.1, s__GCA-2748055 sp002748055, 95.0, 76.69, 0.09; GCA_011048475.1, s__GCA-2748055 sp011048475, 95.0, 76.43, 0.17	94.86	0.916429
SRR13892591_me2_bin.144	No	Yes	Yes	OTU1082	69.83	1.72	4.35	36.2	4921	Medium	1008	3228	2	44	d__Bacteria;p__Calditrichota;c__Calditrichia;o__Calditrichales;f__;g__;s__	N/A	N/A	N/A	N/A	N/A	N/A	N/A	N/A	N/A	N/A	d__Bacteria;p__Calditrichota;c__Calditrichia;o__Calditrichales;f__;g__;s__	taxonomic novelty determined using RED	N/A	N/A	54.56	0.694333
S2_bin40	Yes	Yes	Yes	OTU388	96.64	3.3	4.35	50.41	71123	High	122	3378	3	48	d__Bacteria;p__Sumerlaeota;c__Sumerlaeia;o__MWCT01;f__;g__;s__	N/A	N/A	N/A	N/A	N/A	GCA_002070185.1	95	d__Bacteria;p__Sumerlaeota;c__Sumerlaeia;o__MWCT01;f__MWCT01;g__MWCT01;s__MWCT01 sp002070185	76.96	0.01	d__Bacteria;p__Sumerlaeota;c__Sumerlaeia;o__;f__;g__;s__	taxonomic classification defined by topology and ANI	N/A	N/A	88.49	0.584048
SRR13892603_me2_bin.135	No	Yes	Yes	OTU533	69.78	6.86	4.34	59.7	3089	Medium	1466	3572	1	19	d__Bacteria;p__Sumerlaeota;c__Sumerlaeia;o__UBA8349;f__;g__;s__	N/A	N/A	N/A	N/A	N/A	N/A	N/A	N/A	N/A	N/A	d__Bacteria;p__Sumerlaeota;c__Sumerlaeia;o__;f__;g__;s__	taxonomic novelty determined using RED	N/A	N/A	50.84	0.720619
HTR9_ct_bin.33	No	Yes	Yes	OTU1188	97.8	0.65	4.34	56.45	7787	High	756	3588	1	49	d__Bacteria;p__Latescibacterota;c__Latescibacteria_A;o__4484-107;f__4484-107;g__4484-107;s__	N/A	N/A	N/A	N/A	N/A	GCA_002059205.1	95	d__Bacteria;p__Latescibacterota;c__Latescibacteria_A;o__4484-107;f__4484-107;g__4484-107;s__4484-107 sp002059205	87.66	0.77	d__Bacteria;p__Latescibacterota;c__Latescibacteria_A;o__;f__;g__;s__	taxonomic classification defined by topology and ANI	N/A	N/A	88.92	0.944703
S2_bin20	Yes	Yes	Yes	OTU688	86.85	1.1	4.33	58.7	152448	Medium	116	3992	3	51	d__Bacteria;p__Chloroflexota;c__Anaerolineae;o__UBA7937;f__B3-Chlor;g__B3-Chlor;s__	N/A	N/A	N/A	N/A	N/A	GCA_005223035.1	95	d__Bacteria;p__Chloroflexota;c__Anaerolineae;o__UBA7937;f__B3-Chlor;g__B3-Chlor;s__B3-Chlor sp005223035	79.05	0.41	d__Bacteria;p__Chloroflexota;c__Anaerolineae;o__UBA7937;f__;g__;s__	taxonomic classification defined by topology and ANI	N/A	N/A	88.8	0.88013
3_PE_cbin_21	Yes	Yes	Yes	OTU353	51.04	7.89	4.31	46.29	4271	Medium	1080	4139	1	28	d__Bacteria;p__Planctomycetota;c__Phycisphaerae;o__Sedimentisphaerales;f__SG8-4;g__NIOZ-UU13;s__	N/A	N/A	N/A	N/A	N/A	N/A	N/A	N/A	N/A	N/A	d__Bacteria;p__Planctomycetota;c__Phycisphaerae;o__Sedimentisphaerales;f__SG8-4;g__;s__	taxonomic novelty determined using RED	N/A	N/A	24.82	0.931765
HTR5_me2_bin.1	No	Yes	Yes	OTU1264	87.94	2.05	4.3	47.05	9922	Medium	610	4000	2	39	d__Bacteria;p__Desulfobacterota;c__Desulfobacteria;o__C00003060;f__C00003060;g__C00003060;s__	N/A	N/A	N/A	N/A	N/A	GCA_001751085.1	95	d__Bacteria;p__Desulfobacterota;c__Desulfobacteria;o__C00003060;f__C00003060;g__C00003060;s__C00003060 sp001751085	79.95	0.41	d__Bacteria;p__Desulfobacterota;c__Desulfobacteria;o__C00003060;f__C00003060;g__;s__	taxonomic classification defined by topology and ANI	N/A	N/A	82.93	0.88608
SRR13892597_ma2_bin.75	No	No	Yes	OTU1041	65.32	9.05	4.3	36.82	3043	Medium	1697	4256	5	76	d__Bacteria;p__WOR-3;c__WOR-3;o__SM23-42;f__SM23-42;g__SOIY01;s__	N/A	N/A	N/A	N/A	N/A	GCA_004376785.1	95	d__Bacteria;p__WOR-3;c__WOR-3;o__SM23-42;f__SM23-42;g__SOIY01;s__SOIY01 sp004376785	96.54	0.32	d__Bacteria;p__WOR-3;c__WOR-3;o__SM23-42;f__SM23-42;g__;s__	taxonomic classification defined by topology and ANI	N/A	N/A	54.81	0.997794
SRR14270297_me2_bin.101	No	Yes	No	OTU415	98.38	0.39	4.29	64.15	115604	High	79	4023	2	54	d__Bacteria;p__Proteobacteria;c__Gammaproteobacteria;o__Pseudomonadales;f__Pseudomonadaceae;g__Pseudomonas_A;s__Pseudomonas_A sp003205815	GCF_003205815.1	95	d__Bacteria;p__Proteobacteria;c__Gammaproteobacteria;o__Pseudomonadales;f__Pseudomonadaceae;g__Pseudomonas_A;s__Pseudomonas_A sp003205815	96.94	0.91	GCF_003205815.1	95	d__Bacteria;p__Proteobacteria;c__Gammaproteobacteria;o__Pseudomonadales;f__Pseudomonadaceae;g__Pseudomonas_A;s__Pseudomonas_A sp003205815	96.94	0.91	d__Bacteria;p__Proteobacteria;c__Gammaproteobacteria;o__Pseudomonadales;f__Pseudomonadaceae;g__Pseudomonas_A;s__	taxonomic classification defined by topology and ANI	topological placement and ANI have congruent species assignments	GCF_000219605.1, s__Pseudomonas_A stutzeri, 95.0, 91.02, 0.86; GCF_000341615.1, s__Pseudomonas_A stutzeri_G, 95.0, 88.89, 0.85; GCF_003935375.1, s__Pseudomonas_A xanthomarina_A, 97.0614, 88.65, 0.86; GCF_002929225.1, s__Pseudomonas_A stutzeri_U, 97.0711, 88.62, 0.86; GCF_900114065.1, s__Pseudomonas_A kunmingensis, 97.08, 88.59, 0.84; GCF_013409135.1, s__Pseudomonas_A kunmingensis_A, 97.08, 88.58,…	85.01	N/A
SRR12623521_ma2_bin.16	No	Yes	Yes	OTU445	98.78	0.07	4.28	59.84	14104	High	496	3753	3	54	d__Bacteria;p__Planctomycetota;c__Planctomycetes;o__Pirellulales;f__UBA11386;g__;s__	N/A	N/A	N/A	N/A	N/A	GCA_011332595.1	95	d__Bacteria;p__Planctomycetota;c__Planctomycetes;o__Pirellulales;f__UBA11386;g__DSXM01;s__DSXM01 sp011332595	76.28	0.07	d__Bacteria;p__Planctomycetota;c__Planctomycetes;o__Pirellulales;f__UBA11386;g__;s__	taxonomic classification defined by topology and ANI	N/A	N/A	85.15	0.801196
7_SB_sbin_8_45	Yes	Yes	Yes	OTU1764	84.27	5.14	4.27	31.28	19549	Medium	306	3828	1	18	d__Archaea;p__Asgardarchaeota;c__Lokiarchaeia;o__CR-4;f__AMARA-1;g__Prometheoarchaeum;s__	N/A	N/A	N/A	N/A	N/A	GCF_008000775.1	95	d__Archaea;p__Asgardarchaeota;c__Lokiarchaeia;o__CR-4;f__AMARA-1;g__Prometheoarchaeum;s__Prometheoarchaeum syntrophicum	81.69	0.61	d__Archaea;p__Asgardarchaeota;c__Lokiarchaeia;o__CR-4;f__AMARA-1;g__;s__	taxonomic classification defined by topology and ANI	N/A	N/A	73.93	0.956421
S2_bin2	Yes	Yes	Yes	OTU1618	84.18	1.34	4.26	38.98	7663	Medium	760	3347	0	23	d__Bacteria;p__Bacteroidota;c__Bacteroidia;o__Bacteroidales;f__VadinHA17;g__;s__	N/A	N/A	N/A	N/A	N/A	N/A	N/A	N/A	N/A	N/A	d__Bacteria;p__Bacteroidota;c__Bacteroidia;o__Bacteroidales;f__VadinHA17;g__;s__	taxonomic classification fully defined by topology	N/A	N/A	70.1	0.840625
SRR13892595_ct_bin.128	No	Yes	Yes	OTU1345	85.15	9.32	4.24	50.73	2118	Medium	2121	4081	0	38	d__Bacteria;p__Chloroflexota;c__Anaerolineae;o__Promineofilales;f__Promineofilaceae;g__GCA-2746795;s__	N/A	N/A	N/A	N/A	N/A	GCA_002746795.1	95	d__Bacteria;p__Chloroflexota;c__Anaerolineae;o__Promineofilales;f__Promineofilaceae;g__GCA-2746795;s__GCA-2746795 sp002746795	75.47	0.05	d__Bacteria;p__Chloroflexota;c__Anaerolineae;o__Promineofilales;f__Promineofilaceae;g__;s__	taxonomic classification defined by topology and ANI	N/A	N/A	68.49	0.895963
SRR18920794_vb_S1C3000	No	Yes	Yes	OTU270	93.9	4.08	4.22	47.53	31619	High	202	4077	0	30	d__Bacteria;p__Proteobacteria;c__Gammaproteobacteria;o__GCA-001735895;f__GCA-001735895;g__GCA-001735895;s__	N/A	N/A	N/A	N/A	N/A	GCA_003645435.1	95	d__Bacteria;p__Proteobacteria;c__Gammaproteobacteria;o__GCA-001735895;f__GCA-001735895;g__GCA-001735895;s__GCA-001735895 sp003645435	77.26	0.12	d__Bacteria;p__Proteobacteria;c__Gammaproteobacteria;o__GCA-001735895;f__GCA-001735895;g__GCA-001735895;s__	taxonomic classification defined by topology and ANI	N/A	GCA_003231795.1, s__GCA-001735895 sp003231795, 95.0, 76.94, 0.1; GCA_001735895.1, s__GCA-001735895 sp001735895, 95.0, 76.51, 0.07; GCA_009937625.1, s__GCA-001735895 sp009937625, 95.0, 76.21, 0.07	81.64	0.902381
HTR11_ma2_bin.174	No	No	Yes	OTU1666	56.58	8.93	4.22	46.16	2308	Medium	2020	4166	0	10	d__Bacteria;p__Bacteroidota;c__Bacteroidia;o__Bacteroidales;f__SM23-62;g__SM23-62;s__	N/A	N/A	N/A	N/A	N/A	GCA_001303955.1	95	d__Bacteria;p__Bacteroidota;c__Bacteroidia;o__Bacteroidales;f__SM23-62;g__SM23-62;s__SM23-62 sp001303955	84.5	0.75	d__Bacteria;p__Bacteroidota;c__Bacteroidia;o__Bacteroidales;f__SM23-62;g__SM23-62;s__	taxonomic classification defined by topology and ANI	N/A	GCA_011053095.1, s__SM23-62 sp011053095, 95.0, 76.91, 0.09	43.56	0.970067
SRR13892596_vb_S1C20213	No	Yes	Yes	OTU523	97.8	3.36	4.22	65.27	120334	High	62	3123	4	46	d__Bacteria;p__Eisenbacteria;c__RBG-16-71-46;o__CAIMUX01;f__;g__;s__	N/A	N/A	N/A	N/A	N/A	GCA_903844735.1	95	d__Bacteria;p__Eisenbacteria;c__RBG-16-71-46;o__CAIMUX01;f__CAIMUX01;g__CAIMUX01;s__CAIMUX01 sp903844735	75.64	0.04	d__Bacteria;p__Eisenbacteria;c__RBG-16-71-46;o__;f__;g__;s__	taxonomic classification defined by topology and ANI	N/A	N/A	91.8	0.643604
SRR13892591_me2_bin.149	No	Yes	Yes	OTU1083	87.7	4.56	4.21	37.8	9953	Medium	576	3027	1	42	d__Bacteria;p__UBA3054;c__UBA3054;o__UBA3054;f__B51-G9;g__B51-G9;s__	N/A	N/A	N/A	N/A	N/A	GCA_003648225.1	95	d__Bacteria;p__UBA3054;c__UBA3054;o__UBA3054;f__B51-G9;g__B51-G9;s__B51-G9 sp003648225	79.35	0.48	d__Bacteria;p__UBA3054;c__UBA3054;o__UBA3054;f__B51-G9;g__;s__	taxonomic classification defined by topology and ANI	N/A	N/A	78.7	0.947592
7_SB_cbin_34	Yes	Yes	Yes	OTU1010	88.79	2.88	4.21	30.04	9515	Medium	602	3950	0	12	d__Archaea;p__Asgardarchaeota;c__Lokiarchaeia;o__CR-4;f__SOKP01;g__;s__	N/A	N/A	N/A	N/A	N/A	N/A	N/A	N/A	N/A	N/A	d__Archaea;p__Asgardarchaeota;c__Lokiarchaeia;o__CR-4;f__SOKP01;g__;s__	taxonomic novelty determined using RED	N/A	N/A	77.97	0.821027
SRR13892606_me2_bin.50	No	Yes	No	OTU410	96.63	2.16	4.21	72.66	13780	High	475	4019	2	51	d__Bacteria;p__Actinobacteriota;c__Actinomycetia;o__Propionibacteriales;f__Nocardioidaceae;g__Nocardioides;s__Nocardioides sp001627335	GCA_001627335.1	95	d__Bacteria;p__Actinobacteriota;c__Actinomycetia;o__Propionibacteriales;f__Nocardioidaceae;g__Nocardioides;s__Nocardioides sp001627335	96.21	0.76	GCA_001627335.1	95	d__Bacteria;p__Actinobacteriota;c__Actinomycetia;o__Propionibacteriales;f__Nocardioidaceae;g__Nocardioides;s__Nocardioides sp001627335	96.21	0.76	d__Bacteria;p__Actinobacteriota;c__Actinomycetia;o__Propionibacteriales;f__Nocardioidaceae;g__Nocardioides;s__	taxonomic classification defined by topology and ANI	topological placement and ANI have congruent species assignments	GCF_013408145.1, s__Nocardioides marinus, 95.0, 90.71, 0.86; GCA_009701885.1, s__Nocardioides sp009701885, 95.0, 86.36, 0.75; GCF_013466785.1, s__Nocardioides marinisabuli, 95.0, 83.5, 0.65; GCF_001653335.1, s__Nocardioides dokdonensis, 95.0, 83.0, 0.66; GCF_011250565.1, s__Nocardioides sp011250565, 95.0, 82.41, 0.59; GCF_001423135.1, s__Nocardioides sp001423135, 95.0, 82.36, 0.6; GCF_013177455.1…	89.95	N/A
SRR13892586_ma2_bin.186	No	Yes	Yes	OTU1220	54.46	8.04	4.2	45.93	4447	Medium	1357	3810	0	15	d__Bacteria;p__Desulfobacterota;c__Desulfobacteria;o__Desulfobacterales;f__Desulfobacteraceae;g__NBML01;s__	N/A	N/A	N/A	N/A	N/A	GCA_013792075.1	95	d__Bacteria;p__Desulfobacterota;c__Desulfobacteria;o__Desulfobacterales;f__Desulfobacteraceae;g__NBML01;s__NBML01 sp013792075	81.6	0.61	d__Bacteria;p__Desulfobacterota;c__Desulfobacteria;o__Desulfobacterales;f__Desulfobacteraceae;g__NBML01;s__	taxonomic classification defined by topology and ANI	N/A	GCA_002085465.1, s__NBML01 sp002085465, 95.0, 79.46, 0.31	37.6	0.963413
RS_7.bin.36	Yes	Yes	Yes	OTU1717	95.6	3.3	4.15	43.65	141224	High	108	3632	1	36	d__Bacteria;p__Zixibacteria;c__MSB-5A5;o__GN15;f__JAAZOE01;g__;s__	N/A	N/A	N/A	N/A	N/A	GCA_012797915.1	95	d__Bacteria;p__Zixibacteria;c__MSB-5A5;o__GN15;f__JAAZOE01;g__JAAZOE01;s__JAAZOE01 sp012797915	75.68	0.03	d__Bacteria;p__Zixibacteria;c__MSB-5A5;o__GN15;f__;g__;s__	taxonomic classification defined by topology and ANI	N/A	N/A	91.88	0.768811
SRR13892591_me2_bin.44	No	Yes	Yes	OTU439	97.51	1	4.14	59.87	362698	High	27	3937	3	42	d__Bacteria;p__Proteobacteria;c__Alphaproteobacteria;o__Rhodospirillales;f__Casp-alpha2;g__UBA4479;s__	N/A	N/A	N/A	N/A	N/A	GCA_002389385.1	95	d__Bacteria;p__Proteobacteria;c__Alphaproteobacteria;o__Rhodospirillales;f__Casp-alpha2;g__UBA4479;s__UBA4479 sp002389385	76.03	0.08	d__Bacteria;p__Proteobacteria;c__Alphaproteobacteria;o__Rhodospirillales;f__Casp-alpha2;g__UBA4479;s__	taxonomic classification defined by topology and ANI	N/A	GCA_002389175.1, s__UBA4479 sp002389175, 95.0, 75.99, 0.08	89.97	0.936538
Co_bin67	Yes	No	Yes	OTU567	87.5	3.09	4.13	62.33	5262	Medium	936	3587	3	39	d__Bacteria;p__Armatimonadota;c__UBA5377;o__UBA5377;f__UBA11051;g__;s__	N/A	N/A	N/A	N/A	N/A	GCA_003542955.1	95	d__Bacteria;p__Armatimonadota;c__UBA5377;o__UBA5377;f__UBA11051;g__UBA11051;s__UBA11051 sp003542955	76.19	0.15	d__Bacteria;p__Armatimonadota;c__UBA5377;o__UBA5377;f__UBA11051;g__;s__	taxonomic classification defined by topology and ANI	N/A	N/A	80.7	0.850428
S5_bin1	Yes	Yes	Yes	OTU678	81.06	3.64	4.12	61.23	7512	Medium	660	3811	1	53	d__Bacteria;p__Chloroflexota;c__Anaerolineae;o__B4-G1;f__B4-G1;g__B30-G15;s__	N/A	N/A	N/A	N/A	N/A	GCA_003648085.1	95	d__Bacteria;p__Chloroflexota;c__Anaerolineae;o__B4-G1;f__B4-G1;g__B30-G15;s__B30-G15 sp003648085	80.26	0.43	d__Bacteria;p__Chloroflexota;c__Anaerolineae;o__B4-G1;f__B4-G1;g__;s__	taxonomic classification defined by topology and ANI	N/A	N/A	77.78	0.874015
HTR9_me2_bin.68	No	Yes	Yes	OTU371	100	1.6	4.12	51.33	24069	High	285	3875	1	40	d__Bacteria;p__Spirochaetota;c__Spirochaetia;o__Spirochaetales_E;f__Spirochaetaceae_B;g__UBA2779;s__	N/A	N/A	N/A	N/A	N/A	N/A	N/A	N/A	N/A	N/A	d__Bacteria;p__Spirochaetota;c__Spirochaetia;o__Spirochaetales_E;f__Spirochaetaceae_B;g__UBA2779;s__	ANI	N/A	GCA_003644105.1, s__UBA2779 sp003644105, 95.0, 77.59, 0.25; GCA_002352375.1, s__UBA2779 sp002352375, 95.0, 77.3, 0.21; GCA_002748225.1, s__UBA2779 sp002748225, 95.0, 76.35, 0.07; GCF_900608495.1, s__UBA2779 sp900608495, 95.0, 76.09, 0.03; GCA_002084135.1, s__UBA2779 sp002084135, 95.0, 75.94, 0.04	90.69	0.925852
SRR13892587_ma2_bin.81	No	No	Yes	OTU1682	57.06	7.26	4.11	35.57	3703	Medium	1338	3968	0	31	d__Bacteria;p__Bacteroidota;c__Bacteroidia;o__Cytophagales;f__Cyclobacteriaceae;g__JAAUQL01;s__	N/A	N/A	N/A	N/A	N/A	GCA_012033595.1	95	d__Bacteria;p__Bacteroidota;c__Bacteroidia;o__Cytophagales;f__Cyclobacteriaceae;g__JAAUQL01;s__JAAUQL01 sp012033595	76.21	0.08	d__Bacteria;p__Bacteroidota;c__Bacteroidia;o__Cytophagales;f__Cyclobacteriaceae;g__;s__	taxonomic classification defined by topology and ANI	N/A	N/A	39.96	0.894578
SRR19020587_me2_bin.32	No	No	Yes	OTU1208	90.19	5.84	4.11	50.56	5794	Medium	876	3739	2	40	d__Bacteria;p__Desulfobacterota;c__Syntrophobacteria;o__BM002;f__BM002;g__BM002;s__	N/A	N/A	N/A	N/A	N/A	GCA_002899795.1	95	d__Bacteria;p__Desulfobacterota;c__Syntrophobacteria;o__BM002;f__BM002;g__BM002;s__BM002 sp002899795	90.42	0.64	d__Bacteria;p__Desulfobacterota;c__Syntrophobacteria;o__;f__;g__;s__	taxonomic classification defined by topology and ANI	N/A	N/A	81.6	0.944418
SRR13892605_ma2_bin.49	No	Yes	Yes	OTU443	94.82	6.07	4.11	63.59	6096	Medium	932	4049	0	48	d__Bacteria;p__Proteobacteria;c__Alphaproteobacteria;o__UBA8366;f__;g__;s__	N/A	N/A	N/A	N/A	N/A	N/A	N/A	N/A	N/A	N/A	d__Bacteria;p__Proteobacteria;c__Alphaproteobacteria;o__UBA8366;f__;g__;s__	taxonomic classification fully defined by topology	N/A	N/A	84.08	0.703759
SRR13892591_ma2_bin.197	No	Yes	Yes	OTU1038	59.4	9.91	4.1	47.56	5843	Medium	1045	3183	0	20	d__Bacteria;p__Verrucomicrobiota;c__Lentisphaeria;o__Victivallales;f__JAADHT01;g__JAADHT01;s__	N/A	N/A	N/A	N/A	N/A	GCA_013151705.1	95	d__Bacteria;p__Verrucomicrobiota;c__Lentisphaeria;o__Victivallales;f__JAADHT01;g__JAADHT01;s__JAADHT01 sp013151705	76.4	0.13	d__Bacteria;p__Verrucomicrobiota;c__Lentisphaeria;o__Victivallales;f__;g__;s__	taxonomic classification defined by topology and ANI	N/A	N/A	42.31	0.887004
SRR14270297_me2_bin.15	No	Yes	Yes	OTU507	71.38	6.89	4.1	59.58	3868	Medium	1178	3834	3	39	d__Bacteria;p__Acidobacteriota;c__Thermoanaerobaculia;o__Thermoanaerobaculales;f__FEB-10;g__;s__	N/A	N/A	N/A	N/A	N/A	GCA_003105185.1	95	d__Bacteria;p__Acidobacteriota;c__Thermoanaerobaculia;o__Thermoanaerobaculales;f__FEB-10;g__FEB-10;s__FEB-10 sp003105185	75.73	0.06	d__Bacteria;p__Acidobacteriota;c__Thermoanaerobaculia;o__Thermoanaerobaculales;f__FEB-10;g__;s__	taxonomic classification defined by topology and ANI	N/A	N/A	52.57	0.84493
SRR13892587_vb_S1C16965	No	Yes	Yes	OTU1607	91.39	2.6	4.08	39.07	19539	High	282	3587	1	29	d__Bacteria;p__Bacteroidota;c__Bacteroidia;o__Flavobacteriales;f__Flavobacteriaceae;g__Maribacter_A;s__	N/A	N/A	N/A	N/A	N/A	N/A	N/A	N/A	N/A	N/A	d__Bacteria;p__Bacteroidota;c__Bacteroidia;o__Flavobacteriales;f__Flavobacteriaceae;g__;s__	taxonomic novelty determined using RED	N/A	N/A	73.38	0.951917
SRR19020593_ct_bin.29	No	Yes	No	OTU419	83.58	2.59	4.07	65.28	3806	Medium	1233	3901	0	32	d__Bacteria;p__Proteobacteria;c__Gammaproteobacteria;o__Pseudomonadales;f__Halomonadaceae;g__Halomonas;s__Halomonas desiderata	GCA_011742915.1	95	d__Bacteria;p__Proteobacteria;c__Gammaproteobacteria;o__Pseudomonadales;f__Halomonadaceae;g__Halomonas;s__Halomonas desiderata	98.12	0.9	GCA_011742915.1	95	d__Bacteria;p__Proteobacteria;c__Gammaproteobacteria;o__Pseudomonadales;f__Halomonadaceae;g__Halomonas;s__Halomonas desiderata	98.12	0.9	d__Bacteria;p__Proteobacteria;c__Gammaproteobacteria;o__Pseudomonadales;f__Halomonadaceae;g__Halomonas;s__	taxonomic classification defined by topology and ANI	topological placement and ANI have congruent species assignments	GCF_000246875.1, s__Halomonas sp000246875, 95.0, 92.87, 0.88; GCF_009834345.1, s__Halomonas sp009834345, 95.0, 86.94, 0.85; GCF_013697085.1, s__Halomonas kenyensis, 95.0, 86.83, 0.79; GCF_003254665.1, s__Halomonas lactosivorans, 95.0, 86.41, 0.79; GCF_011742165.1, s__Halomonas sp011742165, 95.0, 85.07, 0.78; GCF_002930105.1, s__Halomonas saliphila, 95.0, 83.7, 0.69; GCF_003182195.1, s__Halomonas …	73.62	N/A
SRR6660646_ma2_bin.12	No	Yes	Yes	OTU1042	52.86	7.64	4.06	39.02	2224	Medium	1915	4043	2	20	d__Bacteria;p__WOR-3;c__WOR-3;o__SM23-42;f__SM23-42;g__SOIY01;s__	N/A	N/A	N/A	N/A	N/A	GCA_004376785.1	95	d__Bacteria;p__WOR-3;c__WOR-3;o__SM23-42;f__SM23-42;g__SOIY01;s__SOIY01 sp004376785	96.79	0.3	d__Bacteria;p__WOR-3;c__WOR-3;o__SM23-42;f__SM23-42;g__;s__	taxonomic classification defined by topology and ANI	N/A	N/A	40.92	0.98241
SRR12623518_me2_bin.15	No	Yes	Yes	OTU446	93.61	1.15	4.06	60.47	21369	High	254	3421	3	49	d__Bacteria;p__Planctomycetota;c__Planctomycetes;o__Pirellulales;f__UBA11386;g__;s__	N/A	N/A	N/A	N/A	N/A	GCA_011332595.1	95	d__Bacteria;p__Planctomycetota;c__Planctomycetes;o__Pirellulales;f__UBA11386;g__DSXM01;s__DSXM01 sp011332595	76.07	0.08	d__Bacteria;p__Planctomycetota;c__Planctomycetes;o__Pirellulales;f__UBA11386;g__;s__	taxonomic classification defined by topology and ANI	N/A	N/A	75.92	0.801055
3_PE_cbin_1	Yes	No	Yes	OTU1009	76.79	4.67	4.05	29.01	17310	Medium	331	3900	2	17	d__Archaea;p__Asgardarchaeota;c__Lokiarchaeia;o__CR-4;f__SOKP01;g__;s__	N/A	N/A	N/A	N/A	N/A	N/A	N/A	N/A	N/A	N/A	d__Archaea;p__Asgardarchaeota;c__Lokiarchaeia;o__CR-4;f__;g__;s__	taxonomic novelty determined using RED	N/A	N/A	68.64	0.675722
7_SB_cbin_250	Yes	Yes	Yes	OTU568	63.83	5.92	4.05	66.22	1949	Medium	2193	3617	0	21	d__Bacteria;p__Armatimonadota;c__UBA5377;o__UBA5377;f__UBA5352;g__;s__	N/A	N/A	N/A	N/A	N/A	N/A	N/A	N/A	N/A	N/A	d__Bacteria;p__Armatimonadota;c__UBA5377;o__UBA5377;f__;g__;s__	taxonomic novelty determined using RED	N/A	N/A	48.04	0.736479
SRR13892603_me2_bin.179	No	No	Yes	OTU1193	65.28	9.23	4.05	52.37	3290	Medium	1287	4131	1	21	d__Bacteria;p__Spirochaetota;c__Spirochaetia;o__SZUA-6;f__;g__;s__	N/A	N/A	N/A	N/A	N/A	N/A	N/A	N/A	N/A	N/A	d__Bacteria;p__Spirochaetota;c__Spirochaetia;o__SZUA-6;f__;g__;s__	taxonomic classification fully defined by topology	N/A	N/A	45.8	0.724752
SRR13892586_ct_bin.175	No	No	Yes	OTU1188	92.24	2.75	4.04	56.73	4457	High	1117	3401	4	40	d__Bacteria;p__Latescibacterota;c__Latescibacteria_A;o__4484-107;f__4484-107;g__4484-107;s__	N/A	N/A	N/A	N/A	N/A	GCA_002059205.1	95	d__Bacteria;p__Latescibacterota;c__Latescibacteria_A;o__4484-107;f__4484-107;g__4484-107;s__4484-107 sp002059205	87.39	0.64	d__Bacteria;p__Latescibacterota;c__Latescibacteria_A;o__;f__;g__;s__	taxonomic classification defined by topology and ANI	N/A	N/A	82.75	0.948052
SRR14270297_me2_bin.93	No	Yes	No	OTU416	95.64	0.94	4.01	65.84	38904	High	192	3801	2	47	d__Bacteria;p__Proteobacteria;c__Gammaproteobacteria;o__Pseudomonadales;f__Pseudomonadaceae;g__Pseudomonas_A;s__Pseudomonas_A balearica	GCF_000818015.1	95	d__Bacteria;p__Proteobacteria;c__Gammaproteobacteria;o__Pseudomonadales;f__Pseudomonadaceae;g__Pseudomonas_A;s__Pseudomonas_A balearica	98.37	0.92	GCF_000818015.1	95	d__Bacteria;p__Proteobacteria;c__Gammaproteobacteria;o__Pseudomonadales;f__Pseudomonadaceae;g__Pseudomonas_A;s__Pseudomonas_A balearica	98.37	0.92	d__Bacteria;p__Proteobacteria;c__Gammaproteobacteria;o__Pseudomonadales;f__Pseudomonadaceae;g__Pseudomonas_A;s__	taxonomic classification defined by topology and ANI	topological placement and ANI have congruent species assignments	GCF_000263395.1, s__Pseudomonas_A stutzeri_C, 95.0, 83.62, 0.68; GCF_002890915.1, s__Pseudomonas_A stutzeri_AF, 95.0, 83.39, 0.73; GCF_005844005.1, s__Pseudomonas_A sp000765155, 95.0, 83.25, 0.7; GCF_003205815.1, s__Pseudomonas_A sp003205815, 95.0, 83.11, 0.73; GCA_002362915.1, s__Pseudomonas_A stutzeri_L, 95.0, 82.9, 0.69; GCF_000219605.1, s__Pseudomonas_A stutzeri, 95.0, 82.88, 0.71; GCF_003696…	75.88	N/A
SRR13892602_ct_bin.222	No	No	Yes	OTU605	92.04	7.76	4	64.3	3645	Medium	1250	3757	2	20	d__Bacteria;p__Gemmatimonadota;c__Gemmatimonadetes;o__Longimicrobiales;f__UBA6960;g__;s__	N/A	N/A	N/A	N/A	N/A	N/A	N/A	N/A	N/A	N/A	d__Bacteria;p__Gemmatimonadota;c__Gemmatimonadetes;o__Longimicrobiales;f__UBA6960;g__;s__	taxonomic classification fully defined by topology	N/A	N/A	75.34	0.804742
RS_9.bin.84	Yes	No	Yes	OTU648	69.26	8.06	3.99	48.96	2305	Medium	1866	3668	1	26	d__Bacteria;p__Chloroflexota;c__Anaerolineae;o__Anaerolineales;f__UBA4823;g__;s__	N/A	N/A	N/A	N/A	N/A	N/A	N/A	N/A	N/A	N/A	d__Bacteria;p__Chloroflexota;c__Anaerolineae;o__Anaerolineales;f__UBA4823;g__;s__	taxonomic classification fully defined by topology	N/A	N/A	55.41	0.827613
SRR13892590_me2_bin.76	No	Yes	Yes	OTU1612	94.73	6.63	3.98	34.43	9418	Medium	615	3181	2	31	d__Bacteria;p__Bacteroidota;c__Bacteroidia;o__Bacteroidales;f__Prolixibacteraceae;g__Draconibacterium;s__	N/A	N/A	N/A	N/A	N/A	GCA_013203755.1	95	d__Bacteria;p__Bacteroidota;c__Bacteroidia;o__Bacteroidales;f__Prolixibacteraceae;g__Draconibacterium;s__Draconibacterium sp013203755	77.66	0.34	d__Bacteria;p__Bacteroidota;c__Bacteroidia;o__Bacteroidales;f__Prolixibacteraceae;g__Draconibacterium;s__	taxonomic classification defined by topology and ANI	N/A	GCF_010448835.1, s__Draconibacterium sp010448835, 95.0, 76.68, 0.14; GCF_000626635.1, s__Draconibacterium orientale, 95.0, 76.67, 0.13; GCF_010586825.1, s__Draconibacterium sp010586825, 95.0, 76.58, 0.13; GCA_011620585.1, s__Draconibacterium sp011620585, 95.0, 76.48, 0.08; GCF_011799805.1, s__Draconibacterium sp011799805, 95.0, 76.42, 0.1; GCA_009773765.1, s__Draconibacterium sp009773765, 95.0, 7…	82.43	0.963376
5_PO_sbin_6	Yes	No	Yes	OTU673	52.24	6.73	3.98	59.75	2616	Medium	1551	3607	1	31	d__Bacteria;p__Chloroflexota;c__Anaerolineae;o__B4-G1;f__;g__;s__	N/A	N/A	N/A	N/A	N/A	N/A	N/A	N/A	N/A	N/A	d__Bacteria;p__Chloroflexota;c__Anaerolineae;o__;f__;g__;s__	taxonomic novelty determined using RED	N/A	N/A	44.01	0.630269
SRR13892589_me2_bin.16	No	Yes	Yes	OTU1620	86.29	4.14	3.97	31.47	6440	Medium	793	3112	0	35	d__Bacteria;p__Bacteroidota;c__Bacteroidia;o__Bacteroidales;f__;g__;s__	N/A	N/A	N/A	N/A	N/A	N/A	N/A	N/A	N/A	N/A	d__Bacteria;p__Bacteroidota;c__Bacteroidia;o__Bacteroidales;f__;g__;s__	taxonomic classification fully defined by topology	N/A	N/A	83.6	0.806782
SRR18936874_me2_bin.38	No	No	Yes	OTU504	89.74	7.1	3.97	59.25	7126	Medium	730	3577	3	40	d__Bacteria;p__Acidobacteriota;c__Thermoanaerobaculia;o__Thermoanaerobaculales;f__FEB-10;g__;s__	N/A	N/A	N/A	N/A	N/A	GCA_003105185.1	95	d__Bacteria;p__Acidobacteriota;c__Thermoanaerobaculia;o__Thermoanaerobaculales;f__FEB-10;g__FEB-10;s__FEB-10 sp003105185	76.16	0.07	d__Bacteria;p__Acidobacteriota;c__Thermoanaerobaculia;o__Thermoanaerobaculales;f__FEB-10;g__;s__	taxonomic classification defined by topology and ANI	N/A	N/A	81.44	0.828376
SRR19020584_ct_bin.13	No	Yes	Yes	OTU684	77.88	3.75	3.96	58.35	3217	Medium	1320	3717	0	27	d__Bacteria;p__Chloroflexota;c__Anaerolineae;o__B4-G1;f__;g__;s__	N/A	N/A	N/A	N/A	N/A	N/A	N/A	N/A	N/A	N/A	d__Bacteria;p__Chloroflexota;c__Anaerolineae;o__;f__;g__;s__	taxonomic novelty determined using RED	N/A	N/A	67.78	0.628693
4_MS_sbin_5	Yes	Yes	Yes	OTU644	79.01	5.18	3.96	50.94	4855	Medium	933	3624	0	36	d__Bacteria;p__Chloroflexota;c__Anaerolineae;o__Anaerolineales;f__UBA11858;g__UBA11858;s__	N/A	N/A	N/A	N/A	N/A	GCA_003513015.1	95	d__Bacteria;p__Chloroflexota;c__Anaerolineae;o__Anaerolineales;f__UBA11858;g__UBA11858;s__UBA11858 sp003513015	76.64	0.13	d__Bacteria;p__Chloroflexota;c__Anaerolineae;o__Anaerolineales;f__UBA11858;g__;s__	taxonomic classification defined by topology and ANI	N/A	N/A	67.92	0.925601
HTR10_me2_bin.95	No	Yes	No	OTU969	100	0.34	3.95	40.2	110528	High	47	3494	3	68	d__Bacteria;p__Proteobacteria;c__Gammaproteobacteria;o__Enterobacterales;f__Alteromonadaceae;g__Pseudoalteromonas;s__Pseudoalteromonas sp001974855	GCF_004328665.1	95	d__Bacteria;p__Proteobacteria;c__Gammaproteobacteria;o__Enterobacterales;f__Alteromonadaceae;g__Pseudoalteromonas;s__Pseudoalteromonas sp001974855	97.22	0.88	GCF_004328665.1	95	d__Bacteria;p__Proteobacteria;c__Gammaproteobacteria;o__Enterobacterales;f__Alteromonadaceae;g__Pseudoalteromonas;s__Pseudoalteromonas sp001974855	97.22	0.88	d__Bacteria;p__Proteobacteria;c__Gammaproteobacteria;o__Enterobacterales;f__Alteromonadaceae;g__Pseudoalteromonas;s__	taxonomic classification defined by topology and ANI	topological placement and ANI have congruent species assignments	GCF_000238275.2, s__Pseudoalteromonas undina, 95.0, 94.66, 0.88; GCF_002310835.1, s__Pseudoalteromonas tetraodonis, 95.0, 90.76, 0.87; GCF_002221505.1, s__Pseudoalteromonas nigrifaciens, 96.0242, 81.7, 0.59; GCF_000814675.1, s__Pseudoalteromonas distincta, 95.0, 81.68, 0.6; GCF_008370255.1, s__Pseudoalteromonas sp008370255, 95.0, 81.66, 0.57; GCF_900239935.1, s__Pseudoalteromonas carrageenovora, …	98.67	N/A
SRR12623520_me2_bin.6	No	Yes	Yes	OTU203	91.12	4.44	3.94	41.66	14091	High	424	3722	3	20	d__Archaea;p__Asgardarchaeota;c__Thorarchaeia;o__Thorarchaeales;f__Thorarchaeaceae;g__MP8T-1;s__	N/A	N/A	N/A	N/A	N/A	GCA_004524565.1	95	d__Archaea;p__Asgardarchaeota;c__Thorarchaeia;o__Thorarchaeales;f__Thorarchaeaceae;g__MP8T-1;s__MP8T-1 sp004524565	78.84	0.39	d__Archaea;p__Asgardarchaeota;c__Thorarchaeia;o__Thorarchaeales;f__Thorarchaeaceae;g__MP8T-1;s__	taxonomic classification defined by topology and ANI	N/A	GCA_002825465.1, s__MP8T-1 sp002825465, 95.0, 77.39, 0.2; GCA_002825535.1, s__MP8T-1 sp002825535, 95.0, 77.17, 0.18; GCA_003345545.1, s__MP8T-1 sp003345545, 95.0, 76.64, 0.07; GCA_004524595.1, s__MP8T-1 sp004524595, 95.0, 76.21, 0.12	83.41	0.950807
SRR19020584_me2_bin.67	No	Yes	Yes	OTU1208	84.45	4.32	3.94	50.43	5913	Medium	800	3547	4	32	d__Bacteria;p__Desulfobacterota;c__Syntrophobacteria;o__BM002;f__BM002;g__BM002;s__	N/A	N/A	N/A	N/A	N/A	GCA_002899795.1	95	d__Bacteria;p__Desulfobacterota;c__Syntrophobacteria;o__BM002;f__BM002;g__BM002;s__BM002 sp002899795	90.3	0.63	d__Bacteria;p__Desulfobacterota;c__Syntrophobacteria;o__;f__;g__;s__	taxonomic classification defined by topology and ANI	N/A	N/A	81.12	0.940514
HTR5_me2_bin.8	No	Yes	Yes	OTU482	88.89	5.98	3.93	60.44	6526	Medium	766	4117	2	47	d__Bacteria;p__Actinobacteriota;c__Acidimicrobiia;o__UBA5794;f__UBA5794;g__;s__	N/A	N/A	N/A	N/A	N/A	N/A	N/A	N/A	N/A	N/A	d__Bacteria;p__Actinobacteriota;c__Acidimicrobiia;o__UBA5794;f__UBA5794;g__;s__	taxonomic classification fully defined by topology	N/A	N/A	88.52	0.777233
SRR13892599_ct_bin.5	No	Yes	Yes	OTU263	89.7	5.13	3.92	55.57	8056	Medium	658	3488	2	37	d__Bacteria;p__Verrucomicrobiota;c__Kiritimatiellae;o__Kiritimatiellales;f__Pontiellaceae;g__Pontiella;s__	N/A	N/A	N/A	N/A	N/A	GCA_003230915.1	95	d__Bacteria;p__Verrucomicrobiota;c__Kiritimatiellae;o__Kiritimatiellales;f__Pontiellaceae;g__Pontiella;s__Pontiella sp003230915	78.36	0.39	d__Bacteria;p__Verrucomicrobiota;c__Kiritimatiellae;o__Kiritimatiellales;f__Pontiellaceae;g__Pontiella;s__	taxonomic classification defined by topology and ANI	N/A	GCF_900890705.1, s__Pontiella sulfatireligans, 95.0, 78.92, 0.38; GCF_900890425.1, s__Pontiella desulfatans, 95.0, 78.67, 0.39; GCA_003246265.1, s__Pontiella sp003246265, 95.0, 77.95, 0.25; GCA_013042165.1, s__Pontiella sp013042165, 95.0, 77.68, 0.35; GCA_012729265.1, s__Pontiella sp012729265, 95.0, 76.9, 0.12; GCA_003252225.1, s__Pontiella sp003252225, 95.0, 76.78, 0.17; GCF_004299845.1, s__Pont…	79.31	0.962029
SW_4.bin.3	Yes	Yes	Yes	OTU948	95.47	1.38	3.92	35.66	29143	High	245	3337	0	26	d__Bacteria;p__Proteobacteria;c__Gammaproteobacteria;o__Methylococcales;f__Methylomonadaceae;g__QPIN01;s__	N/A	N/A	N/A	N/A	N/A	GCA_013139755.1	95	d__Bacteria;p__Proteobacteria;c__Gammaproteobacteria;o__Methylococcales;f__Methylomonadaceae;g__QPIN01;s__QPIN01 sp013139755	77.16	0.16	d__Bacteria;p__Proteobacteria;c__Gammaproteobacteria;o__Methylococcales;f__Methylomonadaceae;g__QPIN01;s__	taxonomic classification defined by topology and ANI	N/A	GCA_003666325.1, s__QPIN01 sp003666325, 95.0, 77.13, 0.2; GCA_003666385.1, s__QPIN01 sp003666385, 95.0, 76.96, 0.18	94.88	0.940127
HTR3_me2_bin.5	No	Yes	Yes	OTU902	91.04	8.5	3.92	38.64	5011	Medium	934	3694	3	34	d__Bacteria;p__Proteobacteria;c__Gammaproteobacteria;o__GCF-002020875;f__GRL18;g__GRL18;s__	N/A	N/A	N/A	N/A	N/A	GCA_013139395.1	95	d__Bacteria;p__Proteobacteria;c__Gammaproteobacteria;o__GCF-002020875;f__GRL18;g__GRL18;s__GRL18 sp013139395	78.26	0.2	d__Bacteria;p__Proteobacteria;c__Gammaproteobacteria;o__GCF-002020875;f__;g__;s__	taxonomic classification defined by topology and ANI	N/A	N/A	87.27	0.931929
SRR13892593_ma2_bin.55	No	Yes	Yes	OTU350	79.26	5.69	3.92	48.13	3440	Medium	1364	3426	2	44	d__Bacteria;p__Planctomycetota;c__Phycisphaerae;o__Sedimentisphaerales;f__SG8-4;g__NIOZ-UU13;s__	N/A	N/A	N/A	N/A	N/A	N/A	N/A	N/A	N/A	N/A	d__Bacteria;p__Planctomycetota;c__Phycisphaerae;o__Sedimentisphaerales;f__SG8-4;g__;s__	taxonomic novelty determined using RED	N/A	N/A	58.78	0.928117
Co_bin256	Yes	Yes	Yes	OTU346	66.55	3.08	3.92	45.85	4466	Medium	991	3425	0	32	d__Bacteria;p__Planctomycetota;c__Phycisphaerae;o__Sedimentisphaerales;f__SG8-4;g__NIOZ-UU13;s__	N/A	N/A	N/A	N/A	N/A	GCA_014384025.1	95	d__Bacteria;p__Planctomycetota;c__Phycisphaerae;o__Sedimentisphaerales;f__SG8-4;g__NIOZ-UU13;s__NIOZ-UU13 sp014384025	88.74	0.79	d__Bacteria;p__Planctomycetota;c__Phycisphaerae;o__Sedimentisphaerales;f__SG8-4;g__NIOZ-UU13;s__	taxonomic classification defined by topology and ANI	N/A	GCA_013202635.1, s__NIOZ-UU13 sp013202635, 95.0, 86.81, 0.56	56.4	0.973694
SRR19020594_me2_bin.46	No	Yes	Yes	OTU1408	83.06	7.02	3.91	44.45	4848	Medium	947	3347	0	37	d__Bacteria;p__Acidobacteriota;c__Aminicenantia;o__Aminicenantales;f__Aminicenantaceae;g__WTAW01;s__	N/A	N/A	N/A	N/A	N/A	GCA_013139435.1	95	d__Bacteria;p__Acidobacteriota;c__Aminicenantia;o__Aminicenantales;f__Aminicenantaceae;g__WTAW01;s__WTAW01 sp013139435	82.69	0.06	d__Bacteria;p__Acidobacteriota;c__Aminicenantia;o__Aminicenantales;f__Aminicenantaceae;g__;s__	taxonomic classification defined by topology and ANI	N/A	N/A	76.87	0.869861
HTR2_me2_bin.57	No	Yes	No	OTU910	68.35	9.6	3.91	41.15	3008	Medium	1355	3453	3	47	d__Bacteria;p__Proteobacteria;c__Gammaproteobacteria;o__Enterobacterales;f__Vibrionaceae;g__Photobacterium;s__Photobacterium frigidiphilum	GCF_003025615.1	95.5718	d__Bacteria;p__Proteobacteria;c__Gammaproteobacteria;o__Enterobacterales;f__Vibrionaceae;g__Photobacterium;s__Photobacterium frigidiphilum	98.03	0.87	N/A	N/A	N/A	N/A	N/A	d__Bacteria;p__Proteobacteria;c__Gammaproteobacteria;o__Enterobacterales;f__Vibrionaceae;g__Photobacterium;s__	ANI	topological placement and ANI have incongruent species assignments	GCF_003025615.1, s__Photobacterium frigidiphilum, 95.5718, 98.03, 0.87; GCF_000196255.1, s__Photobacterium profundum_A, 95.5718, 95.87, 0.84; GCF_003026215.1, s__Photobacterium indicum, 95.0, 95.4, 0.86; GCF_003026285.1, s__Photobacterium profundum, 95.0, 94.2, 0.83; GCF_003026475.1, s__Photobacterium lipolyticum, 95.0, 81.17, 0.35; GCF_900185615.1, s__Photobacterium malacitanum, 95.0, 80.13, 0.2…	48.8	N/A
HTR7_me2_bin.54	No	No	Yes	OTU1666	80.16	7.81	3.9	45.86	3639	Medium	1189	3292	1	8	d__Bacteria;p__Bacteroidota;c__Bacteroidia;o__Bacteroidales;f__SM23-62;g__SM23-62;s__	N/A	N/A	N/A	N/A	N/A	GCA_001303955.1	95	d__Bacteria;p__Bacteroidota;c__Bacteroidia;o__Bacteroidales;f__SM23-62;g__SM23-62;s__SM23-62 sp001303955	84.05	0.69	d__Bacteria;p__Bacteroidota;c__Bacteroidia;o__Bacteroidales;f__SM23-62;g__SM23-62;s__	taxonomic classification defined by topology and ANI	N/A	GCA_011053095.1, s__SM23-62 sp011053095, 95.0, 76.58, 0.11	67.38	0.965936
2_HM_cbin_52	Yes	Yes	No	OTU7	99.81	0	3.9	46.7	24557	High	234	3395	4	46	d__Archaea;p__Halobacteriota;c__Methanosarcinia;o__Methanosarcinales;f__Methanosarcinaceae;g__MTP4;s__MTP4 sp9310u	GCA_013329415.1	95	d__Archaea;p__Halobacteriota;c__Methanosarcinia;o__Methanosarcinales;f__Methanosarcinaceae;g__MTP4;s__MTP4 sp9310	99.81	0.89	GCA_013329415.1	95	d__Archaea;p__Halobacteriota;c__Methanosarcinia;o__Methanosarcinales;f__Methanosarcinaceae;g__MTP4;s__MTP4 sp9310u	99.81	0.89	d__Archaea;p__Halobacteriota;c__Methanosarcinia;o__Methanosarcinales;f__Methanosarcinaceae;g__MTP4;s__	taxonomic classification defined by topology and ANI	topological placement and ANI have congruent species assignments	GCF_000970045.1, s__MTP4 sp000970045, 95.0, 92.42, 0.86	97.4	N/A
SRR13892589_ct_bin.169	No	Yes	No	OTU396	84.46	2.71	3.9	59.26	4561	Medium	1032	4077	0	28	d__Bacteria;p__Proteobacteria;c__Alphaproteobacteria;o__Rhodobacterales;f__Rhodobacteraceae;g__Epibacterium;s__Epibacterium mobile	GCF_001681715.1	95	d__Bacteria;p__Proteobacteria;c__Alphaproteobacteria;o__Rhodobacterales;f__Rhodobacteraceae;g__Epibacterium;s__Epibacterium mobile	97.14	0.94	GCF_001681715.1	95	d__Bacteria;p__Proteobacteria;c__Alphaproteobacteria;o__Rhodobacterales;f__Rhodobacteraceae;g__Epibacterium;s__Epibacterium mobile	97.14	0.94	d__Bacteria;p__Proteobacteria;c__Alphaproteobacteria;o__Rhodobacterales;f__Rhodobacteraceae;g__Epibacterium;s__	taxonomic classification defined by topology and ANI	topological placement and ANI have congruent species assignments	GCF_000014065.1, s__Epibacterium sp000014065, 95.0, 83.74, 0.7; GCF_003003215.1, s__Epibacterium scottomollicae, 95.0, 83.0, 0.67; GCF_011806385.1, s__Epibacterium sp011806385, 95.0, 81.07, 0.57; GCF_001518015.1, s__Epibacterium horizontis, 95.0, 80.63, 0.56; GCA_001874255.1, s__Epibacterium sp001874255, 95.0, 80.0, 0.48; GCF_006265095.1, s__Epibacterium sp006265095, 95.0, 79.65, 0.51; GCF_001458…	73	N/A
SRR13892601_me2_bin.102	No	Yes	Yes	OTU273	95.45	0	3.89	62.71	115735	High	57	3141	3	51	d__Bacteria;p__Planctomycetota;c__Phycisphaerae;o__Phycisphaerales;f__SM1A02;g__;s__	N/A	N/A	N/A	N/A	N/A	N/A	N/A	N/A	N/A	N/A	d__Bacteria;p__Planctomycetota;c__Phycisphaerae;o__Phycisphaerales;f__SM1A02;g__;s__	taxonomic classification fully defined by topology	N/A	N/A	87.77	0.748756
RS_17.bin.43	Yes	Yes	Yes	OTU1634	84.87	3.82	3.89	37.98	3969	Medium	1201	2905	0	29	d__Bacteria;p__Bacteroidota;c__Bacteroidia;o__Bacteroidales;f__VadinHA17;g__;s__	N/A	N/A	N/A	N/A	N/A	N/A	N/A	N/A	N/A	N/A	d__Bacteria;p__Bacteroidota;c__Bacteroidia;o__Bacteroidales;f__VadinHA17;g__;s__	taxonomic classification fully defined by topology	N/A	N/A	77.05	0.801599
RS_13.bin.48	Yes	No	Yes	OTU1070	95.14	1.1	3.89	39.97	16101	High	537	3744	2	39	d__Bacteria;p__WOR-3;c__UBA3072;o__UBA3072;f__UBA3072;g__;s__	N/A	N/A	N/A	N/A	N/A	GCA_004377355.1	95	d__Bacteria;p__WOR-3;c__UBA3072;o__UBA3072;f__UBA3072;g__E29-bin14;s__E29-bin14 sp004377355	76.57	0.12	d__Bacteria;p__WOR-3;c__UBA3072;o__UBA3072;f__UBA3072;g__;s__	taxonomic classification defined by topology and ANI	N/A	N/A	85.92	0.850453
SRR19020586_me2_bin.7	No	No	Yes	OTU1208	92.24	8.1	3.89	50.75	6410	Medium	767	3537	1	42	d__Bacteria;p__Desulfobacterota;c__Syntrophobacteria;o__BM002;f__BM002;g__BM002;s__	N/A	N/A	N/A	N/A	N/A	GCA_002899795.1	95	d__Bacteria;p__Desulfobacterota;c__Syntrophobacteria;o__BM002;f__BM002;g__BM002;s__BM002 sp002899795	90.31	0.67	d__Bacteria;p__Desulfobacterota;c__Syntrophobacteria;o__;f__;g__;s__	taxonomic classification defined by topology and ANI	N/A	N/A	78.12	0.944768
SRR13892602_vb_S1C7411	No	No	Yes	OTU443	90.88	5.68	3.89	63.49	6546	Medium	717	3738	1	46	d__Bacteria;p__Proteobacteria;c__Alphaproteobacteria;o__UBA8366;f__GCA-2717185;g__;s__	N/A	N/A	N/A	N/A	N/A	N/A	N/A	N/A	N/A	N/A	d__Bacteria;p__Proteobacteria;c__Alphaproteobacteria;o__UBA8366;f__;g__;s__	taxonomic novelty determined using RED	N/A	N/A	80.78	0.745167
SRR18936874_ma2_bin.57	No	No	Yes	OTU1091	76.48	6.47	3.88	39.5	3396	Medium	1397	3732	2	30	d__Bacteria;p__Marinisomatota;c__AB16;o__AB16;f__;g__;s__	N/A	N/A	N/A	N/A	N/A	GCA_001577215.1	95	d__Bacteria;p__Marinisomatota;c__AB16;o__AB16;f__TCS52;g__TCS52;s__TCS52 sp001577215	75.17	0.01	d__Bacteria;p__Marinisomatota;c__AB16;o__AB16;f__;g__;s__	taxonomic classification defined by topology and ANI	N/A	N/A	54.16	0.68233
S3_bin36	Yes	Yes	Yes	OTU1189	87.26	2.2	3.88	55.85	7082	Medium	682	3317	2	36	d__Bacteria;p__Latescibacterota;c__Latescibacteria_A;o__4484-107;f__4484-107;g__4484-107;s__	N/A	N/A	N/A	N/A	N/A	GCA_002059205.1	95	d__Bacteria;p__Latescibacterota;c__Latescibacteria_A;o__4484-107;f__4484-107;g__4484-107;s__4484-107 sp002059205	87.97	0.73	d__Bacteria;p__Latescibacterota;c__Latescibacteria_A;o__;f__;g__;s__	taxonomic classification defined by topology and ANI	N/A	N/A	87.47	0.951257
SRR13892588_ct_bin.78	No	Yes	Yes	OTU581	69.58	4.53	3.87	58.91	2660	Medium	1575	3782	0	19	d__Bacteria;p__DSWW01;c__DSWW01;o__DSWW01;f__DSWW01;g__;s__	N/A	N/A	N/A	N/A	N/A	GCA_011370045.1	95	d__Bacteria;p__DSWW01;c__DSWW01;o__DSWW01;f__DSWW01;g__DSWW01;s__DSWW01 sp011370045	76.03	0.06	d__Bacteria;p__;c__;o__;f__;g__;s__	taxonomic classification defined by topology and ANI	N/A	N/A	57.87	0.748122
SRR18920794_ct_bin.61	No	Yes	Yes	OTU570	68.39	5.05	3.87	68.12	2630	Medium	1595	3644	0	16	d__Bacteria;p__Myxococcota;c__Myxococcia;o__SLRQ01;f__;g__;s__	N/A	N/A	N/A	N/A	N/A	N/A	N/A	N/A	N/A	N/A	d__Bacteria;p__Myxococcota;c__Myxococcia;o__;f__;g__;s__	taxonomic novelty determined using RED	N/A	N/A	54.12	0.687065
6_MG_cbin_56	Yes	Yes	Yes	OTU1491	93.87	1	3.86	50.26	7187	High	663	3663	2	37	d__Bacteria;p__Desulfobacterota;c__Desulfobacteria;o__Desulfatiglandales;f__Desulfatiglandaceae;g__JABMQV01;s__	N/A	N/A	N/A	N/A	N/A	GCA_013203065.1	95	d__Bacteria;p__Desulfobacterota;c__Desulfobacteria;o__Desulfatiglandales;f__Desulfatiglandaceae;g__JABMQV01;s__JABMQV01 sp013203065	84.01	0.52	d__Bacteria;p__Desulfobacterota;c__Desulfobacteria;o__Desulfatiglandales;f__Desulfatiglandaceae;g__;s__	taxonomic classification defined by topology and ANI	N/A	N/A	87	0.932593
HTR10_me2_bin.86	No	No	Yes	OTU677	78.15	9.22	3.86	61.13	3681	Medium	1142	3633	2	43	d__Bacteria;p__Chloroflexota;c__Anaerolineae;o__B4-G1;f__B4-G1;g__B30-G15;s__	N/A	N/A	N/A	N/A	N/A	GCA_003648085.1	95	d__Bacteria;p__Chloroflexota;c__Anaerolineae;o__B4-G1;f__B4-G1;g__B30-G15;s__B30-G15 sp003648085	79.92	0.34	d__Bacteria;p__Chloroflexota;c__Anaerolineae;o__B4-G1;f__B4-G1;g__;s__	taxonomic classification defined by topology and ANI	N/A	N/A	71.61	0.885259
SRR13892603_me2_bin.243	No	No	Yes	OTU605	77.96	5.31	3.86	64.34	3050	Medium	1314	3731	1	16	d__Bacteria;p__Gemmatimonadota;c__Gemmatimonadetes;o__Longimicrobiales;f__UBA6960;g__;s__	N/A	N/A	N/A	N/A	N/A	N/A	N/A	N/A	N/A	N/A	d__Bacteria;p__Gemmatimonadota;c__Gemmatimonadetes;o__Longimicrobiales;f__UBA6960;g__;s__	taxonomic classification fully defined by topology	N/A	N/A	66.79	0.810426
SRR13892600_me2_bin.170	No	Yes	Yes	OTU301	86.76	6.89	3.86	57.33	6988	Medium	674	3403	1	56	d__Bacteria;p__Planctomycetota;c__Phycisphaerae;o__SM23-33;f__SM23-33;g__;s__	N/A	N/A	N/A	N/A	N/A	N/A	N/A	N/A	N/A	N/A	d__Bacteria;p__Planctomycetota;c__Phycisphaerae;o__SM23-33;f__SM23-33;g__;s__	taxonomic classification fully defined by topology	N/A	N/A	69.51	0.814174
SRR13892591_me2_bin.102	No	Yes	Yes	OTU238	82.72	5.04	3.85	45.89	5766	Medium	790	3061	0	35	d__Bacteria;p__KSB1;c__UBA2214;o__;f__;g__;s__	N/A	N/A	N/A	N/A	N/A	N/A	N/A	N/A	N/A	N/A	d__Bacteria;p__KSB1;c__UBA2214;o__;f__;g__;s__	taxonomic novelty determined using RED	N/A	N/A	73.28	0.54412
SRR13892605_me2_bin.186	No	Yes	Yes	OTU1217	91.94	0.65	3.84	41.02	17840	High	354	3415	4	35	d__Bacteria;p__Desulfobacterota;c__Desulfobacteria;o__Desulfobacterales;f__Desulfobacteraceae;g__Desulfobacula;s__	N/A	N/A	N/A	N/A	N/A	GCA_003647385.1	95	d__Bacteria;p__Desulfobacterota;c__Desulfobacteria;o__Desulfobacterales;f__Desulfobacteraceae;g__Desulfobacula;s__Desulfobacula sp003647385	81.86	0.56	d__Bacteria;p__Desulfobacterota;c__Desulfobacteria;o__Desulfobacterales;f__Desulfobacteraceae;g__Desulfobacula;s__	taxonomic classification defined by topology and ANI	N/A	GCA_014237455.1, s__Desulfobacula sp014237455, 95.0, 83.98, 0.57; GCA_014383445.1, s__Desulfobacula sp014383445, 95.0, 81.3, 0.46; GCA_013151635.1, s__Desulfobacula sp013151635, 95.0, 80.8, 0.55; GCF_000307105.1, s__Desulfobacula toluolica, 95.0, 80.12, 0.49; GCA_001799395.1, s__Desulfobacula sp001799395, 95.0, 77.38, 0.26; GCA_011390085.1, s__Desulfobacula sp011390085, 95.0, 77.31, 0.24; GCA_012…	83.86	0.9694
SRR13892589_ct_bin.226	No	No	Yes	OTU1188	93.89	3.3	3.83	56.83	4918	High	981	3188	2	42	d__Bacteria;p__Latescibacterota;c__Latescibacteria_A;o__4484-107;f__4484-107;g__4484-107;s__	N/A	N/A	N/A	N/A	N/A	GCA_002059205.1	95	d__Bacteria;p__Latescibacterota;c__Latescibacteria_A;o__4484-107;f__4484-107;g__4484-107;s__4484-107 sp002059205	87.17	0.68	d__Bacteria;p__Latescibacterota;c__Latescibacteria_A;o__;f__;g__;s__	taxonomic classification defined by topology and ANI	N/A	N/A	89.24	0.944052
Co_bin241	Yes	Yes	Yes	OTU1836	54.54	6.15	3.82	32.98	3659	Medium	1160	3694	1	13	d__Archaea;p__Asgardarchaeota;c__Lokiarchaeia;o__CR-4;f__SOKP01;g__SOKP01;s__	N/A	N/A	N/A	N/A	N/A	GCA_004375715.1	95	d__Archaea;p__Asgardarchaeota;c__Lokiarchaeia;o__CR-4;f__SOKP01;g__SOKP01;s__SOKP01 sp004375715	87.42	0.48	d__Archaea;p__Asgardarchaeota;c__Lokiarchaeia;o__CR-4;f__SOKP01;g__SOKP01;s__	taxonomic classification defined by topology and ANI	N/A	GCA_005222975.1, s__SOKP01 sp005222975, 95.0, 78.91, 0.25; GCA_013375475.1, s__SOKP01 sp013375475, 95.0, 78.55, 0.34; GCA_013375495.1, s__SOKP01 sp013375495, 95.0, 78.38, 0.38; GCA_013375485.1, s__SOKP01 sp013375485, 95.0, 76.71, 0.08; GCA_011364925.1, s__SOKP01 sp011364925, 95.0, 76.3, 0.17; GCA_005223125.1, s__SOKP01 sp005223125, 95.0, 75.77, 0.07; GCA_011364975.1, s__SOKP01 sp011364975, 95.0, …	44.16	0.980475
HTR9_me2_bin.86	No	Yes	Yes	OTU1295	95.26	0.74	3.82	45.01	22609	High	318	3384	2	39	d__Bacteria;p__Desulfobacterota;c__Desulfobulbia;o__Desulfobulbales;f__Desulfurivibrionaceae;g__;s__	N/A	N/A	N/A	N/A	N/A	N/A	N/A	N/A	N/A	N/A	d__Bacteria;p__Desulfobacterota;c__Desulfobulbia;o__Desulfobulbales;f__Desulfurivibrionaceae;g__;s__	taxonomic classification fully defined by topology	N/A	N/A	73.38	0.844198
HTR5_me2_bin.60	No	No	Yes	OTU859	95.57	2.95	3.82	37.14	14867	High	419	3123	2	43	d__Bacteria;p__Bacteroidota;c__Bacteroidia;o__Bacteroidales;f__Marinifilaceae;g__Ancylomarina;s__	N/A	N/A	N/A	N/A	N/A	GCF_009669305.1	95	d__Bacteria;p__Bacteroidota;c__Bacteroidia;o__Bacteroidales;f__Marinifilaceae;g__Ancylomarina;s__Ancylomarina sp009669305	79.56	0.4	d__Bacteria;p__Bacteroidota;c__Bacteroidia;o__Bacteroidales;f__Marinifilaceae;g__Ancylomarina;s__	taxonomic classification defined by topology and ANI	N/A	GCF_003863355.1, s__Ancylomarina sp003863355, 95.0, 81.09, 0.51; GCF_004217115.1, s__Ancylomarina subtilis, 95.0, 80.84, 0.48; GCF_004122035.1, s__Ancylomarina salipaludis, 95.0, 80.43, 0.49	87.25	0.974513
6_MG_cbin_41	Yes	Yes	Yes	OTU1829	59.19	3.74	3.81	31.58	8761	Medium	516	3606	0	10	d__Archaea;p__Asgardarchaeota;c__Lokiarchaeia;o__CR-4;f__SOKP01;g__SOKP01;s__	N/A	N/A	N/A	N/A	N/A	N/A	N/A	N/A	N/A	N/A	d__Archaea;p__Asgardarchaeota;c__Lokiarchaeia;o__CR-4;f__SOKP01;g__SOKP01;s__	ANI	N/A	GCA_004375715.1, s__SOKP01 sp004375715, 95.0, 79.92, 0.11; GCA_013375495.1, s__SOKP01 sp013375495, 95.0, 79.22, 0.13; GCA_013375475.1, s__SOKP01 sp013375475, 95.0, 78.62, 0.14; GCA_005223125.1, s__SOKP01 sp005223125, 95.0, 78.35, 0.22; GCA_005222975.1, s__SOKP01 sp005222975, 95.0, 78.28, 0.1; GCA_013375485.1, s__SOKP01 sp013375485, 95.0, 77.53, 0.2; GCA_011364925.1, s__SOKP01 sp011364925, 95.0, 7…	52.65	0.888184
SRR18936874_me2_bin.16	No	Yes	Yes	OTU1668	83.05	3.92	3.81	45.77	10797	Medium	501	3056	1	16	d__Bacteria;p__Bacteroidota;c__Bacteroidia;o__Bacteroidales;f__GCA-2748055;g__GCA-2748055;s__	N/A	N/A	N/A	N/A	N/A	N/A	N/A	N/A	N/A	N/A	d__Bacteria;p__Bacteroidota;c__Bacteroidia;o__Bacteroidales;f__GCA-2748055;g__GCA-2748055;s__	ANI	N/A	GCA_003648635.1, s__GCA-2748055 sp003648635, 95.0, 77.13, 0.17; GCA_004525825.1, s__GCA-2748055 sp004525825, 95.0, 77.11, 0.15; GCA_011056635.1, s__GCA-2748055 sp011056635, 95.0, 76.53, 0.12; GCA_002748055.1, s__GCA-2748055 sp002748055, 95.0, 76.22, 0.07; GCA_011048475.1, s__GCA-2748055 sp011048475, 95.0, 76.08, 0.1	65	0.940388
HTR1_ct_bin.211	No	Yes	Yes	OTU1644	89.02	5.22	3.81	32.42	4947	Medium	880	2988	1	35	d__Bacteria;p__Bacteroidota;c__Bacteroidia;o__Bacteroidales;f__4572-128;g__;s__	N/A	N/A	N/A	N/A	N/A	GCA_002084355.1	95	d__Bacteria;p__Bacteroidota;c__Bacteroidia;o__Bacteroidales;f__4572-128;g__4572-128;s__4572-128 sp002084355	74.84	0.1	d__Bacteria;p__Bacteroidota;c__Bacteroidia;o__Bacteroidales;f__;g__;s__	taxonomic classification defined by topology and ANI	N/A	N/A	82.51	0.826292
3_PE_cbin_13	Yes	Yes	Yes	OTU1424	60.1	2.56	3.81	63.91	15310	Medium	416	3798	2	34	d__Bacteria;p__Proteobacteria;c__Alphaproteobacteria;o__Rhizobiales;f__Xanthobacteraceae;g__Bradyrhizobium;s__	N/A	N/A	N/A	N/A	N/A	N/A	N/A	N/A	N/A	N/A	d__Bacteria;p__Proteobacteria;c__Alphaproteobacteria;o__Rhizobiales;f__Xanthobacteraceae;g__Bradyrhizobium;s__	taxonomic classification defined by topology and ANI	N/A	GCF_002797515.1, s__Bradyrhizobium lablabi_B, 95.0, 83.03, 0.71; GCF_900696085.1, s__Bradyrhizobium ivorense, 95.0, 82.86, 0.71; GCF_001982635.1, s__Bradyrhizobium mercantei, 95.0, 82.65, 0.68; GCF_900105845.1, s__Bradyrhizobium erythrophlei_E, 95.0, 82.62, 0.68; GCF_001238275.1, s__Bradyrhizobium viridifuturi, 95.0, 82.61, 0.69; GCF_003001755.1, s__Bradyrhizobium sp003001755, 95.0, 82.61, 0.7; G…	39.37	0.969095
7_SB_cbin_249	Yes	Yes	Yes	OTU310	88.85	3.72	3.8	60.55	6140	Medium	754	3367	0	43	d__Bacteria;p__Planctomycetota;c__PUPC01;o__JABMSA01;f__;g__;s__	N/A	N/A	N/A	N/A	N/A	GCA_013202185.1	95	d__Bacteria;p__Planctomycetota;c__PUPC01;o__JABMSA01;f__JABMSA01;g__JABMSA01;s__JABMSA01 sp013202185	75.5	0.03	d__Bacteria;p__Planctomycetota;c__PUPC01;o__;f__;g__;s__	taxonomic classification defined by topology and ANI	N/A	N/A	69.49	0.644161
SRR13892603_me2_bin.205	No	No	Yes	OTU677	79.06	8.76	3.79	61.27	3772	Medium	1116	3638	1	40	d__Bacteria;p__Chloroflexota;c__Anaerolineae;o__B4-G1;f__B4-G1;g__B30-G15;s__	N/A	N/A	N/A	N/A	N/A	GCA_003648085.1	95	d__Bacteria;p__Chloroflexota;c__Anaerolineae;o__B4-G1;f__B4-G1;g__B30-G15;s__B30-G15 sp003648085	80.07	0.33	d__Bacteria;p__Chloroflexota;c__Anaerolineae;o__B4-G1;f__B4-G1;g__;s__	taxonomic classification defined by topology and ANI	N/A	N/A	70.6	0.885012
SRR13892595_me2_bin.16	No	Yes	No	OTU413	70.04	2.79	3.79	68.3	2802	Medium	1408	4155	0	33	d__Bacteria;p__Actinobacteriota;c__Actinomycetia;o__Mycobacteriales;f__Mycobacteriaceae;g__Mycobacterium;s__Mycobacterium poriferae	GCF_010728325.1	95	d__Bacteria;p__Actinobacteriota;c__Actinomycetia;o__Mycobacteriales;f__Mycobacteriaceae;g__Mycobacterium;s__Mycobacterium poriferae	96.73	0.95	GCF_010728325.1	95	d__Bacteria;p__Actinobacteriota;c__Actinomycetia;o__Mycobacteriales;f__Mycobacteriaceae;g__Mycobacterium;s__Mycobacterium poriferae	96.73	0.95	d__Bacteria;p__Actinobacteriota;c__Actinomycetia;o__Mycobacteriales;f__Mycobacteriaceae;g__Mycobacterium;s__	taxonomic classification defined by topology and ANI	topological placement and ANI have congruent species assignments	GCF_010723735.1, s__Mycobacterium hippocampi_B, 95.0, 83.09, 0.81; GCF_001044235.1, s__Mycobacterium chlorophenolicum, 95.8643, 82.63, 0.78; GCF_000612725.1, s__Mycobacterium austroafricanum, 95.0, 82.25, 0.78; GCF_900454025.1, s__Mycobacterium gilvum, 95.0, 82.0, 0.75; GCA_000762985.1, s__Mycobacterium rufum, 95.0, 81.96, 0.75; GCF_001044255.1, s__Mycobacterium chubuense, 95.8643, 81.89, 0.73; G…	60.79	N/A
S2_bin42	Yes	Yes	Yes	OTU339	86.09	0.57	3.79	47.99	12027	Medium	436	3136	0	33	d__Bacteria;p__Planctomycetota;c__Phycisphaerae;o__Sedimentisphaerales;f__SG8-4;g__CS2-K091;s__	N/A	N/A	N/A	N/A	N/A	GCA_011776225.1	95	d__Bacteria;p__Planctomycetota;c__Phycisphaerae;o__Sedimentisphaerales;f__SG8-4;g__CS2-K091;s__CS2-K091 sp011776225	84.29	0.42	d__Bacteria;p__Planctomycetota;c__Phycisphaerae;o__Sedimentisphaerales;f__SG8-4;g__CS2-K091;s__	taxonomic classification defined by topology and ANI	N/A	GCA_013349615.1, s__CS2-K091 sp013349615, 95.0, 81.3, 0.49	72.32	0.955549
HTR9_ct_bin.200	No	Yes	Yes	OTU15	61.96	4.5	3.78	46.26	2828	Medium	1481	3097	0	13	d__Bacteria;p__Latescibacterota;c__Latescibacteria;o__Latescibacterales;f__Latescibacteraceae;g__;s__	N/A	N/A	N/A	N/A	N/A	GCA_000403035.1	95	d__Bacteria;p__Latescibacterota;c__Latescibacteria;o__Latescibacterales;f__Latescibacteraceae;g__Latescibacter;s__Latescibacter anaerobius	76.02	0.02	d__Bacteria;p__Latescibacterota;c__Latescibacteria;o__;f__;g__;s__	taxonomic classification defined by topology and ANI	N/A	N/A	53.64	0.820038
HTR11_me2_bin.123	No	No	Yes	OTU1281	73.24	6.36	3.78	46.15	3789	Medium	1084	3376	0	30	d__Bacteria;p__Desulfobacterota;c__Desulfobacteria;o__Desulfatiglandales;f__Desulfatiglandaceae;g__4484-190-2;s__	N/A	N/A	N/A	N/A	N/A	GCA_002050025.1	95	d__Bacteria;p__Desulfobacterota;c__Desulfobacteria;o__Desulfatiglandales;f__Desulfatiglandaceae;g__4484-190-2;s__4484-190-2 sp002050025	89.18	0.38	d__Bacteria;p__Desulfobacterota;c__Desulfobacteria;o__Desulfatiglandales;f__Desulfatiglandaceae;g__;s__	taxonomic classification defined by topology and ANI	N/A	N/A	62.46	0.962807
SRR18936877_me2_bin.44	No	No	Yes	OTU1262	85.62	5.15	3.78	46.53	5022	Medium	916	3460	2	39	d__Bacteria;p__Desulfobacterota;c__Desulfobacteria;o__Desulfatiglandales;f__B25-G16;g__B33-G16;s__	N/A	N/A	N/A	N/A	N/A	GCA_013375385.1	95	d__Bacteria;p__Desulfobacterota;c__Desulfobacteria;o__Desulfatiglandales;f__B25-G16;g__B33-G16;s__B33-G16 sp013375385	87.01	0.5	d__Bacteria;p__Desulfobacterota;c__Desulfobacteria;o__Desulfatiglandales;f__B25-G16;g__B33-G16;s__	taxonomic classification defined by topology and ANI	N/A	GCA_003646875.1, s__B33-G16 sp003646875, 95.0, 78.81, 0.34; GCA_013375335.1, s__B33-G16 sp013375335, 95.0, 78.76, 0.37	85.75	0.943205
SRR13892591_me2_bin.108	No	Yes	Yes	OTU1212	91.41	2.26	3.77	43.74	19915	High	310	3409	0	35	d__Bacteria;p__Desulfobacterota;c__Desulfobacteria;o__Desulfobacterales;f__Desulfobacteraceae;g__NBML01;s__	N/A	N/A	N/A	N/A	N/A	GCA_002085465.1	95	d__Bacteria;p__Desulfobacterota;c__Desulfobacteria;o__Desulfobacterales;f__Desulfobacteraceae;g__NBML01;s__NBML01 sp002085465	86.77	0.72	d__Bacteria;p__Desulfobacterota;c__Desulfobacteria;o__Desulfobacterales;f__Desulfobacteraceae;g__NBML01;s__	taxonomic classification defined by topology and ANI	N/A	GCA_013792075.1, s__NBML01 sp013792075, 95.0, 79.01, 0.46	79.09	0.965527
Co_bin279	Yes	Yes	Yes	OTU536	88.19	1.14	3.77	62.72	6474	Medium	721	3320	1	32	d__Bacteria;p__Planctomycetota;c__Phycisphaerae;o__UBA1845;f__UBA1845;g__;s__	N/A	N/A	N/A	N/A	N/A	N/A	N/A	N/A	N/A	N/A	d__Bacteria;p__Planctomycetota;c__Phycisphaerae;o__UBA1845;f__UBA1845;g__;s__	taxonomic novelty determined using RED	N/A	N/A	78.14	0.795059
SRR19020586_me2_bin.2	No	Yes	Yes	OTU513	63	8.62	3.77	63.09	2422	Medium	1532	3719	0	18	d__Bacteria;p__Acidobacteriota;c__Thermoanaerobaculia;o__Thermoanaerobaculales;f__FEB-10;g__;s__	N/A	N/A	N/A	N/A	N/A	GCA_003105185.1	95	d__Bacteria;p__Acidobacteriota;c__Thermoanaerobaculia;o__Thermoanaerobaculales;f__FEB-10;g__FEB-10;s__FEB-10 sp003105185	77.08	0.15	d__Bacteria;p__Acidobacteriota;c__Thermoanaerobaculia;o__Thermoanaerobaculales;f__FEB-10;g__;s__	taxonomic classification defined by topology and ANI	N/A	N/A	47.85	0.842125
RS_9.bin.78	Yes	Yes	Yes	OTU1703	68.15	7.25	3.76	29.61	2704	Medium	1536	3053	0	21	d__Bacteria;p__Spirochaetota;c__GWE2-31-10;o__GWE2-31-10;f__GWE2-31-10;g__;s__	N/A	N/A	N/A	N/A	N/A	N/A	N/A	N/A	N/A	N/A	d__Bacteria;p__Spirochaetota;c__GWE2-31-10;o__GWE2-31-10;f__GWE2-31-10;g__;s__	taxonomic classification fully defined by topology	N/A	N/A	58.73	0.741363
RS_12.bin.1	Yes	Yes	Yes	OTU1648	97.58	0.56	3.76	38.62	14624	High	428	2828	1	28	d__Bacteria;p__Bacteroidota;c__Bacteroidia;o__Bacteroidales;f__B18-G4;g__;s__	N/A	N/A	N/A	N/A	N/A	N/A	N/A	N/A	N/A	N/A	d__Bacteria;p__Bacteroidota;c__Bacteroidia;o__Bacteroidales;f__;g__;s__	taxonomic novelty determined using RED	N/A	N/A	94.7	0.84257
SRR13892591_vb_S1C11994	No	Yes	No	OTU529	91.58	1.65	3.76	57.99	22071	High	236	3567	1	36	d__Bacteria;p__Proteobacteria;c__Gammaproteobacteria;o__Pseudomonadales;f__Oleiphilaceae;g__Marinobacter;s__Marinobacter adhaerens	GCF_000166295.1	96.6719	d__Bacteria;p__Proteobacteria;c__Gammaproteobacteria;o__Pseudomonadales;f__Oleiphilaceae;g__Marinobacter;s__Marinobacter adhaerens	97.64	0.9	N/A	N/A	N/A	N/A	N/A	d__Bacteria;p__Proteobacteria;c__Gammaproteobacteria;o__Pseudomonadales;f__Oleiphilaceae;g__Marinobacter;s__	ANI	topological placement and ANI have incongruent species assignments	GCF_000166295.1, s__Marinobacter adhaerens, 96.6719, 97.64, 0.9; GCF_002933295.1, s__Marinobacter flavimaris, 96.6719, 97.08, 0.91; GCF_000235625.1, s__Marinobacter manganoxydans_A, 96.5877, 95.98, 0.85; GCF_900188315.1, s__Marinobacter sp900188315, 95.8497, 95.83, 0.85; GCF_900188435.1, s__Marinobacter sp900188435, 95.0, 89.53, 0.82; GCF_001650915.1, s__Marinobacter sp001650915, 95.0, 88.81, 0.8…	83.12	N/A
S6_bin7	Yes	Yes	Yes	OTU1282	60.32	7.8	3.75	46.87	1763	Medium	2126	3695	0	12	d__Bacteria;p__Desulfobacterota;c__Desulfobacteria;o__Desulfatiglandales;f__Desulfatiglandaceae;g__4484-190-2;s__	N/A	N/A	N/A	N/A	N/A	GCA_002050025.1	95	d__Bacteria;p__Desulfobacterota;c__Desulfobacteria;o__Desulfatiglandales;f__Desulfatiglandaceae;g__4484-190-2;s__4484-190-2 sp002050025	90.96	0.2	d__Bacteria;p__Desulfobacterota;c__Desulfobacteria;o__Desulfatiglandales;f__Desulfatiglandaceae;g__;s__	taxonomic classification defined by topology and ANI	N/A	N/A	42.31	0.9574
SRR13892603_me2_bin.13	No	No	Yes	OTU531	80.95	5.41	3.75	57.57	3931	Medium	1057	3455	1	26	d__Bacteria;p__Krumholzibacteriota;c__Krumholzibacteria;o__WVZY01;f__WVZY01;g__;s__	N/A	N/A	N/A	N/A	N/A	GCA_011772205.1	95	d__Bacteria;p__Krumholzibacteriota;c__Krumholzibacteria;o__WVZY01;f__WVZY01;g__WVZY01;s__WVZY01 sp011772205	76.06	0.03	d__Bacteria;p__Krumholzibacteriota;c__Krumholzibacteria;o__;f__;g__;s__	taxonomic classification defined by topology and ANI	N/A	N/A	70.84	0.754603
HTR1_me2_bin.40	No	Yes	No	OTU406	99.66	0.11	3.75	65.88	174565	High	40	3406	0	51	d__Bacteria;p__Proteobacteria;c__Alphaproteobacteria;o__Sphingomonadales;f__Sphingomonadaceae;g__Sphingomonas;s__Sphingomonas paucimobilis	GCF_000739895.2	95	d__Bacteria;p__Proteobacteria;c__Alphaproteobacteria;o__Sphingomonadales;f__Sphingomonadaceae;g__Sphingomonas;s__Sphingomonas paucimobilis	99.9	0.93	GCF_000739895.2	95	d__Bacteria;p__Proteobacteria;c__Alphaproteobacteria;o__Sphingomonadales;f__Sphingomonadaceae;g__Sphingomonas;s__Sphingomonas paucimobilis	99.9	0.93	d__Bacteria;p__Proteobacteria;c__Alphaproteobacteria;o__Sphingomonadales;f__Sphingomonadaceae;g__Sphingomonas;s__	taxonomic classification defined by topology and ANI	topological placement and ANI have congruent species assignments	GCF_014196255.1, s__Sphingomonas pseudosanguinis, 95.0, 89.4, 0.81; GCF_000787715.1, s__Sphingomonas parapaucimobilis, 95.0, 87.36, 0.7; GCF_014199595.1, s__Sphingomonas yabuuchiae, 95.0, 87.26, 0.74; GCF_001477495.1, s__Sphingomonas yabuuchiae_A, 95.0, 87.09, 0.71; GCF_001476905.1, s__Sphingomonas sanguinis_B, 95.0, 87.09, 0.68; GCF_001591005.1, s__Sphingomonas sanguinis, 95.0, 87.0, 0.71; GCF_0…	97.97	N/A
SRR19020585_me2_bin.11	No	No	Yes	OTU1281	76.98	6.96	3.74	46.21	2928	Medium	1317	3393	0	22	d__Bacteria;p__Desulfobacterota;c__Desulfobacteria;o__Desulfatiglandales;f__Desulfatiglandaceae;g__4484-190-2;s__	N/A	N/A	N/A	N/A	N/A	GCA_002050025.1	95	d__Bacteria;p__Desulfobacterota;c__Desulfobacteria;o__Desulfatiglandales;f__Desulfatiglandaceae;g__4484-190-2;s__4484-190-2 sp002050025	90.14	0.47	d__Bacteria;p__Desulfobacterota;c__Desulfobacteria;o__Desulfatiglandales;f__Desulfatiglandaceae;g__;s__	taxonomic classification defined by topology and ANI	N/A	N/A	61.68	0.960922
SRR18920792_me2_bin.48	No	Yes	Yes	OTU16	74.3	3.74	3.73	38.77	12297	Medium	435	3359	1	10	d__Archaea;p__Asgardarchaeota;c__Lokiarchaeia;o__CR-4;f__AMARA-1;g__Prometheoarchaeum;s__	N/A	N/A	N/A	N/A	N/A	GCF_008000775.1	95	d__Archaea;p__Asgardarchaeota;c__Lokiarchaeia;o__CR-4;f__AMARA-1;g__Prometheoarchaeum;s__Prometheoarchaeum syntrophicum	76.16	0.02	d__Archaea;p__Asgardarchaeota;c__Lokiarchaeia;o__CR-4;f__AMARA-1;g__;s__	taxonomic classification defined by topology and ANI	N/A	N/A	68.87	0.829872
SRR14270297_me2_bin.76	No	Yes	Yes	OTU508	86.21	6.03	3.73	61.83	4072	Medium	1027	3501	1	31	d__Bacteria;p__Acidobacteriota;c__Thermoanaerobaculia;o__UBA5704;f__UBA5704;g__;s__	N/A	N/A	N/A	N/A	N/A	GCA_006227875.1	95	d__Bacteria;p__Acidobacteriota;c__Thermoanaerobaculia;o__UBA5704;f__UBA5704;g__M0029;s__M0029 sp006227875	76.13	0.13	d__Bacteria;p__Acidobacteriota;c__Thermoanaerobaculia;o__UBA5704;f__UBA5704;g__;s__	taxonomic classification defined by topology and ANI	N/A	N/A	69.55	0.849938
SRR13892606_vb_S1C2214	No	Yes	No	OTU418	62.93	2.59	3.73	68.21	7790	Medium	582	3620	2	43	d__Bacteria;p__Proteobacteria;c__Alphaproteobacteria;o__Caulobacterales;f__Caulobacteraceae;g__Caulobacter;s__Caulobacter sp001556515	GCF_001556515.1	95	d__Bacteria;p__Proteobacteria;c__Alphaproteobacteria;o__Caulobacterales;f__Caulobacteraceae;g__Caulobacter;s__Caulobacter sp001556515	97.55	0.83	GCF_001556515.1	95	d__Bacteria;p__Proteobacteria;c__Alphaproteobacteria;o__Caulobacterales;f__Caulobacteraceae;g__Caulobacter;s__Caulobacter sp001556515	97.55	0.83	d__Bacteria;p__Proteobacteria;c__Alphaproteobacteria;o__Caulobacterales;f__Caulobacteraceae;g__Caulobacter;s__	taxonomic classification defined by topology and ANI	topological placement and ANI have congruent species assignments	GCF_002742635.1, s__Caulobacter sp002742635, 95.0, 91.79, 0.87; GCF_000092285.1, s__Caulobacter segnis, 95.0, 89.71, 0.81; GCA_003243465.1, s__Caulobacter segnis_A, 95.0, 89.12, 0.77; GCF_002737755.1, s__Caulobacter sp002737755, 95.0, 88.51, 0.78; GCF_000799245.1, s__Caulobacter sp000799245, 95.0, 86.11, 0.75; GCA_903900155.1, s__Caulobacter sp903900155, 95.0, 86.05, 0.74; GCF_003931565.1, s__Cau…	52	N/A
Co_bin39	Yes	Yes	Yes	OTU354	90.13	1.36	3.73	47.35	9415	High	538	3236	2	35	d__Bacteria;p__Planctomycetota;c__Phycisphaerae;o__Sedimentisphaerales;f__SG8-4;g__NIOZ-UU13;s__	N/A	N/A	N/A	N/A	N/A	N/A	N/A	N/A	N/A	N/A	d__Bacteria;p__Planctomycetota;c__Phycisphaerae;o__Sedimentisphaerales;f__SG8-4;g__;s__	taxonomic novelty determined using RED	N/A	N/A	75.38	0.92837
SRR13892605_ct_bin.33	No	No	Yes	OTU1188	92.31	3.7	3.73	56.9	3948	High	1109	3137	1	41	d__Bacteria;p__Latescibacterota;c__Latescibacteria_A;o__4484-107;f__4484-107;g__4484-107;s__	N/A	N/A	N/A	N/A	N/A	GCA_002059205.1	95	d__Bacteria;p__Latescibacterota;c__Latescibacteria_A;o__4484-107;f__4484-107;g__4484-107;s__4484-107 sp002059205	87.45	0.59	d__Bacteria;p__Latescibacterota;c__Latescibacteria_A;o__;f__;g__;s__	taxonomic classification defined by topology and ANI	N/A	N/A	82.71	0.940729
SRR13892595_me2_bin.81	No	No	No	OTU1851	77.54	7.81	3.72	44.82	7834	Medium	578	3219	0	34	d__Bacteria;p__Proteobacteria;c__Gammaproteobacteria;o__Enterobacterales;f__Alteromonadaceae;g__Alteromonas;s__Alteromonas macleodii	GCF_000172635.2	95	d__Bacteria;p__Proteobacteria;c__Gammaproteobacteria;o__Enterobacterales;f__Alteromonadaceae;g__Alteromonas;s__Alteromonas macleodii	97.69	0.92	GCF_000172635.2	95	d__Bacteria;p__Proteobacteria;c__Gammaproteobacteria;o__Enterobacterales;f__Alteromonadaceae;g__Alteromonas;s__Alteromonas macleodii	97.69	0.92	d__Bacteria;p__Proteobacteria;c__Gammaproteobacteria;o__Enterobacterales;f__Alteromonadaceae;g__Alteromonas;s__	taxonomic classification defined by topology and ANI	topological placement and ANI have congruent species assignments	GCF_000808575.1, s__Alteromonas marina, 95.0, 92.16, 0.79; GCF_001953635.1, s__Alteromonas abrolhosensis, 95.0, 89.83, 0.86; GCF_005117025.1, s__Alteromonas portus, 95.0, 87.63, 0.79; GCF_001885075.1, s__Alteromonas sp001885075, 95.0, 85.77, 0.58; GCF_903772925.1, s__Alteromonas macleodii_A, 95.0, 85.07, 0.75; GCF_000597705.1, s__Alteromonas sp000597705, 95.0, 84.31, 0.75; GCF_003443615.1, s__Alt…	74.27	N/A
SRR18920794_ct_bin.11	No	Yes	Yes	OTU519	66.39	8.45	3.7	69.01	2479	Medium	1576	3552	0	27	d__Bacteria;p__Acidobacteriota;c__UBA890;o__;f__;g__;s__	N/A	N/A	N/A	N/A	N/A	N/A	N/A	N/A	N/A	N/A	d__Bacteria;p__Acidobacteriota;c__;o__;f__;g__;s__	taxonomic novelty determined using RED	N/A	N/A	60.49	0.470733
SRR13892605_me2_bin.9	No	Yes	Yes	OTU1200	76.41	7.66	3.7	61.8	5505	Medium	817	3275	0	35	d__Bacteria;p__Krumholzibacteriota;c__Krumholzibacteria;o__LZORAL124-64-63;f__LZORAL124-64-63;g__;s__	N/A	N/A	N/A	N/A	N/A	GCA_013824755.1	95	d__Bacteria;p__Krumholzibacteriota;c__Krumholzibacteria;o__LZORAL124-64-63;f__LZORAL124-64-63;g__PNOJ01;s__PNOJ01 sp013824755	78.01	0.24	d__Bacteria;p__Krumholzibacteriota;c__Krumholzibacteria;o__LZORAL124-64-63;f__LZORAL124-64-63;g__;s__	taxonomic classification defined by topology and ANI	N/A	N/A	60.19	0.823503
HTR11_ct_bin.105	No	No	Yes	OTU1192	92.53	4.45	3.7	55.47	6492	High	689	3626	0	35	d__Bacteria;p__Spirochaetota;c__Spirochaetia;o__SZUA-6;f__SZUA-6;g__;s__	N/A	N/A	N/A	N/A	N/A	GCA_011049745.1	95	d__Bacteria;p__Spirochaetota;c__Spirochaetia;o__SZUA-6;f__SZUA-6;g__DRHE01;s__DRHE01 sp011049745	76.65	0.01	d__Bacteria;p__Spirochaetota;c__Spirochaetia;o__SZUA-6;f__SZUA-6;g__;s__	taxonomic classification defined by topology and ANI	N/A	N/A	77.88	0.810439
SRR19020594_me2_bin.1	No	No	Yes	OTU1339	59.16	4.96	3.69	49.09	2915	Medium	1307	3359	1	19	d__Bacteria;p__Desulfobacterota;c__Desulfobacteria;o__Desulfobacterales;f__;g__;s__	N/A	N/A	N/A	N/A	N/A	N/A	N/A	N/A	N/A	N/A	d__Bacteria;p__Desulfobacterota;c__Desulfobacteria;o__Desulfobacterales;f__;g__;s__	taxonomic novelty determined using RED	N/A	N/A	53.72	0.732296
SRR18920794_ct_bin.52	No	Yes	Yes	OTU569	80.39	6.59	3.69	65.19	3642	Medium	1169	3644	0	20	d__Bacteria;p__Gemmatimonadota;c__Gemmatimonadetes;o__Longimicrobiales;f__UBA6960;g__;s__	N/A	N/A	N/A	N/A	N/A	N/A	N/A	N/A	N/A	N/A	d__Bacteria;p__Gemmatimonadota;c__Gemmatimonadetes;o__Longimicrobiales;f__UBA6960;g__;s__	taxonomic classification fully defined by topology	N/A	N/A	68.55	0.841199
7_SB_sbin_3_12	Yes	Yes	Yes	OTU1281	80.52	2.29	3.68	46.41	5105	Medium	850	3400	1	21	d__Bacteria;p__Desulfobacterota;c__Desulfobacteria;o__Desulfatiglandales;f__Desulfatiglandaceae;g__4484-190-2;s__	N/A	N/A	N/A	N/A	N/A	GCA_002050025.1	95	d__Bacteria;p__Desulfobacterota;c__Desulfobacteria;o__Desulfatiglandales;f__Desulfatiglandaceae;g__4484-190-2;s__4484-190-2 sp002050025	89.41	0.49	d__Bacteria;p__Desulfobacterota;c__Desulfobacteria;o__Desulfatiglandales;f__Desulfatiglandaceae;g__;s__	taxonomic classification defined by topology and ANI	N/A	N/A	85.65	0.949309
SRR13892592_me2_bin.107	No	No	Yes	OTU1832	62.8	6.39	3.66	31.06	2817	Medium	1313	3598	0	16	d__Archaea;p__Asgardarchaeota;c__Lokiarchaeia;o__CR-4;f__SOKP01;g__SOKP01;s__	N/A	N/A	N/A	N/A	N/A	GCA_005222975.1	95	d__Archaea;p__Asgardarchaeota;c__Lokiarchaeia;o__CR-4;f__SOKP01;g__SOKP01;s__SOKP01 sp005222975	92.08	0.45	d__Archaea;p__Asgardarchaeota;c__Lokiarchaeia;o__CR-4;f__SOKP01;g__SOKP01;s__	taxonomic classification defined by topology and ANI	N/A	GCA_004375715.1, s__SOKP01 sp004375715, 95.0, 79.03, 0.18; GCA_013375495.1, s__SOKP01 sp013375495, 95.0, 77.95, 0.22; GCA_013375475.1, s__SOKP01 sp013375475, 95.0, 77.87, 0.2; GCA_013375485.1, s__SOKP01 sp013375485, 95.0, 76.66, 0.09; GCA_005223125.1, s__SOKP01 sp005223125, 95.0, 76.23, 0.08; GCA_011364925.1, s__SOKP01 sp011364925, 95.0, 75.95, 0.12; GCA_011364975.1, s__SOKP01 sp011364975, 95.0, …	60.03	0.986281
S7_bin5	Yes	No	Yes	OTU445	91.89	0	3.66	60.59	7088	High	643	3207	0	42	d__Bacteria;p__Planctomycetota;c__Planctomycetes;o__Pirellulales;f__UBA11386;g__;s__	N/A	N/A	N/A	N/A	N/A	GCA_011332595.1	95	d__Bacteria;p__Planctomycetota;c__Planctomycetes;o__Pirellulales;f__UBA11386;g__DSXM01;s__DSXM01 sp011332595	76.24	0.06	d__Bacteria;p__Planctomycetota;c__Planctomycetes;o__Pirellulales;f__UBA11386;g__;s__	taxonomic classification defined by topology and ANI	N/A	N/A	81.1	0.80098
7_SB_sbin_7_21	Yes	Yes	Yes	OTU355	93.75	1.14	3.66	50.32	16655	High	280	3052	1	36	d__Bacteria;p__Planctomycetota;c__Phycisphaerae;o__Sedimentisphaerales;f__SG8-4;g__;s__	N/A	N/A	N/A	N/A	N/A	N/A	N/A	N/A	N/A	N/A	d__Bacteria;p__Planctomycetota;c__Phycisphaerae;o__Sedimentisphaerales;f__SG8-4;g__;s__	taxonomic classification fully defined by topology	N/A	N/A	81.6	0.886065
SRR13892590_ct_bin.151	No	No	Yes	OTU1697	91.21	4.55	3.64	35.66	8422	High	556	3218	1	34	d__Bacteria;p__Spirochaetota;c__Spirochaetia;o__B11-G9;f__B11-G9;g__;s__	N/A	N/A	N/A	N/A	N/A	GCA_003641695.1	95	d__Bacteria;p__Spirochaetota;c__Spirochaetia;o__B11-G9;f__B11-G9;g__B11-G9;s__B11-G9 sp003641695	76.09	0.04	d__Bacteria;p__Spirochaetota;c__Spirochaetia;o__;f__;g__;s__	taxonomic classification defined by topology and ANI	N/A	N/A	76.08	0.815794
S2_bin60	Yes	No	Yes	OTU1342	64.25	9.08	3.64	47.65	1775	Medium	2077	3628	0	25	d__Bacteria;p__Desulfobacterota;c__Desulfobacteria;o__Desulfobacterales;f__;g__;s__	N/A	N/A	N/A	N/A	N/A	N/A	N/A	N/A	N/A	N/A	d__Bacteria;p__Desulfobacterota;c__Desulfobacteria;o__Desulfobacterales;f__;g__;s__	taxonomic novelty determined using RED	N/A	N/A	51.38	0.739591
SRR13892591_me2_bin.228	No	Yes	Yes	OTU470	98.46	0.91	3.64	69.03	116082	High	41	3353	1	47	d__Bacteria;p__Proteobacteria;c__Gammaproteobacteria;o__Nevskiales;f__Algiphilaceae;g__Algiphilus;s__	N/A	N/A	N/A	N/A	N/A	GCF_000733765.1	95	d__Bacteria;p__Proteobacteria;c__Gammaproteobacteria;o__Nevskiales;f__Algiphilaceae;g__Algiphilus;s__Algiphilus aromaticivorans	81.63	0.6	d__Bacteria;p__Proteobacteria;c__Gammaproteobacteria;o__Nevskiales;f__;g__;s__	taxonomic classification defined by topology and ANI	N/A	N/A	91.72	0.930934
SRR13892599_me2_bin.20	No	Yes	Yes	OTU710	98.84	0	3.63	59.95	57342	High	103	2857	2	49	d__Bacteria;p__;c__;o__;f__;g__;s__	N/A	N/A	N/A	N/A	N/A	N/A	N/A	N/A	N/A	N/A	d__Bacteria;p__;c__;o__;f__;g__;s__	taxonomic classification fully defined by topology	N/A	N/A	91.34	0.403098
S6_bin28	Yes	Yes	Yes	OTU681	89.09	1.36	3.62	58.49	68682	Medium	87	3342	2	54	d__Bacteria;p__Chloroflexota;c__Anaerolineae;o__E26-bin7;f__JACIWR01;g__;s__	N/A	N/A	N/A	N/A	N/A	GCA_014360845.1	95	d__Bacteria;p__Chloroflexota;c__Anaerolineae;o__E26-bin7;f__JACIWR01;g__JACIWR01;s__JACIWR01 sp014360845	76.87	0.1	d__Bacteria;p__Chloroflexota;c__Anaerolineae;o__E26-bin7;f__;g__;s__	taxonomic classification defined by topology and ANI	N/A	N/A	86.72	0.743567
SRR13892590_ct_bin.106	No	Yes	Yes	OTU852	78.47	7.13	3.61	45.08	2877	Medium	1378	3044	0	21	d__Bacteria;p__Desulfobacterota;c__Desulfobacteria;o__Desulfobacterales;f__BuS5;g__;s__	N/A	N/A	N/A	N/A	N/A	GCF_000472805.1	95	d__Bacteria;p__Desulfobacterota;c__Desulfobacteria;o__Desulfobacterales;f__BuS5;g__BuS5;s__BuS5 sp000472805	74.98	0.03	d__Bacteria;p__Desulfobacterota;c__Desulfobacteria;o__Desulfobacterales;f__;g__;s__	taxonomic classification defined by topology and ANI	N/A	N/A	68.24	0.818595
RS_8.bin.71	Yes	Yes	Yes	OTU327	65.68	3.98	3.61	46.93	3863	Medium	1126	3098	0	15	d__Bacteria;p__Planctomycetota;c__Phycisphaerae;o__Sedimentisphaerales;f__Anaerohalophaeraceae;g__Anaerohalosphaera;s__	N/A	N/A	N/A	N/A	N/A	GCF_002007645.1	95	d__Bacteria;p__Planctomycetota;c__Phycisphaerae;o__Sedimentisphaerales;f__Anaerohalophaeraceae;g__Anaerohalosphaera;s__Anaerohalosphaera lusitana	75.82	0.02	d__Bacteria;p__Planctomycetota;c__Phycisphaerae;o__Sedimentisphaerales;f__Anaerohalophaeraceae;g__;s__	taxonomic classification defined by topology and ANI	N/A	N/A	53.52	0.855512
8_GM_cbin_4	Yes	Yes	Yes	OTU1670	90.29	3.76	3.6	47.16	7737	High	633	3126	1	22	d__Bacteria;p__Bacteroidota;c__Bacteroidia;o__Bacteroidales;f__GCA-2748055;g__GCA-2748055;s__	N/A	N/A	N/A	N/A	N/A	GCA_003648635.1	95	d__Bacteria;p__Bacteroidota;c__Bacteroidia;o__Bacteroidales;f__GCA-2748055;g__GCA-2748055;s__GCA-2748055 sp003648635	81	0.58	d__Bacteria;p__Bacteroidota;c__Bacteroidia;o__Bacteroidales;f__GCA-2748055;g__GCA-2748055;s__	taxonomic classification defined by topology and ANI	N/A	GCA_004525825.1, s__GCA-2748055 sp004525825, 95.0, 77.88, 0.25; GCA_002748055.1, s__GCA-2748055 sp002748055, 95.0, 76.53, 0.07; GCA_011056635.1, s__GCA-2748055 sp011056635, 95.0, 76.39, 0.11; GCA_011048475.1, s__GCA-2748055 sp011048475, 95.0, 75.89, 0.07	81.91	0.967086
E29_bin74	Yes	No	Yes	OTU1415	83.11	2.85	3.6	40.66	4789	Medium	879	3154	1	34	d__Bacteria;p__Acidobacteriota;c__Aminicenantia;o__Aminicenantales;f__Aminicenantaceae;g__;s__	N/A	N/A	N/A	N/A	N/A	N/A	N/A	N/A	N/A	N/A	d__Bacteria;p__Acidobacteriota;c__Aminicenantia;o__Aminicenantales;f__Aminicenantaceae;g__;s__	taxonomic classification fully defined by topology	N/A	N/A	78.42	0.827944
SRR13892586_ct_bin.267	No	No	Yes	OTU531	71.98	7.96	3.6	57.62	3784	Medium	1067	3382	1	22	d__Bacteria;p__Krumholzibacteriota;c__Krumholzibacteria;o__WVZY01;f__WVZY01;g__;s__	N/A	N/A	N/A	N/A	N/A	GCA_011772205.1	95	d__Bacteria;p__Krumholzibacteriota;c__Krumholzibacteria;o__WVZY01;f__WVZY01;g__WVZY01;s__WVZY01 sp011772205	76.5	0.02	d__Bacteria;p__Krumholzibacteriota;c__Krumholzibacteria;o__;f__;g__;s__	taxonomic classification defined by topology and ANI	N/A	N/A	63.01	0.755641
SRR13892606_ct_bin.197	No	Yes	Yes	OTU422	63.42	2.9	3.6	70.43	2090	Medium	1829	3916	0	21	d__Bacteria;p__Proteobacteria;c__Gammaproteobacteria;o__Burkholderiales;f__Burkholderiaceae;g__Rubrivivax;s__	N/A	N/A	N/A	N/A	N/A	N/A	N/A	N/A	N/A	N/A	d__Bacteria;p__Proteobacteria;c__Gammaproteobacteria;o__Burkholderiales;f__Burkholderiaceae;g__Rubrivivax;s__	taxonomic classification defined by topology and ANI	N/A	GCF_004016505.1, s__Rubrivivax sp004016505, 95.0, 80.52, 0.59; GCA_903914615.1, s__Rubrivivax sp903914615, 95.0, 80.49, 0.59; GCF_000284255.1, s__Rubrivivax gelatinosus_A, 95.0, 80.45, 0.65; GCF_004340905.1, s__Rubrivivax gelatinosus, 95.0, 80.38, 0.65; GCF_004016515.1, s__Rubrivivax albus, 95.0, 80.38, 0.63; GCF_001295905.1, s__Rubrivivax sp001295905, 95.0, 80.37, 0.63; GCF_000190375.1, s__Rubri…	48.6	0.958262
SRR19020594_me2_bin.73	No	Yes	No	OTU407	99.32	0	3.6	67.59	81918	High	67	3403	0	50	d__Bacteria;p__Proteobacteria;c__Alphaproteobacteria;o__Sphingomonadales;f__Sphingomonadaceae;g__Sphingomonas;s__Sphingomonas aquatilis	GCF_014196115.1	95	d__Bacteria;p__Proteobacteria;c__Alphaproteobacteria;o__Sphingomonadales;f__Sphingomonadaceae;g__Sphingomonas;s__Sphingomonas aquatilis	96.02	0.89	GCF_014196115.1	95	d__Bacteria;p__Proteobacteria;c__Alphaproteobacteria;o__Sphingomonadales;f__Sphingomonadaceae;g__Sphingomonas;s__Sphingomonas aquatilis	96.02	0.89	d__Bacteria;p__Proteobacteria;c__Alphaproteobacteria;o__Sphingomonadales;f__Sphingomonadaceae;g__Sphingomonas;s__	taxonomic classification defined by topology and ANI	topological placement and ANI have congruent species assignments	GCA_003075315.1, s__Sphingomonas sp003075315, 95.0, 93.56, 0.87; GCA_002292295.1, s__Sphingomonas sp002292295, 95.0, 85.15, 0.68; GCF_000764535.1, s__Sphingomonas taxi, 95.0, 84.65, 0.68; GCF_013409985.1, s__Sphingomonas melonis_A, 95.0, 84.54, 0.67; GCF_000632225.1, s__Sphingomonas sp000632225, 95.0, 84.07, 0.68; GCF_010450875.1, s__Sphingomonas insulae, 95.0, 84.03, 0.67; GCF_003355005.1, s__Sp…	95.1	N/A
SRR12623519_ma2_bin.47	No	No	Yes	OTU349	58.77	7.43	3.6	47.49	9252	Medium	689	3324	2	46	d__Bacteria;p__Planctomycetota;c__Phycisphaerae;o__Sedimentisphaerales;f__SG8-4;g__NIOZ-UU13;s__	N/A	N/A	N/A	N/A	N/A	N/A	N/A	N/A	N/A	N/A	d__Bacteria;p__Planctomycetota;c__Phycisphaerae;o__Sedimentisphaerales;f__SG8-4;g__;s__	taxonomic novelty determined using RED	N/A	N/A	43.7	0.931371
7_SB_sbin_2_39	Yes	Yes	Yes	OTU1762	68.45	2.8	3.59	30.24	12686	Medium	380	3454	1	21	d__Archaea;p__Asgardarchaeota;c__Lokiarchaeia;o__CR-4;f__AMARA-1;g__Prometheoarchaeum;s__	N/A	N/A	N/A	N/A	N/A	GCF_008000775.1	95	d__Archaea;p__Asgardarchaeota;c__Lokiarchaeia;o__CR-4;f__AMARA-1;g__Prometheoarchaeum;s__Prometheoarchaeum syntrophicum	81.68	0.65	d__Archaea;p__Asgardarchaeota;c__Lokiarchaeia;o__CR-4;f__AMARA-1;g__;s__	taxonomic classification defined by topology and ANI	N/A	N/A	63.43	0.951597
SRR13892602_me2_bin.34	No	No	Yes	OTU1411	87.64	3.51	3.59	46.36	15548	Medium	367	3050	0	43	d__Bacteria;p__Acidobacteriota;c__Aminicenantia;o__Aminicenantales;f__Aminicenantaceae;g__WTAW01;s__	N/A	N/A	N/A	N/A	N/A	GCA_013139435.1	95	d__Bacteria;p__Acidobacteriota;c__Aminicenantia;o__Aminicenantales;f__Aminicenantaceae;g__WTAW01;s__WTAW01 sp013139435	94.68	0.81	d__Bacteria;p__Acidobacteriota;c__Aminicenantia;o__Aminicenantales;f__Aminicenantaceae;g__;s__	taxonomic classification defined by topology and ANI	N/A	N/A	88.58	0.985021
HTR6_ma2_bin.061	No	Yes	Yes	OTU1292	58.02	9.81	3.59	42.95	3133	Medium	1342	3570	1	38	d__Bacteria;p__Desulfobacterota;c__Desulfobacteria;o__Desulfobacterales;f__UBA11574;g__;s__	N/A	N/A	N/A	N/A	N/A	N/A	N/A	N/A	N/A	N/A	d__Bacteria;p__Desulfobacterota;c__Desulfobacteria;o__Desulfobacterales;f__UBA11574;g__;s__	taxonomic classification fully defined by topology	N/A	N/A	40.12	0.843326
ERR3365594_me2_bin.32	Yes	Yes	No	OTU1228	97.18	0.65	3.59	53.39	10261	High	489	3247	1	29	d__Bacteria;p__Desulfobacterota;c__Desulfobacteria;o__Desulfobacterales;f__Desulfosarcinaceae;g__Desulfosarcina;s__Desulfosarcina sp002352605	GCA_002352605.1	95	d__Bacteria;p__Desulfobacterota;c__Desulfobacteria;o__Desulfobacterales;f__Desulfosarcinaceae;g__Desulfosarcina;s__Desulfosarcina sp002352605	95.4	0.69	GCA_002352605.1	95	d__Bacteria;p__Desulfobacterota;c__Desulfobacteria;o__Desulfobacterales;f__Desulfosarcinaceae;g__Desulfosarcina;s__Desulfosarcina sp002352605	95.4	0.69	d__Bacteria;p__Desulfobacterota;c__Desulfobacteria;o__Desulfobacterales;f__Desulfosarcinaceae;g__Desulfosarcina;s__	taxonomic classification defined by topology and ANI	topological placement and ANI have congruent species assignments	GCA_014237405.1, s__Desulfosarcina sp014237405, 95.0, 83.24, 0.65; GCF_009688945.1, s__Desulfosarcina alkanivorans, 95.0, 80.54, 0.64; GCF_009688965.1, s__Desulfosarcina widdelii, 95.0, 78.52, 0.42; GCF_009689005.1, s__Desulfosarcina ovata, 95.0, 78.25, 0.37; GCF_001311845.1, s__Desulfosarcina cetonica, 95.0, 77.66, 0.29; GCA_002747365.1, s__Desulfosarcina sp002747365, 95.0, 77.58, 0.2; GCA_00274…	82.61	N/A
SRR19020597_ct_bin.38	No	No	Yes	OTU671	91.38	9.06	3.59	60.26	3951	Medium	1042	3369	0	37	d__Bacteria;p__Chloroflexota;c__Anaerolineae;o__Promineofilales;f__UBA4811;g__GLR113;s__	N/A	N/A	N/A	N/A	N/A	GCA_013139935.1	95	d__Bacteria;p__Chloroflexota;c__Anaerolineae;o__Promineofilales;f__UBA4811;g__GLR113;s__GLR113 sp013139935	96.85	0.62	d__Bacteria;p__Chloroflexota;c__Anaerolineae;o__Promineofilales;f__UBA4811;g__;s__	taxonomic classification defined by topology and ANI	N/A	N/A	72.29	0.99572
SRR13892602_ct_bin.108	No	Yes	Yes	OTU531	86.75	1.3	3.59	57.37	4421	Medium	936	3189	0	25	d__Bacteria;p__Krumholzibacteriota;c__Krumholzibacteria;o__WVZY01;f__WVZY01;g__;s__	N/A	N/A	N/A	N/A	N/A	GCA_011772205.1	95	d__Bacteria;p__Krumholzibacteriota;c__Krumholzibacteria;o__WVZY01;f__WVZY01;g__WVZY01;s__WVZY01 sp011772205	76.21	0.02	d__Bacteria;p__Krumholzibacteriota;c__Krumholzibacteria;o__;f__;g__;s__	taxonomic classification defined by topology and ANI	N/A	N/A	78.76	0.755723
HTR6_me2_bin.62	No	Yes	Yes	OTU436	73.58	2.61	3.59	59.67	3139	Medium	1189	3399	0	34	d__Bacteria;p__Planctomycetota;c__Planctomycetes;o__Pirellulales;f__UBA11386;g__;s__	N/A	N/A	N/A	N/A	N/A	N/A	N/A	N/A	N/A	N/A	d__Bacteria;p__Planctomycetota;c__Planctomycetes;o__Pirellulales;f__UBA11386;g__;s__	taxonomic novelty determined using RED	N/A	N/A	55.75	0.806018
SRR13892591_me2_bin.206	No	Yes	Yes	OTU1853	58.11	6.58	3.58	47.95	4112	Medium	937	2866	1	24	d__Bacteria;p__Verrucomicrobiota;c__Kiritimatiellae;o__RFP12;f__UBA1067;g__;s__	N/A	N/A	N/A	N/A	N/A	N/A	N/A	N/A	N/A	N/A	d__Bacteria;p__Verrucomicrobiota;c__Kiritimatiellae;o__RFP12;f__UBA1067;g__;s__	taxonomic classification fully defined by topology	N/A	N/A	39.21	0.8444
SRR13892600_me2_bin.125	No	No	Yes	OTU1645	76.4	8.17	3.58	32.47	3891	Medium	1014	3006	0	34	d__Bacteria;p__Bacteroidota;c__Bacteroidia;o__Bacteroidales;f__GCA-2711565;g__;s__	N/A	N/A	N/A	N/A	N/A	N/A	N/A	N/A	N/A	N/A	d__Bacteria;p__Bacteroidota;c__Bacteroidia;o__Bacteroidales;f__;g__;s__	taxonomic novelty determined using RED	N/A	N/A	57.28	0.823301
SRR14270297_me2_bin.22	No	Yes	Yes	OTU1608	81.51	8.01	3.57	34.85	8319	Medium	600	2950	0	19	d__Bacteria;p__Bacteroidota;c__Bacteroidia;o__Flavobacteriales;f__Flavobacteriaceae;g__QNYL01;s__	N/A	N/A	N/A	N/A	N/A	GCA_003973375.1	95	d__Bacteria;p__Bacteroidota;c__Bacteroidia;o__Flavobacteriales;f__Flavobacteriaceae;g__QNYL01;s__QNYL01 sp003973375	75.74	0.06	d__Bacteria;p__Bacteroidota;c__Bacteroidia;o__Flavobacteriales;f__Flavobacteriaceae;g__;s__	taxonomic classification defined by topology and ANI	N/A	N/A	63.59	0.913174
HTR3_ma2_bin.028	No	No	Yes	OTU901	50	6.03	3.57	40.09	6350	Medium	894	3170	2	24	d__Bacteria;p__Proteobacteria;c__Gammaproteobacteria;o__GCF-002020875;f__GRL18;g__GRL18;s__	N/A	N/A	N/A	N/A	N/A	GCA_013139395.1	95	d__Bacteria;p__Proteobacteria;c__Gammaproteobacteria;o__GCF-002020875;f__GRL18;g__GRL18;s__GRL18 sp013139395	79.3	0.28	d__Bacteria;p__Proteobacteria;c__Gammaproteobacteria;o__GCF-002020875;f__;g__;s__	taxonomic classification defined by topology and ANI	N/A	N/A	44.15	0.949024
7_SB_sbin_5_25	Yes	Yes	Yes	OTU567	80.56	0.77	3.57	62.42	5273	Medium	783	3128	1	28	d__Bacteria;p__Armatimonadota;c__UBA5377;o__UBA5377;f__UBA11051;g__UBA11051;s__	N/A	N/A	N/A	N/A	N/A	GCA_003542955.1	95	d__Bacteria;p__Armatimonadota;c__UBA5377;o__UBA5377;f__UBA11051;g__UBA11051;s__UBA11051 sp003542955	76.41	0.16	d__Bacteria;p__Armatimonadota;c__UBA5377;o__UBA5377;f__UBA11051;g__;s__	taxonomic classification defined by topology and ANI	N/A	N/A	72.5	0.851441
SRR18936874_ct_bin.39	No	Yes	Yes	OTU1831	75.95	7.86	3.56	32.8	3805	Medium	1042	3247	1	9	d__Archaea;p__Asgardarchaeota;c__Lokiarchaeia;o__CR-4;f__SOKP01;g__SOKP01;s__	N/A	N/A	N/A	N/A	N/A	GCA_005222975.1	95	d__Archaea;p__Asgardarchaeota;c__Lokiarchaeia;o__CR-4;f__SOKP01;g__SOKP01;s__SOKP01 sp005222975	90.91	0.69	d__Archaea;p__Asgardarchaeota;c__Lokiarchaeia;o__CR-4;f__SOKP01;g__SOKP01;s__	taxonomic classification defined by topology and ANI	N/A	GCA_004375715.1, s__SOKP01 sp004375715, 95.0, 79.1, 0.24; GCA_013375475.1, s__SOKP01 sp013375475, 95.0, 78.11, 0.31; GCA_013375495.1, s__SOKP01 sp013375495, 95.0, 77.91, 0.32; GCA_011364925.1, s__SOKP01 sp011364925, 95.0, 76.78, 0.16; GCA_013375485.1, s__SOKP01 sp013375485, 95.0, 76.37, 0.08; GCA_005223125.1, s__SOKP01 sp005223125, 95.0, 76.29, 0.08; GCA_004524725.1, s__SOKP01 sp004524725, 95.0, …	75.43	0.977069
SRR13892591_me2_bin.239	No	Yes	Yes	OTU1699	77.62	0	3.56	35.7	26357	Medium	221	3294	2	40	d__Bacteria;p__Spirochaetota;c__Spirochaetia;o__B11-G9;f__B11-G9;g__;s__	N/A	N/A	N/A	N/A	N/A	GCA_003641695.1	95	d__Bacteria;p__Spirochaetota;c__Spirochaetia;o__B11-G9;f__B11-G9;g__B11-G9;s__B11-G9 sp003641695	76	0.05	d__Bacteria;p__Spirochaetota;c__Spirochaetia;o__;f__;g__;s__	taxonomic classification defined by topology and ANI	N/A	N/A	66.27	0.812157
SRR18936875_me2_bin.35	No	Yes	Yes	OTU1654	67.38	6.65	3.56	38.39	3926	Medium	991	2899	2	18	d__Bacteria;p__Bacteroidota;c__Bacteroidia;o__Bacteroidales;f__F082;g__JAADID01;s__	N/A	N/A	N/A	N/A	N/A	GCA_013151505.1	95	d__Bacteria;p__Bacteroidota;c__Bacteroidia;o__Bacteroidales;f__F082;g__JAADID01;s__JAADID01 sp013151505	75.64	0.03	d__Bacteria;p__Bacteroidota;c__Bacteroidia;o__Bacteroidales;f__F082;g__;s__	taxonomic classification defined by topology and ANI	N/A	N/A	50.05	0.919854
HTR5_stLFR_bin.19	No	Yes	No	OTU1267	77.42	1.31	3.56	47.84	8564	Medium	557	3360	0	37	d__Bacteria;p__Desulfobacterota;c__Desulfobacteria;o__C00003060;f__C00003060;g__C00003060;s__C00003060 sp001751085	GCA_001751085.1	95	d__Bacteria;p__Desulfobacterota;c__Desulfobacteria;o__C00003060;f__C00003060;g__C00003060;s__C00003060 sp001751085	96.98	0.67	GCA_001751085.1	95	d__Bacteria;p__Desulfobacterota;c__Desulfobacteria;o__C00003060;f__C00003060;g__C00003060;s__C00003060 sp001751085	96.98	0.67	d__Bacteria;p__Desulfobacterota;c__Desulfobacteria;o__C00003060;f__C00003060;g__;s__	taxonomic classification defined by topology and ANI	topological placement and ANI have congruent species assignments	N/A	62.6	N/A
2_HM_cbin_34	Yes	Yes	Yes	OTU878	88.72	1.03	3.55	33.87	15550	Medium	363	3022	1	36	d__Bacteria;p__Proteobacteria;c__Gammaproteobacteria;o__Beggiatoales;f__Beggiatoaceae;g__DRQV01;s__	N/A	N/A	N/A	N/A	N/A	GCA_011371325.1	95	d__Bacteria;p__Proteobacteria;c__Gammaproteobacteria;o__Beggiatoales;f__Beggiatoaceae;g__DRQV01;s__DRQV01 sp011371325	80.2	0.68	d__Bacteria;p__Proteobacteria;c__Gammaproteobacteria;o__Beggiatoales;f__Beggiatoaceae;g__;s__	taxonomic classification defined by topology and ANI	N/A	N/A	92.32	0.959175
SRR13892604_me2_bin.10	No	No	Yes	OTU677	75.82	6.89	3.55	61.12	3666	Medium	1033	3432	3	62	d__Bacteria;p__Chloroflexota;c__Anaerolineae;o__B4-G1;f__B4-G1;g__B30-G15;s__	N/A	N/A	N/A	N/A	N/A	GCA_003648085.1	95	d__Bacteria;p__Chloroflexota;c__Anaerolineae;o__B4-G1;f__B4-G1;g__B30-G15;s__B30-G15 sp003648085	80.15	0.33	d__Bacteria;p__Chloroflexota;c__Anaerolineae;o__B4-G1;f__B4-G1;g__;s__	taxonomic classification defined by topology and ANI	N/A	N/A	67.88	0.880692
HTR4_ct_bin.44	No	Yes	Yes	OTU623	87.2	3.6	3.55	58.2	5066	Medium	804	3685	0	37	d__Bacteria;p__Spirochaetota;c__Spirochaetia;o__Spirochaetales_C;f__SLST01;g__;s__	N/A	N/A	N/A	N/A	N/A	N/A	N/A	N/A	N/A	N/A	d__Bacteria;p__Spirochaetota;c__Spirochaetia;o__Spirochaetales_C;f__;g__;s__	taxonomic novelty determined using RED	N/A	N/A	71.47	0.820832
SRR18920792_me2_bin.31	No	Yes	Yes	OTU504	86.89	5.88	3.55	59.24	4201	Medium	973	3368	0	34	d__Bacteria;p__Acidobacteriota;c__Thermoanaerobaculia;o__Thermoanaerobaculales;f__FEB-10;g__;s__	N/A	N/A	N/A	N/A	N/A	GCA_003105185.1	95	d__Bacteria;p__Acidobacteriota;c__Thermoanaerobaculia;o__Thermoanaerobaculales;f__FEB-10;g__FEB-10;s__FEB-10 sp003105185	75.86	0.09	d__Bacteria;p__Acidobacteriota;c__Thermoanaerobaculia;o__Thermoanaerobaculales;f__FEB-10;g__;s__	taxonomic classification defined by topology and ANI	N/A	N/A	77.47	0.838606
SRR13892590_ct_bin.10	No	No	Yes	OTU1188	92.24	3.85	3.55	56.97	4168	High	997	2953	1	40	d__Bacteria;p__Latescibacterota;c__Latescibacteria_A;o__4484-107;f__4484-107;g__4484-107;s__	N/A	N/A	N/A	N/A	N/A	GCA_002059205.1	95	d__Bacteria;p__Latescibacterota;c__Latescibacteria_A;o__4484-107;f__4484-107;g__4484-107;s__4484-107 sp002059205	87.18	0.62	d__Bacteria;p__Latescibacterota;c__Latescibacteria_A;o__;f__;g__;s__	taxonomic classification defined by topology and ANI	N/A	N/A	85.75	0.941159
Co_bin11	Yes	Yes	Yes	OTU1646	91.56	4.3	3.54	32.41	6875	High	696	2882	1	35	d__Bacteria;p__Bacteroidota;c__Bacteroidia;o__Bacteroidales;f__GCA-2711565;g__;s__	N/A	N/A	N/A	N/A	N/A	N/A	N/A	N/A	N/A	N/A	d__Bacteria;p__Bacteroidota;c__Bacteroidia;o__Bacteroidales;f__;g__;s__	taxonomic novelty determined using RED	N/A	N/A	88.76	0.824521
HTR11_ct_bin.3	No	No	Yes	OTU1572	94.27	7.51	3.53	43.03	7098	Medium	611	3096	0	24	d__Bacteria;p__Spirochaetota;c__B62-G9;o__B62-G9;f__B62-G9;g__DRHN01;s__	N/A	N/A	N/A	N/A	N/A	GCA_011049595.1	95	d__Bacteria;p__Spirochaetota;c__B62-G9;o__B62-G9;f__B62-G9;g__DRHN01;s__DRHN01 sp011049595	79.48	0.14	d__Bacteria;p__Spirochaetota;c__B62-G9;o__B62-G9;f__B62-G9;g__;s__	taxonomic classification defined by topology and ANI	N/A	N/A	78.44	0.866532
RS_12.bin.19	Yes	Yes	Yes	OTU1557	84.35	1.33	3.53	33.6	4745	Medium	889	3051	0	30	d__Bacteria;p__Mcinerneyibacteriota;c__;o__;f__;g__;s__	N/A	N/A	N/A	N/A	N/A	N/A	N/A	N/A	N/A	N/A	d__Bacteria;p__;c__;o__;f__;g__;s__	taxonomic novelty determined using RED	N/A	N/A	81.12	0.280318
SRR18936875_ct_bin.75	No	Yes	Yes	OTU589	74.48	6.59	3.53	59.39	4759	Medium	865	3201	1	29	d__Bacteria;p__Krumholzibacteriota;c__Krumholzibacteria;o__LZORAL124-64-63;f__LZORAL124-64-63;g__LZORAL124-64-63;s__	N/A	N/A	N/A	N/A	N/A	GCA_003646045.1	95	d__Bacteria;p__Krumholzibacteriota;c__Krumholzibacteria;o__LZORAL124-64-63;f__LZORAL124-64-63;g__LZORAL124-64-63;s__LZORAL124-64-63 sp003646045	77.12	0.15	d__Bacteria;p__Krumholzibacteriota;c__Krumholzibacteria;o__LZORAL124-64-63;f__LZORAL124-64-63;g__LZORAL124-64-63;s__	taxonomic classification defined by topology and ANI	N/A	GCA_002790835.1, s__LZORAL124-64-63 sp002790835, 95.0, 77.45, 0.22; GCA_002747875.1, s__LZORAL124-64-63 sp002747875, 95.0, 77.22, 0.18	59.82	0.893104
6_MG_sbin_29_18	Yes	Yes	Yes	OTU192	61.3	7.73	3.52	41.83	1431	Medium	2333	3858	0	17	d__Archaea;p__Asgardarchaeota;c__Thorarchaeia;o__Thorarchaeales;f__Thorarchaeaceae;g__MP8T-1;s__	N/A	N/A	N/A	N/A	N/A	GCA_004524565.1	95	d__Archaea;p__Asgardarchaeota;c__Thorarchaeia;o__Thorarchaeales;f__Thorarchaeaceae;g__MP8T-1;s__MP8T-1 sp004524565	81.63	0.17	d__Archaea;p__Asgardarchaeota;c__Thorarchaeia;o__Thorarchaeales;f__Thorarchaeaceae;g__MP8T-1;s__	taxonomic classification defined by topology and ANI	N/A	GCA_002825465.1, s__MP8T-1 sp002825465, 95.0, 77.87, 0.14; GCA_002825535.1, s__MP8T-1 sp002825535, 95.0, 77.67, 0.13; GCA_004524595.1, s__MP8T-1 sp004524595, 95.0, 76.96, 0.09; GCA_003345545.1, s__MP8T-1 sp003345545, 95.0, 75.59, 0.05	46.6	0.953521
SRR18936876_me2_bin.40	No	Yes	Yes	OTU1351	90.54	5.42	3.52	39.39	8476	Medium	608	3860	4	58	d__Bacteria;p__Planctomycetota;c__Brocadiae;o__Brocadiales;f__Scalinduaceae;g__DRGJ01;s__	N/A	N/A	N/A	N/A	N/A	N/A	N/A	N/A	N/A	N/A	d__Bacteria;p__Planctomycetota;c__Brocadiae;o__Brocadiales;f__Scalinduaceae;g__;s__	taxonomic novelty determined using RED	N/A	N/A	72.09	0.94137
SRR13892605_ma2_bin.30	No	No	Yes	OTU1281	59.45	9.58	3.52	46.57	2215	Medium	1676	3415	2	31	d__Bacteria;p__Desulfobacterota;c__Desulfobacteria;o__Desulfatiglandales;f__Desulfatiglandaceae;g__4484-190-2;s__	N/A	N/A	N/A	N/A	N/A	GCA_002050025.1	95	d__Bacteria;p__Desulfobacterota;c__Desulfobacteria;o__Desulfatiglandales;f__Desulfatiglandaceae;g__4484-190-2;s__4484-190-2 sp002050025	88.85	0.25	d__Bacteria;p__Desulfobacterota;c__Desulfobacteria;o__Desulfatiglandales;f__Desulfatiglandaceae;g__;s__	taxonomic classification defined by topology and ANI	N/A	N/A	47.31	0.953028
SRR14270297_me2_bin.65	No	Yes	Yes	OTU394	82.1	4.69	3.52	57.19	5768	Medium	728	3491	0	16	d__Bacteria;p__Proteobacteria;c__Alphaproteobacteria;o__Rhodobacterales;f__Rhodobacteraceae;g__NORP181;s__	N/A	N/A	N/A	N/A	N/A	GCA_002400675.1	95	d__Bacteria;p__Proteobacteria;c__Alphaproteobacteria;o__Rhodobacterales;f__Rhodobacteraceae;g__NORP181;s__NORP181 sp002400675	78.57	0.35	d__Bacteria;p__Proteobacteria;c__Alphaproteobacteria;o__Rhodobacterales;f__Rhodobacteraceae;g__;s__	taxonomic classification defined by topology and ANI	N/A	N/A	71.15	0.968684
HTR9_ma2_bin.045	No	Yes	Yes	OTU1161	54.57	7.26	3.51	43.61	3131	Medium	1376	3367	5	33	d__Archaea;p__Halobacteriota;c__Methanosarcinia;o__Methanosarcinales;f__Methanosarcinaceae;g__;s__	N/A	N/A	N/A	N/A	N/A	N/A	N/A	N/A	N/A	N/A	d__Archaea;p__Halobacteriota;c__Methanosarcinia;o__Methanosarcinales;f__Methanosarcinaceae;g__;s__	taxonomic classification fully defined by topology	N/A	N/A	39.68	0.653498
HTR7_me2_bin.68	No	No	Yes	OTU596	80.52	7.13	3.5	58.74	4712	Medium	859	2983	1	38	d__Bacteria;p__Acidobacteriota;c__Aminicenantia;o__Aminicenantales;f__Aminicenantaceae;g__WTAW01;s__	N/A	N/A	N/A	N/A	N/A	GCA_013139435.1	95	d__Bacteria;p__Acidobacteriota;c__Aminicenantia;o__Aminicenantales;f__Aminicenantaceae;g__WTAW01;s__WTAW01 sp013139435	77.86	0.05	d__Bacteria;p__Acidobacteriota;c__Aminicenantia;o__Aminicenantales;f__Aminicenantaceae;g__;s__	taxonomic classification defined by topology and ANI	N/A	N/A	73.65	0.874943
SRR13892592_vb_S1C7652	No	Yes	Yes	OTU29	81.03	0.86	3.5	33.93	58698	Medium	76	3229	3	30	d__Bacteria;p__Firmicutes_F;c__Halanaerobiia;o__DY22613;f__DY22613;g__;s__	N/A	N/A	N/A	N/A	N/A	GCF_003991135.1	95	d__Bacteria;p__Firmicutes_F;c__Halanaerobiia;o__DY22613;f__DY22613;g__Anoxybacter;s__Anoxybacter fermentans	76.31	0.12	d__Bacteria;p__Firmicutes_F;c__Halanaerobiia;o__;f__;g__;s__	taxonomic classification defined by topology and ANI	N/A	N/A	70.34	0.844284
SRR13892590_me2_bin.95	No	Yes	Yes	OTU917	86.05	4.84	3.49	66.3	4294	Medium	937	3385	1	38	d__Bacteria;p__Desulfobacterota_C;c__Deferrisomatia;o__Deferrisomatales;f__Deferrisomataceae;g__;s__	N/A	N/A	N/A	N/A	N/A	N/A	N/A	N/A	N/A	N/A	d__Bacteria;p__Desulfobacterota_C;c__Deferrisomatia;o__Deferrisomatales;f__;g__;s__	taxonomic novelty determined using RED	N/A	N/A	72.42	0.72494
HTR5_stLFR_bin.45	No	Yes	Yes	OTU652	70.63	3.71	3.49	50.48	4879	Medium	698	3566	3	30	d__Bacteria;p__Proteobacteria;c__Gammaproteobacteria;o__Chromatiales;f__Sedimenticolaceae;g__Endoriftia;s__	N/A	N/A	N/A	N/A	N/A	GCA_000168735.1	95	d__Bacteria;p__Proteobacteria;c__Gammaproteobacteria;o__Chromatiales;f__Sedimenticolaceae;g__Endoriftia;s__Endoriftia persephone	78.31	0.11	d__Bacteria;p__Proteobacteria;c__Gammaproteobacteria;o__Chromatiales;f__Sedimenticolaceae;g__;s__	taxonomic classification defined by topology and ANI	N/A	N/A	62.95	0.904754
SRR12623517_ma2_bin.128	No	Yes	Yes	OTU202	57.05	6.53	3.48	41.75	1457	Medium	2306	3488	1	22	d__Archaea;p__Asgardarchaeota;c__Thorarchaeia;o__Thorarchaeales;f__Thorarchaeaceae;g__MP8T-1;s__	N/A	N/A	N/A	N/A	N/A	GCA_004524565.1	95	d__Archaea;p__Asgardarchaeota;c__Thorarchaeia;o__Thorarchaeales;f__Thorarchaeaceae;g__MP8T-1;s__MP8T-1 sp004524565	79.12	0.12	d__Archaea;p__Asgardarchaeota;c__Thorarchaeia;o__Thorarchaeales;f__Thorarchaeaceae;g__MP8T-1;s__	taxonomic classification defined by topology and ANI	N/A	GCA_003345545.1, s__MP8T-1 sp003345545, 95.0, 79.73, 0.04; GCA_002825535.1, s__MP8T-1 sp002825535, 95.0, 78.65, 0.09; GCA_002825465.1, s__MP8T-1 sp002825465, 95.0, 78.38, 0.09; GCA_004524595.1, s__MP8T-1 sp004524595, 95.0, 77.49, 0.08	42.82	0.959863
SRR19020587_me2_bin.18	No	Yes	Yes	OTU1684	55.09	5.85	3.48	35.52	2137	Medium	1580	3080	0	37	d__Bacteria;p__Bacteroidota;c__Ignavibacteria;o__Ignavibacteriales;f__Ignavibacteriaceae;g__BMS3ABIN03;s__	N/A	N/A	N/A	N/A	N/A	GCA_002898075.1	95	d__Bacteria;p__Bacteroidota;c__Ignavibacteria;o__Ignavibacteriales;f__Ignavibacteriaceae;g__BMS3ABIN03;s__BMS3ABIN03 sp002898075	77.66	0.07	d__Bacteria;p__Bacteroidota;c__Ignavibacteria;o__Ignavibacteriales;f__Ignavibacteriaceae;g__;s__	taxonomic classification defined by topology and ANI	N/A	N/A	42.64	0.890603
HTR1_me2_bin.62	No	Yes	Yes	OTU1060	79.34	8.4	3.48	48.47	4516	Medium	883	2798	1	32	d__Bacteria;p__Planctomycetota;c__Planctomycetes;o__Pirellulales;f__UBA1268;g__CACORA01;s__	N/A	N/A	N/A	N/A	N/A	GCF_902629495.1	95	d__Bacteria;p__Planctomycetota;c__Planctomycetes;o__Pirellulales;f__UBA1268;g__CACORA01;s__CACORA01 sp902629495	98.36	0.56	d__Bacteria;p__Planctomycetota;c__Planctomycetes;o__Pirellulales;f__UBA1268;g__;s__	taxonomic classification defined by topology and ANI	N/A	N/A	54.73	0.998816
HTR2_me2_bin.23	No	No	Yes	OTU716	74.92	6.4	3.48	58.4	4122	Medium	947	3418	1	28	d__Bacteria;p__Chloroflexota;c__Anaerolineae;o__UBA2200;f__UBA2200;g__;s__	N/A	N/A	N/A	N/A	N/A	GCA_002435875.1	95	d__Bacteria;p__Chloroflexota;c__Anaerolineae;o__UBA2200;f__UBA2200;g__UBA6131;s__UBA6131 sp002435875	75.07	0.04	d__Bacteria;p__Chloroflexota;c__Anaerolineae;o__UBA2200;f__UBA2200;g__;s__	taxonomic classification defined by topology and ANI	N/A	N/A	68.39	0.81112
SRR19020586_me2_bin.25	No	Yes	Yes	OTU690	87.26	9.02	3.48	55.61	4956	Medium	841	3417	1	35	d__Bacteria;p__Proteobacteria;c__Gammaproteobacteria;o__Xanthomonadales;f__SZUA-36;g__;s__	N/A	N/A	N/A	N/A	N/A	N/A	N/A	N/A	N/A	N/A	d__Bacteria;p__Proteobacteria;c__Gammaproteobacteria;o__Xanthomonadales;f__SZUA-36;g__;s__	taxonomic novelty determined using RED	N/A	N/A	83.84	0.872616
SRR13892591_me2_bin.201	No	Yes	Yes	OTU1211	87.9	2.87	3.48	39.28	62263	Medium	142	2753	2	36	d__Bacteria;p__Bacteroidota;c__Bacteroidia;o__Bacteroidales;f__UBA12481;g__;s__	N/A	N/A	N/A	N/A	N/A	N/A	N/A	N/A	N/A	N/A	d__Bacteria;p__Bacteroidota;c__Bacteroidia;o__Bacteroidales;f__;g__;s__	taxonomic novelty determined using RED	N/A	N/A	81.26	0.844685
RS_11.bin.28	Yes	No	Yes	OTU1666	65.21	9.66	3.47	45.53	2787	Medium	1410	3153	0	0	d__Bacteria;p__Bacteroidota;c__Bacteroidia;o__Bacteroidales;f__SM23-62;g__SM23-62;s__	N/A	N/A	N/A	N/A	N/A	GCA_001303955.1	95	d__Bacteria;p__Bacteroidota;c__Bacteroidia;o__Bacteroidales;f__SM23-62;g__SM23-62;s__SM23-62 sp001303955	83.38	0.66	d__Bacteria;p__Bacteroidota;c__Bacteroidia;o__Bacteroidales;f__SM23-62;g__SM23-62;s__	taxonomic classification defined by topology and ANI	N/A	GCA_011053095.1, s__SM23-62 sp011053095, 95.0, 75.9, 0.12	53.8	0.966807
SRR13892591_me2_bin.218	No	Yes	Yes	OTU588	97.74	2.2	3.47	58.92	24868	High	224	2877	2	43	d__Bacteria;p__Krumholzibacteriota;c__Krumholzibacteria;o__LZORAL124-64-63;f__LZORAL124-64-63;g__LZORAL124-64-63;s__	N/A	N/A	N/A	N/A	N/A	GCA_003646045.1	95	d__Bacteria;p__Krumholzibacteriota;c__Krumholzibacteria;o__LZORAL124-64-63;f__LZORAL124-64-63;g__LZORAL124-64-63;s__LZORAL124-64-63 sp003646045	77.76	0.25	d__Bacteria;p__Krumholzibacteriota;c__Krumholzibacteria;o__LZORAL124-64-63;f__LZORAL124-64-63;g__LZORAL124-64-63;s__	taxonomic classification defined by topology and ANI	N/A	GCA_002747875.1, s__LZORAL124-64-63 sp002747875, 95.0, 78.17, 0.22; GCA_002790835.1, s__LZORAL124-64-63 sp002790835, 95.0, 77.99, 0.23	90.55	0.890254
SRR13892602_me2_bin.141	No	Yes	Yes	OTU493	62.35	4.76	3.47	59.01	3529	Medium	1037	3589	2	39	d__Bacteria;p__Gemmatimonadota;c__Gemmatimonadetes;o__Gemmatimonadales;f__GWC2-71-9;g__WVYX01;s__	N/A	N/A	N/A	N/A	N/A	GCA_011772755.1	95	d__Bacteria;p__Gemmatimonadota;c__Gemmatimonadetes;o__Gemmatimonadales;f__GWC2-71-9;g__WVYX01;s__WVYX01 sp011772755	76.37	0.03	d__Bacteria;p__Gemmatimonadota;c__Gemmatimonadetes;o__Gemmatimonadales;f__GWC2-71-9;g__;s__	taxonomic classification defined by topology and ANI	N/A	N/A	51.16	0.863597
7_SB_cbin_165	Yes	Yes	Yes	OTU399	60.54	2.78	3.47	70.34	2711	Medium	1306	2868	0	19	d__Bacteria;p__Armatimonadota;c__UBA5377;o__UBA5377;f__UBA5352;g__;s__	N/A	N/A	N/A	N/A	N/A	N/A	N/A	N/A	N/A	N/A	d__Bacteria;p__Armatimonadota;c__UBA5377;o__UBA5377;f__;g__;s__	taxonomic novelty determined using RED	N/A	N/A	46.58	0.823478
SRR13892591_me2_bin.172	No	Yes	Yes	OTU1583	90.99	2.02	3.46	32.77	14683	High	402	2847	0	62	d__Bacteria;p__Bacteroidota;c__Bacteroidia;o__Flavobacteriales;f__UBA1820;g__;s__	N/A	N/A	N/A	N/A	N/A	N/A	N/A	N/A	N/A	N/A	d__Bacteria;p__Bacteroidota;c__Bacteroidia;o__Flavobacteriales;f__;g__;s__	taxonomic novelty determined using RED	N/A	N/A	77.05	0.798111
RS_16.bin.45	Yes	Yes	Yes	OTU1555	93.41	4.72	3.46	32.33	17959	High	300	2875	1	43	d__Bacteria;p__Cloacimonadota;c__Cloacimonadia;o__JGIOTU-2;f__JGIOTU-2;g__;s__	N/A	N/A	N/A	N/A	N/A	GCA_014384665.1	95	d__Bacteria;p__Cloacimonadota;c__Cloacimonadia;o__JGIOTU-2;f__JGIOTU-2;g__JACNFI01;s__JACNFI01 sp014384665	82.77	0.43	d__Bacteria;p__Cloacimonadota;c__Cloacimonadia;o__JGIOTU-2;f__JGIOTU-2;g__;s__	taxonomic classification defined by topology and ANI	N/A	N/A	81.38	0.844074
HTR7_me2_bin.65	No	Yes	Yes	OTU1340	79.73	9.28	3.46	50.87	3448	Medium	1075	3223	0	26	d__Bacteria;p__Desulfobacterota;c__Desulfobacteria;o__Desulfobacterales;f__QNYZ01;g__QNYZ01;s__	N/A	N/A	N/A	N/A	N/A	GCA_003973265.1	95	d__Bacteria;p__Desulfobacterota;c__Desulfobacteria;o__Desulfobacterales;f__QNYZ01;g__QNYZ01;s__QNYZ01 sp003973265	77.23	0.23	d__Bacteria;p__Desulfobacterota;c__Desulfobacteria;o__Desulfobacterales;f__;g__;s__	taxonomic classification defined by topology and ANI	N/A	N/A	59.46	0.89449
SRR19020587_me2_bin.16	No	Yes	Yes	OTU511	85	4.02	3.46	63.66	3471	Medium	1079	3232	0	26	d__Bacteria;p__Acidobacteriota;c__Thermoanaerobaculia;o__Thermoanaerobaculales;f__FEB-10;g__;s__	N/A	N/A	N/A	N/A	N/A	GCA_003105185.1	95	d__Bacteria;p__Acidobacteriota;c__Thermoanaerobaculia;o__Thermoanaerobaculales;f__FEB-10;g__FEB-10;s__FEB-10 sp003105185	77.12	0.25	d__Bacteria;p__Acidobacteriota;c__Thermoanaerobaculia;o__Thermoanaerobaculales;f__FEB-10;g__;s__	taxonomic classification defined by topology and ANI	N/A	N/A	76.18	0.844301
SRR19020594_me2_bin.22	No	No	No	OTU1411	84.26	5.65	3.45	46.41	9845	Medium	478	2936	2	40	d__Bacteria;p__Acidobacteriota;c__Aminicenantia;o__Aminicenantales;f__Aminicenantaceae;g__WTAW01;s__WTAW01 sp013139435	GCA_013139435.1	95	d__Bacteria;p__Acidobacteriota;c__Aminicenantia;o__Aminicenantales;f__Aminicenantaceae;g__WTAW01;s__WTAW01 sp013139435	95.81	0.77	GCA_013139435.1	95	d__Bacteria;p__Acidobacteriota;c__Aminicenantia;o__Aminicenantales;f__Aminicenantaceae;g__WTAW01;s__WTAW01 sp013139435	95.81	0.77	d__Bacteria;p__Acidobacteriota;c__Aminicenantia;o__Aminicenantales;f__Aminicenantaceae;g__;s__	taxonomic classification defined by topology and ANI	topological placement and ANI have congruent species assignments	N/A	80.6	N/A
HTR9_me2_bin.31	No	Yes	Yes	OTU859	91.94	1.89	3.45	36.67	29522	High	192	2784	3	43	d__Bacteria;p__Bacteroidota;c__Bacteroidia;o__Bacteroidales;f__Marinifilaceae;g__Ancylomarina;s__	N/A	N/A	N/A	N/A	N/A	N/A	N/A	N/A	N/A	N/A	d__Bacteria;p__Bacteroidota;c__Bacteroidia;o__Bacteroidales;f__Marinifilaceae;g__Ancylomarina;s__	ANI	N/A	GCF_003863355.1, s__Ancylomarina sp003863355, 95.0, 81.37, 0.53; GCF_004217115.1, s__Ancylomarina subtilis, 95.0, 80.98, 0.5; GCF_004122035.1, s__Ancylomarina salipaludis, 95.0, 80.75, 0.5; GCF_009669305.1, s__Ancylomarina sp009669305, 95.0, 79.89, 0.41	86.88	0.966861
SRR13892591_me2_bin.61	No	No	Yes	OTU1225	94.84	5.08	3.45	43.11	8023	Medium	576	3064	2	35	d__Bacteria;p__Desulfobacterota;c__Desulfobacteria;o__Desulfobacterales;f__SURF-7;g__;s__	N/A	N/A	N/A	N/A	N/A	N/A	N/A	N/A	N/A	N/A	d__Bacteria;p__Desulfobacterota;c__Desulfobacteria;o__Desulfobacterales;f__;g__;s__	taxonomic novelty determined using RED	N/A	N/A	78.8	0.741504
8_GM_sbin_oily_48	Yes	Yes	Yes	OTU622	93.7	1.6	3.45	58.19	6485	High	664	3556	1	39	d__Bacteria;p__Spirochaetota;c__Spirochaetia;o__Spirochaetales_C;f__SLST01;g__;s__	N/A	N/A	N/A	N/A	N/A	N/A	N/A	N/A	N/A	N/A	d__Bacteria;p__Spirochaetota;c__Spirochaetia;o__Spirochaetales_C;f__;g__;s__	taxonomic novelty determined using RED	N/A	N/A	76.65	0.822904
SRR13892586_me2_bin.66	No	No	Yes	OTU590	75.82	9.89	3.45	64.03	4024	Medium	979	3063	0	23	d__Bacteria;p__Krumholzibacteriota;c__Krumholzibacteria;o__LZORAL124-64-63;f__LZORAL124-64-63;g__;s__	N/A	N/A	N/A	N/A	N/A	GCA_003353795.1	95	d__Bacteria;p__Krumholzibacteriota;c__Krumholzibacteria;o__LZORAL124-64-63;f__LZORAL124-64-63;g__Glo-17;s__Glo-17 sp003353795	76.62	0.21	d__Bacteria;p__Krumholzibacteriota;c__Krumholzibacteria;o__LZORAL124-64-63;f__LZORAL124-64-63;g__;s__	taxonomic classification defined by topology and ANI	N/A	N/A	52.57	0.810414
SRR13892588_me2_bin.139	No	Yes	Yes	OTU426	86.1	4.9	3.45	58.57	6755	Medium	648	3464	1	30	d__Bacteria;p__Proteobacteria;c__Gammaproteobacteria;o__Woeseiales;f__Woeseiaceae;g__JAACFE01;s__	N/A	N/A	N/A	N/A	N/A	N/A	N/A	N/A	N/A	N/A	d__Bacteria;p__Proteobacteria;c__Gammaproteobacteria;o__Woeseiales;f__Woeseiaceae;g__;s__	taxonomic novelty determined using RED	N/A	N/A	87.61	0.934293
3_PE_cbin_16	Yes	Yes	No	OTU1833	77.57	1.87	3.44	31.77	10357	Medium	500	3284	2	12	d__Archaea;p__Asgardarchaeota;c__Lokiarchaeia;o__CR-4;f__SOKP01;g__SOKP01;s__SOKP01 sp005222975	GCA_005222975.1	95	d__Archaea;p__Asgardarchaeota;c__Lokiarchaeia;o__CR-4;f__SOKP01;g__SOKP01;s__SOKP01 sp005222975	96.55	0.75	GCA_005222975.1	95	d__Archaea;p__Asgardarchaeota;c__Lokiarchaeia;o__CR-4;f__SOKP01;g__SOKP01;s__SOKP01 sp005222975	96.55	0.75	d__Archaea;p__Asgardarchaeota;c__Lokiarchaeia;o__CR-4;f__SOKP01;g__SOKP01;s__	taxonomic classification defined by topology and ANI	topological placement and ANI have congruent species assignments	GCA_004375715.1, s__SOKP01 sp004375715, 95.0, 79.75, 0.26; GCA_013375495.1, s__SOKP01 sp013375495, 95.0, 78.75, 0.4; GCA_013375475.1, s__SOKP01 sp013375475, 95.0, 78.41, 0.33; GCA_005223125.1, s__SOKP01 sp005223125, 95.0, 77.69, 0.11; GCA_013375485.1, s__SOKP01 sp013375485, 95.0, 76.61, 0.09; GCA_011364925.1, s__SOKP01 sp011364925, 95.0, 76.38, 0.21; GCA_011364975.1, s__SOKP01 sp011364975, 95.0, …	74.34	N/A
SRR13892604_ct_bin.8	No	No	Yes	OTU1700	92.24	9.36	3.44	39.81	2736	Medium	1394	2619	0	27	d__Bacteria;p__SM23-31;c__SM23-31;o__B21-G16;f__;g__;s__	N/A	N/A	N/A	N/A	N/A	GCA_003644825.1	95	d__Bacteria;p__SM23-31;c__SM23-31;o__B21-G16;f__B21-G16;g__B21-G16;s__B21-G16 sp003644825	74.41	0.01	d__Bacteria;p__SM23-31;c__SM23-31;o__;f__;g__;s__	taxonomic classification defined by topology and ANI	N/A	N/A	73.73	0.594226
7_SB_sbin_1_3	Yes	No	Yes	OTU111	52.99	9.09	3.44	56.63	1414	Medium	2364	4071	1	30	d__Bacteria;p__Chloroflexota;c__Anaerolineae;o__Anaerolineales;f__E44-bin32;g__;s__	N/A	N/A	N/A	N/A	N/A	N/A	N/A	N/A	N/A	N/A	d__Bacteria;p__Chloroflexota;c__Anaerolineae;o__Anaerolineales;f__E44-bin32;g__;s__	taxonomic classification fully defined by topology	N/A	N/A	36.67	0.817267
HTR9_me2_bin.21	No	Yes	Yes	OTU1320	51.39	9.65	3.44	39.11	3602	Medium	1027	3172	0	39	d__Bacteria;p__Desulfobacterota;c__Desulfobacteria;o__Desulfobacterales;f__ETH-SRB1;g__B13-G4;s__	N/A	N/A	N/A	N/A	N/A	N/A	N/A	N/A	N/A	N/A	d__Bacteria;p__Desulfobacterota;c__Desulfobacteria;o__Desulfobacterales;f__ETH-SRB1;g__B13-G4;s__	ANI	N/A	GCA_013792055.1, s__B13-G4 sp013792055, 95.0, 85.45, 0.4; GCA_014237365.1, s__B13-G4 sp014237365, 95.0, 85.27, 0.41; GCA_003647525.1, s__B13-G4 sp003647525, 95.0, 84.91, 0.32	29.76	0.921742
RS_1.bin.27	Yes	Yes	Yes	OTU99	66.67	1.75	3.44	50.97	3266	Medium	1235	3037	0	17	d__Bacteria;p__Myxococcota;c__XYA12-FULL-58-9;o__XYA12-FULL-58-9;f__XYA12-FULL-58-9;g__;s__	N/A	N/A	N/A	N/A	N/A	GCA_001798605.1	95	d__Bacteria;p__Myxococcota;c__XYA12-FULL-58-9;o__XYA12-FULL-58-9;f__XYA12-FULL-58-9;g__XYA12-FULL-58-9;s__XYA12-FULL-58-9 sp001798605	74.77	0.01	d__Bacteria;p__Myxococcota;c__XYA12-FULL-58-9;o__XYA12-FULL-58-9;f__XYA12-FULL-58-9;g__;s__	taxonomic classification defined by topology and ANI	N/A	N/A	51.9	0.743197
HTR8_me2_bin.96	No	Yes	Yes	OTU510	65.53	9.57	3.44	63.91	2865	Medium	1249	3278	0	18	d__Bacteria;p__Acidobacteriota;c__Thermoanaerobaculia;o__Thermoanaerobaculales;f__FEB-10;g__;s__	N/A	N/A	N/A	N/A	N/A	GCA_003105185.1	95	d__Bacteria;p__Acidobacteriota;c__Thermoanaerobaculia;o__Thermoanaerobaculales;f__FEB-10;g__FEB-10;s__FEB-10 sp003105185	77.12	0.26	d__Bacteria;p__Acidobacteriota;c__Thermoanaerobaculia;o__Thermoanaerobaculales;f__FEB-10;g__;s__	taxonomic classification defined by topology and ANI	N/A	N/A	53.66	0.8353
SRR13892589_vb_S1C9423	No	Yes	No	OTU417	97.95	0.43	3.44	61.32	47703	High	104	3160	2	49	d__Bacteria;p__Proteobacteria;c__Gammaproteobacteria;o__Pseudomonadales;f__Pseudomonadaceae;g__Pseudomonas_D;s__Pseudomonas_D aestusnigri	GCF_002197985.1	95	d__Bacteria;p__Proteobacteria;c__Gammaproteobacteria;o__Pseudomonadales;f__Pseudomonadaceae;g__Pseudomonas_D;s__Pseudomonas_D aestusnigri	97.06	0.93	GCF_002197985.1	95	d__Bacteria;p__Proteobacteria;c__Gammaproteobacteria;o__Pseudomonadales;f__Pseudomonadaceae;g__Pseudomonas_D;s__Pseudomonas_D aestusnigri	97.06	0.93	d__Bacteria;p__Proteobacteria;c__Gammaproteobacteria;o__Pseudomonadales;f__Pseudomonadaceae;g__Pseudomonas_D;s__	taxonomic classification defined by topology and ANI	topological placement and ANI have congruent species assignments	GCF_002903165.1, s__Pseudomonas_D oceani, 95.0, 87.37, 0.85; GCF_003444685.1, s__Pseudomonas_D gallaeciensis, 95.0, 84.42, 0.74; GCF_900114765.1, s__Pseudomonas_D pachastrellae, 95.0, 84.12, 0.76; GCA_002296055.1, s__Pseudomonas_D sp002296055, 95.0, 82.9, 0.63; GCF_900105255.1, s__Pseudomonas_D sabulinigri, 95.0, 80.78, 0.59; GCF_003586265.1, s__Pseudomonas_D jilinensis, 95.0, 79.53, 0.46; GCF_00…	74.33	N/A
SRR13892606_me2_bin.9	No	Yes	Yes	OTU412	99.22	0.28	3.44	70.72	184673	High	46	3355	3	54	d__Bacteria;p__Actinobacteriota;c__Actinomycetia;o__Propionibacteriales;f__Nocardioidaceae;g__Aeromicrobium;s__	N/A	N/A	N/A	N/A	N/A	GCF_000471045.1	95	d__Bacteria;p__Actinobacteriota;c__Actinomycetia;o__Propionibacteriales;f__Nocardioidaceae;g__Aeromicrobium;s__Aeromicrobium sp000471045	82.21	0.65	d__Bacteria;p__Actinobacteriota;c__Actinomycetia;o__Propionibacteriales;f__Nocardioidaceae;g__Aeromicrobium;s__	taxonomic classification defined by topology and ANI	N/A	GCF_000160775.2, s__Aeromicrobium marinum, 95.0, 81.03, 0.53; GCF_001426485.1, s__Aeromicrobium sp001426485, 95.0, 80.82, 0.52; GCF_001423335.1, s__Aeromicrobium sp001423335, 95.0, 80.64, 0.51; GCF_013283745.1, s__Aeromicrobium sp013283745, 95.0, 80.6, 0.52; GCF_001426755.1, s__Aeromicrobium sp001426755, 95.0, 80.59, 0.5; GCF_003586285.1, s__Aeromicrobium sp003586285, 95.0, 80.55, 0.52; GCF_00150…	96.37	0.959625
SRR19020596_me2_bin.28	No	Yes	Yes	OTU1280	61.42	9.7	3.43	48.16	2533	Medium	1362	3240	1	20	d__Bacteria;p__Desulfobacterota;c__Desulfobacteria;o__Desulfatiglandales;f__Desulfatiglandaceae;g__JACNIU01;s__	N/A	N/A	N/A	N/A	N/A	GCA_014382715.1	95	d__Bacteria;p__Desulfobacterota;c__Desulfobacteria;o__Desulfatiglandales;f__Desulfatiglandaceae;g__JACNIU01;s__JACNIU01 sp014382715	87.03	0.39	d__Bacteria;p__Desulfobacterota;c__Desulfobacteria;o__Desulfatiglandales;f__Desulfatiglandaceae;g__JACNIU01;s__	taxonomic classification defined by topology and ANI	N/A	GCA_014382905.1, s__JACNIU01 sp014382905, 95.0, 79.54, 0.32; GCA_011051075.1, s__JACNIU01 sp011051075, 95.0, 78.97, 0.22	58.15	0.951444
SRR19020584_ct_bin.22	No	Yes	Yes	OTU838	58.98	0.49	3.43	49.4	1678	Medium	2068	2926	1	11	d__Bacteria;p__Poribacteria;c__DTPJ01;o__DTPJ01;f__;g__;s__	N/A	N/A	N/A	N/A	N/A	GCA_011334435.1	95	d__Bacteria;p__Poribacteria;c__DTPJ01;o__DTPJ01;f__DTPJ01;g__DTPJ01;s__DTPJ01 sp011334435	74.76	0.01	d__Bacteria;p__Poribacteria;c__;o__;f__;g__;s__	taxonomic classification defined by topology and ANI	N/A	N/A	44.15	0.682376
SRR13892603_me2_bin.225	No	No	Yes	OTU493	51.93	6.64	3.43	59.1	2984	Medium	1203	3656	1	44	d__Bacteria;p__Gemmatimonadota;c__Gemmatimonadetes;o__Gemmatimonadales;f__GWC2-71-9;g__WVYX01;s__	N/A	N/A	N/A	N/A	N/A	GCA_011772755.1	95	d__Bacteria;p__Gemmatimonadota;c__Gemmatimonadetes;o__Gemmatimonadales;f__GWC2-71-9;g__WVYX01;s__WVYX01 sp011772755	75.11	0.04	d__Bacteria;p__Gemmatimonadota;c__Gemmatimonadetes;o__Gemmatimonadales;f__GWC2-71-9;g__;s__	taxonomic classification defined by topology and ANI	N/A	N/A	37.58	0.867538
Co_bin8	Yes	Yes	Yes	OTU477	92.24	1.75	3.43	54.54	6526	High	672	3008	2	43	d__Bacteria;p__Zixibacteria;c__MSB-5A5;o__GN15;f__FEB-12;g__;s__	N/A	N/A	N/A	N/A	N/A	GCA_003641415.1	95	d__Bacteria;p__Zixibacteria;c__MSB-5A5;o__GN15;f__FEB-12;g__B120-G9;s__B120-G9 sp003641415	77.28	0.02	d__Bacteria;p__Zixibacteria;c__MSB-5A5;o__GN15;f__FEB-12;g__;s__	taxonomic classification defined by topology and ANI	N/A	N/A	85.03	0.817645
8_GM_cbin_54	Yes	Yes	Yes	OTU451	94.19	1.22	3.43	57.89	9818	High	474	3068	1	43	d__Bacteria;p__Planctomycetota;c__Planctomycetes;o__Pirellulales;f__UBA11386;g__;s__	N/A	N/A	N/A	N/A	N/A	N/A	N/A	N/A	N/A	N/A	d__Bacteria;p__Planctomycetota;c__Planctomycetes;o__Pirellulales;f__UBA11386;g__;s__	taxonomic novelty determined using RED	N/A	N/A	81.28	0.808566
SRR13892589_ct_bin.132	No	Yes	Yes	OTU1697	85.19	2.27	3.41	35.43	5122	Medium	789	3039	1	31	d__Bacteria;p__Spirochaetota;c__Spirochaetia;o__B11-G9;f__B11-G9;g__;s__	N/A	N/A	N/A	N/A	N/A	GCA_003641695.1	95	d__Bacteria;p__Spirochaetota;c__Spirochaetia;o__B11-G9;f__B11-G9;g__B11-G9;s__B11-G9 sp003641695	76.23	0.04	d__Bacteria;p__Spirochaetota;c__Spirochaetia;o__;f__;g__;s__	taxonomic classification defined by topology and ANI	N/A	N/A	72.66	0.812772
7_SB_cbin_6	Yes	Yes	Yes	OTU1260	92.62	0.94	3.41	41.88	12445	High	419	3202	1	45	d__Bacteria;p__Desulfobacterota;c__Desulfobacteria;o__Desulfatiglandales;f__B25-G16;g__B33-G16;s__	N/A	N/A	N/A	N/A	N/A	N/A	N/A	N/A	N/A	N/A	d__Bacteria;p__Desulfobacterota;c__Desulfobacteria;o__Desulfatiglandales;f__B25-G16;g__B33-G16;s__	ANI	N/A	GCA_013375385.1, s__B33-G16 sp013375385, 95.0, 81.09, 0.38; GCA_003646875.1, s__B33-G16 sp003646875, 95.0, 80.59, 0.57; GCA_013375335.1, s__B33-G16 sp013375335, 95.0, 78.5, 0.35	86.44	0.888587
HTR5_stLFR_bin.4	No	Yes	Yes	OTU936	77.54	6	3.41	43.24	5794	Medium	821	3063	1	26	d__Bacteria;p__Proteobacteria;c__Gammaproteobacteria;o__SZUA-229;f__SZUA-229;g__GCA-2746365;s__	N/A	N/A	N/A	N/A	N/A	GCA_013138755.1	95	d__Bacteria;p__Proteobacteria;c__Gammaproteobacteria;o__SZUA-229;f__SZUA-229;g__GCA-2746365;s__GCA-2746365 sp013138755	80.01	0.22	d__Bacteria;p__Proteobacteria;c__Gammaproteobacteria;o__SZUA-229;f__SZUA-229;g__GCA-2746365;s__	taxonomic classification defined by topology and ANI	N/A	GCA_011321985.1, s__GCA-2746365 sp011321985, 95.0, 77.59, 0.17; GCA_002746365.1, s__GCA-2746365 sp002746365, 95.0, 77.56, 0.18; GCA_013041745.1, s__GCA-2746365 sp013041745, 95.0, 77.55, 0.17; GCA_002401185.1, s__GCA-2746365 sp002401185, 95.0, 77.2, 0.14; GCA_011051475.1, s__GCA-2746365 sp011051475, 95.0, 76.1, 0.1	72.05	0.951497
7_SB_sbin_7_22	Yes	Yes	Yes	OTU1219	96.04	0	3.41	41.03	37482	High	149	3193	1	38	d__Bacteria;p__Desulfobacterota;c__Desulfobacteria;o__Desulfobacterales;f__Desulfobacteraceae;g__Desulfobacula;s__	N/A	N/A	N/A	N/A	N/A	GCA_014237455.1	95	d__Bacteria;p__Desulfobacterota;c__Desulfobacteria;o__Desulfobacterales;f__Desulfobacteraceae;g__Desulfobacula;s__Desulfobacula sp014237455	90.74	0.73	d__Bacteria;p__Desulfobacterota;c__Desulfobacteria;o__Desulfobacterales;f__Desulfobacteraceae;g__Desulfobacula;s__	taxonomic classification defined by topology and ANI	N/A	GCA_014383445.1, s__Desulfobacula sp014383445, 95.0, 83.32, 0.58; GCA_003647385.1, s__Desulfobacula sp003647385, 95.0, 82.02, 0.58; GCA_013151635.1, s__Desulfobacula sp013151635, 95.0, 80.59, 0.54; GCF_000307105.1, s__Desulfobacula toluolica, 95.0, 80.15, 0.52; GCA_011390085.1, s__Desulfobacula sp011390085, 95.0, 77.58, 0.21; GCA_001799395.1, s__Desulfobacula sp001799395, 95.0, 77.56, 0.25; GCA_0…	83.8	0.981509
SRR18936872_ct_bin.1	No	Yes	Yes	OTU1696	93.18	5.75	3.4	38.13	7905	Medium	545	3169	1	38	d__Bacteria;p__Spirochaetota;c__Spirochaetia;o__B11-G9;f__B11-G9;g__;s__	N/A	N/A	N/A	N/A	N/A	GCA_003641695.1	95	d__Bacteria;p__Spirochaetota;c__Spirochaetia;o__B11-G9;f__B11-G9;g__B11-G9;s__B11-G9 sp003641695	76.25	0.07	d__Bacteria;p__Spirochaetota;c__Spirochaetia;o__;f__;g__;s__	taxonomic classification defined by topology and ANI	N/A	N/A	75.44	0.806949
Co_bin154	Yes	No	Yes	OTU1296	59.85	6.56	3.4	40.72	3001	Medium	1195	3099	2	26	d__Bacteria;p__Desulfobacterota;c__Desulfobacteria;o__Desulfobacterales;f__;g__;s__	N/A	N/A	N/A	N/A	N/A	N/A	N/A	N/A	N/A	N/A	d__Bacteria;p__Desulfobacterota;c__Desulfobacteria;o__Desulfobacterales;f__;g__;s__	taxonomic classification fully defined by topology	N/A	N/A	60.87	0.748114
8_GM_cbin_56	Yes	Yes	Yes	OTU1229	94.19	3.03	3.4	47.11	10412	High	448	2918	1	35	d__Bacteria;p__Desulfobacterota;c__SM23-61;o__UBA8473;f__UBA8473;g__;s__	N/A	N/A	N/A	N/A	N/A	N/A	N/A	N/A	N/A	N/A	d__Bacteria;p__Desulfobacterota;c__SM23-61;o__;f__;g__;s__	taxonomic novelty determined using RED	N/A	N/A	86.72	0.771823
SRR14270297_ct_bin.59	No	Yes	Yes	OTU228	53.99	2.11	3.39	61.31	1686	Medium	2031	3742	0	22	d__Bacteria;p__Verrucomicrobiota;c__Verrucomicrobiae;o__Verrucomicrobiales;f__DEV007;g__;s__	N/A	N/A	N/A	N/A	N/A	N/A	N/A	N/A	N/A	N/A	d__Bacteria;p__Verrucomicrobiota;c__Verrucomicrobiae;o__Verrucomicrobiales;f__DEV007;g__;s__	taxonomic classification fully defined by topology	N/A	N/A	37.03	0.765701
SRR13892605_ma2_bin.172	No	No	Yes	OTU1675	51.72	8.62	3.39	40.6	3498	Medium	1266	2667	1	15	d__Bacteria;p__Calditrichota;c__Calditrichia;o__RBG-13-44-9;f__RBG-13-44-9;g__;s__	N/A	N/A	N/A	N/A	N/A	GCA_003854955.1	95	d__Bacteria;p__Calditrichota;c__Calditrichia;o__RBG-13-44-9;f__RBG-13-44-9;g__RQOF01;s__RQOF01 sp003854955	75.33	0.02	d__Bacteria;p__Calditrichota;c__Calditrichia;o__RBG-13-44-9;f__RBG-13-44-9;g__;s__	taxonomic classification defined by topology and ANI	N/A	N/A	38.81	0.815279
SRR13892588_me2_bin.131	No	No	Yes	OTU155	87.06	9.66	3.39	61.21	3833	Medium	986	3364	2	37	d__Archaea;p__Thermoplasmatota;c__Thermoplasmata;o__DTKX01;f__;g__;s__	N/A	N/A	N/A	N/A	N/A	N/A	N/A	N/A	N/A	N/A	d__Archaea;p__Thermoplasmatota;c__Thermoplasmata;o__;f__;g__;s__	taxonomic novelty determined using RED	N/A	N/A	69.44	0.471015
SW_4.bin.13	Yes	Yes	Yes	OTU888	91.13	1.72	3.39	63.18	25392	High	192	3090	0	41	d__Bacteria;p__Proteobacteria;c__Gammaproteobacteria;o__Nevskiales;f__Oceanococcaceae;g__Abyssibacter;s__	N/A	N/A	N/A	N/A	N/A	GCF_003151135.1	95	d__Bacteria;p__Proteobacteria;c__Gammaproteobacteria;o__Nevskiales;f__Oceanococcaceae;g__Abyssibacter;s__Abyssibacter profundi	79.11	0.46	d__Bacteria;p__Proteobacteria;c__Gammaproteobacteria;o__Nevskiales;f__Oceanococcaceae;g__;s__	taxonomic classification defined by topology and ANI	N/A	N/A	87.57	0.953683
SRR13892602_me2_bin.28	No	No	Yes	OTU677	79.44	8.68	3.39	61.31	3286	Medium	1046	3286	0	52	d__Bacteria;p__Chloroflexota;c__Anaerolineae;o__B4-G1;f__B4-G1;g__B30-G15;s__	N/A	N/A	N/A	N/A	N/A	GCA_003648085.1	95	d__Bacteria;p__Chloroflexota;c__Anaerolineae;o__B4-G1;f__B4-G1;g__B30-G15;s__B30-G15 sp003648085	79.94	0.33	d__Bacteria;p__Chloroflexota;c__Anaerolineae;o__B4-G1;f__B4-G1;g__;s__	taxonomic classification defined by topology and ANI	N/A	N/A	66.53	0.873106
7_SB_cbin_126	Yes	Yes	Yes	OTU1643	77.35	1.9	3.38	34.75	4501	Medium	857	2987	0	28	d__Bacteria;p__Bacteroidota;c__Bacteroidia;o__Bacteroidales;f__JAADJA01;g__JAADJA01;s__	N/A	N/A	N/A	N/A	N/A	GCA_013151015.1	95	d__Bacteria;p__Bacteroidota;c__Bacteroidia;o__Bacteroidales;f__JAADJA01;g__JAADJA01;s__JAADJA01 sp013151015	75.43	0.04	d__Bacteria;p__Bacteroidota;c__Bacteroidia;o__Bacteroidales;f__;g__;s__	taxonomic classification defined by topology and ANI	N/A	N/A	66.73	0.884148
RS_3.bin.26	Yes	No	Yes	OTU1343	61.89	9.23	3.38	47.01	1986	Medium	1808	3230	1	13	d__Bacteria;p__Desulfobacterota;c__Desulfobacteria;o__Desulfobacterales;f__SURF-15;g__;s__	N/A	N/A	N/A	N/A	N/A	N/A	N/A	N/A	N/A	N/A	d__Bacteria;p__Desulfobacterota;c__Desulfobacteria;o__Desulfobacterales;f__;g__;s__	taxonomic novelty determined using RED	N/A	N/A	45.28	0.769787
SRR13892595_me2_bin.128	No	Yes	Yes	OTU661	78.07	1.47	3.38	67.49	3524	Medium	1032	3347	0	36	d__Bacteria;p__Myxococcota;c__Polyangia;o__Polyangiales;f__SG8-38;g__;s__	N/A	N/A	N/A	N/A	N/A	N/A	N/A	N/A	N/A	N/A	d__Bacteria;p__Myxococcota;c__Polyangia;o__Polyangiales;f__SG8-38;g__;s__	taxonomic novelty determined using RED	N/A	N/A	69.57	0.780572
SRR18936875_me2_bin.15	No	Yes	Yes	OTU1245	81.65	6.29	3.37	49.44	6442	Medium	665	3071	2	28	d__Bacteria;p__Desulfobacterota;c__Desulfobacteria;o__C00003060;f__C00003060;g__;s__	N/A	N/A	N/A	N/A	N/A	GCA_001751075.1	95	d__Bacteria;p__Desulfobacterota;c__Desulfobacteria;o__C00003060;f__C00003060;g__S7086C20;s__S7086C20 sp001751075	76.92	0.05	d__Bacteria;p__Desulfobacterota;c__Desulfobacteria;o__C00003060;f__C00003060;g__;s__	taxonomic classification defined by topology and ANI	N/A	N/A	71.09	0.780752
SRR13892601_vb_S1C22761	No	Yes	Yes	OTU442	73.81	5.32	3.37	62.44	4583	Medium	803	3358	0	27	d__Bacteria;p__Proteobacteria;c__Alphaproteobacteria;o__UBA8366;f__;g__;s__	N/A	N/A	N/A	N/A	N/A	N/A	N/A	N/A	N/A	N/A	d__Bacteria;p__Proteobacteria;c__Alphaproteobacteria;o__UBA8366;f__;g__;s__	taxonomic novelty determined using RED	N/A	N/A	66.81	0.706484
6_MG_cbin_89	Yes	Yes	Yes	OTU1256	68.96	9.16	3.36	46.14	4212	Medium	890	3204	0	32	d__Bacteria;p__Desulfobacterota;c__Desulfobacteria;o__Desulfatiglandales;f__B25-G16;g__B33-G16;s__	N/A	N/A	N/A	N/A	N/A	GCA_013375335.1	95	d__Bacteria;p__Desulfobacterota;c__Desulfobacteria;o__Desulfatiglandales;f__B25-G16;g__B33-G16;s__B33-G16 sp013375335	79.93	0.26	d__Bacteria;p__Desulfobacterota;c__Desulfobacteria;o__Desulfatiglandales;f__B25-G16;g__B33-G16;s__	taxonomic classification defined by topology and ANI	N/A	GCA_013375385.1, s__B33-G16 sp013375385, 95.0, 80.47, 0.26; GCA_003646875.1, s__B33-G16 sp003646875, 95.0, 77.98, 0.18	53.29	0.922462
RS_12.bin.45	Yes	Yes	No	OTU293	99.35	0	3.36	51.69	32578	High	188	3140	1	35	d__Bacteria;p__Desulfobacterota_F;c__Desulfuromonadia;o__Desulfuromonadales;f__Geopsychrobacteraceae;g__Malonomonas;s__Malonomonas sp013138655	GCA_013138655.1	95	d__Bacteria;p__Desulfobacterota_F;c__Desulfuromonadia;o__Desulfuromonadales;f__Geopsychrobacteraceae;g__Malonomonas;s__Malonomonas sp013138655	95.07	0.84	GCA_013138655.1	95	d__Bacteria;p__Desulfobacterota_F;c__Desulfuromonadia;o__Desulfuromonadales;f__Geopsychrobacteraceae;g__Malonomonas;s__Malonomonas sp013138655	95.07	0.84	d__Bacteria;p__Desulfobacterota_F;c__Desulfuromonadia;o__Desulfuromonadales;f__Geopsychrobacteraceae;g__Malonomonas;s__	taxonomic classification defined by topology and ANI	topological placement and ANI have congruent species assignments	GCA_013152145.1, s__Malonomonas sp013152145, 95.0, 78.2, 0.28; GCA_003247215.1, s__Malonomonas rubra_A, 95.0, 77.57, 0.19; GCF_900142125.1, s__Malonomonas rubra, 95.0, 77.54, 0.21	93.69	N/A
HTR12_ct_bin.59	No	Yes	Yes	OTU161	94.27	1.93	3.35	60.96	6219	High	703	3085	2	39	d__Archaea;p__Thermoplasmatota;c__Thermoplasmata;o__DTKX01;f__;g__;s__	N/A	N/A	N/A	N/A	N/A	N/A	N/A	N/A	N/A	N/A	d__Archaea;p__Thermoplasmatota;c__Thermoplasmata;o__;f__;g__;s__	taxonomic novelty determined using RED	N/A	N/A	85.97	0.474091
SRR14270297_me2_bin.8	No	No	No	OTU1058	88.1	3.62	3.35	48.04	6252	Medium	640	2722	1	37	d__Bacteria;p__Planctomycetota;c__Planctomycetes;o__Pirellulales;f__UBA1268;g__UBA1268;s__UBA1268 sp002694955	GCA_002694955.1	95	d__Bacteria;p__Planctomycetota;c__Planctomycetes;o__Pirellulales;f__UBA1268;g__UBA1268;s__UBA1268 sp002694955	98.5	0.75	GCA_002694955.1	95	d__Bacteria;p__Planctomycetota;c__Planctomycetes;o__Pirellulales;f__UBA1268;g__UBA1268;s__UBA1268 sp002694955	98.5	0.75	d__Bacteria;p__Planctomycetota;c__Planctomycetes;o__Pirellulales;f__UBA1268;g__UBA1268;s__	taxonomic classification defined by topology and ANI	topological placement and ANI have congruent species assignments	GCA_003509235.1, s__UBA1268 sp003509235, 95.0, 81.83, 0.57; GCA_002171115.1, s__UBA1268 sp002171115, 95.0, 81.78, 0.56; GCA_002712395.1, s__UBA1268 sp002712395, 95.0, 81.58, 0.61; GCA_002862175.1, s__UBA1268 sp002862175, 95.0, 80.96, 0.67; GCA_002862165.1, s__UBA1268 sp002862165, 95.0, 78.29, 0.27; GCA_014238855.1, s__UBA1268 sp014238855, 95.0, 78.17, 0.34; GCA_009919445.1, s__UBA1268 sp009919445…	72.98	N/A
RS_8.bin.19	Yes	Yes	Yes	OTU1673	80.72	2.2	3.34	48.75	10130	Medium	479	2914	0	18	d__Bacteria;p__Bacteroidota;c__Bacteroidia;o__Bacteroidales;f__GCA-2748055;g__GCA-2748055;s__	N/A	N/A	N/A	N/A	N/A	GCA_004525825.1	95	d__Bacteria;p__Bacteroidota;c__Bacteroidia;o__Bacteroidales;f__GCA-2748055;g__GCA-2748055;s__GCA-2748055 sp004525825	82.68	0.57	d__Bacteria;p__Bacteroidota;c__Bacteroidia;o__Bacteroidales;f__GCA-2748055;g__GCA-2748055;s__	taxonomic classification defined by topology and ANI	N/A	GCA_003648635.1, s__GCA-2748055 sp003648635, 95.0, 77.99, 0.34; GCA_011056635.1, s__GCA-2748055 sp011056635, 95.0, 76.35, 0.11; GCA_002748055.1, s__GCA-2748055 sp002748055, 95.0, 76.17, 0.08; GCA_011048475.1, s__GCA-2748055 sp011048475, 95.0, 76.13, 0.12	66.69	0.969986
SRR13892591_me2_bin.21	No	Yes	Yes	OTU1598	95.16	2.15	3.34	32.3	15553	High	348	2663	1	36	d__Bacteria;p__Bacteroidota;c__Bacteroidia;o__Bacteroidales;f__UBA1556;g__4572-112;s__	N/A	N/A	N/A	N/A	N/A	GCA_002254285.1	95	d__Bacteria;p__Bacteroidota;c__Bacteroidia;o__Bacteroidales;f__UBA1556;g__4572-112;s__4572-112 sp002254285	78.87	0.42	d__Bacteria;p__Bacteroidota;c__Bacteroidia;o__Bacteroidales;f__UBA1556;g__4572-112;s__	taxonomic classification defined by topology and ANI	N/A	GCA_003648395.1, s__4572-112 sp003648395, 95.0, 79.62, 0.33	93.87	0.960758
HTR8_me2_bin.23	No	No	Yes	OTU1411	77.1	4.27	3.34	46.54	5227	Medium	777	2934	1	26	d__Bacteria;p__Acidobacteriota;c__Aminicenantia;o__Aminicenantales;f__Aminicenantaceae;g__WTAW01;s__	N/A	N/A	N/A	N/A	N/A	GCA_013139435.1	95	d__Bacteria;p__Acidobacteriota;c__Aminicenantia;o__Aminicenantales;f__Aminicenantaceae;g__WTAW01;s__WTAW01 sp013139435	95.65	0.61	d__Bacteria;p__Acidobacteriota;c__Aminicenantia;o__Aminicenantales;f__Aminicenantaceae;g__;s__	taxonomic classification defined by topology and ANI	N/A	N/A	73.28	0.995089
SRR14270297_ct_bin.178	No	Yes	Yes	OTU1848	68.62	8.69	3.33	37.56	2107	Medium	1682	2879	0	10	d__Bacteria;p__Firmicutes_A;c__Clostridia_A;o__Christensenellales;f__UMGS416;g__;s__	N/A	N/A	N/A	N/A	N/A	GCA_012515725.1	95	d__Bacteria;p__Firmicutes_A;c__Clostridia_A;o__Christensenellales;f__UMGS416;g__JAAYXU01;s__JAAYXU01 sp012515725	74.49	0	d__Bacteria;p__Firmicutes_A;c__Clostridia_A;o__Christensenellales;f__UMGS416;g__;s__	taxonomic classification defined by topology and ANI	N/A	N/A	51.9	0.782308
SRR7716470_me2_bin.45	No	Yes	Yes	OTU1838	75.23	6.22	3.32	33.37	6533	Medium	655	3101	0	12	d__Archaea;p__Asgardarchaeota;c__Lokiarchaeia;o__CR-4;f__SOKP01;g__SOKP01;s__	N/A	N/A	N/A	N/A	N/A	GCA_004375715.1	95	d__Archaea;p__Asgardarchaeota;c__Lokiarchaeia;o__CR-4;f__SOKP01;g__SOKP01;s__SOKP01 sp004375715	91.59	0.56	d__Archaea;p__Asgardarchaeota;c__Lokiarchaeia;o__CR-4;f__SOKP01;g__SOKP01;s__	taxonomic classification defined by topology and ANI	N/A	GCA_005222975.1, s__SOKP01 sp005222975, 95.0, 79.94, 0.26; GCA_005223125.1, s__SOKP01 sp005223125, 95.0, 79.53, 0.09; GCA_013375495.1, s__SOKP01 sp013375495, 95.0, 79.35, 0.47; GCA_013375475.1, s__SOKP01 sp013375475, 95.0, 79.07, 0.43; GCA_013375485.1, s__SOKP01 sp013375485, 95.0, 77.76, 0.09; GCA_011364925.1, s__SOKP01 sp011364925, 95.0, 76.72, 0.23; GCA_004524725.1, s__SOKP01 sp004524725, 95.0,…	63.54	0.986875
HTR9_ma2_bin.027	No	No	Yes	OTU1281	61.63	8.47	3.32	46.79	2924	Medium	1311	3009	4	28	d__Bacteria;p__Desulfobacterota;c__Desulfobacteria;o__Desulfatiglandales;f__Desulfatiglandaceae;g__4484-190-2;s__	N/A	N/A	N/A	N/A	N/A	GCA_002050025.1	95	d__Bacteria;p__Desulfobacterota;c__Desulfobacteria;o__Desulfatiglandales;f__Desulfatiglandaceae;g__4484-190-2;s__4484-190-2 sp002050025	88.34	0.39	d__Bacteria;p__Desulfobacterota;c__Desulfobacteria;o__Desulfatiglandales;f__Desulfatiglandaceae;g__;s__	taxonomic classification defined by topology and ANI	N/A	N/A	50.01	0.944448
7_SB_cbin_188	Yes	No	Yes	OTU684	59.08	5.51	3.32	58.16	1742	Medium	1914	3587	1	9	d__Bacteria;p__Chloroflexota;c__Anaerolineae;o__B4-G1;f__;g__;s__	N/A	N/A	N/A	N/A	N/A	N/A	N/A	N/A	N/A	N/A	d__Bacteria;p__Chloroflexota;c__Anaerolineae;o__;f__;g__;s__	taxonomic novelty determined using RED	N/A	N/A	35.28	0.63392
HTR2_ma2_bin.055	No	No	Yes	OTU494	94.44	9.34	3.32	66.99	5941	Medium	855	3201	3	38	d__Bacteria;p__Gemmatimonadota;c__Gemmatimonadetes;o__KS3-K002;f__;g__;s__	N/A	N/A	N/A	N/A	N/A	N/A	N/A	N/A	N/A	N/A	d__Bacteria;p__Gemmatimonadota;c__Gemmatimonadetes;o__KS3-K002;f__;g__;s__	taxonomic novelty determined using RED	N/A	N/A	79.17	0.729066
3_PE_cbin_18	Yes	Yes	Yes	OTU1790	89.18	6.15	3.31	33.19	7668	Medium	635	3118	0	23	d__Archaea;p__Asgardarchaeota;c__Heimdallarchaeia;o__UBA460;f__UBA460;g__;s__	N/A	N/A	N/A	N/A	N/A	N/A	N/A	N/A	N/A	N/A	d__Archaea;p__Asgardarchaeota;c__Heimdallarchaeia;o__;f__;g__;s__	taxonomic novelty determined using RED	N/A	N/A	84.88	0.765672
SRR18920792_me2_bin.66	No	Yes	Yes	OTU1663	90.68	3.66	3.31	42.22	11512	High	443	2685	0	23	d__Bacteria;p__Bacteroidota;c__Bacteroidia;o__Bacteroidales;f__B18-G4;g__B18-G4;s__	N/A	N/A	N/A	N/A	N/A	GCA_013202965.1	95	d__Bacteria;p__Bacteroidota;c__Bacteroidia;o__Bacteroidales;f__B18-G4;g__B18-G4;s__B18-G4 sp013202965	94.72	0.73	d__Bacteria;p__Bacteroidota;c__Bacteroidia;o__Bacteroidales;f__B18-G4;g__B18-G4;s__	taxonomic classification defined by topology and ANI	N/A	GCA_003648575.1, s__B18-G4 sp003648575, 95.0, 77.98, 0.2	82.65	0.99334
SRR18920790_me2_bin.64	No	Yes	Yes	OTU158	96.36	5.6	3.31	61.78	7841	Medium	568	2967	2	35	d__Archaea;p__Thermoplasmatota;c__Thermoplasmata;o__DTKX01;f__;g__;s__	N/A	N/A	N/A	N/A	N/A	GCA_011333475.1	95	d__Archaea;p__Thermoplasmatota;c__Thermoplasmata;o__DTKX01;f__DTKX01;g__DTKX01;s__DTKX01 sp011333475	75.29	0	d__Archaea;p__Thermoplasmatota;c__Thermoplasmata;o__;f__;g__;s__	taxonomic classification defined by topology and ANI	N/A	N/A	88	0.469172
SRR19020594_ct_bin.133	No	Yes	Yes	OTU607	75.26	5.01	3.31	61.63	2159	Medium	1661	3356	0	15	d__Bacteria;p__Gemmatimonadota;c__Gemmatimonadetes;o__Longimicrobiales;f__UBA6960;g__JABDNZ01;s__	N/A	N/A	N/A	N/A	N/A	GCA_013043565.1	95	d__Bacteria;p__Gemmatimonadota;c__Gemmatimonadetes;o__Longimicrobiales;f__UBA6960;g__JABDNZ01;s__JABDNZ01 sp013043565	77.55	0.35	d__Bacteria;p__Gemmatimonadota;c__Gemmatimonadetes;o__Longimicrobiales;f__UBA6960;g__;s__	taxonomic classification defined by topology and ANI	N/A	N/A	64.05	0.915588
SRR13892603_me2_bin.70	No	No	Yes	OTU547	91.59	7.99	3.31	64.21	7105	Medium	609	3155	1	52	d__Bacteria;p__Eisenbacteria;c__;o__;f__;g__;s__	N/A	N/A	N/A	N/A	N/A	N/A	N/A	N/A	N/A	N/A	d__Bacteria;p__;c__;o__;f__;g__;s__	taxonomic novelty determined using RED	N/A	N/A	75.4	0.385999
SRR19020586_me2_bin.17	No	No	Yes	OTU511	87.61	7.44	3.31	63.8	3559	Medium	1036	3060	0	32	d__Bacteria;p__Acidobacteriota;c__Thermoanaerobaculia;o__Thermoanaerobaculales;f__FEB-10;g__;s__	N/A	N/A	N/A	N/A	N/A	GCA_003105185.1	95	d__Bacteria;p__Acidobacteriota;c__Thermoanaerobaculia;o__Thermoanaerobaculales;f__FEB-10;g__FEB-10;s__FEB-10 sp003105185	77.33	0.24	d__Bacteria;p__Acidobacteriota;c__Thermoanaerobaculia;o__Thermoanaerobaculales;f__FEB-10;g__;s__	taxonomic classification defined by topology and ANI	N/A	N/A	77.7	0.844066
SRR13892607_ct_bin.73	No	No	No	OTU413	53.81	7.91	3.31	68.12	1614	Medium	2048	3919	1	35	d__Bacteria;p__Actinobacteriota;c__Actinomycetia;o__Mycobacteriales;f__Mycobacteriaceae;g__Mycobacterium;s__Mycobacterium poriferae	GCF_010728325.1	95	d__Bacteria;p__Actinobacteriota;c__Actinomycetia;o__Mycobacteriales;f__Mycobacteriaceae;g__Mycobacterium;s__Mycobacterium poriferae	95.59	0.7	GCF_010728325.1	95	d__Bacteria;p__Actinobacteriota;c__Actinomycetia;o__Mycobacteriales;f__Mycobacteriaceae;g__Mycobacterium;s__Mycobacterium poriferae	95.59	0.7	d__Bacteria;p__Actinobacteriota;c__Actinomycetia;o__Mycobacteriales;f__Mycobacteriaceae;g__Mycobacterium;s__	taxonomic classification defined by topology and ANI	topological placement and ANI have congruent species assignments	GCF_000612725.1, s__Mycobacterium austroafricanum, 95.0, 83.09, 0.61; GCF_001044235.1, s__Mycobacterium chlorophenolicum, 95.8643, 82.86, 0.65; GCA_000762985.1, s__Mycobacterium rufum, 95.0, 82.62, 0.57; GCF_010723735.1, s__Mycobacterium hippocampi_B, 95.0, 82.62, 0.63; GCF_900454025.1, s__Mycobacterium gilvum, 95.0, 82.48, 0.61; GCF_001552715.1, s__Mycobacterium vaccae, 95.0, 82.26, 0.56; GCF_00…	34.68	N/A
SRR13892601_me2_bin.193	No	Yes	Yes	OTU1671	91.71	2.22	3.3	48.13	19018	High	272	2787	1	32	d__Bacteria;p__Bacteroidota;c__Bacteroidia;o__Bacteroidales;f__GCA-2748055;g__GCA-2748055;s__	N/A	N/A	N/A	N/A	N/A	GCA_003648635.1	95	d__Bacteria;p__Bacteroidota;c__Bacteroidia;o__Bacteroidales;f__GCA-2748055;g__GCA-2748055;s__GCA-2748055 sp003648635	81.4	0.63	d__Bacteria;p__Bacteroidota;c__Bacteroidia;o__Bacteroidales;f__GCA-2748055;g__GCA-2748055;s__	taxonomic classification defined by topology and ANI	N/A	GCA_004525825.1, s__GCA-2748055 sp004525825, 95.0, 77.78, 0.3; GCA_002748055.1, s__GCA-2748055 sp002748055, 95.0, 76.64, 0.1; GCA_011056635.1, s__GCA-2748055 sp011056635, 95.0, 76.57, 0.12; GCA_011048475.1, s__GCA-2748055 sp011048475, 95.0, 75.97, 0.11	86.06	0.967837
7_SB_sbin_1_13	Yes	Yes	Yes	OTU457	57.63	3.97	3.3	63.31	1630	Medium	2043	3291	0	22	d__Bacteria;p__Planctomycetota;c__Planctomycetes;o__Planctomycetales;f__Planctomycetaceae;g__;s__	N/A	N/A	N/A	N/A	N/A	GCF_011634775.1	95	d__Bacteria;p__Planctomycetota;c__Planctomycetes;o__Planctomycetales;f__Planctomycetaceae;g__JC658;s__JC658 sp011634775	74.89	0.07	d__Bacteria;p__Planctomycetota;c__Planctomycetes;o__Planctomycetales;f__Planctomycetaceae;g__;s__	taxonomic classification defined by topology and ANI	N/A	N/A	37.96	0.807436
SRR13892595_me2_bin.53	No	Yes	Yes	OTU1868	91.38	4.08	3.29	35.66	15816	High	350	2608	1	35	d__Bacteria;p__Proteobacteria;c__Gammaproteobacteria;o__Enterobacterales;f__Psychromonadaceae;g__Psychromonas;s__	N/A	N/A	N/A	N/A	N/A	N/A	N/A	N/A	N/A	N/A	d__Bacteria;p__Proteobacteria;c__Gammaproteobacteria;o__Enterobacterales;f__Psychromonadaceae;g__Psychromonas;s__	ANI	N/A	GCF_011378715.1, s__Psychromonas sp011378715, 95.0, 77.14, 0.09; GCF_002835995.1, s__Psychromonas sp002835995, 95.0, 77.08, 0.11; GCF_000482725.1, s__Psychromonas arctica, 95.0, 77.07, 0.09; GCF_009828855.1, s__Psychromonas sp009828855, 95.0, 77.05, 0.1; GCF_000153405.2, s__Psychromonas sp000153405, 95.0, 77.05, 0.09; GCF_002835465.1, s__Psychromonas sp002835465, 95.0, 76.99, 0.1; GCF_004376845.1…	81.24	0.960016
HTR7_me2_bin.52	No	Yes	Yes	OTU651	57.16	5.56	3.29	49.71	3635	Medium	975	3003	1	30	d__Bacteria;p__Chloroflexota;c__Anaerolineae;o__Anaerolineales;f__UBA11858;g__UBA11858;s__	N/A	N/A	N/A	N/A	N/A	GCA_003513015.1	95	d__Bacteria;p__Chloroflexota;c__Anaerolineae;o__Anaerolineales;f__UBA11858;g__UBA11858;s__UBA11858 sp003513015	76.38	0.08	d__Bacteria;p__Chloroflexota;c__Anaerolineae;o__Anaerolineales;f__UBA11858;g__;s__	taxonomic classification defined by topology and ANI	N/A	N/A	46.02	0.929922
7_SB_cbin_41	Yes	Yes	Yes	OTU356	93.11	3.79	3.29	50.18	23042	High	218	2731	0	42	d__Bacteria;p__Planctomycetota;c__Phycisphaerae;o__Sedimentisphaerales;f__SG8-4;g__B140-G9;s__	N/A	N/A	N/A	N/A	N/A	GCA_003644295.1	95	d__Bacteria;p__Planctomycetota;c__Phycisphaerae;o__Sedimentisphaerales;f__SG8-4;g__B140-G9;s__B140-G9 sp003644295	76.12	0.15	d__Bacteria;p__Planctomycetota;c__Phycisphaerae;o__Sedimentisphaerales;f__SG8-4;g__;s__	taxonomic classification defined by topology and ANI	N/A	N/A	78.4	0.905475
Co_bin141	Yes	No	Yes	OTU1041	70.49	2.45	3.28	36.5	5672	Medium	719	3091	1	32	d__Bacteria;p__WOR-3;c__WOR-3;o__SM23-42;f__SM23-42;g__SOIY01;s__	N/A	N/A	N/A	N/A	N/A	GCA_004376785.1	95	d__Bacteria;p__WOR-3;c__WOR-3;o__SM23-42;f__SM23-42;g__SOIY01;s__SOIY01 sp004376785	97.04	0.55	d__Bacteria;p__WOR-3;c__WOR-3;o__SM23-42;f__SM23-42;g__;s__	taxonomic classification defined by topology and ANI	N/A	N/A	59.18	0.999992
ERR3365594_me2_bin.27	Yes	No	Yes	OTU1247	75.72	9.09	3.28	35.75	2686	Medium	1229	2836	1	28	d__Bacteria;p__Desulfobacterota;c__Desulfobacteria;o__Desulfobacterales;f__BuS5;g__;s__	N/A	N/A	N/A	N/A	N/A	GCF_000472805.1	95	d__Bacteria;p__Desulfobacterota;c__Desulfobacteria;o__Desulfobacterales;f__BuS5;g__BuS5;s__BuS5 sp000472805	77.85	0.16	d__Bacteria;p__Desulfobacterota;c__Desulfobacteria;o__Desulfobacterales;f__;g__;s__	taxonomic classification defined by topology and ANI	N/A	N/A	57.42	0.836447
HTR4_me2_bin.102	No	Yes	Yes	OTU911	57.76	3.78	3.28	39.84	3001	Medium	1143	2853	0	22	d__Bacteria;p__Proteobacteria;c__Gammaproteobacteria;o__Enterobacterales;f__Moritellaceae;g__Moritella;s__	N/A	N/A	N/A	N/A	N/A	N/A	N/A	N/A	N/A	N/A	d__Bacteria;p__Proteobacteria;c__Gammaproteobacteria;o__Enterobacterales;f__Moritellaceae;g__Moritella;s__	ANI	N/A	GCF_002836355.1, s__Moritella sp002836355, 95.0, 83.45, 0.57; GCF_000170855.1, s__Moritella sp000170855, 95.0, 83.23, 0.57; GCF_008931805.1, s__Moritella marina, 95.0, 83.02, 0.55; GCF_000276805.1, s__Moritella dasanensis, 95.0, 83.01, 0.58; GCA_013215705.1, s__Moritella sp013215705, 95.0, 82.88, 0.54; GCF_001574435.1, s__Moritella sp001574435, 95.0, 82.82, 0.54; GCF_900465055.1, s__Moritella yay…	40.82	0.97563
HTR8_ct_bin.188	No	Yes	Yes	OTU596	82.74	2.18	3.28	58.61	5970	Medium	692	2751	0	32	d__Bacteria;p__Acidobacteriota;c__Aminicenantia;o__Aminicenantales;f__Aminicenantaceae;g__WTAW01;s__	N/A	N/A	N/A	N/A	N/A	GCA_013139435.1	95	d__Bacteria;p__Acidobacteriota;c__Aminicenantia;o__Aminicenantales;f__Aminicenantaceae;g__WTAW01;s__WTAW01 sp013139435	77.92	0.05	d__Bacteria;p__Acidobacteriota;c__Aminicenantia;o__Aminicenantales;f__Aminicenantaceae;g__;s__	taxonomic classification defined by topology and ANI	N/A	N/A	78.2	0.879095
SRR13892605_me2_bin.165	No	Yes	Yes	OTU471	72.81	3.36	3.28	61.04	4520	Medium	836	3045	0	34	d__Bacteria;p__Planctomycetota;c__Phycisphaerae;o__Phycisphaerales;f__Phycisphaeraceae;g__KS4;s__	N/A	N/A	N/A	N/A	N/A	GCF_007747445.1	95	d__Bacteria;p__Planctomycetota;c__Phycisphaerae;o__Phycisphaerales;f__Phycisphaeraceae;g__KS4;s__KS4 sp007747445	75.56	0.01	d__Bacteria;p__Planctomycetota;c__Phycisphaerae;o__Phycisphaerales;f__Phycisphaeraceae;g__;s__	taxonomic classification defined by topology and ANI	N/A	N/A	57.55	0.851836
HTR10_ct_bin.46	No	Yes	Yes	OTU1630	60.17	5.26	3.27	31.81	1795	Medium	1852	2548	0	12	d__Bacteria;p__Bacteroidota;c__Bacteroidia;o__Bacteroidales;f__JAADGE01;g__JAADGE01;s__	N/A	N/A	N/A	N/A	N/A	N/A	N/A	N/A	N/A	N/A	d__Bacteria;p__Bacteroidota;c__Bacteroidia;o__Bacteroidales;f__JAADGE01;g__JAADGE01;s__	ANI	N/A	GCA_013153575.1, s__JAADGE01 sp013153575, 95.0, 77.1, 0.11; GCA_013152535.1, s__JAADGE01 sp013152535, 95.0, 76.97, 0.17; GCA_013153865.1, s__JAADGE01 sp013153865, 95.0, 75.88, 0.07	49.43	0.92324
SRR18936878_me2_bin.51	No	No	Yes	OTU605	79.36	9.32	3.27	64.09	3269	Medium	1089	3075	2	20	d__Bacteria;p__Gemmatimonadota;c__Gemmatimonadetes;o__Longimicrobiales;f__UBA6960;g__;s__	N/A	N/A	N/A	N/A	N/A	N/A	N/A	N/A	N/A	N/A	d__Bacteria;p__Gemmatimonadota;c__Gemmatimonadetes;o__Longimicrobiales;f__UBA6960;g__;s__	taxonomic classification fully defined by topology	N/A	N/A	63.83	0.807816
HTR2_me2_bin.13	No	No	Yes	OTU498	84.25	8.92	3.27	64.59	4298	Medium	864	3147	1	30	d__Bacteria;p__Gemmatimonadota;c__Gemmatimonadetes;o__KS3-K002;f__JABDQB01;g__JABDQB01;s__	N/A	N/A	N/A	N/A	N/A	GCA_013042495.1	95	d__Bacteria;p__Gemmatimonadota;c__Gemmatimonadetes;o__KS3-K002;f__JABDQB01;g__JABDQB01;s__JABDQB01 sp013042495	78.75	0.25	d__Bacteria;p__Gemmatimonadota;c__Gemmatimonadetes;o__KS3-K002;f__JABDQB01;g__;s__	taxonomic classification defined by topology and ANI	N/A	N/A	64.15	0.92068
E29_bin5	Yes	No	Yes	OTU1281	68.81	4.22	3.26	46.66	3899	Medium	912	2751	0	13	d__Bacteria;p__Desulfobacterota;c__Desulfobacteria;o__Desulfatiglandales;f__Desulfatiglandaceae;g__4484-190-2;s__	N/A	N/A	N/A	N/A	N/A	GCA_002050025.1	95	d__Bacteria;p__Desulfobacterota;c__Desulfobacteria;o__Desulfatiglandales;f__Desulfatiglandaceae;g__4484-190-2;s__4484-190-2 sp002050025	90.82	0.38	d__Bacteria;p__Desulfobacterota;c__Desulfobacteria;o__Desulfatiglandales;f__Desulfatiglandaceae;g__;s__	taxonomic classification defined by topology and ANI	N/A	N/A	61.88	0.958345
SRR13892597_me2_bin.26	No	Yes	Yes	OTU1265	84.32	2.9	3.26	48.47	6525	Medium	597	3138	2	31	d__Bacteria;p__Desulfobacterota;c__Desulfobacteria;o__C00003060;f__C00003060;g__C00003060;s__	N/A	N/A	N/A	N/A	N/A	GCA_001751085.1	95	d__Bacteria;p__Desulfobacterota;c__Desulfobacteria;o__C00003060;f__C00003060;g__C00003060;s__C00003060 sp001751085	81.07	0.4	d__Bacteria;p__Desulfobacterota;c__Desulfobacteria;o__C00003060;f__C00003060;g__;s__	taxonomic classification defined by topology and ANI	N/A	N/A	76.49	0.893162
SRR13892591_me2_bin.118	No	Yes	Yes	OTU1089	92.24	1.1	3.25	47.14	9887	High	426	2535	3	36	d__Bacteria;p__Hydrogenedentota;c__Hydrogenedentia;o__Hydrogenedentiales;f__CAITNO01;g__SLFT01;s__	N/A	N/A	N/A	N/A	N/A	GCA_011046175.1	95	d__Bacteria;p__Hydrogenedentota;c__Hydrogenedentia;o__Hydrogenedentiales;f__CAITNO01;g__SLFT01;s__SLFT01 sp011046175	76.35	0.05	d__Bacteria;p__Hydrogenedentota;c__Hydrogenedentia;o__Hydrogenedentiales;f__CAITNO01;g__SLFT01;s__	taxonomic classification defined by topology and ANI	N/A	GCA_007124105.1, s__SLFT01 sp007124105, 95.0, 76.18, 0.06; GCA_007118765.1, s__SLFT01 sp007118765, 95.0, 75.89, 0.04	86.62	0.911398
SRR13892601_ct_bin.147	No	Yes	Yes	OTU1085	86.61	1.55	3.25	48.95	6250	Medium	624	2670	1	33	d__Bacteria;p__UBP7_A;c__;o__;f__;g__;s__	N/A	N/A	N/A	N/A	N/A	N/A	N/A	N/A	N/A	N/A	d__Bacteria;p__;c__;o__;f__;g__;s__	taxonomic novelty determined using RED	N/A	N/A	75.92	0.392043
HTR1_me2_bin.4	No	Yes	No	OTU1058	95.33	2.3	3.25	48.17	9568	High	469	2582	5	38	d__Bacteria;p__Planctomycetota;c__Planctomycetes;o__Pirellulales;f__UBA1268;g__UBA1268;s__UBA1268 sp002694955	GCA_002694955.1	95	d__Bacteria;p__Planctomycetota;c__Planctomycetes;o__Pirellulales;f__UBA1268;g__UBA1268;s__UBA1268 sp002694955	98.78	0.82	GCA_002694955.1	95	d__Bacteria;p__Planctomycetota;c__Planctomycetes;o__Pirellulales;f__UBA1268;g__UBA1268;s__UBA1268 sp002694955	98.78	0.82	d__Bacteria;p__Planctomycetota;c__Planctomycetes;o__Pirellulales;f__UBA1268;g__UBA1268;s__	taxonomic classification defined by topology and ANI	topological placement and ANI have congruent species assignments	GCA_003509235.1, s__UBA1268 sp003509235, 95.0, 81.89, 0.61; GCA_002171115.1, s__UBA1268 sp002171115, 95.0, 81.71, 0.61; GCA_002712395.1, s__UBA1268 sp002712395, 95.0, 81.43, 0.66; GCA_002862175.1, s__UBA1268 sp002862175, 95.0, 81.02, 0.73; GCA_002862165.1, s__UBA1268 sp002862165, 95.0, 78.23, 0.3; GCA_014238855.1, s__UBA1268 sp014238855, 95.0, 78.21, 0.33; GCA_009919445.1, s__UBA1268 sp009919445,…	82.77	N/A
SRR13892595_me2_bin.100	No	Yes	Yes	OTU879	86.63	3.4	3.25	33.43	13564	Medium	340	2687	2	39	d__Bacteria;p__Proteobacteria;c__Gammaproteobacteria;o__Beggiatoales;f__Beggiatoaceae;g__DRQV01;s__	N/A	N/A	N/A	N/A	N/A	GCA_011371325.1	95	d__Bacteria;p__Proteobacteria;c__Gammaproteobacteria;o__Beggiatoales;f__Beggiatoaceae;g__DRQV01;s__DRQV01 sp011371325	78.92	0.58	d__Bacteria;p__Proteobacteria;c__Gammaproteobacteria;o__Beggiatoales;f__Beggiatoaceae;g__;s__	taxonomic classification defined by topology and ANI	N/A	N/A	92.71	0.957437
SRR18920790_me2_bin.46	No	Yes	Yes	OTU72	94.99	2.52	3.25	46.14	33865	High	192	2889	4	47	d__Bacteria;p__Fermentibacterota;c__Fermentibacteria;o__Fermentibacterales;f__Fermentibacteraceae;g__Aegiribacteria;s__	N/A	N/A	N/A	N/A	N/A	N/A	N/A	N/A	N/A	N/A	d__Bacteria;p__Fermentibacterota;c__Fermentibacteria;o__Fermentibacterales;f__Fermentibacteraceae;g__Aegiribacteria;s__	ANI	N/A	GCA_013138965.1, s__Aegiribacteria sp013138965, 95.0, 79.33, 0.17; GCA_002030045.1, s__Aegiribacteria sp002030045, 95.0, 77.6, 0.04; GCA_003644925.1, s__Aegiribacteria sp003644925, 95.0, 77.47, 0.12	81.76	0.89846
SRR13892591_ma2_bin.109	No	Yes	Yes	OTU67	72.4	8.34	3.25	47.48	5319	Medium	923	2966	2	31	d__Bacteria;p__Fermentibacterota;c__Fermentibacteria;o__Fermentibacterales;f__Fermentibacteraceae;g__Sabulitectum;s__	N/A	N/A	N/A	N/A	N/A	GCA_003646025.1	95	d__Bacteria;p__Fermentibacterota;c__Fermentibacteria;o__Fermentibacterales;f__Fermentibacteraceae;g__Sabulitectum;s__Sabulitectum sp003646025	77.45	0.14	d__Bacteria;p__Fermentibacterota;c__Fermentibacteria;o__Fermentibacterales;f__Fermentibacteraceae;g__Sabulitectum;s__	taxonomic classification defined by topology and ANI	N/A	GCA_001875255.1, s__Sabulitectum silens, 95.0, 76.19, 0.07; GCA_002748705.1, s__Sabulitectum sp002748705, 95.0, 76.14, 0.05	50.51	0.946243
RS_5.bin.58	Yes	No	Yes	OTU443	70.39	1.48	3.25	63.08	2819	Medium	1341	3374	0	23	d__Bacteria;p__Proteobacteria;c__Alphaproteobacteria;o__UBA8366;f__;g__;s__	N/A	N/A	N/A	N/A	N/A	N/A	N/A	N/A	N/A	N/A	d__Bacteria;p__Proteobacteria;c__Alphaproteobacteria;o__UBA8366;f__;g__;s__	taxonomic classification fully defined by topology	N/A	N/A	51.88	0.701205
HTR6_ct_bin.145	No	Yes	Yes	OTU1666	62.43	2.74	3.24	45.78	2070	Medium	1640	3157	0	2	d__Bacteria;p__Bacteroidota;c__Bacteroidia;o__Bacteroidales;f__SM23-62;g__SM23-62;s__	N/A	N/A	N/A	N/A	N/A	GCA_001303955.1	95	d__Bacteria;p__Bacteroidota;c__Bacteroidia;o__Bacteroidales;f__SM23-62;g__SM23-62;s__SM23-62 sp001303955	85.63	0.81	d__Bacteria;p__Bacteroidota;c__Bacteroidia;o__Bacteroidales;f__SM23-62;g__SM23-62;s__	taxonomic classification defined by topology and ANI	N/A	GCA_011053095.1, s__SM23-62 sp011053095, 95.0, 76.35, 0.09	48.16	0.973399
HTR5_me2_bin.84	No	Yes	Yes	OTU1242	53.18	8.97	3.24	45.85	3139	Medium	1062	2954	0	20	d__Bacteria;p__Desulfobacterota;c__Desulfobulbia;o__Desulfobulbales;f__Desulfocapsaceae;g__UBA2775;s__	N/A	N/A	N/A	N/A	N/A	GCA_001750925.1	95	d__Bacteria;p__Desulfobacterota;c__Desulfobulbia;o__Desulfobulbales;f__Desulfocapsaceae;g__UBA2775;s__UBA2775 sp001750925	92.39	0.4	d__Bacteria;p__Desulfobacterota;c__Desulfobulbia;o__Desulfobulbales;f__Desulfocapsaceae;g__UBA2775;s__	taxonomic classification defined by topology and ANI	N/A	GCA_002352445.1, s__UBA2775 sp002352445, 95.0, 89.91, 0.48	40.04	0.990659
SRR14270297_me2_bin.113	No	Yes	Yes	OTU444	95.57	0.7	3.24	44.63	84170	High	75	3125	2	27	d__Bacteria;p__Firmicutes_A;c__Clostridia;o__Tissierellales;f__GPF-1;g__GPF-1;s__	N/A	N/A	N/A	N/A	N/A	GCA_013619125.1	95	d__Bacteria;p__Firmicutes_A;c__Clostridia;o__Tissierellales;f__GPF-1;g__GPF-1;s__GPF-1 sp013619125	84.75	0.72	d__Bacteria;p__Firmicutes_A;c__Clostridia;o__Tissierellales;f__;g__;s__	taxonomic classification defined by topology and ANI	N/A	N/A	76.47	0.967482
S2_bin51	Yes	Yes	Yes	OTU259	90.65	1.4	3.23	34.07	10755	High	473	3090	2	31	d__Archaea;p__Asgardarchaeota;c__Heimdallarchaeia;o__UBA460;f__UBA460;g__UBA460;s__	N/A	N/A	N/A	N/A	N/A	GCA_002505645.1	95	d__Archaea;p__Asgardarchaeota;c__Heimdallarchaeia;o__UBA460;f__UBA460;g__UBA460;s__UBA460 sp002505645	90.9	0.69	d__Archaea;p__Asgardarchaeota;c__Heimdallarchaeia;o__UBA460;f__UBA460;g__UBA460;s__	taxonomic classification defined by topology and ANI	N/A	GCA_001940755.1, s__UBA460 sp001940755, 95.0, 80.21, 0.54; GCA_013166775.1, s__UBA460 sp013166775, 95.0, 77.1, 0.15	81.91	0.978145
7_SB_sbin_4_49	Yes	No	Yes	OTU1796	75	8.33	3.23	34.1	4410	Medium	847	3346	2	22	d__Bacteria;p__Actinobacteriota;c__UBA1414;o__UBA1414;f__UBA1414;g__20-14-0-20-35-9;s__	N/A	N/A	N/A	N/A	N/A	GCA_004376325.1	95	d__Bacteria;p__Actinobacteriota;c__UBA1414;o__UBA1414;f__UBA1414;g__20-14-0-20-35-9;s__20-14-0-20-35-9 sp004376325	94.77	0.38	d__Bacteria;p__Actinobacteriota;c__UBA1414;o__UBA1414;f__UBA1414;g__20-14-0-20-35-9;s__	taxonomic classification defined by topology and ANI	N/A	GCA_002779205.1, s__20-14-0-20-35-9 sp002779205, 95.0, 90.4, 0.38; GCA_013202875.1, s__20-14-0-20-35-9 sp013202875, 95.0, 90.36, 0.26	69.23	0.981665
HTR9_me2_bin.50	No	Yes	Yes	OTU958	87	3.3	3.23	51.27	8274	Medium	505	2921	1	33	d__Bacteria;p__Zixibacteria;c__MSB-5A5;o__GN15;f__JAAZOE01;g__;s__	N/A	N/A	N/A	N/A	N/A	GCA_012797915.1	95	d__Bacteria;p__Zixibacteria;c__MSB-5A5;o__GN15;f__JAAZOE01;g__JAAZOE01;s__JAAZOE01 sp012797915	75.76	0.07	d__Bacteria;p__Zixibacteria;c__MSB-5A5;o__GN15;f__;g__;s__	taxonomic classification defined by topology and ANI	N/A	N/A	81.2	0.797974
RS_10.bin.28	Yes	No	Yes	OTU605	63.33	5.52	3.23	64.01	2189	Medium	1601	3411	0	13	d__Bacteria;p__Gemmatimonadota;c__Gemmatimonadetes;o__Longimicrobiales;f__UBA6960;g__;s__	N/A	N/A	N/A	N/A	N/A	N/A	N/A	N/A	N/A	N/A	d__Bacteria;p__Gemmatimonadota;c__Gemmatimonadetes;o__Longimicrobiales;f__UBA6960;g__;s__	taxonomic classification fully defined by topology	N/A	N/A	50.59	0.80147
HTR11_me2_bin.2	No	No	Yes	OTU1343	67.53	5.41	3.22	47.42	2860	Medium	1139	2833	0	20	d__Bacteria;p__Desulfobacterota;c__Desulfobacteria;o__Desulfobacterales;f__SG8-13;g__;s__	N/A	N/A	N/A	N/A	N/A	GCA_001303025.1	95	d__Bacteria;p__Desulfobacterota;c__Desulfobacteria;o__Desulfobacterales;f__SG8-13;g__SG8-13;s__SG8-13 sp001303025	76.3	0.03	d__Bacteria;p__Desulfobacterota;c__Desulfobacteria;o__Desulfobacterales;f__;g__;s__	taxonomic classification defined by topology and ANI	N/A	N/A	59.18	0.791562
HTR6_me2_bin.37	No	No	Yes	OTU1281	69.59	5.48	3.22	46.65	3682	Medium	930	2901	1	28	d__Bacteria;p__Desulfobacterota;c__Desulfobacteria;o__Desulfatiglandales;f__Desulfatiglandaceae;g__4484-190-2;s__	N/A	N/A	N/A	N/A	N/A	GCA_002050025.1	95	d__Bacteria;p__Desulfobacterota;c__Desulfobacteria;o__Desulfatiglandales;f__Desulfatiglandaceae;g__4484-190-2;s__4484-190-2 sp002050025	89.96	0.32	d__Bacteria;p__Desulfobacterota;c__Desulfobacteria;o__Desulfatiglandales;f__Desulfatiglandaceae;g__;s__	taxonomic classification defined by topology and ANI	N/A	N/A	58.69	0.95069
S6_bin15	Yes	Yes	Yes	OTU1279	82.91	0.65	3.22	48.47	8027	Medium	531	2814	3	24	d__Bacteria;p__Desulfobacterota;c__Desulfobacteria;o__Desulfatiglandales;f__Desulfatiglandaceae;g__JACNIU01;s__	N/A	N/A	N/A	N/A	N/A	GCA_014382715.1	95	d__Bacteria;p__Desulfobacterota;c__Desulfobacteria;o__Desulfatiglandales;f__Desulfatiglandaceae;g__JACNIU01;s__JACNIU01 sp014382715	87.63	0.61	d__Bacteria;p__Desulfobacterota;c__Desulfobacteria;o__Desulfatiglandales;f__Desulfatiglandaceae;g__JACNIU01;s__	taxonomic classification defined by topology and ANI	N/A	GCA_014382905.1, s__JACNIU01 sp014382905, 95.0, 80.14, 0.53; GCA_011051075.1, s__JACNIU01 sp011051075, 95.0, 78.71, 0.28	81.6	0.936859
RS_7.bin.6	Yes	Yes	Yes	OTU81	91.5	2.38	3.22	47.25	36852	High	192	2928	2	33	d__Bacteria;p__Fermentibacterota;c__Fermentibacteria;o__Fermentibacterales;f__Fermentibacteraceae;g__Aegiribacteria;s__	N/A	N/A	N/A	N/A	N/A	GCA_003644925.1	95	d__Bacteria;p__Fermentibacterota;c__Fermentibacteria;o__Fermentibacterales;f__Fermentibacteraceae;g__Aegiribacteria;s__Aegiribacteria sp003644925	83.95	0.61	d__Bacteria;p__Fermentibacterota;c__Fermentibacteria;o__Fermentibacterales;f__Fermentibacteraceae;g__Aegiribacteria;s__	taxonomic classification defined by topology and ANI	N/A	GCA_013138965.1, s__Aegiribacteria sp013138965, 95.0, 83.4, 0.62; GCA_002030045.1, s__Aegiribacteria sp002030045, 95.0, 76.1, 0.06	81.68	0.969272
SRR19020585_me2_bin.1	No	No	Yes	OTU511	72.07	8.17	3.22	63.72	2377	Medium	1344	3129	0	24	d__Bacteria;p__Acidobacteriota;c__Thermoanaerobaculia;o__Thermoanaerobaculales;f__FEB-10;g__;s__	N/A	N/A	N/A	N/A	N/A	GCA_003105185.1	95	d__Bacteria;p__Acidobacteriota;c__Thermoanaerobaculia;o__Thermoanaerobaculales;f__FEB-10;g__FEB-10;s__FEB-10 sp003105185	77.48	0.2	d__Bacteria;p__Acidobacteriota;c__Thermoanaerobaculia;o__Thermoanaerobaculales;f__FEB-10;g__;s__	taxonomic classification defined by topology and ANI	N/A	N/A	56.72	0.839832
ERR3365594_ma2_bin.17	Yes	Yes	Yes	OTU1144	69.66	7.1	3.21	49.66	2800	Medium	1335	3297	1	36	d__Archaea;p__Halobacteriota;c__Methanosarcinia;o__Methanosarcinales;f__ANME-2c;g__UBA203;s__	N/A	N/A	N/A	N/A	N/A	GCA_004211975.1	95	d__Archaea;p__Halobacteriota;c__Methanosarcinia;o__Methanosarcinales;f__ANME-2c;g__UBA203;s__UBA203 sp004211975	93.34	0.6	d__Archaea;p__Halobacteriota;c__Methanosarcinia;o__Methanosarcinales;f__ANME-2c;g__UBA203;s__	taxonomic classification defined by topology and ANI	N/A	GCA_003661105.1, s__UBA203 sp003661105, 95.0, 80.5, 0.24; GCA_002506015.1, s__UBA203 sp002506015, 95.0, 80.27, 0.27; GCA_002503595.1, s__UBA203 sp002503595, 95.0, 80.15, 0.28; GCA_013572355.1, s__UBA203 sp013572355, 95.0, 80.01, 0.22; GCA_003194445.1, s__UBA203 sp003194445, 95.0, 79.97, 0.31; GCA_012961645.1, s__UBA203 sp012961645, 95.0, 79.61, 0.32; GCA_003601535.1, s__UBA203 sp003601535, 95.0, …	63.82	0.975132
SRR18920793_me2_bin.36	No	No	Yes	OTU367	91.02	3.31	3.21	48.9	4372	High	825	3018	1	25	d__Bacteria;p__Verrucomicrobiota;c__Verrucomicrobiae;o__Opitutales;f__Verruco-01;g__CK1056;s__	N/A	N/A	N/A	N/A	N/A	GCF_010500615.1	95	d__Bacteria;p__Verrucomicrobiota;c__Verrucomicrobiae;o__Opitutales;f__Verruco-01;g__CK1056;s__CK1056 sp010500615	76.71	0.09	d__Bacteria;p__Verrucomicrobiota;c__Verrucomicrobiae;o__Opitutales;f__Verruco-01;g__CK1056;s__	taxonomic classification defined by topology and ANI	N/A	GCA_009908535.1, s__CK1056 sp009908535, 95.0, 76.19, 0.02	75.3	0.939956
7_SB_cbin_12	Yes	Yes	Yes	OTU349	69.2	6.49	3.21	49.12	3801	Medium	1052	2781	0	42	d__Bacteria;p__Planctomycetota;c__Phycisphaerae;o__Sedimentisphaerales;f__SG8-4;g__NIOZ-UU13;s__	N/A	N/A	N/A	N/A	N/A	N/A	N/A	N/A	N/A	N/A	d__Bacteria;p__Planctomycetota;c__Phycisphaerae;o__Sedimentisphaerales;f__SG8-4;g__;s__	taxonomic novelty determined using RED	N/A	N/A	56.26	0.930552
SRR13892591_me2_bin.226	No	Yes	Yes	OTU1589	93.82	1.48	3.2	29.29	10127	High	481	2565	3	41	d__Bacteria;p__Bacteroidota;c__Bacteroidia;o__Bacteroidales;f__B39-G9;g__B39-G9;s__	N/A	N/A	N/A	N/A	N/A	GCA_003648455.1	95	d__Bacteria;p__Bacteroidota;c__Bacteroidia;o__Bacteroidales;f__B39-G9;g__B39-G9;s__B39-G9 sp003648455	86.15	0.67	d__Bacteria;p__Bacteroidota;c__Bacteroidia;o__Bacteroidales;f__B39-G9;g__;s__	taxonomic classification defined by topology and ANI	N/A	N/A	92.04	0.96861
HTR5_stLFR_bin.6	No	No	No	OTU1294	87.58	1.29	3.2	48.25	21890	Medium	385	2883	11	41	d__Bacteria;p__Desulfobacterota;c__Desulfobacteria;o__C00003060;f__C00003106;g__C00003106;s__C00003106 sp001751015	GCA_001751015.1	95	d__Bacteria;p__Desulfobacterota;c__Desulfobacteria;o__C00003060;f__C00003106;g__C00003106;s__C00003106 sp001751015	96.42	0.78	GCA_001751015.1	95	d__Bacteria;p__Desulfobacterota;c__Desulfobacteria;o__C00003060;f__C00003106;g__C00003106;s__C00003106 sp001751015	96.42	0.78	d__Bacteria;p__Desulfobacterota;c__Desulfobacteria;o__C00003060;f__;g__;s__	taxonomic classification defined by topology and ANI	topological placement and ANI have congruent species assignments	N/A	80.17	N/A
HTR3_me2_bin.58	No	No	Yes	OTU1602	76.57	7.88	3.19	29.72	4860	Medium	759	2988	1	36	d__Bacteria;p__Bacteroidota;c__Bacteroidia;o__Flavobacteriales;f__Flavobacteriaceae;g__QNYL01;s__	N/A	N/A	N/A	N/A	N/A	GCA_003973375.1	95	d__Bacteria;p__Bacteroidota;c__Bacteroidia;o__Flavobacteriales;f__Flavobacteriaceae;g__QNYL01;s__QNYL01 sp003973375	75.9	0.08	d__Bacteria;p__Bacteroidota;c__Bacteroidia;o__Flavobacteriales;f__Flavobacteriaceae;g__;s__	taxonomic classification defined by topology and ANI	N/A	N/A	75.54	0.907602
HTR1_me2_bin.16	No	No	Yes	OTU1343	72.16	9.09	3.19	47.39	3661	Medium	933	2774	1	18	d__Bacteria;p__Desulfobacterota;c__Desulfobacteria;o__Desulfobacterales;f__;g__;s__	N/A	N/A	N/A	N/A	N/A	N/A	N/A	N/A	N/A	N/A	d__Bacteria;p__Desulfobacterota;c__Desulfobacteria;o__Desulfobacterales;f__;g__;s__	taxonomic classification fully defined by topology	N/A	N/A	63.75	0.744012
HTR2_ct_bin.138	No	No	Yes	OTU677	74.06	8.38	3.19	60.86	3314	Medium	1050	3164	1	46	d__Bacteria;p__Chloroflexota;c__Anaerolineae;o__B4-G1;f__B4-G1;g__B30-G15;s__	N/A	N/A	N/A	N/A	N/A	GCA_003648085.1	95	d__Bacteria;p__Chloroflexota;c__Anaerolineae;o__B4-G1;f__B4-G1;g__B30-G15;s__B30-G15 sp003648085	79.72	0.36	d__Bacteria;p__Chloroflexota;c__Anaerolineae;o__B4-G1;f__B4-G1;g__;s__	taxonomic classification defined by topology and ANI	N/A	N/A	63.83	0.876746
SRR13892606_me2_bin.71	No	Yes	Yes	OTU414	98.77	0.74	3.19	58.92	342829	High	11	2961	2	42	d__Bacteria;p__Proteobacteria;c__Gammaproteobacteria;o__Pseudomonadales;f__Alcanivoracaceae;g__PGZG01;s__	N/A	N/A	N/A	N/A	N/A	GCA_002840115.1	95	d__Bacteria;p__Proteobacteria;c__Gammaproteobacteria;o__Pseudomonadales;f__Alcanivoracaceae;g__PGZG01;s__PGZG01 sp002840115	80.22	0.46	d__Bacteria;p__Proteobacteria;c__Gammaproteobacteria;o__Pseudomonadales;f__Alcanivoracaceae;g__;s__	taxonomic classification defined by topology and ANI	N/A	N/A	91.82	0.954326
HTR8_ct_bin.17	No	No	Yes	OTU1187	83.94	9.04	3.19	56.87	3253	Medium	1158	2731	1	36	d__Bacteria;p__Latescibacterota;c__Latescibacteria_A;o__4484-107;f__4484-107;g__4484-107;s__	N/A	N/A	N/A	N/A	N/A	GCA_002059205.1	95	d__Bacteria;p__Latescibacterota;c__Latescibacteria_A;o__4484-107;f__4484-107;g__4484-107;s__4484-107 sp002059205	85.67	0.41	d__Bacteria;p__Latescibacterota;c__Latescibacteria_A;o__;f__;g__;s__	taxonomic classification defined by topology and ANI	N/A	N/A	69.98	0.932818
SRR13892596_ct_bin.47	No	Yes	Yes	OTU306	71.06	3.22	3.19	66.06	3050	Medium	1158	3031	0	34	d__Bacteria;p__Planctomycetota;c__Brocadiae;o__SM23-32;f__SM23-32;g__SM23-32;s__	N/A	N/A	N/A	N/A	N/A	GCA_001303885.1	95	d__Bacteria;p__Planctomycetota;c__Brocadiae;o__SM23-32;f__SM23-32;g__SM23-32;s__SM23-32 sp001303885	78.82	0.26	d__Bacteria;p__Planctomycetota;c__Brocadiae;o__SM23-32;f__SM23-32;g__;s__	taxonomic classification defined by topology and ANI	N/A	N/A	54.75	0.871756
7_SB_cbin_206	Yes	No	Yes	OTU1846	67.6	3.74	3.18	31.18	5298	Medium	703	3012	0	11	d__Archaea;p__Asgardarchaeota;c__Lokiarchaeia;o__CR-4;f__SOKP01;g__SDNM01;s__	N/A	N/A	N/A	N/A	N/A	GCA_004524515.1	95	d__Archaea;p__Asgardarchaeota;c__Lokiarchaeia;o__CR-4;f__SOKP01;g__SDNM01;s__SDNM01 sp004524515	77.6	0.25	d__Archaea;p__Asgardarchaeota;c__Lokiarchaeia;o__CR-4;f__SOKP01;g__SDNM01;s__	taxonomic classification defined by topology and ANI	N/A	GCA_004524535.1, s__SDNM01 sp004524535, 95.0, 76.68, 0.14; GCA_004524385.1, s__SDNM01 sp004524385, 95.0, 76.6, 0.13; GCA_004524425.1, s__SDNM01 sp004524425, 95.0, 75.35, 0.08	56.83	0.910438
HTR3_me2_bin.15	No	Yes	Yes	OTU903	87.25	6.73	3.18	44.09	13284	Medium	386	2835	0	20	d__Bacteria;p__Proteobacteria;c__Gammaproteobacteria;o__GCF-002020875;f__GRL18;g__GRL18;s__	N/A	N/A	N/A	N/A	N/A	GCA_013139395.1	95	d__Bacteria;p__Proteobacteria;c__Gammaproteobacteria;o__GCF-002020875;f__GRL18;g__GRL18;s__GRL18 sp013139395	77.44	0.11	d__Bacteria;p__Proteobacteria;c__Gammaproteobacteria;o__GCF-002020875;f__;g__;s__	taxonomic classification defined by topology and ANI	N/A	N/A	79.27	0.892331
SRR13892606_me2_bin.17	No	Yes	Yes	OTU1611	54.62	6.56	3.17	36.43	2327	Medium	1355	2423	0	18	d__Bacteria;p__Bacteroidota;c__Bacteroidia;o__Bacteroidales;f__Prolixibacteraceae;g__Draconibacterium;s__	N/A	N/A	N/A	N/A	N/A	GCA_013203755.1	95	d__Bacteria;p__Bacteroidota;c__Bacteroidia;o__Bacteroidales;f__Prolixibacteraceae;g__Draconibacterium;s__Draconibacterium sp013203755	78.44	0.31	d__Bacteria;p__Bacteroidota;c__Bacteroidia;o__Bacteroidales;f__Prolixibacteraceae;g__Draconibacterium;s__	taxonomic classification defined by topology and ANI	N/A	GCF_000949475.1, s__Draconibacterium sediminis, 95.0, 76.81, 0.15; GCF_010448835.1, s__Draconibacterium sp010448835, 95.0, 76.57, 0.16; GCA_009773765.1, s__Draconibacterium sp009773765, 95.0, 76.56, 0.17; GCF_011799805.1, s__Draconibacterium sp011799805, 95.0, 76.48, 0.11; GCF_010586825.1, s__Draconibacterium sp010586825, 95.0, 76.41, 0.17; GCF_000626635.1, s__Draconibacterium orientale, 95.0, 76…	37.05	0.965385
HTR3_me2_bin.30	No	Yes	Yes	OTU1600	90.97	4.97	3.17	30.58	12572	High	389	2787	0	36	d__Bacteria;p__Bacteroidota;c__Bacteroidia;o__Flavobacteriales;f__Flavobacteriaceae;g__QNYL01;s__	N/A	N/A	N/A	N/A	N/A	GCA_003973375.1	95	d__Bacteria;p__Bacteroidota;c__Bacteroidia;o__Flavobacteriales;f__Flavobacteriaceae;g__QNYL01;s__QNYL01 sp003973375	76.73	0.19	d__Bacteria;p__Bacteroidota;c__Bacteroidia;o__Flavobacteriales;f__Flavobacteriaceae;g__;s__	taxonomic classification defined by topology and ANI	N/A	N/A	91.82	0.916345
HTR8_ct_bin.1	No	Yes	Yes	OTU1552	89.24	1.76	3.17	36.11	60295	Medium	111	2732	1	44	d__Bacteria;p__Acidobacteriota;c__Aminicenantia;o__UBA2199;f__UBA2199;g__UBA647;s__	N/A	N/A	N/A	N/A	N/A	GCA_002299555.1	95	d__Bacteria;p__Acidobacteriota;c__Aminicenantia;o__UBA2199;f__UBA2199;g__UBA647;s__UBA647 sp002299555	76.85	0.13	d__Bacteria;p__Acidobacteriota;c__Aminicenantia;o__UBA2199;f__UBA2199;g__;s__	taxonomic classification defined by topology and ANI	N/A	N/A	90.35	0.898357
SRR13892600_me2_bin.50	No	Yes	Yes	OTU260	91.59	3.27	3.16	33.28	37806	High	186	3063	3	33	d__Archaea;p__Asgardarchaeota;c__Heimdallarchaeia;o__UBA460;f__UBA460;g__UBA460;s__	N/A	N/A	N/A	N/A	N/A	GCA_002505645.1	95	d__Archaea;p__Asgardarchaeota;c__Heimdallarchaeia;o__UBA460;f__UBA460;g__UBA460;s__UBA460 sp002505645	91.75	0.78	d__Archaea;p__Asgardarchaeota;c__Heimdallarchaeia;o__UBA460;f__UBA460;g__UBA460;s__	taxonomic classification defined by topology and ANI	N/A	GCA_001940755.1, s__UBA460 sp001940755, 95.0, 80.17, 0.58; GCA_013166775.1, s__UBA460 sp013166775, 95.0, 77.15, 0.14	83.45	0.978375
SRR13892604_me2_bin.136	No	Yes	Yes	OTU605	78.73	3.76	3.16	64.31	2872	Medium	1131	3083	1	9	d__Bacteria;p__Gemmatimonadota;c__Gemmatimonadetes;o__Longimicrobiales;f__UBA6960;g__;s__	N/A	N/A	N/A	N/A	N/A	N/A	N/A	N/A	N/A	N/A	d__Bacteria;p__Gemmatimonadota;c__Gemmatimonadetes;o__Longimicrobiales;f__UBA6960;g__;s__	taxonomic classification fully defined by topology	N/A	N/A	63.15	0.805501
6_MG_cbin_63	Yes	Yes	No	OTU208	89.25	5.69	3.15	43.24	10793	Medium	425	3109	2	17	d__Archaea;p__Asgardarchaeota;c__Thorarchaeia;o__Thorarchaeales;f__Thorarchaeaceae;g__SMTZ1-45;s__SMTZ1-45 sp004376265	GCA_004376265.1	95	d__Archaea;p__Asgardarchaeota;c__Thorarchaeia;o__Thorarchaeales;f__Thorarchaeaceae;g__SMTZ1-45;s__SMTZ1-45 sp004376265	99.6	0.85	GCA_004376265.1	95	d__Archaea;p__Asgardarchaeota;c__Thorarchaeia;o__Thorarchaeales;f__Thorarchaeaceae;g__SMTZ1-45;s__SMTZ1-45 sp004376265	99.6	0.85	d__Archaea;p__Asgardarchaeota;c__Thorarchaeia;o__Thorarchaeales;f__Thorarchaeaceae;g__SMTZ1-45;s__	taxonomic classification defined by topology and ANI	topological placement and ANI have congruent species assignments	GCA_001940705.1, s__SMTZ1-45 sp001940705, 95.0, 78.08, 0.24; GCA_002825515.1, s__SMTZ1-45 sp002825515, 95.0, 77.52, 0.18; GCA_001563335.1, s__SMTZ1-45 sp001563335, 95.0, 76.78, 0.17; GCA_011364905.1, s__SMTZ1-45 sp011364905, 95.0, 76.35, 0.09	78.86	N/A
7_SB_sbin_7_23	Yes	Yes	Yes	OTU1308	91.14	3.25	3.15	41.86	13156	High	328	3014	2	41	d__Bacteria;p__Desulfobacterota;c__Desulfobacteria;o__Desulfobacterales;f__ETH-SRB1;g__JACNLL01;s__	N/A	N/A	N/A	N/A	N/A	GCA_013202725.1	95	d__Bacteria;p__Desulfobacterota;c__Desulfobacteria;o__Desulfobacterales;f__ETH-SRB1;g__JACNLL01;s__JACNLL01 sp013202725	89.22	0.75	d__Bacteria;p__Desulfobacterota;c__Desulfobacteria;o__Desulfobacterales;f__ETH-SRB1;g__JACNLL01;s__	taxonomic classification defined by topology and ANI	N/A	GCA_014381545.1, s__JACNLL01 sp014381545, 95.0, 89.61, 0.68	74.87	0.960752
SRR13892607_me2_bin.11	No	Yes	Yes	OTU906	95.26	3.13	3.15	38.98	25801	High	182	2737	2	29	d__Bacteria;p__Proteobacteria;c__Gammaproteobacteria;o__Thiotrichales;f__Thiotrichaceae;g__Cocleimonas;s__	N/A	N/A	N/A	N/A	N/A	GCA_011322515.1	95	d__Bacteria;p__Proteobacteria;c__Gammaproteobacteria;o__Thiotrichales;f__Thiotrichaceae;g__Cocleimonas;s__Cocleimonas mucor_A	81.83	0.67	d__Bacteria;p__Proteobacteria;c__Gammaproteobacteria;o__Thiotrichales;f__Thiotrichaceae;g__Cocleimonas;s__	taxonomic classification defined by topology and ANI	N/A	GCA_003972955.1, s__Cocleimonas sp003972955, 95.0, 77.04, 0.25; GCF_004339015.1, s__Cocleimonas flava, 95.0, 76.05, 0.05	77.19	0.979388
SRR13892589_ct_bin.145	No	Yes	Yes	OTU845	66.77	2.3	3.15	30.39	2097	Medium	1563	2315	1	12	d__Bacteria;p__4572-55;c__;o__;f__;g__;s__	N/A	N/A	N/A	N/A	N/A	N/A	N/A	N/A	N/A	N/A	d__Bacteria;p__;c__;o__;f__;g__;s__	taxonomic novelty determined using RED	N/A	N/A	59.68	0.343885
SRR18936875_me2_bin.54	No	Yes	Yes	OTU1225	93.87	4.19	3.15	43.46	7464	High	565	2715	0	32	d__Bacteria;p__Desulfobacterota;c__Desulfobacteria;o__Desulfobacterales;f__SURF-7;g__;s__	N/A	N/A	N/A	N/A	N/A	N/A	N/A	N/A	N/A	N/A	d__Bacteria;p__Desulfobacterota;c__Desulfobacteria;o__Desulfobacterales;f__;g__;s__	taxonomic novelty determined using RED	N/A	N/A	71.81	0.73843
SRR18920794_ct_bin.5	No	Yes	Yes	OTU367	90.88	1.35	3.15	49.22	6432	High	636	2896	3	29	d__Bacteria;p__Verrucomicrobiota;c__Verrucomicrobiae;o__Opitutales;f__Verruco-01;g__CK1056;s__	N/A	N/A	N/A	N/A	N/A	GCF_010500615.1	95	d__Bacteria;p__Verrucomicrobiota;c__Verrucomicrobiae;o__Opitutales;f__Verruco-01;g__CK1056;s__CK1056 sp010500615	77.18	0.08	d__Bacteria;p__Verrucomicrobiota;c__Verrucomicrobiae;o__Opitutales;f__Verruco-01;g__CK1056;s__	taxonomic classification defined by topology and ANI	N/A	GCA_009908535.1, s__CK1056 sp009908535, 95.0, 76.53, 0.02	82.19	0.940082
RS_15.bin.25	Yes	No	Yes	OTU1624	66.39	2.75	3.14	36.03	2969	Medium	1225	2748	0	18	d__Bacteria;p__Marinisomatota;c__UBA2242;o__UBA2242;f__;g__;s__	N/A	N/A	N/A	N/A	N/A	N/A	N/A	N/A	N/A	N/A	d__Bacteria;p__Marinisomatota;c__UBA2242;o__UBA2242;f__;g__;s__	taxonomic novelty determined using RED	N/A	N/A	53.72	0.70287
SRR13892591_me2_bin.113	No	Yes	Yes	OTU1582	70.22	5.2	3.14	33.05	6404	Medium	653	2642	1	43	d__Bacteria;p__Bacteroidota;c__Bacteroidia;o__Flavobacteriales;f__;g__;s__	N/A	N/A	N/A	N/A	N/A	N/A	N/A	N/A	N/A	N/A	d__Bacteria;p__Bacteroidota;c__Bacteroidia;o__Flavobacteriales;f__;g__;s__	taxonomic classification fully defined by topology	N/A	N/A	58.51	0.746678
SRR13892599_ct_bin.125	No	No	Yes	OTU14	74.24	9.95	3.14	46.03	2185	Medium	1529	2552	2	25	d__Bacteria;p__Latescibacterota;c__Latescibacteria;o__Latescibacterales;f__Latescibacteraceae;g__;s__	N/A	N/A	N/A	N/A	N/A	GCA_000403035.1	95	d__Bacteria;p__Latescibacterota;c__Latescibacteria;o__Latescibacterales;f__Latescibacteraceae;g__Latescibacter;s__Latescibacter anaerobius	77.87	0.04	d__Bacteria;p__Latescibacterota;c__Latescibacteria;o__;f__;g__;s__	taxonomic classification defined by topology and ANI	N/A	N/A	53.86	0.836571
SRR13892595_me2_bin.20	No	Yes	Yes	OTU980	96.9	6.45	3.14	41.3	34719	Medium	189	2714	0	40	d__Bacteria;p__Proteobacteria;c__Gammaproteobacteria;o__Pseudomonadales;f__DT-91;g__DT-91;s__	N/A	N/A	N/A	N/A	N/A	GCA_013215025.1	95	d__Bacteria;p__Proteobacteria;c__Gammaproteobacteria;o__Pseudomonadales;f__DT-91;g__DT-91;s__DT-91 sp013215025	76.92	0.08	d__Bacteria;p__Proteobacteria;c__Gammaproteobacteria;o__Pseudomonadales;f__DT-91;g__DT-91;s__	taxonomic classification defined by topology and ANI	N/A	GCA_013215055.1, s__DT-91 sp013215055, 95.0, 77.42, 0.07; GCF_902705865.1, s__DT-91 sp902705865, 95.0, 76.47, 0.05; GCF_902705835.1, s__DT-91 sp902705835, 95.0, 76.24, 0.05	78.62	0.914381
RS_11.bin.22	Yes	Yes	Yes	OTU944	97.52	3.49	3.14	37.57	8752	High	510	2948	0	35	d__Bacteria;p__Proteobacteria;c__Gammaproteobacteria;o__Methylococcales;f__Methylomonadaceae;g__QPIN01;s__	N/A	N/A	N/A	N/A	N/A	GCA_013139755.1	95	d__Bacteria;p__Proteobacteria;c__Gammaproteobacteria;o__Methylococcales;f__Methylomonadaceae;g__QPIN01;s__QPIN01 sp013139755	78.1	0.31	d__Bacteria;p__Proteobacteria;c__Gammaproteobacteria;o__Methylococcales;f__Methylomonadaceae;g__QPIN01;s__	taxonomic classification defined by topology and ANI	N/A	GCA_003666385.1, s__QPIN01 sp003666385, 95.0, 77.35, 0.22; GCA_003666325.1, s__QPIN01 sp003666325, 95.0, 77.07, 0.23	90.55	0.944233
HTR2_me2_bin.112	No	Yes	Yes	OTU654	80.36	9.12	3.14	48.53	4903	Medium	732	2845	1	26	d__Bacteria;p__Chloroflexota;c__Anaerolineae;o__Anaerolineales;f__UBA4823;g__9FT-COMBO-55-16;s__	N/A	N/A	N/A	N/A	N/A	GCA_001795335.1	95	d__Bacteria;p__Chloroflexota;c__Anaerolineae;o__Anaerolineales;f__UBA4823;g__9FT-COMBO-55-16;s__9FT-COMBO-55-16 sp001795335	75.68	0.02	d__Bacteria;p__Chloroflexota;c__Anaerolineae;o__Anaerolineales;f__UBA4823;g__;s__	taxonomic classification defined by topology and ANI	N/A	N/A	77.49	0.901128
6_MG_cbin_7	Yes	No	Yes	OTU1843	82.87	6.54	3.13	29.53	10685	Medium	325	3040	0	11	d__Archaea;p__Asgardarchaeota;c__Lokiarchaeia;o__CR-4;f__SOKP01;g__SOKP01;s__	N/A	N/A	N/A	N/A	N/A	N/A	N/A	N/A	N/A	N/A	d__Archaea;p__Asgardarchaeota;c__Lokiarchaeia;o__CR-4;f__SOKP01;g__SOKP01;s__	ANI	N/A	GCA_005223125.1, s__SOKP01 sp005223125, 95.0, 81.15, 0.32; GCA_013375485.1, s__SOKP01 sp013375485, 95.0, 78.39, 0.3; GCA_005222975.1, s__SOKP01 sp005222975, 95.0, 76.46, 0.13; GCA_013375495.1, s__SOKP01 sp013375495, 95.0, 76.46, 0.11; GCA_013375475.1, s__SOKP01 sp013375475, 95.0, 75.89, 0.09; GCA_004375715.1, s__SOKP01 sp004375715, 95.0, 75.83, 0.07; GCA_011364925.1, s__SOKP01 sp011364925, 95.0, …	71.08	0.869523
HTR4_me2_bin.73	No	No	Yes	OTU1674	74.14	5.04	3.13	38.98	4033	Medium	851	2567	1	19	d__Bacteria;p__Calditrichota;c__Calditrichia;o__;f__;g__;s__	N/A	N/A	N/A	N/A	N/A	N/A	N/A	N/A	N/A	N/A	d__Bacteria;p__Calditrichota;c__Calditrichia;o__;f__;g__;s__	taxonomic novelty determined using RED	N/A	N/A	63.79	0.550857
7_SB_sbin_1_17	Yes	Yes	Yes	OTU1203	53.78	7.79	3.13	58.28	1276	Medium	2366	3506	2	45	d__Bacteria;p__Chloroflexota;c__Dehalococcoidia;o__UBA3495;f__UBA3495;g__GCA-2707185;s__	N/A	N/A	N/A	N/A	N/A	N/A	N/A	N/A	N/A	N/A	d__Bacteria;p__Chloroflexota;c__Dehalococcoidia;o__UBA3495;f__UBA3495;g__;s__	taxonomic novelty determined using RED	N/A	N/A	32.36	0.883477
SRR7716471_me2_bin.33	No	Yes	No	OTU1184	95.54	1.1	3.13	50.29	53207	High	121	2741	1	40	d__Bacteria;p__TA06;c__DG-26;o__E44-bin18;f__E44-bin18;g__E44-bin18;s__E44-bin18 sp004376575	GCA_004376575.1	95	d__Bacteria;p__TA06;c__DG-26;o__E44-bin18;f__E44-bin18;g__E44-bin18;s__E44-bin18 sp004376575	99.93	0.97	GCA_004376575.1	95	d__Bacteria;p__TA06;c__DG-26;o__E44-bin18;f__E44-bin18;g__E44-bin18;s__E44-bin18 sp004376575	99.93	0.97	d__Bacteria;p__TA06;c__DG-26;o__;f__;g__;s__	taxonomic classification defined by topology and ANI	topological placement and ANI have congruent species assignments	N/A	88.31	N/A
Co_bin60	Yes	Yes	Yes	OTU1431	87.64	1.71	3.12	40.78	23161	Medium	235	2630	3	39	d__Bacteria;p__Acidobacteriota;c__Aminicenantia;o__Aminicenantales;f__Aminicenantaceae;g__Aminicenans;s__	N/A	N/A	N/A	N/A	N/A	GCA_000493965.1	95	d__Bacteria;p__Acidobacteriota;c__Aminicenantia;o__Aminicenantales;f__Aminicenantaceae;g__Aminicenans;s__Aminicenans sakinawicola	81.47	0.09	d__Bacteria;p__Acidobacteriota;c__Aminicenantia;o__Aminicenantales;f__Aminicenantaceae;g__;s__	taxonomic classification defined by topology and ANI	N/A	N/A	85.01	0.877342
SRR13892605_me2_bin.93	No	No	Yes	OTU1343	70.95	8.53	3.12	46.82	3836	Medium	874	2774	0	21	d__Bacteria;p__Desulfobacterota;c__Desulfobacteria;o__Desulfobacterales;f__SG8-13;g__;s__	N/A	N/A	N/A	N/A	N/A	GCA_001303025.1	95	d__Bacteria;p__Desulfobacterota;c__Desulfobacteria;o__Desulfobacterales;f__SG8-13;g__SG8-13;s__SG8-13 sp001303025	77.93	0.03	d__Bacteria;p__Desulfobacterota;c__Desulfobacteria;o__Desulfobacterales;f__;g__;s__	taxonomic classification defined by topology and ANI	N/A	N/A	54.91	0.797176
SRR18936875_me2_bin.33	No	Yes	No	OTU1294	96.13	2.58	3.12	46.92	12473	High	365	2789	1	41	d__Bacteria;p__Desulfobacterota;c__Desulfobacteria;o__C00003060;f__C00003106;g__C00003106;s__C00003106 sp001751015	GCA_001751015.1	95	d__Bacteria;p__Desulfobacterota;c__Desulfobacteria;o__C00003060;f__C00003106;g__C00003106;s__C00003106 sp001751015	96.79	0.84	GCA_001751015.1	95	d__Bacteria;p__Desulfobacterota;c__Desulfobacteria;o__C00003060;f__C00003106;g__C00003106;s__C00003106 sp001751015	96.79	0.84	d__Bacteria;p__Desulfobacterota;c__Desulfobacteria;o__C00003060;f__;g__;s__	taxonomic classification defined by topology and ANI	topological placement and ANI have congruent species assignments	N/A	87.61	N/A
HTR11_ma2_bin.018	No	Yes	Yes	OTU351	61.81	9.07	3.12	47.93	2076	Medium	1594	2892	1	38	d__Bacteria;p__Planctomycetota;c__Phycisphaerae;o__Sedimentisphaerales;f__SG8-4;g__NIOZ-UU13;s__	N/A	N/A	N/A	N/A	N/A	N/A	N/A	N/A	N/A	N/A	d__Bacteria;p__Planctomycetota;c__Phycisphaerae;o__Sedimentisphaerales;f__SG8-4;g__;s__	taxonomic novelty determined using RED	N/A	N/A	46.77	0.92883
SRR12623518_vb_S1C1076	No	Yes	Yes	OTU298	96.52	0	3.12	55.6	104451	High	47	2717	2	49	d__Bacteria;p__Planctomycetota;c__Phycisphaerae;o__SM23-33;f__SM23-33;g__;s__	N/A	N/A	N/A	N/A	N/A	N/A	N/A	N/A	N/A	N/A	d__Bacteria;p__Planctomycetota;c__Phycisphaerae;o__SM23-33;f__SM23-33;g__;s__	taxonomic classification fully defined by topology	N/A	N/A	84.89	0.773895
RS_1.bin.39	Yes	Yes	Yes	OTU287	76.09	6.04	3.12	45.64	3636	Medium	1027	2816	1	16	d__Bacteria;p__DQWO01;c__DQWO01;o__DQWO01;f__JAADEO01;g__JAADEO01;s__	N/A	N/A	N/A	N/A	N/A	GCA_011049115.1	95	d__Bacteria;p__DQWO01;c__DQWO01;o__DQWO01;f__JAADEO01;g__JAADEO01;s__JAADEO01 sp011049115	76.22	0.07	d__Bacteria;p__DQWO01;c__DQWO01;o__DQWO01;f__JAADEO01;g__JAADEO01;s__	taxonomic classification defined by topology and ANI	N/A	GCA_013153415.1, s__JAADEO01 sp013153415, 95.0, 76.25, 0.04	53.56	0.886179
Co_bin277	Yes	Yes	Yes	OTU253	74.41	4.35	3.11	33.64	6935	Medium	597	2979	0	24	d__Archaea;p__Asgardarchaeota;c__Heimdallarchaeia;o__UBA460;f__UBA460;g__UBA460;s__	N/A	N/A	N/A	N/A	N/A	N/A	N/A	N/A	N/A	N/A	d__Archaea;p__Asgardarchaeota;c__Heimdallarchaeia;o__UBA460;f__UBA460;g__UBA460;s__	ANI	N/A	GCA_002505645.1, s__UBA460 sp002505645, 95.0, 76.86, 0.1; GCA_001940755.1, s__UBA460 sp001940755, 95.0, 76.02, 0.08; GCA_013166775.1, s__UBA460 sp013166775, 95.0, 75.99, 0.09	59.48	0.857691
S2_bin26	Yes	Yes	Yes	OTU1043	86.22	0.56	3.11	41.3	7160	Medium	550	2733	1	32	d__Bacteria;p__WOR-3;c__WOR-3;o__SM23-42;f__SM23-42;g__SOIY01;s__	N/A	N/A	N/A	N/A	N/A	GCA_004376785.1	95	d__Bacteria;p__WOR-3;c__WOR-3;o__SM23-42;f__SM23-42;g__SOIY01;s__SOIY01 sp004376785	81.9	0.12	d__Bacteria;p__WOR-3;c__WOR-3;o__SM23-42;f__SM23-42;g__;s__	taxonomic classification defined by topology and ANI	N/A	N/A	81	0.901763
SRR13892599_me2_bin.184	No	No	Yes	OTU74	91.54	5.54	3.11	46.77	16283	Medium	268	2757	0	38	d__Bacteria;p__Fermentibacterota;c__Fermentibacteria;o__Fermentibacterales;f__Fermentibacteraceae;g__Aegiribacteria;s__	N/A	N/A	N/A	N/A	N/A	N/A	N/A	N/A	N/A	N/A	d__Bacteria;p__Fermentibacterota;c__Fermentibacteria;o__Fermentibacterales;f__Fermentibacteraceae;g__Aegiribacteria;s__	ANI	N/A	GCA_013138965.1, s__Aegiribacteria sp013138965, 95.0, 79.65, 0.15; GCA_003644925.1, s__Aegiribacteria sp003644925, 95.0, 77.77, 0.09; GCA_002030045.1, s__Aegiribacteria sp002030045, 95.0, 76.15, 0.03	75.7	0.899663
6_MG_sbin_44_2	Yes	Yes	Yes	OTU248	66	5.76	3.1	32.46	11791	Medium	318	2894	3	12	d__Archaea;p__Asgardarchaeota;c__Heimdallarchaeia;o__LC-3;f__B3-JM-08;g__B3-JM-08;s__	N/A	N/A	N/A	N/A	N/A	GCA_003144275.1	95	d__Archaea;p__Asgardarchaeota;c__Heimdallarchaeia;o__LC-3;f__B3-JM-08;g__B3-JM-08;s__B3-JM-08 sp003144275	77.69	0.04	d__Archaea;p__Asgardarchaeota;c__Heimdallarchaeia;o__LC-3;f__B3-JM-08;g__B3-JM-08;s__	taxonomic classification defined by topology and ANI	N/A	GCA_011364965.1, s__B3-JM-08 sp011364965, 95.0, 75.76, 0.03	51.11	0.843894
SRR13892591_me2_bin.200	No	Yes	Yes	OTU1661	66.97	0.27	3.1	40.39	5885	Medium	648	2484	0	27	d__Bacteria;p__Bacteroidota;c__Bacteroidia;o__Bacteroidales;f__4484-276;g__4484-276;s__	N/A	N/A	N/A	N/A	N/A	N/A	N/A	N/A	N/A	N/A	d__Bacteria;p__Bacteroidota;c__Bacteroidia;o__Bacteroidales;f__4484-276;g__;s__	taxonomic novelty determined using RED	N/A	N/A	66.25	0.966748
SRR13892604_me2_bin.75	No	Yes	Yes	OTU1659	94.2	0.89	3.1	38.76	49605	High	115	2761	0	30	d__Bacteria;p__Bdellovibrionota;c__Bacteriovoracia;o__Bacteriovoracales;f__Bacteriovoracaceae;g__;s__	N/A	N/A	N/A	N/A	N/A	N/A	N/A	N/A	N/A	N/A	d__Bacteria;p__Bdellovibrionota;c__Bacteriovoracia;o__Bacteriovoracales;f__Bacteriovoracaceae;g__;s__	taxonomic novelty determined using RED	N/A	N/A	90.01	0.8664
SRR13892589_me2_bin.2	No	Yes	Yes	OTU1553	94.62	1.08	3.1	34.31	212199	High	42	2797	3	41	d__Bacteria;p__Aureabacteria;c__SURF-26;o__;f__;g__;s__	N/A	N/A	N/A	N/A	N/A	GCA_003599815.1	95	d__Bacteria;p__Aureabacteria;c__SURF-26;o__SURF-26;f__SURF-26;g__SURF-26;s__SURF-26 sp003599815	75.89	0	d__Bacteria;p__Aureabacteria;c__;o__;f__;g__;s__	taxonomic classification defined by topology and ANI	N/A	N/A	81.74	0.497237
S2_bin52	Yes	No	Yes	OTU1411	78.52	4.32	3.1	46.28	4248	Medium	805	2871	0	24	d__Bacteria;p__Acidobacteriota;c__Aminicenantia;o__Aminicenantales;f__Aminicenantaceae;g__WTAW01;s__	N/A	N/A	N/A	N/A	N/A	GCA_013139435.1	95	d__Bacteria;p__Acidobacteriota;c__Aminicenantia;o__Aminicenantales;f__Aminicenantaceae;g__WTAW01;s__WTAW01 sp013139435	96.34	0.6	d__Bacteria;p__Acidobacteriota;c__Aminicenantia;o__Aminicenantales;f__Aminicenantaceae;g__;s__	taxonomic classification defined by topology and ANI	N/A	N/A	70	0.996972
SRR13892591_me2_bin.155	No	Yes	Yes	OTU1230	91.47	5.29	3.1	43.87	7803	Medium	532	2718	2	39	d__Bacteria;p__Desulfobacterota;c__Desulfobacteria;o__Desulfobacterales;f__SURF-3;g__SURF-3;s__	N/A	N/A	N/A	N/A	N/A	GCA_014237465.1	95	d__Bacteria;p__Desulfobacterota;c__Desulfobacteria;o__Desulfobacterales;f__SURF-3;g__SURF-3;s__SURF-3 sp014237465	83.83	0.78	d__Bacteria;p__Desulfobacterota;c__Desulfobacteria;o__Desulfobacterales;f__SURF-3;g__SURF-3;s__	taxonomic classification defined by topology and ANI	N/A	GCA_011390415.1, s__SURF-3 sp011390415, 95.0, 78.57, 0.41; GCA_011390465.1, s__SURF-3 sp011390465, 95.0, 77.42, 0.27; GCA_003599885.1, s__SURF-3 sp003599885, 95.0, 77.31, 0.27	78.62	0.95033
SRR13892600_ct_bin.227	No	Yes	Yes	OTU624	70.38	4.67	3.1	58.21	2712	Medium	1276	3514	0	21	d__Bacteria;p__Spirochaetota;c__Spirochaetia;o__Spirochaetales_C;f__SLST01;g__;s__	N/A	N/A	N/A	N/A	N/A	N/A	N/A	N/A	N/A	N/A	d__Bacteria;p__Spirochaetota;c__Spirochaetia;o__Spirochaetales_C;f__;g__;s__	taxonomic novelty determined using RED	N/A	N/A	50.84	0.820275
8_GM_sbin_oily_59	Yes	Yes	Yes	OTU1765	62.05	4.28	3.09	27.09	2782	Medium	1131	3090	0	22	d__Archaea;p__QMZS01;c__;o__;f__;g__;s__	N/A	N/A	N/A	N/A	N/A	N/A	N/A	N/A	N/A	N/A	d__Archaea;p__;c__;o__;f__;g__;s__	taxonomic novelty determined using RED	N/A	N/A	37.53	0.143101
RS_8.bin.35	Yes	Yes	Yes	OTU65	80.38	1.3	3.09	46.38	6605	Medium	657	2828	0	23	d__Bacteria;p__Fermentibacterota;c__Fermentibacteria;o__Fermentibacterales;f__Fermentibacteraceae;g__Sabulitectum;s__	N/A	N/A	N/A	N/A	N/A	GCA_003646025.1	95	d__Bacteria;p__Fermentibacterota;c__Fermentibacteria;o__Fermentibacterales;f__Fermentibacteraceae;g__Sabulitectum;s__Sabulitectum sp003646025	77.66	0.2	d__Bacteria;p__Fermentibacterota;c__Fermentibacteria;o__Fermentibacterales;f__Fermentibacteraceae;g__Sabulitectum;s__	taxonomic classification defined by topology and ANI	N/A	GCA_002748705.1, s__Sabulitectum sp002748705, 95.0, 76.08, 0.07; GCA_001875255.1, s__Sabulitectum silens, 95.0, 75.95, 0.06	69.57	0.949744
HTR4_me2_bin.107	No	No	Yes	OTU1208	74.25	7.16	3.09	50.74	4402	Medium	782	2798	3	24	d__Bacteria;p__Desulfobacterota;c__Syntrophobacteria;o__BM002;f__BM002;g__BM002;s__	N/A	N/A	N/A	N/A	N/A	GCA_002899795.1	95	d__Bacteria;p__Desulfobacterota;c__Syntrophobacteria;o__BM002;f__BM002;g__BM002;s__BM002 sp002899795	90.26	0.6	d__Bacteria;p__Desulfobacterota;c__Syntrophobacteria;o__;f__;g__;s__	taxonomic classification defined by topology and ANI	N/A	N/A	71.45	0.945652
SRR13892604_me2_bin.183	No	No	Yes	OTU1188	83.35	3.78	3.09	56.94	4299	Medium	785	2588	2	34	d__Bacteria;p__Latescibacterota;c__Latescibacteria_A;o__4484-107;f__4484-107;g__4484-107;s__	N/A	N/A	N/A	N/A	N/A	GCA_002059205.1	95	d__Bacteria;p__Latescibacterota;c__Latescibacteria_A;o__4484-107;f__4484-107;g__4484-107;s__4484-107 sp002059205	87.04	0.57	d__Bacteria;p__Latescibacterota;c__Latescibacteria_A;o__;f__;g__;s__	taxonomic classification defined by topology and ANI	N/A	N/A	76.24	0.942604
3_PE_sbin_11_1	Yes	Yes	No	OTU1815	63.94	5.08	3.08	34.92	3686	Medium	909	3214	0	16	d__Bacteria;p__Caldatribacteriota;c__JS1;o__SB-45;f__34-128;g__34-128;s__34-128 sp003575245	GCA_003575245.1	95	d__Bacteria;p__Caldatribacteriota;c__JS1;o__SB-45;f__34-128;g__34-128;s__34-128 sp003575245	97.65	0.76	GCA_003575245.1	95	d__Bacteria;p__Caldatribacteriota;c__JS1;o__SB-45;f__34-128;g__34-128;s__34-128 sp003575245	97.65	0.76	d__Bacteria;p__Caldatribacteriota;c__JS1;o__SB-45;f__34-128;g__34-128;s__	taxonomic classification defined by topology and ANI	topological placement and ANI have congruent species assignments	GCA_002849045.2, s__34-128 sp002849045, 95.0, 91.07, 0.42; GCA_003451675.1, s__34-128 sp003451675, 95.0, 86.38, 0.41; GCA_003527405.1, s__34-128 sp003527405, 95.0, 85.88, 0.36; GCA_001773955.1, s__34-128 sp001773955, 95.0, 85.59, 0.39; GCA_002084865.1, s__34-128 sp002084865, 95.0, 85.11, 0.37; GCA_000405605.1, s__34-128 sp000405605, 95.0, 84.09, 0.27; GCA_000405345.1, s__34-128 sp000405345, 95.0,…	49.75	N/A
RS_12.bin.32	Yes	Yes	Yes	OTU1409	80.88	0.85	3.08	43.18	10620	Medium	406	2531	0	24	d__Bacteria;p__Acidobacteriota;c__Aminicenantia;o__Aminicenantales;f__Aminicenantaceae;g__;s__	N/A	N/A	N/A	N/A	N/A	N/A	N/A	N/A	N/A	N/A	d__Bacteria;p__Acidobacteriota;c__Aminicenantia;o__Aminicenantales;f__Aminicenantaceae;g__;s__	taxonomic novelty determined using RED	N/A	N/A	75.12	0.875818
7_SB_sbin_2_30	Yes	Yes	Yes	OTU1297	80.12	1.67	3.08	40.88	4077	Medium	849	2839	0	32	d__Bacteria;p__Desulfobacterota;c__Desulfobacteria;o__Desulfobacterales;f__BuS5;g__;s__	N/A	N/A	N/A	N/A	N/A	GCF_000472805.1	95	d__Bacteria;p__Desulfobacterota;c__Desulfobacteria;o__Desulfobacterales;f__BuS5;g__BuS5;s__BuS5 sp000472805	77.54	0.07	d__Bacteria;p__Desulfobacterota;c__Desulfobacteria;o__Desulfobacterales;f__;g__;s__	taxonomic classification defined by topology and ANI	N/A	N/A	64.05	0.803016
SRR13892589_me2_bin.68	No	No	Yes	OTU946	76.15	7.52	3.08	39.14	3915	Medium	849	2924	0	24	d__Bacteria;p__Proteobacteria;c__Gammaproteobacteria;o__Methylococcales;f__Methylomonadaceae;g__QPIN01;s__	N/A	N/A	N/A	N/A	N/A	N/A	N/A	N/A	N/A	N/A	d__Bacteria;p__Proteobacteria;c__Gammaproteobacteria;o__Methylococcales;f__Methylomonadaceae;g__QPIN01;s__	ANI	N/A	GCA_013139755.1, s__QPIN01 sp013139755, 95.0, 78.08, 0.23; GCA_003666325.1, s__QPIN01 sp003666325, 95.0, 77.73, 0.15; GCA_003666385.1, s__QPIN01 sp003666385, 95.0, 77.46, 0.16	71.07	0.932297
SRR18920791_me2_bin.23	No	Yes	Yes	OTU915	93.09	7.51	3.08	52.91	5981	Medium	627	3208	1	35	d__Bacteria;p__Proteobacteria;c__Gammaproteobacteria;o__Chromatiales;f__Sedimenticolaceae;g__;s__	N/A	N/A	N/A	N/A	N/A	N/A	N/A	N/A	N/A	N/A	d__Bacteria;p__Proteobacteria;c__Gammaproteobacteria;o__Chromatiales;f__Sedimenticolaceae;g__;s__	taxonomic novelty determined using RED	N/A	N/A	82.31	0.867571
HTR3_ma2_bin.003	No	No	Yes	OTU1209	89.23	4.49	3.08	50.5	3112	Medium	1160	3021	19	36	d__Bacteria;p__Desulfobacterota;c__Syntrophobacteria;o__BM002;f__BM002;g__BM002;s__	N/A	N/A	N/A	N/A	N/A	GCA_002899795.1	95	d__Bacteria;p__Desulfobacterota;c__Syntrophobacteria;o__BM002;f__BM002;g__BM002;s__BM002 sp002899795	93.33	0.8	d__Bacteria;p__Desulfobacterota;c__Syntrophobacteria;o__;f__;g__;s__	taxonomic classification defined by topology and ANI	N/A	N/A	80.84	0.977568
SRR13892606_ct_bin.193	No	Yes	Yes	OTU1652	77.53	7.81	3.07	40.18	2142	Medium	1536	2368	0	13	d__Bacteria;p__Bacteroidota;c__Bacteroidia;o__Bacteroidales;f__F082;g__B6-G9;s__	N/A	N/A	N/A	N/A	N/A	GCA_003650365.1	95	d__Bacteria;p__Bacteroidota;c__Bacteroidia;o__Bacteroidales;f__F082;g__B6-G9;s__B6-G9 sp003650365	83.14	0.68	d__Bacteria;p__Bacteroidota;c__Bacteroidia;o__Bacteroidales;f__F082;g__;s__	taxonomic classification defined by topology and ANI	N/A	N/A	57.34	0.971298
SRR12623517_me2_bin.68	No	No	Yes	OTU1040	91.88	2.75	3.07	37.3	7029	High	553	2898	3	42	d__Bacteria;p__WOR-3;c__WOR-3;o__SM23-42;f__SM23-42;g__SOIY01;s__	N/A	N/A	N/A	N/A	N/A	GCA_004376785.1	95	d__Bacteria;p__WOR-3;c__WOR-3;o__SM23-42;f__SM23-42;g__SOIY01;s__SOIY01 sp004376785	88.78	0.72	d__Bacteria;p__WOR-3;c__WOR-3;o__SM23-42;f__SM23-42;g__;s__	taxonomic classification defined by topology and ANI	N/A	N/A	85.86	0.94717
RS_18.bin.8	Yes	No	Yes	OTU1040	90.23	4.5	3.07	37.16	8746	High	490	2783	1	30	d__Bacteria;p__WOR-3;c__WOR-3;o__SM23-42;f__SM23-42;g__SOIY01;s__	N/A	N/A	N/A	N/A	N/A	GCA_004376785.1	95	d__Bacteria;p__WOR-3;c__WOR-3;o__SM23-42;f__SM23-42;g__SOIY01;s__SOIY01 sp004376785	87.77	0.7	d__Bacteria;p__WOR-3;c__WOR-3;o__SM23-42;f__SM23-42;g__;s__	taxonomic classification defined by topology and ANI	N/A	N/A	84.61	0.947033
S2_bin49	Yes	Yes	Yes	OTU1024	97.25	1.28	3.07	60.86	144023	High	62	2949	5	53	d__Bacteria;p__RBG-13-66-14;c__B26-G2;o__WVWN01;f__WVWN01;g__WVWN01;s__	N/A	N/A	N/A	N/A	N/A	GCA_011773985.1	95	d__Bacteria;p__RBG-13-66-14;c__B26-G2;o__WVWN01;f__WVWN01;g__WVWN01;s__WVWN01 sp011773985	80.58	0.6	d__Bacteria;p__RBG-13-66-14;c__B26-G2;o__;f__;g__;s__	taxonomic classification defined by topology and ANI	N/A	N/A	91.03	0.900889
SRR9649758_ma2_bin.2	No	No	Yes	OTU677	58.63	8.09	3.07	60.75	1562	Medium	1904	3321	2	27	d__Bacteria;p__Chloroflexota;c__Anaerolineae;o__B4-G1;f__B4-G1;g__B30-G15;s__	N/A	N/A	N/A	N/A	N/A	GCA_003648085.1	95	d__Bacteria;p__Chloroflexota;c__Anaerolineae;o__B4-G1;f__B4-G1;g__B30-G15;s__B30-G15 sp003648085	79.44	0.15	d__Bacteria;p__Chloroflexota;c__Anaerolineae;o__B4-G1;f__B4-G1;g__;s__	taxonomic classification defined by topology and ANI	N/A	N/A	44.13	0.874763
SRR18936874_ct_bin.125	No	Yes	Yes	OTU1721	86.2	2.75	3.06	35.03	15958	Medium	292	2874	2	48	d__Bacteria;p__WOR-3;c__UBA3073;o__;f__;g__;s__	N/A	N/A	N/A	N/A	N/A	N/A	N/A	N/A	N/A	N/A	d__Bacteria;p__WOR-3;c__UBA3073;o__;f__;g__;s__	taxonomic novelty determined using RED	N/A	N/A	77.8	0.532309
RS_9.bin.8	Yes	Yes	Yes	OTU1675	84.37	0	3.06	41.29	4245	Medium	829	2373	1	6	d__Bacteria;p__Calditrichota;c__Calditrichia;o__RBG-13-44-9;f__RBG-13-44-9;g__;s__	N/A	N/A	N/A	N/A	N/A	GCA_003854955.1	95	d__Bacteria;p__Calditrichota;c__Calditrichia;o__RBG-13-44-9;f__RBG-13-44-9;g__RQOF01;s__RQOF01 sp003854955	75.55	0.03	d__Bacteria;p__Calditrichota;c__Calditrichia;o__RBG-13-44-9;f__RBG-13-44-9;g__;s__	taxonomic classification defined by topology and ANI	N/A	N/A	82.43	0.836575
8_GM_cbin_28	Yes	No	Yes	OTU1136	54.77	5.96	3.06	50.78	1942	Medium	1616	3275	4	21	d__Archaea;p__Halobacteriota;c__Methanosarcinia;o__Methanosarcinales;f__ANME-2c;g__UBA203;s__	N/A	N/A	N/A	N/A	N/A	N/A	N/A	N/A	N/A	N/A	d__Archaea;p__Halobacteriota;c__Methanosarcinia;o__Methanosarcinales;f__ANME-2c;g__UBA203;s__	ANI	N/A	GCA_002503595.1, s__UBA203 sp002503595, 95.0, 86.26, 0.42; GCA_003661105.1, s__UBA203 sp003661105, 95.0, 85.96, 0.39; GCA_003194445.1, s__UBA203 sp003194445, 95.0, 85.93, 0.45; GCA_013572355.1, s__UBA203 sp013572355, 95.0, 85.67, 0.32; GCA_002506015.1, s__UBA203 sp002506015, 95.0, 81.35, 0.2; GCA_004211975.1, s__UBA203 sp004211975, 95.0, 80.55, 0.23; GCA_012961645.1, s__UBA203 sp012961645, 95.0, …	42.25	0.968774
4_MS_sbin_7	Yes	Yes	Yes	OTU1289	54.4	9.26	3.06	46.04	9131	Medium	456	2899	2	27	d__Bacteria;p__Desulfobacterota;c__Desulfobacteria;o__Desulfatiglandales;f__Desulfatiglandaceae;g__4484-190-2;s__	N/A	N/A	N/A	N/A	N/A	GCA_002050025.1	95	d__Bacteria;p__Desulfobacterota;c__Desulfobacteria;o__Desulfatiglandales;f__Desulfatiglandaceae;g__4484-190-2;s__4484-190-2 sp002050025	78.16	0.05	d__Bacteria;p__Desulfobacterota;c__Desulfobacteria;o__Desulfatiglandales;f__Desulfatiglandaceae;g__;s__	taxonomic classification defined by topology and ANI	N/A	N/A	42.47	0.853768
SRR13892585_me2_bin.28	No	No	Yes	OTU1217	74.59	4.42	3.06	41.99	7107	Medium	583	2745	1	22	d__Bacteria;p__Desulfobacterota;c__Desulfobacteria;o__Desulfobacterales;f__Desulfobacteraceae;g__Desulfobacula;s__	N/A	N/A	N/A	N/A	N/A	GCA_003647385.1	95	d__Bacteria;p__Desulfobacterota;c__Desulfobacteria;o__Desulfobacterales;f__Desulfobacteraceae;g__Desulfobacula;s__Desulfobacula sp003647385	81.21	0.4	d__Bacteria;p__Desulfobacterota;c__Desulfobacteria;o__Desulfobacterales;f__Desulfobacteraceae;g__Desulfobacula;s__	taxonomic classification defined by topology and ANI	N/A	GCA_014237455.1, s__Desulfobacula sp014237455, 95.0, 83.36, 0.6; GCA_014383445.1, s__Desulfobacula sp014383445, 95.0, 80.85, 0.48; GCA_013151635.1, s__Desulfobacula sp013151635, 95.0, 80.3, 0.57; GCF_000307105.1, s__Desulfobacula toluolica, 95.0, 79.8, 0.49; GCA_001799395.1, s__Desulfobacula sp001799395, 95.0, 77.25, 0.28; GCA_011390085.1, s__Desulfobacula sp011390085, 95.0, 77.2, 0.16; GCA_01139…	55.67	0.968774
SRR13892604_me2_bin.197	No	Yes	Yes	OTU592	80.05	3.78	3.06	68.08	4037	Medium	860	2770	0	34	d__Bacteria;p__Krumholzibacteriota;c__Krumholzibacteria;o__LZORAL124-64-63;f__LZORAL124-64-63;g__LZORAL124-64-63;s__	N/A	N/A	N/A	N/A	N/A	GCA_003646045.1	95	d__Bacteria;p__Krumholzibacteriota;c__Krumholzibacteria;o__LZORAL124-64-63;f__LZORAL124-64-63;g__LZORAL124-64-63;s__LZORAL124-64-63 sp003646045	79.15	0.33	d__Bacteria;p__Krumholzibacteriota;c__Krumholzibacteria;o__LZORAL124-64-63;f__LZORAL124-64-63;g__LZORAL124-64-63;s__	taxonomic classification defined by topology and ANI	N/A	GCA_002790835.1, s__LZORAL124-64-63 sp002790835, 95.0, 78.6, 0.29; GCA_002747875.1, s__LZORAL124-64-63 sp002747875, 95.0, 78.45, 0.3	65.67	0.907646
HTR8_me2_bin.8	No	Yes	Yes	OTU572	98.28	6.19	3.06	56.99	41062	Medium	144	2590	1	39	d__Bacteria;p__Krumholzibacteriota;c__Krumholzibacteria;o__Krumholzibacteriales;f__Krumholzibacteriaceae;g__;s__	N/A	N/A	N/A	N/A	N/A	N/A	N/A	N/A	N/A	N/A	d__Bacteria;p__Krumholzibacteriota;c__Krumholzibacteria;o__Krumholzibacteriales;f__Krumholzibacteriaceae;g__;s__	taxonomic novelty determined using RED	N/A	N/A	84.95	0.795069
SRR13892599_me2_bin.167	No	Yes	Yes	OTU1665	91.4	3.14	3.05	42.86	17528	High	293	2437	1	23	d__Bacteria;p__Bacteroidota;c__Bacteroidia;o__Bacteroidales;f__B18-G4;g__B18-G4;s__	N/A	N/A	N/A	N/A	N/A	GCA_003648575.1	95	d__Bacteria;p__Bacteroidota;c__Bacteroidia;o__Bacteroidales;f__B18-G4;g__B18-G4;s__B18-G4 sp003648575	79.9	0.35	d__Bacteria;p__Bacteroidota;c__Bacteroidia;o__Bacteroidales;f__B18-G4;g__B18-G4;s__	taxonomic classification defined by topology and ANI	N/A	GCA_013202965.1, s__B18-G4 sp013202965, 95.0, 78.94, 0.33	91.21	0.951498
HTR5_me2_bin.57	No	Yes	Yes	OTU1596	91.03	4.11	3.05	32.93	8087	High	495	2678	1	33	d__Bacteria;p__Bacteroidota;c__Bacteroidia;o__Flavobacteriales;f__Flavobacteriaceae;g__Flavivirga;s__	N/A	N/A	N/A	N/A	N/A	GCF_004791695.1	95	d__Bacteria;p__Bacteroidota;c__Bacteroidia;o__Flavobacteriales;f__Flavobacteriaceae;g__Flavivirga;s__Flavivirga rizhaonensis	84	0.7	d__Bacteria;p__Bacteroidota;c__Bacteroidia;o__Flavobacteriales;f__Flavobacteriaceae;g__Flavivirga;s__	taxonomic classification defined by topology and ANI	N/A	GCF_012910715.1, s__Flavivirga sp012910715, 95.0, 82.44, 0.68; GCF_002886045.1, s__Flavivirga eckloniae, 95.0, 81.55, 0.67	81.89	0.98265
SRR13892591_me2_bin.170	No	Yes	Yes	OTU1088	60.54	1.87	3.05	41.3	3068	Medium	1034	2655	1	27	d__Archaea;p__Asgardarchaeota;c__Lokiarchaeia;o__CR-4;f__AMARA-1;g__Prometheoarchaeum;s__	N/A	N/A	N/A	N/A	N/A	GCF_008000775.1	95	d__Archaea;p__Asgardarchaeota;c__Lokiarchaeia;o__CR-4;f__AMARA-1;g__Prometheoarchaeum;s__Prometheoarchaeum syntrophicum	74.56	0.01	d__Archaea;p__Asgardarchaeota;c__Lokiarchaeia;o__CR-4;f__AMARA-1;g__;s__	taxonomic classification defined by topology and ANI	N/A	N/A	46.82	0.829254
8_GM_cbin_23	Yes	Yes	Yes	OTU701	85	5.15	3.05	52.48	7274	Medium	545	2874	2	38	d__Bacteria;p__Chloroflexota;c__Anaerolineae;o__Anaerolineales;f__E44-bin32;g__E44-bin32;s__	N/A	N/A	N/A	N/A	N/A	GCA_004376465.1	95	d__Bacteria;p__Chloroflexota;c__Anaerolineae;o__Anaerolineales;f__E44-bin32;g__E44-bin32;s__E44-bin32 sp004376465	90.02	0.64	d__Bacteria;p__Chloroflexota;c__Anaerolineae;o__Anaerolineales;f__E44-bin32;g__E44-bin32;s__	taxonomic classification defined by topology and ANI	N/A	GCA_004376895.1, s__E44-bin32 sp004376895, 95.0, 86.57, 0.66	80.7	0.987287
HTR2_me2_bin.51	No	No	Yes	OTU657	56.99	9.02	3.05	48.09	3548	Medium	933	2700	0	27	d__Bacteria;p__Chloroflexota;c__Anaerolineae;o__Anaerolineales;f__UBA4823;g__DSPF01;s__	N/A	N/A	N/A	N/A	N/A	GCA_011055775.1	95	d__Bacteria;p__Chloroflexota;c__Anaerolineae;o__Anaerolineales;f__UBA4823;g__DSPF01;s__DSPF01 sp011055775	76.52	0.04	d__Bacteria;p__Chloroflexota;c__Anaerolineae;o__Anaerolineales;f__UBA4823;g__;s__	taxonomic classification defined by topology and ANI	N/A	N/A	48.34	0.901538
RS_8.bin.84	Yes	No	Yes	OTU648	63.77	4.91	3.05	47.94	2852	Medium	1143	2921	0	41	d__Bacteria;p__Chloroflexota;c__Anaerolineae;o__Anaerolineales;f__UBA4823;g__;s__	N/A	N/A	N/A	N/A	N/A	N/A	N/A	N/A	N/A	N/A	d__Bacteria;p__Chloroflexota;c__Anaerolineae;o__Anaerolineales;f__UBA4823;g__;s__	taxonomic classification fully defined by topology	N/A	N/A	50.11	0.849852
SRR14270297_me2_bin.66	No	No	Yes	OTU20	95.94	8.41	3.04	32.49	9791	Medium	470	2826	2	25	d__Bacteria;p__Firmicutes_A;c__Clostridia;o__Peptostreptococcales;f__Acidaminobacteraceae;g__;s__	N/A	N/A	N/A	N/A	N/A	GCA_002029975.1	95	d__Bacteria;p__Firmicutes_A;c__Clostridia;o__Peptostreptococcales;f__Acidaminobacteraceae;g__ML8-F1;s__ML8-F1 sp002029975	76.08	0.02	d__Bacteria;p__Firmicutes_A;c__Clostridia;o__Peptostreptococcales;f__Acidaminobacteraceae;g__;s__	taxonomic classification defined by topology and ANI	N/A	N/A	85.79	0.839599
SRR18920790_me2_bin.36	No	No	Yes	OTU915	87.84	9.64	3.04	52.73	5827	Medium	642	3140	1	40	d__Bacteria;p__Proteobacteria;c__Gammaproteobacteria;o__Chromatiales;f__Sedimenticolaceae;g__;s__	N/A	N/A	N/A	N/A	N/A	N/A	N/A	N/A	N/A	N/A	d__Bacteria;p__Proteobacteria;c__Gammaproteobacteria;o__Chromatiales;f__Sedimenticolaceae;g__;s__	taxonomic novelty determined using RED	N/A	N/A	68.41	0.866539
HTR8_vb_S1C17474	No	Yes	Yes	OTU168	92.6	4	3.03	50.6	17142	High	256	2305	3	34	d__Archaea;p__Thermoplasmatota;c__EX4484-6;o__EX4484-6;f__EX4484-6;g__;s__	N/A	N/A	N/A	N/A	N/A	GCA_002254385.1	95	d__Archaea;p__Thermoplasmatota;c__EX4484-6;o__EX4484-6;f__EX4484-6;g__EX4484-6;s__EX4484-6 sp002254385	75.85	0.07	d__Archaea;p__Thermoplasmatota;c__EX4484-6;o__EX4484-6;f__;g__;s__	taxonomic classification defined by topology and ANI	N/A	N/A	85.95	0.733989
SRR13892591_me2_bin.50	No	Yes	Yes	OTU1594	93.01	2.15	3.03	35.73	52789	High	128	2455	1	30	d__Bacteria;p__Bacteroidota;c__Bacteroidia;o__Bacteroidales;f__UBA1556;g__QNXT01;s__	N/A	N/A	N/A	N/A	N/A	GCA_003973505.1	95	d__Bacteria;p__Bacteroidota;c__Bacteroidia;o__Bacteroidales;f__UBA1556;g__QNXT01;s__QNXT01 sp003973505	78.46	0.35	d__Bacteria;p__Bacteroidota;c__Bacteroidia;o__Bacteroidales;f__UBA1556;g__;s__	taxonomic classification defined by topology and ANI	N/A	N/A	92.28	0.961311
S3_bin39	Yes	Yes	Yes	OTU1383	98.9	0	3.03	36.89	41533	High	150	2527	1	43	d__Bacteria;p__Cloacimonadota;c__Cloacimonadia;o__JGIOTU-2;f__JGIOTU-2;g__JGIOTU-2;s__	N/A	N/A	N/A	N/A	N/A	GCA_014382685.1	95	d__Bacteria;p__Cloacimonadota;c__Cloacimonadia;o__JGIOTU-2;f__JGIOTU-2;g__JGIOTU-2;s__JGIOTU-2 sp014382685	90.77	0.88	d__Bacteria;p__Cloacimonadota;c__Cloacimonadia;o__JGIOTU-2;f__JGIOTU-2;g__JGIOTU-2;s__	taxonomic classification defined by topology and ANI	N/A	GCA_002049945.1, s__JGIOTU-2 sp002049945, 95.0, 89.02, 0.89; GCA_000404785.1, s__JGIOTU-2 sp000404785, 95.0, 87.18, 0.71; GCA_011043895.1, s__JGIOTU-2 sp011043895, 95.0, 77.54, 0.23	93.53	0.976064
HTR5_stLFR_bin.14	No	Yes	Yes	OTU912	77.87	5.04	3.03	46.64	7159	Medium	495	2870	0	27	d__Bacteria;p__Proteobacteria;c__Gammaproteobacteria;o__Thiotrichales;f__UWMA-0217;g__UWMA-0217;s__	N/A	N/A	N/A	N/A	N/A	GCA_012961935.1	95	d__Bacteria;p__Proteobacteria;c__Gammaproteobacteria;o__Thiotrichales;f__UWMA-0217;g__UWMA-0217;s__UWMA-0217 sp012961935	80.34	0.41	d__Bacteria;p__Proteobacteria;c__Gammaproteobacteria;o__Thiotrichales;f__UWMA-0217;g__;s__	taxonomic classification defined by topology and ANI	N/A	N/A	76.35	0.93688
SRR19020594_me2_bin.30	No	Yes	Yes	OTU847	52.12	8.18	3.03	53.03	2728	Medium	1133	2847	0	9	d__Bacteria;p__Chloroflexota;c__Anaerolineae;o__Promineofilales;f__Promineofilaceae;g__UBA11865;s__	N/A	N/A	N/A	N/A	N/A	GCA_003519205.1	95	d__Bacteria;p__Chloroflexota;c__Anaerolineae;o__Promineofilales;f__Promineofilaceae;g__UBA11865;s__UBA11865 sp003519205	77.65	0.02	d__Bacteria;p__Chloroflexota;c__Anaerolineae;o__Promineofilales;f__Promineofilaceae;g__;s__	taxonomic classification defined by topology and ANI	N/A	N/A	39.05	0.88673
SRR13892605_vb_S1C5910	No	Yes	Yes	OTU69	95.05	2.2	3.03	46.99	54214	High	85	2853	0	44	d__Bacteria;p__Fermentibacterota;c__Fermentibacteria;o__Fermentibacterales;f__Fermentibacteraceae;g__Sabulitectum;s__	N/A	N/A	N/A	N/A	N/A	GCA_003646025.1	95	d__Bacteria;p__Fermentibacterota;c__Fermentibacteria;o__Fermentibacterales;f__Fermentibacteraceae;g__Sabulitectum;s__Sabulitectum sp003646025	78.03	0.3	d__Bacteria;p__Fermentibacterota;c__Fermentibacteria;o__Fermentibacterales;f__Fermentibacteraceae;g__Sabulitectum;s__	taxonomic classification defined by topology and ANI	N/A	GCA_001875255.1, s__Sabulitectum silens, 95.0, 76.64, 0.08; GCA_002748705.1, s__Sabulitectum sp002748705, 95.0, 76.49, 0.08	85.59	0.952515
SRR9649760_ma2_bin.2	No	No	Yes	OTU677	54.03	7.39	3.03	59.47	1609	Medium	1811	3357	6	28	d__Bacteria;p__Chloroflexota;c__Anaerolineae;o__B4-G1;f__B4-G1;g__B30-G15;s__	N/A	N/A	N/A	N/A	N/A	GCA_003648085.1	95	d__Bacteria;p__Chloroflexota;c__Anaerolineae;o__B4-G1;f__B4-G1;g__B30-G15;s__B30-G15 sp003648085	78.3	0.08	d__Bacteria;p__Chloroflexota;c__Anaerolineae;o__B4-G1;f__B4-G1;g__;s__	taxonomic classification defined by topology and ANI	N/A	N/A	42.76	0.878051
HTR6_me2_bin.19	No	No	Yes	OTU606	81.76	3.85	3.03	62.09	3788	Medium	874	2879	1	13	d__Bacteria;p__Gemmatimonadota;c__Gemmatimonadetes;o__Longimicrobiales;f__UBA6960;g__PXFI01;s__	N/A	N/A	N/A	N/A	N/A	N/A	N/A	N/A	N/A	N/A	d__Bacteria;p__Gemmatimonadota;c__Gemmatimonadetes;o__Longimicrobiales;f__UBA6960;g__;s__	taxonomic novelty determined using RED	N/A	N/A	65.89	0.890659
SRR13892600_me2_bin.136	No	Yes	Yes	OTU299	80.33	4.84	3.03	55.71	6990	Medium	501	2836	2	40	d__Bacteria;p__Planctomycetota;c__Phycisphaerae;o__SM23-33;f__SM23-33;g__;s__	N/A	N/A	N/A	N/A	N/A	N/A	N/A	N/A	N/A	N/A	d__Bacteria;p__Planctomycetota;c__Phycisphaerae;o__SM23-33;f__SM23-33;g__;s__	taxonomic classification fully defined by topology	N/A	N/A	64.2	0.775505
HTR9_me2_bin.24	No	No	Yes	OTU934	80.37	6.24	3.02	43.25	5062	Medium	704	2724	1	23	d__Bacteria;p__Proteobacteria;c__Gammaproteobacteria;o__SZUA-229;f__SZUA-229;g__GCA-2746365;s__	N/A	N/A	N/A	N/A	N/A	GCA_002401185.1	95	d__Bacteria;p__Proteobacteria;c__Gammaproteobacteria;o__SZUA-229;f__SZUA-229;g__GCA-2746365;s__GCA-2746365 sp002401185	77.12	0.14	d__Bacteria;p__Proteobacteria;c__Gammaproteobacteria;o__SZUA-229;f__SZUA-229;g__GCA-2746365;s__	taxonomic classification defined by topology and ANI	N/A	GCA_013138755.1, s__GCA-2746365 sp013138755, 95.0, 78.98, 0.21; GCA_002746365.1, s__GCA-2746365 sp002746365, 95.0, 77.62, 0.24; GCA_011321985.1, s__GCA-2746365 sp011321985, 95.0, 77.54, 0.17; GCA_013041745.1, s__GCA-2746365 sp013041745, 95.0, 77.13, 0.21; GCA_011051475.1, s__GCA-2746365 sp011051475, 95.0, 76.57, 0.1	62.89	0.957921
S5_bin24	Yes	Yes	Yes	OTU650	81.36	1.09	3.02	48.52	18809	Medium	265	2708	0	34	d__Bacteria;p__Chloroflexota;c__Anaerolineae;o__Anaerolineales;f__UBA4823;g__;s__	N/A	N/A	N/A	N/A	N/A	N/A	N/A	N/A	N/A	N/A	d__Bacteria;p__Chloroflexota;c__Anaerolineae;o__Anaerolineales;f__UBA4823;g__;s__	taxonomic classification fully defined by topology	N/A	N/A	83.32	0.890996
SRR18920790_me2_bin.8	No	No	Yes	OTU541	93.7	8.16	3.02	63.91	5977	Medium	639	2623	1	45	d__Bacteria;p__Eisenbacteria;c__;o__;f__;g__;s__	N/A	N/A	N/A	N/A	N/A	N/A	N/A	N/A	N/A	N/A	d__Bacteria;p__;c__;o__;f__;g__;s__	taxonomic novelty determined using RED	N/A	N/A	76.37	0.386494
SRR13892601_ct_bin.93	No	Yes	Yes	OTU392	93.45	8.72	3.02	56.93	4662	Medium	809	3094	0	29	d__Bacteria;p__Proteobacteria;c__Alphaproteobacteria;o__Rhodobacterales;f__Rhodobacteraceae;g__Marinosulfonomonas;s__	N/A	N/A	N/A	N/A	N/A	N/A	N/A	N/A	N/A	N/A	d__Bacteria;p__Proteobacteria;c__Alphaproteobacteria;o__Rhodobacterales;f__Rhodobacteraceae;g__Marinosulfonomonas;s__	taxonomic classification defined by topology and ANI	N/A	GCA_002732995.1, s__Marinosulfonomonas sp002732995, 95.0, 81.7, 0.62; GCF_003544895.1, s__Marinosulfonomonas sp003544895, 95.0, 80.61, 0.74; GCA_001321835.1, s__Marinosulfonomonas sp001321835, 95.0, 79.35, 0.34; GCA_002352425.1, s__Marinosulfonomonas sp002352425, 95.0, 79.03, 0.53; GCA_003535335.1, s__Marinosulfonomonas sp003535335, 95.0, 78.28, 0.31; GCA_002748285.1, s__Marinosulfonomonas sp0027…	81.18	0.961624
Co_bin153	Yes	Yes	Yes	OTU1846	68.9	3.74	3.01	30.45	4692	Medium	751	2918	0	16	d__Archaea;p__Asgardarchaeota;c__Lokiarchaeia;o__CR-4;f__SOKP01;g__SDNM01;s__	N/A	N/A	N/A	N/A	N/A	GCA_004524515.1	95	d__Archaea;p__Asgardarchaeota;c__Lokiarchaeia;o__CR-4;f__SOKP01;g__SDNM01;s__SDNM01 sp004524515	77.24	0.27	d__Archaea;p__Asgardarchaeota;c__Lokiarchaeia;o__CR-4;f__SOKP01;g__SDNM01;s__	taxonomic classification defined by topology and ANI	N/A	GCA_004524385.1, s__SDNM01 sp004524385, 95.0, 76.59, 0.12; GCA_004524535.1, s__SDNM01 sp004524535, 95.0, 76.29, 0.11; GCA_004524425.1, s__SDNM01 sp004524425, 95.0, 75.44, 0.08	59.91	0.906466
S4_bin26	Yes	Yes	Yes	OTU1156	97.88	0	3.01	41.57	40847	High	177	3053	0	41	d__Archaea;p__Halobacteriota;c__Methanosarcinia;o__Methanosarcinales;f__Methanosarcinaceae;g__;s__	N/A	N/A	N/A	N/A	N/A	N/A	N/A	N/A	N/A	N/A	d__Archaea;p__Halobacteriota;c__Methanosarcinia;o__Methanosarcinales;f__Methanosarcinaceae;g__;s__	taxonomic classification fully defined by topology	N/A	N/A	97.46	0.721793
SRR18920794_me2_bin.100	No	Yes	Yes	OTU1076	89.35	4.9	3.01	38.98	15053	Medium	304	2478	0	30	d__Bacteria;p__Verrucomicrobiota;c__Lentisphaeria;o__Victivallales;f__JAADHT01;g__;s__	N/A	N/A	N/A	N/A	N/A	GCA_013151705.1	95	d__Bacteria;p__Verrucomicrobiota;c__Lentisphaeria;o__Victivallales;f__JAADHT01;g__JAADHT01;s__JAADHT01 sp013151705	75.77	0.01	d__Bacteria;p__Verrucomicrobiota;c__Lentisphaeria;o__Victivallales;f__;g__;s__	taxonomic classification defined by topology and ANI	N/A	N/A	76.08	0.779487
SRR18936872_ct_bin.120	No	Yes	Yes	OTU625	77.2	5.65	3.01	57.77	2180	Medium	1474	3531	0	22	d__Bacteria;p__Spirochaetota;c__Spirochaetia;o__Spirochaetales_C;f__SLST01;g__;s__	N/A	N/A	N/A	N/A	N/A	N/A	N/A	N/A	N/A	N/A	d__Bacteria;p__Spirochaetota;c__Spirochaetia;o__Spirochaetales_C;f__;g__;s__	taxonomic novelty determined using RED	N/A	N/A	58.98	0.823325
SRR19020584_ct_bin.27	No	Yes	Yes	OTU549	60.44	7.52	3.01	64.86	1883	Medium	1661	2983	2	29	d__Bacteria;p__Gemmatimonadota;c__;o__;f__;g__;s__	N/A	N/A	N/A	N/A	N/A	N/A	N/A	N/A	N/A	N/A	d__Bacteria;p__Gemmatimonadota;c__;o__;f__;g__;s__	taxonomic novelty determined using RED	N/A	N/A	33.39	0.40369
SRR13892600_me2_bin.155	No	Yes	Yes	OTU544	90.74	6.04	3.01	64.25	7134	Medium	551	2725	1	41	d__Bacteria;p__Eisenbacteria;c__;o__;f__;g__;s__	N/A	N/A	N/A	N/A	N/A	N/A	N/A	N/A	N/A	N/A	d__Bacteria;p__;c__;o__;f__;g__;s__	taxonomic novelty determined using RED	N/A	N/A	73.4	0.382053
HTR10_me2_bin.39	No	Yes	Yes	OTU1187	80.64	7.89	3.01	56.59	4168	Medium	798	2550	2	37	d__Bacteria;p__Latescibacterota;c__Latescibacteria_A;o__4484-107;f__4484-107;g__4484-107;s__	N/A	N/A	N/A	N/A	N/A	GCA_002059205.1	95	d__Bacteria;p__Latescibacterota;c__Latescibacteria_A;o__4484-107;f__4484-107;g__4484-107;s__4484-107 sp002059205	85.59	0.49	d__Bacteria;p__Latescibacterota;c__Latescibacteria_A;o__;f__;g__;s__	taxonomic classification defined by topology and ANI	N/A	N/A	75.72	0.929469
SRR18936876_ct_bin.60	No	No	Yes	OTU1666	54.61	5.72	3	45.77	1651	Medium	1833	2834	0	12	d__Bacteria;p__Bacteroidota;c__Bacteroidia;o__Bacteroidales;f__SM23-62;g__SM23-62;s__	N/A	N/A	N/A	N/A	N/A	GCA_001303955.1	95	d__Bacteria;p__Bacteroidota;c__Bacteroidia;o__Bacteroidales;f__SM23-62;g__SM23-62;s__SM23-62 sp001303955	84.6	0.78	d__Bacteria;p__Bacteroidota;c__Bacteroidia;o__Bacteroidales;f__SM23-62;g__SM23-62;s__	taxonomic classification defined by topology and ANI	N/A	GCA_011053095.1, s__SM23-62 sp011053095, 95.0, 76.71, 0.11	42.57	0.964038
SRR13892591_ct_bin.265	No	Yes	Yes	OTU1037	96.7	0	3	45.13	82105	High	104	2394	2	46	d__Bacteria;p__UBP14;c__UBA6098;o__UBA6098;f__UBA6098;g__UBA6098;s__	N/A	N/A	N/A	N/A	N/A	GCA_002428525.1	95	d__Bacteria;p__UBP14;c__UBA6098;o__UBA6098;f__UBA6098;g__UBA6098;s__UBA6098 sp002428525	76.7	0.09	d__Bacteria;p__UBP14;c__UBA6098;o__UBA6098;f__UBA6098;g__UBA6098;s__	taxonomic classification defined by topology and ANI	N/A	GCA_011388305.1, s__UBA6098 sp011388305, 95.0, 76.51, 0.05	91.96	0.906452
SRR18936872_me2_bin.36	No	Yes	Yes	OTU64	92.86	2.26	3	47.9	19957	High	248	2754	1	40	d__Bacteria;p__Fermentibacterota;c__Fermentibacteria;o__Fermentibacterales;f__Fermentibacteraceae;g__Sabulitectum;s__	N/A	N/A	N/A	N/A	N/A	GCA_003646025.1	95	d__Bacteria;p__Fermentibacterota;c__Fermentibacteria;o__Fermentibacterales;f__Fermentibacteraceae;g__Sabulitectum;s__Sabulitectum sp003646025	77.69	0.24	d__Bacteria;p__Fermentibacterota;c__Fermentibacteria;o__Fermentibacterales;f__Fermentibacteraceae;g__Sabulitectum;s__	taxonomic classification defined by topology and ANI	N/A	GCA_001875255.1, s__Sabulitectum silens, 95.0, 76.91, 0.09; GCA_002748705.1, s__Sabulitectum sp002748705, 95.0, 76.87, 0.09	84.08	0.948169
S2_bin28	Yes	Yes	Yes	OTU36	88.67	4.16	3	44.37	6404	Medium	545	2735	0	30	d__Bacteria;p__Desulfobacterota;c__;o__;f__;g__;s__	N/A	N/A	N/A	N/A	N/A	N/A	N/A	N/A	N/A	N/A	d__Bacteria;p__Desulfobacterota;c__;o__;f__;g__;s__	taxonomic novelty determined using RED	N/A	N/A	77.41	0.372054
7_SB_sbin_6_10	Yes	Yes	Yes	OTU1763	62.76	2.8	2.99	31.1	8559	Medium	417	2778	1	15	d__Archaea;p__Asgardarchaeota;c__Lokiarchaeia;o__CR-4;f__AMARA-1;g__Prometheoarchaeum;s__	N/A	N/A	N/A	N/A	N/A	GCF_008000775.1	95	d__Archaea;p__Asgardarchaeota;c__Lokiarchaeia;o__CR-4;f__AMARA-1;g__Prometheoarchaeum;s__Prometheoarchaeum syntrophicum	81.46	0.68	d__Archaea;p__Asgardarchaeota;c__Lokiarchaeia;o__CR-4;f__AMARA-1;g__;s__	taxonomic classification defined by topology and ANI	N/A	N/A	52.3	0.946839
SRR13892603_ma2_bin.341	No	Yes	Yes	OTU1336	52.23	9.83	2.99	43.85	1544	Medium	1893	2877	1	30	d__Bacteria;p__Desulfobacterota;c__Desulfobacteria;o__Desulfobacterales;f__BuS5;g__;s__	N/A	N/A	N/A	N/A	N/A	GCF_000472805.1	95	d__Bacteria;p__Desulfobacterota;c__Desulfobacteria;o__Desulfobacterales;f__BuS5;g__BuS5;s__BuS5 sp000472805	74.49	0.01	d__Bacteria;p__Desulfobacterota;c__Desulfobacteria;o__Desulfobacterales;f__;g__;s__	taxonomic classification defined by topology and ANI	N/A	N/A	31.47	0.816434
SRR19020584_me2_bin.42	No	No	Yes	OTU596	80.17	9.07	2.99	59.35	3874	Medium	871	2648	1	26	d__Bacteria;p__Acidobacteriota;c__Aminicenantia;o__Aminicenantales;f__Aminicenantaceae;g__WTAW01;s__	N/A	N/A	N/A	N/A	N/A	GCA_013139435.1	95	d__Bacteria;p__Acidobacteriota;c__Aminicenantia;o__Aminicenantales;f__Aminicenantaceae;g__WTAW01;s__WTAW01 sp013139435	79.54	0.03	d__Bacteria;p__Acidobacteriota;c__Aminicenantia;o__Aminicenantales;f__Aminicenantaceae;g__;s__	taxonomic classification defined by topology and ANI	N/A	N/A	73.32	0.876994
SRR18936874_me2_bin.10	No	No	Yes	OTU575	89.5	8.19	2.99	56.7	4989	Medium	698	2702	2	31	d__Bacteria;p__Krumholzibacteriota;c__Krumholzibacteria;o__Krumholzibacteriales;f__Krumholzibacteriaceae;g__;s__	N/A	N/A	N/A	N/A	N/A	N/A	N/A	N/A	N/A	N/A	d__Bacteria;p__Krumholzibacteriota;c__Krumholzibacteria;o__Krumholzibacteriales;f__Krumholzibacteriaceae;g__;s__	taxonomic novelty determined using RED	N/A	N/A	81.58	0.796066
SRR13892605_ct_bin.130	No	No	Yes	OTU531	73.01	3.85	2.99	57.47	3567	Medium	946	2709	1	21	d__Bacteria;p__Krumholzibacteriota;c__Krumholzibacteria;o__WVZY01;f__WVZY01;g__;s__	N/A	N/A	N/A	N/A	N/A	GCA_011772205.1	95	d__Bacteria;p__Krumholzibacteriota;c__Krumholzibacteria;o__WVZY01;f__WVZY01;g__WVZY01;s__WVZY01 sp011772205	76.16	0.02	d__Bacteria;p__Krumholzibacteriota;c__Krumholzibacteria;o__;f__;g__;s__	taxonomic classification defined by topology and ANI	N/A	N/A	63.29	0.753738
SRR18936874_me2_bin.40	No	Yes	Yes	OTU1619	93.41	3.11	2.98	39.89	18797	High	327	2399	3	32	d__Bacteria;p__Bacteroidota;c__Bacteroidia;o__Bacteroidales;f__VadinHA17;g__;s__	N/A	N/A	N/A	N/A	N/A	N/A	N/A	N/A	N/A	N/A	d__Bacteria;p__Bacteroidota;c__Bacteroidia;o__Bacteroidales;f__VadinHA17;g__;s__	taxonomic novelty determined using RED	N/A	N/A	89.1	0.884102
7_SB_cbin_247	Yes	Yes	No	OTU1061	89.82	8.12	2.98	48.03	5700	Medium	625	2475	1	31	d__Bacteria;p__Planctomycetota;c__Planctomycetes;o__Pirellulales;f__UBA1268;g__UBA1268;s__UBA1268 sp014238855	GCA_014238855.1	95	d__Bacteria;p__Planctomycetota;c__Planctomycetes;o__Pirellulales;f__UBA1268;g__UBA1268;s__UBA1268 sp014238855	98.9	0.85	GCA_014238855.1	95	d__Bacteria;p__Planctomycetota;c__Planctomycetes;o__Pirellulales;f__UBA1268;g__UBA1268;s__UBA1268 sp014238855	98.9	0.85	d__Bacteria;p__Planctomycetota;c__Planctomycetes;o__Pirellulales;f__UBA1268;g__UBA1268;s__	taxonomic classification defined by topology and ANI	topological placement and ANI have congruent species assignments	GCA_002862165.1, s__UBA1268 sp002862165, 95.0, 87.4, 0.61; GCA_002171115.1, s__UBA1268 sp002171115, 95.0, 80.8, 0.36; GCA_002862175.1, s__UBA1268 sp002862175, 95.0, 80.4, 0.39; GCA_002712395.1, s__UBA1268 sp002712395, 95.0, 79.69, 0.38; GCA_003509235.1, s__UBA1268 sp003509235, 95.0, 79.21, 0.33; GCA_002694955.1, s__UBA1268 sp002694955, 95.0, 78.27, 0.3; GCA_009922585.1, s__UBA1268 sp009922585, 95…	64.3	N/A
SRR13892588_me2_bin.100	No	Yes	Yes	OTU591	63.85	8.16	2.98	60.87	3437	Medium	940	2841	0	16	d__Bacteria;p__Krumholzibacteriota;c__Krumholzibacteria;o__LZORAL124-64-63;f__LZORAL124-64-63;g__;s__	N/A	N/A	N/A	N/A	N/A	N/A	N/A	N/A	N/A	N/A	d__Bacteria;p__Krumholzibacteriota;c__Krumholzibacteria;o__LZORAL124-64-63;f__LZORAL124-64-63;g__;s__	taxonomic classification fully defined by topology	N/A	N/A	44.69	0.74441
SRR18920791_me2_bin.1	No	Yes	Yes	OTU541	88.3	4.95	2.98	63.87	5077	Medium	712	2620	3	39	d__Bacteria;p__Eisenbacteria;c__;o__;f__;g__;s__	N/A	N/A	N/A	N/A	N/A	N/A	N/A	N/A	N/A	N/A	d__Bacteria;p__;c__;o__;f__;g__;s__	taxonomic novelty determined using RED	N/A	N/A	77.78	0.388842
HTR12_me2_bin.40	No	No	Yes	OTU493	53.23	5.09	2.98	59.05	2932	Medium	1039	3007	0	26	d__Bacteria;p__Gemmatimonadota;c__Gemmatimonadetes;o__Gemmatimonadales;f__GWC2-71-9;g__WVYX01;s__	N/A	N/A	N/A	N/A	N/A	GCA_011772755.1	95	d__Bacteria;p__Gemmatimonadota;c__Gemmatimonadetes;o__Gemmatimonadales;f__GWC2-71-9;g__WVYX01;s__WVYX01 sp011772755	75.86	0.03	d__Bacteria;p__Gemmatimonadota;c__Gemmatimonadetes;o__Gemmatimonadales;f__GWC2-71-9;g__;s__	taxonomic classification defined by topology and ANI	N/A	N/A	43.14	0.869048
8_GM_cbin_47	Yes	Yes	Yes	OTU300	95.39	0.13	2.98	57.26	26750	High	176	2627	1	48	d__Bacteria;p__Planctomycetota;c__Phycisphaerae;o__SM23-33;f__SM23-33;g__;s__	N/A	N/A	N/A	N/A	N/A	N/A	N/A	N/A	N/A	N/A	d__Bacteria;p__Planctomycetota;c__Phycisphaerae;o__SM23-33;f__SM23-33;g__;s__	taxonomic classification fully defined by topology	N/A	N/A	83.3	0.817717
Co_bin105	Yes	Yes	Yes	OTU252	83.64	7.69	2.97	33.74	11726	Medium	358	2808	0	30	d__Archaea;p__Asgardarchaeota;c__Heimdallarchaeia;o__UBA460;f__UBA460;g__;s__	N/A	N/A	N/A	N/A	N/A	N/A	N/A	N/A	N/A	N/A	d__Archaea;p__Asgardarchaeota;c__Heimdallarchaeia;o__;f__;g__;s__	taxonomic novelty determined using RED	N/A	N/A	72.91	0.799782
SRR13892590_me2_bin.13	No	Yes	Yes	OTU1704	89.43	3.79	2.97	35.88	25179	Medium	188	2738	3	35	d__Bacteria;p__Bdellovibrionota;c__Bacteriovoracia;o__Bacteriovoracales;f__Bacteriovoracaceae;g__;s__	N/A	N/A	N/A	N/A	N/A	N/A	N/A	N/A	N/A	N/A	d__Bacteria;p__Bdellovibrionota;c__Bacteriovoracia;o__Bacteriovoracales;f__Bacteriovoracaceae;g__;s__	taxonomic classification fully defined by topology	N/A	N/A	79.25	0.789813
SRR18920791_me2_bin.55	No	Yes	Yes	OTU1653	58.63	3.53	2.97	38.58	5550	Medium	651	2594	0	24	d__Bacteria;p__Bacteroidota;c__Bacteroidia;o__Bacteroidales;f__F082;g__JAADID01;s__	N/A	N/A	N/A	N/A	N/A	GCA_013151505.1	95	d__Bacteria;p__Bacteroidota;c__Bacteroidia;o__Bacteroidales;f__F082;g__JAADID01;s__JAADID01 sp013151505	75.88	0.05	d__Bacteria;p__Bacteroidota;c__Bacteroidia;o__Bacteroidales;f__F082;g__;s__	taxonomic classification defined by topology and ANI	N/A	N/A	62.6	0.919494
RS_11.bin.32	Yes	Yes	Yes	OTU1420	82.77	3.3	2.97	49.82	4017	Medium	900	2971	0	13	d__Bacteria;p__Desulfobacterota;c__Desulfobulbia;o__Desulfobulbales;f__Desulfurivibrionaceae;g__;s__	N/A	N/A	N/A	N/A	N/A	N/A	N/A	N/A	N/A	N/A	d__Bacteria;p__Desulfobacterota;c__Desulfobulbia;o__Desulfobulbales;f__Desulfurivibrionaceae;g__;s__	taxonomic novelty determined using RED	N/A	N/A	68.47	0.734102
SRR13892593_ct_bin.161	No	Yes	Yes	OTU140	86.14	2.77	2.97	65.09	3750	Medium	931	2684	1	41	d__Bacteria;p__Planctomycetota;c__DG-23;o__;f__;g__;s__	N/A	N/A	N/A	N/A	N/A	N/A	N/A	N/A	N/A	N/A	d__Bacteria;p__Planctomycetota;c__;o__;f__;g__;s__	taxonomic novelty determined using RED	N/A	N/A	65.83	0.503303
7_SB_cbin_46	Yes	No	Yes	OTU140	70.26	1.14	2.97	64.78	4085	Medium	821	2766	2	36	d__Bacteria;p__Planctomycetota;c__DG-23;o__;f__;g__;s__	N/A	N/A	N/A	N/A	N/A	N/A	N/A	N/A	N/A	N/A	d__Bacteria;p__Planctomycetota;c__;o__;f__;g__;s__	taxonomic novelty determined using RED	N/A	N/A	44.87	0.500605
SRR18936876_vb_S1C23281	No	Yes	Yes	OTU1226	80.3	3.64	2.97	63.85	14087	Medium	299	2642	0	32	d__Bacteria;p__Chloroflexota;c__Anaerolineae;o__Promineofilales;f__UBA4811;g__GLR113;s__	N/A	N/A	N/A	N/A	N/A	GCA_013139935.1	95	d__Bacteria;p__Chloroflexota;c__Anaerolineae;o__Promineofilales;f__UBA4811;g__GLR113;s__GLR113 sp013139935	76.36	0.14	d__Bacteria;p__Chloroflexota;c__Anaerolineae;o__Promineofilales;f__UBA4811;g__;s__	taxonomic classification defined by topology and ANI	N/A	N/A	81.18	0.865137
HTR3_me2_bin.28	No	Yes	Yes	OTU585	97.41	9.47	2.97	61.27	6137	Medium	610	2588	2	36	d__Bacteria;p__Krumholzibacteriota;c__Krumholzibacteria;o__LZORAL124-64-63;f__LZORAL124-64-63;g__;s__	N/A	N/A	N/A	N/A	N/A	N/A	N/A	N/A	N/A	N/A	d__Bacteria;p__Krumholzibacteriota;c__Krumholzibacteria;o__LZORAL124-64-63;f__LZORAL124-64-63;g__;s__	taxonomic novelty determined using RED	N/A	N/A	76.81	0.849003
SRR13892606_me2_bin.39	No	Yes	No	OTU421	92.38	3.78	2.97	65.98	6742	High	560	2771	0	39	d__Bacteria;p__Proteobacteria;c__Gammaproteobacteria;o__Pseudomonadales;f__Alcanivoracaceae;g__Alcanivorax;s__Alcanivorax sp002354605	GCF_900182625.1	95	d__Bacteria;p__Proteobacteria;c__Gammaproteobacteria;o__Pseudomonadales;f__Alcanivoracaceae;g__Alcanivorax;s__Alcanivorax sp002354605	98.82	0.97	GCF_900182625.1	95	d__Bacteria;p__Proteobacteria;c__Gammaproteobacteria;o__Pseudomonadales;f__Alcanivoracaceae;g__Alcanivorax;s__Alcanivorax sp002354605	98.82	0.97	d__Bacteria;p__Proteobacteria;c__Gammaproteobacteria;o__Pseudomonadales;f__Alcanivoracaceae;g__Alcanivorax;s__	taxonomic classification defined by topology and ANI	topological placement and ANI have congruent species assignments	GCA_009711585.1, s__Alcanivorax sp009711585, 95.0, 95.24, 0.96; GCA_002389055.1, s__Alcanivorax sp002389055, 95.0, 93.17, 0.87; GCA_013128495.1, s__Alcanivorax sp002313655, 95.0, 85.26, 0.87; GCF_005938655.1, s__Alcanivorax gelatiniphagus, 95.0, 84.6, 0.84; GCF_002864685.1, s__Alcanivorax mobilis, 95.0, 82.11, 0.79; GCF_000300005.1, s__Alcanivorax dieselolei, 95.0, 80.41, 0.7; GCF_900217905.1, s_…	68.65	N/A
2_HM_cbin_28	Yes	Yes	No	OTU1629	96.64	3.3	2.96	41.44	10486	High	391	2506	0	40	d__Bacteria;p__Marinisomatota;c__UBA2242;o__UBA2242;f__UBA2242;g__UBA9312;s__UBA9312 sp003527965	GCA_003527965.1	95	d__Bacteria;p__Marinisomatota;c__UBA2242;o__UBA2242;f__UBA2242;g__UBA9312;s__UBA9312 sp003527965	99.64	0.89	GCA_003527965.1	95	d__Bacteria;p__Marinisomatota;c__UBA2242;o__UBA2242;f__UBA2242;g__UBA9312;s__UBA9312 sp003527965	99.64	0.89	d__Bacteria;p__Marinisomatota;c__UBA2242;o__UBA2242;f__UBA2242;g__;s__	taxonomic classification defined by topology and ANI	topological placement and ANI have congruent species assignments	N/A	88.01	N/A
SRR18936874_ct_bin.159	No	Yes	Yes	OTU170	72.11	3.6	2.96	62.47	2673	Medium	1233	3238	0	22	d__Archaea;p__Thermoplasmatota;c__EX4484-6;o__;f__;g__;s__	N/A	N/A	N/A	N/A	N/A	N/A	N/A	N/A	N/A	N/A	d__Archaea;p__Thermoplasmatota;c__;o__;f__;g__;s__	taxonomic novelty determined using RED	N/A	N/A	53.92	0.358149
SRR13892602_me2_bin.26	No	Yes	Yes	OTU1438	95.45	2.27	2.96	46.27	25787	High	183	2557	2	44	d__Bacteria;p__Planctomycetota;c__Phycisphaerae;o__Sedimentisphaerales;f__Anaerohalophaeraceae;g__DRGS01;s__	N/A	N/A	N/A	N/A	N/A	GCA_011053245.1	95	d__Bacteria;p__Planctomycetota;c__Phycisphaerae;o__Sedimentisphaerales;f__Anaerohalophaeraceae;g__DRGS01;s__DRGS01 sp011053245	77.26	0.06	d__Bacteria;p__Planctomycetota;c__Phycisphaerae;o__Sedimentisphaerales;f__Anaerohalophaeraceae;g__;s__	taxonomic classification defined by topology and ANI	N/A	N/A	87	0.86436
RS_2.bin.24	Yes	Yes	Yes	OTU1312	77.78	2.83	2.96	40	4438	Medium	773	2618	0	34	d__Bacteria;p__Desulfobacterota;c__Desulfobacteria;o__Desulfobacterales;f__ETH-SRB1;g__B13-G4;s__	N/A	N/A	N/A	N/A	N/A	N/A	N/A	N/A	N/A	N/A	d__Bacteria;p__Desulfobacterota;c__Desulfobacteria;o__Desulfobacterales;f__ETH-SRB1;g__B13-G4;s__	ANI	N/A	GCA_014237365.1, s__B13-G4 sp014237365, 95.0, 84.56, 0.51; GCA_003647525.1, s__B13-G4 sp003647525, 95.0, 84.07, 0.34; GCA_013792055.1, s__B13-G4 sp013792055, 95.0, 83.18, 0.37	65.32	0.920217
SRR19020591_me2_bin.17	No	Yes	Yes	OTU85	81.25	3.58	2.96	47.93	5257	Medium	652	2717	3	27	d__Bacteria;p__Fermentibacterota;c__Fermentibacteria;o__Fermentibacterales;f__Fermentibacteraceae;g__Aegiribacteria;s__	N/A	N/A	N/A	N/A	N/A	GCA_013138965.1	95	d__Bacteria;p__Fermentibacterota;c__Fermentibacteria;o__Fermentibacterales;f__Fermentibacteraceae;g__Aegiribacteria;s__Aegiribacteria sp013138965	85.93	0.65	d__Bacteria;p__Fermentibacterota;c__Fermentibacteria;o__Fermentibacterales;f__Fermentibacteraceae;g__Aegiribacteria;s__	taxonomic classification defined by topology and ANI	N/A	GCA_003644925.1, s__Aegiribacteria sp003644925, 95.0, 81.56, 0.57; GCA_002030045.1, s__Aegiribacteria sp002030045, 95.0, 76.74, 0.06	67.08	0.966571
HTR3_me2_bin.40	No	No	Yes	OTU426	77.96	9.38	2.96	58.88	3895	Medium	864	3089	0	25	d__Bacteria;p__Proteobacteria;c__Gammaproteobacteria;o__Woeseiales;f__Woeseiaceae;g__JAACFE01;s__	N/A	N/A	N/A	N/A	N/A	N/A	N/A	N/A	N/A	N/A	d__Bacteria;p__Proteobacteria;c__Gammaproteobacteria;o__Woeseiales;f__Woeseiaceae;g__;s__	taxonomic novelty determined using RED	N/A	N/A	72.36	0.936782
SRR18936880_ma2_bin.4	No	Yes	No	OTU1163	96.9	1.41	2.95	38.98	15963	High	381	3086	2	34	d__Archaea;p__Halobacteriota;c__Methanosarcinia;o__Methanosarcinales;f__HR1;g__HR1;s__HR1 sp002926195	GCA_002926195.1	95	d__Archaea;p__Halobacteriota;c__Methanosarcinia;o__Methanosarcinales;f__HR1;g__HR1;s__HR1 sp002926195	96.6	0.83	GCA_002926195.1	95	d__Archaea;p__Halobacteriota;c__Methanosarcinia;o__Methanosarcinales;f__HR1;g__HR1;s__HR1 sp002926195	96.6	0.83	d__Archaea;p__Halobacteriota;c__Methanosarcinia;o__Methanosarcinales;f__HR1;g__;s__	taxonomic classification defined by topology and ANI	topological placement and ANI have congruent species assignments	N/A	95.1	N/A
Co_bin263	Yes	No	Yes	OTU1762	74.85	5.45	2.95	30.73	5023	Medium	694	2769	0	17	d__Archaea;p__Asgardarchaeota;c__Lokiarchaeia;o__CR-4;f__AMARA-1;g__Prometheoarchaeum;s__	N/A	N/A	N/A	N/A	N/A	GCF_008000775.1	95	d__Archaea;p__Asgardarchaeota;c__Lokiarchaeia;o__CR-4;f__AMARA-1;g__Prometheoarchaeum;s__Prometheoarchaeum syntrophicum	81.81	0.77	d__Archaea;p__Asgardarchaeota;c__Lokiarchaeia;o__CR-4;f__AMARA-1;g__;s__	taxonomic classification defined by topology and ANI	N/A	N/A	67.39	0.955698
SRR13892595_me2_bin.11	No	Yes	Yes	OTU1591	76	9.68	2.95	35.89	8361	Medium	483	2288	1	25	d__Bacteria;p__Bacteroidota;c__Bacteroidia;o__Bacteroidales;f__UBA12170;g__UBA12170;s__	N/A	N/A	N/A	N/A	N/A	GCF_013166655.1	95	d__Bacteria;p__Bacteroidota;c__Bacteroidia;o__Bacteroidales;f__UBA12170;g__UBA12170;s__UBA12170 sp013166655	76.36	0.15	d__Bacteria;p__Bacteroidota;c__Bacteroidia;o__Bacteroidales;f__UBA12170;g__UBA12170;s__	taxonomic classification defined by topology and ANI	N/A	GCA_003445975.1, s__UBA12170 sp003445975, 95.0, 75.29, 0.03	56.32	0.933899
SRR19020594_ct_bin.48	No	Yes	Yes	OTU435	69.34	1.39	2.95	51.92	2615	Medium	1250	2761	0	23	d__Bacteria;p__UBP7_A;c__;o__;f__;g__;s__	N/A	N/A	N/A	N/A	N/A	N/A	N/A	N/A	N/A	N/A	d__Bacteria;p__;c__;o__;f__;g__;s__	taxonomic novelty determined using RED	N/A	N/A	51.22	0.397705
SRR18920794_me2_bin.23	No	No	Yes	OTU205	83.18	6.75	2.94	41.45	4629	Medium	723	2840	1	17	d__Archaea;p__Asgardarchaeota;c__Thorarchaeia;o__Thorarchaeales;f__Thorarchaeaceae;g__MP8T-1;s__	N/A	N/A	N/A	N/A	N/A	GCA_004524565.1	95	d__Archaea;p__Asgardarchaeota;c__Thorarchaeia;o__Thorarchaeales;f__Thorarchaeaceae;g__MP8T-1;s__MP8T-1 sp004524565	78.85	0.41	d__Archaea;p__Asgardarchaeota;c__Thorarchaeia;o__Thorarchaeales;f__Thorarchaeaceae;g__MP8T-1;s__	taxonomic classification defined by topology and ANI	N/A	GCA_002825465.1, s__MP8T-1 sp002825465, 95.0, 77.3, 0.24; GCA_002825535.1, s__MP8T-1 sp002825535, 95.0, 77.08, 0.24; GCA_003345545.1, s__MP8T-1 sp003345545, 95.0, 76.93, 0.07; GCA_004524595.1, s__MP8T-1 sp004524595, 95.0, 76.44, 0.16	64.36	0.949797
SRR13892603_ma2_bin.405	No	No	Yes	OTU958	66.02	9.73	2.94	52.23	1584	Medium	1819	3259	0	14	d__Bacteria;p__Zixibacteria;c__MSB-5A5;o__GN15;f__JAAZOE01;g__;s__	N/A	N/A	N/A	N/A	N/A	GCA_012797915.1	95	d__Bacteria;p__Zixibacteria;c__MSB-5A5;o__GN15;f__JAAZOE01;g__JAAZOE01;s__JAAZOE01 sp012797915	75.88	0.06	d__Bacteria;p__Zixibacteria;c__MSB-5A5;o__GN15;f__;g__;s__	taxonomic classification defined by topology and ANI	N/A	N/A	42.51	0.789566
HTR9_ma2_bin.043	No	Yes	Yes	OTU940	87.08	5.46	2.94	42.72	4450	Medium	822	2560	1	27	d__Bacteria;p__Proteobacteria;c__Gammaproteobacteria;o__SZUA-229;f__SZUA-229;g__GCA-2746365;s__	N/A	N/A	N/A	N/A	N/A	GCA_013138755.1	95	d__Bacteria;p__Proteobacteria;c__Gammaproteobacteria;o__SZUA-229;f__SZUA-229;g__GCA-2746365;s__GCA-2746365 sp013138755	78.09	0.18	d__Bacteria;p__Proteobacteria;c__Gammaproteobacteria;o__SZUA-229;f__SZUA-229;g__GCA-2746365;s__	taxonomic classification defined by topology and ANI	N/A	GCA_002746365.1, s__GCA-2746365 sp002746365, 95.0, 77.6, 0.23; GCA_011321985.1, s__GCA-2746365 sp011321985, 95.0, 77.52, 0.14; GCA_013041745.1, s__GCA-2746365 sp013041745, 95.0, 77.29, 0.18; GCA_002401185.1, s__GCA-2746365 sp002401185, 95.0, 77.2, 0.14; GCA_011051475.1, s__GCA-2746365 sp011051475, 95.0, 76.58, 0.1	86.18	0.955942
S2_bin41	Yes	Yes	Yes	OTU1239	83.54	1.79	2.94	49.72	13367	Medium	333	2703	0	30	d__Bacteria;p__Desulfobacterota;c__Desulfobulbia;o__Desulfobulbales;f__Desulfobulbaceae;g__;s__	N/A	N/A	N/A	N/A	N/A	N/A	N/A	N/A	N/A	N/A	d__Bacteria;p__Desulfobacterota;c__Desulfobulbia;o__Desulfobulbales;f__Desulfobulbaceae;g__;s__	taxonomic novelty determined using RED	N/A	N/A	75.88	0.896431
SRR13892592_me2_bin.73	No	No	Yes	OTU350	55.55	4.55	2.94	47.49	6114	Medium	537	2585	0	41	d__Bacteria;p__Planctomycetota;c__Phycisphaerae;o__Sedimentisphaerales;f__SG8-4;g__NIOZ-UU13;s__	N/A	N/A	N/A	N/A	N/A	N/A	N/A	N/A	N/A	N/A	d__Bacteria;p__Planctomycetota;c__Phycisphaerae;o__Sedimentisphaerales;f__SG8-4;g__;s__	taxonomic novelty determined using RED	N/A	N/A	47.87	0.92773
SRR18936873_me2_bin.25	No	Yes	Yes	OTU1783	94.38	0.19	2.93	33.37	17732	High	312	2478	4	42	d__Bacteria;p__UBA6262;c__UBA6262;o__;f__;g__;s__	N/A	N/A	N/A	N/A	N/A	N/A	N/A	N/A	N/A	N/A	d__Bacteria;p__UBA6262;c__UBA6262;o__;f__;g__;s__	taxonomic novelty determined using RED	N/A	N/A	88.21	0.512605
SRR18936872_me2_bin.22	No	Yes	Yes	OTU1299	57.01	8.7	2.93	41.33	2950	Medium	1046	2654	1	16	d__Bacteria;p__Desulfobacterota;c__Desulfobacteria;o__Desulfobacterales;f__;g__;s__	N/A	N/A	N/A	N/A	N/A	N/A	N/A	N/A	N/A	N/A	d__Bacteria;p__Desulfobacterota;c__Desulfobacteria;o__Desulfobacterales;f__;g__;s__	taxonomic classification fully defined by topology	N/A	N/A	46.48	0.745459
SRR13892600_vb_S1C4045	No	No	Yes	OTU1008	96.56	0	2.93	42.83	58425	High	77	2530	1	44	d__Bacteria;p__T1SED10-198M;c__;o__;f__;g__;s__	N/A	N/A	N/A	N/A	N/A	GCA_003554345.1	95	d__Bacteria;p__T1SED10-198M;c__T1SED10-198M;o__T1SED10-198M;f__T1SED10-198M;g__T1SED10-198M;s__T1SED10-198M sp003554345	74.56	0	d__Bacteria;p__;c__;o__;f__;g__;s__	taxonomic classification defined by topology and ANI	N/A	N/A	91.56	0.408849
SRR13892602_ct_bin.221	No	Yes	Yes	OTU566	76.48	4.15	2.93	55.98	4318	Medium	766	2886	1	27	d__Bacteria;p__Bacteroidota;c__UBA10030;o__UBA10030;f__UBA6906;g__;s__	N/A	N/A	N/A	N/A	N/A	N/A	N/A	N/A	N/A	N/A	d__Bacteria;p__Bacteroidota;c__UBA10030;o__UBA10030;f__UBA6906;g__;s__	taxonomic classification fully defined by topology	N/A	N/A	72.11	0.781152
RS_13.bin.62	Yes	Yes	Yes	OTU294	80.72	2.16	2.93	50.83	3658	Medium	1004	3015	1	12	d__Bacteria;p__Desulfobacterota_F;c__Desulfuromonadia;o__Desulfuromonadales;f__BM103;g__M0040;s__	N/A	N/A	N/A	N/A	N/A	N/A	N/A	N/A	N/A	N/A	d__Bacteria;p__Desulfobacterota_F;c__Desulfuromonadia;o__Desulfuromonadales;f__BM103;g__;s__	taxonomic novelty determined using RED	N/A	N/A	66.41	0.909791
8_GM_sbin_oily_62	Yes	Yes	Yes	OTU1150	55.64	9.04	2.92	50.42	1576	Medium	1813	3352	0	15	d__Archaea;p__Halobacteriota;c__Methanosarcinia;o__Methanosarcinales;f__ANME-2c;g__UBA203;s__	N/A	N/A	N/A	N/A	N/A	GCA_002506015.1	95	d__Archaea;p__Halobacteriota;c__Methanosarcinia;o__Methanosarcinales;f__ANME-2c;g__UBA203;s__UBA203 sp002506015	88.94	0.29	d__Archaea;p__Halobacteriota;c__Methanosarcinia;o__Methanosarcinales;f__ANME-2c;g__UBA203;s__	taxonomic classification defined by topology and ANI	N/A	GCA_003194445.1, s__UBA203 sp003194445, 95.0, 80.06, 0.19; GCA_003661105.1, s__UBA203 sp003661105, 95.0, 79.26, 0.15; GCA_004211975.1, s__UBA203 sp004211975, 95.0, 78.94, 0.14; GCA_013572355.1, s__UBA203 sp013572355, 95.0, 78.4, 0.11; GCA_012961645.1, s__UBA203 sp012961645, 95.0, 77.77, 0.13; GCA_003601535.1, s__UBA203 sp003601535, 95.0, 77.53, 0.15; GCA_002503595.1, s__UBA203 sp002503595, 95.0, …	43.48	0.971388
SRR13892586_me2_bin.36	No	No	Yes	OTU155	80.72	7.82	2.92	61.46	3131	Medium	996	3024	1	33	d__Archaea;p__Thermoplasmatota;c__Thermoplasmata;o__DTKX01;f__;g__;s__	N/A	N/A	N/A	N/A	N/A	GCA_011333475.1	95	d__Archaea;p__Thermoplasmatota;c__Thermoplasmata;o__DTKX01;f__DTKX01;g__DTKX01;s__DTKX01 sp011333475	74.57	0	d__Archaea;p__Thermoplasmatota;c__Thermoplasmata;o__;f__;g__;s__	taxonomic classification defined by topology and ANI	N/A	N/A	67.84	0.468943
HTR4_me2_bin.53	No	No	Yes	OTU705	86.06	7.37	2.92	52.32	7584	Medium	483	2634	0	35	d__Bacteria;p__Chloroflexota;c__Anaerolineae;o__Anaerolineales;f__E44-bin32;g__;s__	N/A	N/A	N/A	N/A	N/A	N/A	N/A	N/A	N/A	N/A	d__Bacteria;p__Chloroflexota;c__Anaerolineae;o__Anaerolineales;f__E44-bin32;g__;s__	taxonomic novelty determined using RED	N/A	N/A	89.78	0.903227
SRR13892601_me2_bin.114	No	No	No	OTU704	88.18	6.97	2.92	52.6	8372	Medium	431	2678	0	41	d__Bacteria;p__Chloroflexota;c__Anaerolineae;o__Anaerolineales;f__E44-bin32;g__E44-bin32;s__E44-bin32 sp004376895	GCA_004376895.1	95	d__Bacteria;p__Chloroflexota;c__Anaerolineae;o__Anaerolineales;f__E44-bin32;g__E44-bin32;s__E44-bin32 sp004376895	97.34	0.73	GCA_004376895.1	95	d__Bacteria;p__Chloroflexota;c__Anaerolineae;o__Anaerolineales;f__E44-bin32;g__E44-bin32;s__E44-bin32 sp004376895	97.34	0.73	d__Bacteria;p__Chloroflexota;c__Anaerolineae;o__Anaerolineales;f__E44-bin32;g__E44-bin32;s__	taxonomic classification defined by topology and ANI	topological placement and ANI have congruent species assignments	GCA_004376465.1, s__E44-bin32 sp004376465, 95.0, 86.67, 0.64	87	N/A
RS_5.bin.23	Yes	Yes	Yes	OTU1216	70.22	2.74	2.92	35.77	5091	Medium	665	2576	0	12	d__Bacteria;p__Desulfobacterota;c__Desulfobacteria;o__Desulfobacterales;f__Desulfobacteraceae;g__;s__	N/A	N/A	N/A	N/A	N/A	N/A	N/A	N/A	N/A	N/A	d__Bacteria;p__Desulfobacterota;c__Desulfobacteria;o__Desulfobacterales;f__Desulfobacteraceae;g__;s__	taxonomic classification fully defined by topology	N/A	N/A	44.25	0.845856
HTR8_me2_bin.67	No	Yes	Yes	OTU551	89.7	5.24	2.92	64.76	7433	Medium	516	2498	2	39	d__Bacteria;p__Eisenbacteria;c__;o__;f__;g__;s__	N/A	N/A	N/A	N/A	N/A	N/A	N/A	N/A	N/A	N/A	d__Bacteria;p__;c__;o__;f__;g__;s__	taxonomic novelty determined using RED	N/A	N/A	70.42	0.386797
SRR13892588_me2_bin.128	No	No	Yes	OTU531	69.72	6.41	2.92	57.5	3393	Medium	921	2656	0	23	d__Bacteria;p__Krumholzibacteriota;c__Krumholzibacteria;o__WVZY01;f__WVZY01;g__;s__	N/A	N/A	N/A	N/A	N/A	GCA_011772205.1	95	d__Bacteria;p__Krumholzibacteriota;c__Krumholzibacteria;o__WVZY01;f__WVZY01;g__WVZY01;s__WVZY01 sp011772205	75.77	0.04	d__Bacteria;p__Krumholzibacteriota;c__Krumholzibacteria;o__;f__;g__;s__	taxonomic classification defined by topology and ANI	N/A	N/A	60.69	0.744071
SRR13892605_me2_bin.95	No	Yes	Yes	OTU1199	82.39	3.41	2.92	63.85	4577	Medium	752	2455	1	35	d__Bacteria;p__Planctomycetota;c__Phycisphaerae;o__SM23-33;f__FEN-1343;g__JAAYZK01;s__	N/A	N/A	N/A	N/A	N/A	GCA_012514895.1	95	d__Bacteria;p__Planctomycetota;c__Phycisphaerae;o__SM23-33;f__FEN-1343;g__JAAYZK01;s__JAAYZK01 sp012514895	77.95	0.32	d__Bacteria;p__Planctomycetota;c__Phycisphaerae;o__SM23-33;f__FEN-1343;g__;s__	taxonomic classification defined by topology and ANI	N/A	N/A	69.09	0.864025
HTR9_ct_bin.137	No	Yes	Yes	OTU1700	87.85	4.81	2.91	39.98	2336	Medium	1346	2144	0	18	d__Bacteria;p__SM23-31;c__SM23-31;o__B21-G16;f__;g__;s__	N/A	N/A	N/A	N/A	N/A	GCA_003644825.1	95	d__Bacteria;p__SM23-31;c__SM23-31;o__B21-G16;f__B21-G16;g__B21-G16;s__B21-G16 sp003644825	74.99	0.02	d__Bacteria;p__SM23-31;c__SM23-31;o__;f__;g__;s__	taxonomic classification defined by topology and ANI	N/A	N/A	75.3	0.585933
SRR18936874_vb_S1C26321	No	Yes	Yes	OTU1656	83.33	0.54	2.91	38.74	41662	Medium	86	2424	0	30	d__Bacteria;p__Bacteroidota;c__Bacteroidia;o__Bacteroidales;f__F082;g__JAADID01;s__	N/A	N/A	N/A	N/A	N/A	GCA_013151505.1	95	d__Bacteria;p__Bacteroidota;c__Bacteroidia;o__Bacteroidales;f__F082;g__JAADID01;s__JAADID01 sp013151505	76.05	0.09	d__Bacteria;p__Bacteroidota;c__Bacteroidia;o__Bacteroidales;f__F082;g__;s__	taxonomic classification defined by topology and ANI	N/A	N/A	71.81	0.922492
HTR10_ct_bin.134	No	No	Yes	OTU1572	81.04	3.56	2.91	42.97	5333	Medium	648	2577	1	21	d__Bacteria;p__Spirochaetota;c__B62-G9;o__B62-G9;f__B62-G9;g__DRHN01;s__	N/A	N/A	N/A	N/A	N/A	GCA_011049595.1	95	d__Bacteria;p__Spirochaetota;c__B62-G9;o__B62-G9;f__B62-G9;g__DRHN01;s__DRHN01 sp011049595	79.3	0.14	d__Bacteria;p__Spirochaetota;c__B62-G9;o__B62-G9;f__B62-G9;g__;s__	taxonomic classification defined by topology and ANI	N/A	N/A	65.97	0.86121
SRR13892604_vb_S1C17087	No	Yes	Yes	OTU1560	93.24	0	2.91	34.4	67262	High	63	2506	0	36	d__Bacteria;p__Cloacimonadota;c__Cloacimonadia;o__Cloacimonadales;f__TCS61;g__;s__	N/A	N/A	N/A	N/A	N/A	GCA_001577185.1	95	d__Bacteria;p__Cloacimonadota;c__Cloacimonadia;o__Cloacimonadales;f__TCS61;g__TCS61;s__TCS61 sp001577185	76.2	0.09	d__Bacteria;p__Cloacimonadota;c__Cloacimonadia;o__Cloacimonadales;f__TCS61;g__;s__	taxonomic classification defined by topology and ANI	N/A	N/A	80.27	0.826853
S3_bin8	Yes	Yes	Yes	OTU1304	92.9	0.16	2.91	42.11	25225	High	190	2820	3	46	d__Bacteria;p__Desulfobacterota;c__Desulfobacteria;o__Desulfobacterales;f__ETH-SRB1;g__JACNLL01;s__	N/A	N/A	N/A	N/A	N/A	N/A	N/A	N/A	N/A	N/A	d__Bacteria;p__Desulfobacterota;c__Desulfobacteria;o__Desulfobacterales;f__ETH-SRB1;g__;s__	taxonomic novelty determined using RED	N/A	N/A	89.8	0.939342
8_GM_sbin_oily_38	Yes	Yes	Yes	OTU837	54.36	1.08	2.91	49.31	3339	Medium	922	2552	0	20	d__Bacteria;p__Poribacteria;c__DTPJ01;o__DTPJ01;f__;g__;s__	N/A	N/A	N/A	N/A	N/A	GCA_011334435.1	95	d__Bacteria;p__Poribacteria;c__DTPJ01;o__DTPJ01;f__DTPJ01;g__DTPJ01;s__DTPJ01 sp011334435	75.69	0	d__Bacteria;p__Poribacteria;c__;o__;f__;g__;s__	taxonomic classification defined by topology and ANI	N/A	N/A	47.97	0.645383
S2_bin45	Yes	No	Yes	OTU650	79.24	1.09	2.91	49.2	17504	Medium	284	2564	0	30	d__Bacteria;p__Chloroflexota;c__Anaerolineae;o__Anaerolineales;f__UBA4823;g__JAAYXE01;s__	N/A	N/A	N/A	N/A	N/A	GCA_012516075.1	95	d__Bacteria;p__Chloroflexota;c__Anaerolineae;o__Anaerolineales;f__UBA4823;g__JAAYXE01;s__JAAYXE01 sp012516075	75.3	0.02	d__Bacteria;p__Chloroflexota;c__Anaerolineae;o__Anaerolineales;f__UBA4823;g__;s__	taxonomic classification defined by topology and ANI	N/A	N/A	80.11	0.884153
4_MS_sbin_6	Yes	Yes	Yes	OTU646	77.73	3.36	2.91	51.39	8313	Medium	429	2612	2	40	d__Bacteria;p__Chloroflexota;c__Anaerolineae;o__Anaerolineales;f__UBA11858;g__B10-G9;s__	N/A	N/A	N/A	N/A	N/A	GCA_003648195.1	95	d__Bacteria;p__Chloroflexota;c__Anaerolineae;o__Anaerolineales;f__UBA11858;g__B10-G9;s__B10-G9 sp003648195	78.48	0.29	d__Bacteria;p__Chloroflexota;c__Anaerolineae;o__Anaerolineales;f__UBA11858;g__B10-G9;s__	taxonomic classification defined by topology and ANI	N/A	GCA_011039385.1, s__B10-G9 sp011039385, 95.0, 76.29, 0.03	79.27	0.944825
HTR8_me2_bin.68	No	Yes	Yes	OTU547	95.54	4.4	2.91	64.38	8983	High	460	2473	2	45	d__Bacteria;p__Krumholzibacteriota;c__;o__;f__;g__;s__	N/A	N/A	N/A	N/A	N/A	N/A	N/A	N/A	N/A	N/A	d__Bacteria;p__;c__;o__;f__;g__;s__	taxonomic novelty determined using RED	N/A	N/A	81.44	0.350051
SRR19020584_me2_bin.14	No	No	Yes	OTU493	67.97	9.95	2.91	59.44	3005	Medium	1007	2970	0	20	d__Bacteria;p__Gemmatimonadota;c__Gemmatimonadetes;o__Gemmatimonadales;f__GWC2-71-9;g__;s__	N/A	N/A	N/A	N/A	N/A	GCA_009692185.1	95	d__Bacteria;p__Gemmatimonadota;c__Gemmatimonadetes;o__Gemmatimonadales;f__GWC2-71-9;g__SHZT01;s__SHZT01 sp009692185	74.99	0.01	d__Bacteria;p__Gemmatimonadota;c__Gemmatimonadetes;o__Gemmatimonadales;f__GWC2-71-9;g__;s__	taxonomic classification defined by topology and ANI	N/A	N/A	51.26	0.827117
HTR6_me2_bin.32	No	No	Yes	OTU438	92.85	7.11	2.91	59.48	5521	Medium	630	2990	1	38	d__Bacteria;p__Proteobacteria;c__Alphaproteobacteria;o__Rhizobiales;f__Hyphomicrobiaceae;g__;s__	N/A	N/A	N/A	N/A	N/A	N/A	N/A	N/A	N/A	N/A	d__Bacteria;p__Proteobacteria;c__Alphaproteobacteria;o__Rhizobiales;f__Hyphomicrobiaceae;g__;s__	taxonomic novelty determined using RED	N/A	N/A	89.34	0.909432
SRR18920792_ct_bin.119	No	Yes	Yes	OTU283	91.06	5.61	2.9	48.15	5552	Medium	643	2618	0	39	d__Bacteria;p__DQWO01;c__DQWO01;o__DQWO01;f__JAADEO01;g__JAADEO01;s__	N/A	N/A	N/A	N/A	N/A	GCA_011049115.1	95	d__Bacteria;p__DQWO01;c__DQWO01;o__DQWO01;f__JAADEO01;g__JAADEO01;s__JAADEO01 sp011049115	77.2	0.15	d__Bacteria;p__DQWO01;c__DQWO01;o__DQWO01;f__JAADEO01;g__JAADEO01;s__	taxonomic classification defined by topology and ANI	N/A	GCA_013153415.1, s__JAADEO01 sp013153415, 95.0, 76.41, 0.13	81.56	0.890714
HTR9_ct_bin.59	No	Yes	Yes	OTU1842	72.81	1.1	2.9	34.61	4405	Medium	754	2245	0	15	d__Bacteria;p__Calditrichota;c__Calditrichia;o__;f__;g__;s__	N/A	N/A	N/A	N/A	N/A	N/A	N/A	N/A	N/A	N/A	d__Bacteria;p__Calditrichota;c__Calditrichia;o__;f__;g__;s__	taxonomic novelty determined using RED	N/A	N/A	71.37	0.529836
RS_16.bin.34	Yes	Yes	Yes	OTU1266	90.17	0.81	2.9	48.53	17579	High	230	2723	0	38	d__Bacteria;p__Desulfobacterota;c__Desulfobacteria;o__C00003060;f__C00003060;g__C00003060;s__	N/A	N/A	N/A	N/A	N/A	GCA_001751085.1	95	d__Bacteria;p__Desulfobacterota;c__Desulfobacteria;o__C00003060;f__C00003060;g__C00003060;s__C00003060 sp001751085	79.5	0.43	d__Bacteria;p__Desulfobacterota;c__Desulfobacteria;o__C00003060;f__C00003060;g__;s__	taxonomic classification defined by topology and ANI	N/A	N/A	86.08	0.900846
Co_bin183	Yes	Yes	Yes	OTU782	59.12	2.93	2.9	51.67	6511	Medium	601	3064	2	45	d__Bacteria;p__Chloroflexota;c__Dehalococcoidia;o__SZUA-161;f__E44-bin15;g__;s__	N/A	N/A	N/A	N/A	N/A	N/A	N/A	N/A	N/A	N/A	d__Bacteria;p__Chloroflexota;c__Dehalococcoidia;o__SZUA-161;f__;g__;s__	taxonomic novelty determined using RED	N/A	N/A	40.96	0.756967
E44_bin32	Yes	Yes	No	OTU699	73.58	4.55	2.9	52.28	17705	Medium	302	2677	0	37	d__Bacteria;p__Chloroflexota;c__Anaerolineae;o__Anaerolineales;f__E44-bin32;g__E44-bin32;s__E44-bin32 sp004376465	GCA_004376465.1	95	d__Bacteria;p__Chloroflexota;c__Anaerolineae;o__Anaerolineales;f__E44-bin32;g__E44-bin32;s__E44-bin32 sp004376465	100	0.99	GCA_004376465.1	95	d__Bacteria;p__Chloroflexota;c__Anaerolineae;o__Anaerolineales;f__E44-bin32;g__E44-bin32;s__E44-bin32 sp004376465	100	0.99	d__Bacteria;p__Chloroflexota;c__Anaerolineae;o__Anaerolineales;f__E44-bin32;g__E44-bin32;s__	taxonomic classification defined by topology and ANI	topological placement and ANI have congruent species assignments	GCA_004376895.1, s__E44-bin32 sp004376895, 95.0, 87.06, 0.64	77.72	N/A
SRR14270297_vb_S1C18619	No	Yes	Yes	OTU398	87.83	0.87	2.9	50.38	61656	Medium	62	2770	3	24	d__Bacteria;p__Proteobacteria;c__Alphaproteobacteria;o__Rhizobiales;f__Aestuariivirgaceae;g__JABDJG01;s__	N/A	N/A	N/A	N/A	N/A	GCA_013002595.1	95	d__Bacteria;p__Proteobacteria;c__Alphaproteobacteria;o__Rhizobiales;f__Aestuariivirgaceae;g__JABDJG01;s__JABDJG01 sp013002595	75.88	0.03	d__Bacteria;p__Proteobacteria;c__Alphaproteobacteria;o__Rhizobiales;f__Aestuariivirgaceae;g__;s__	taxonomic classification defined by topology and ANI	N/A	N/A	78.9	0.871324
HTR5_ct_bin.97	No	Yes	Yes	OTU395	79.62	4.87	2.9	57.98	3243	Medium	1058	3070	0	22	d__Bacteria;p__Proteobacteria;c__Alphaproteobacteria;o__Rhodobacterales;f__Rhodobacteraceae;g__Litoreibacter;s__	N/A	N/A	N/A	N/A	N/A	N/A	N/A	N/A	N/A	N/A	d__Bacteria;p__Proteobacteria;c__Alphaproteobacteria;o__Rhodobacterales;f__Rhodobacteraceae;g__Litoreibacter;s__	ANI	N/A	GCF_003054285.1, s__Litoreibacter ponti, 95.0, 77.93, 0.24; GCF_000442275.2, s__Litoreibacter arenae, 95.0, 77.8, 0.2; GCF_900129235.1, s__Litoreibacter ascidiaceicola, 95.0, 77.79, 0.21; GCF_900107015.1, s__Litoreibacter albidus, 95.0, 77.69, 0.18; GCF_900111945.1, s__Litoreibacter janthinus, 95.0, 77.63, 0.16; GCF_004365635.1, s__Litoreibacter halocynthiae, 95.0, 77.62, 0.22; GCF_003663885.1, s…	63.75	0.938795
RS_11.bin.1	Yes	Yes	Yes	OTU257	92.52	1.4	2.89	33.43	5375	High	745	2618	1	24	d__Archaea;p__Asgardarchaeota;c__Heimdallarchaeia;o__UBA460;f__UBA460;g__UBA460;s__	N/A	N/A	N/A	N/A	N/A	GCA_013166775.1	95	d__Archaea;p__Asgardarchaeota;c__Heimdallarchaeia;o__UBA460;f__UBA460;g__UBA460;s__UBA460 sp013166775	86.94	0.89	d__Archaea;p__Asgardarchaeota;c__Heimdallarchaeia;o__UBA460;f__UBA460;g__UBA460;s__	taxonomic classification defined by topology and ANI	N/A	GCA_002505645.1, s__UBA460 sp002505645, 95.0, 77.35, 0.13; GCA_001940755.1, s__UBA460 sp001940755, 95.0, 77.06, 0.11	84.43	0.961877
SRR14270297_vb_S1C20503	No	Yes	Yes	OTU1688	82.77	2.15	2.89	36.78	109196	Medium	34	2645	3	52	d__Bacteria;p__Firmicutes_C;c__;o__;f__;g__;s__	N/A	N/A	N/A	N/A	N/A	N/A	N/A	N/A	N/A	N/A	d__Bacteria;p__;c__;o__;f__;g__;s__	taxonomic novelty determined using RED	N/A	N/A	80.05	0.382958
SRR18936880_me2_bin.17	No	Yes	Yes	OTU159	81.56	1.92	2.89	61.72	3831	Medium	844	2859	1	32	d__Archaea;p__Thermoplasmatota;c__Thermoplasmata;o__DTKX01;f__;g__;s__	N/A	N/A	N/A	N/A	N/A	GCA_011333475.1	95	d__Archaea;p__Thermoplasmatota;c__Thermoplasmata;o__DTKX01;f__DTKX01;g__DTKX01;s__DTKX01 sp011333475	74.69	0	d__Archaea;p__Thermoplasmatota;c__Thermoplasmata;o__;f__;g__;s__	taxonomic classification defined by topology and ANI	N/A	N/A	73.15	0.464616
4_MS_sbin_4	Yes	Yes	Yes	OTU1319	75.81	4.61	2.89	39.67	4578	Medium	735	2691	1	22	d__Bacteria;p__Desulfobacterota;c__Desulfobacteria;o__Desulfobacterales;f__ETH-SRB1;g__B13-G4;s__	N/A	N/A	N/A	N/A	N/A	GCA_014237365.1	95	d__Bacteria;p__Desulfobacterota;c__Desulfobacteria;o__Desulfobacterales;f__ETH-SRB1;g__B13-G4;s__B13-G4 sp014237365	88.77	0.61	d__Bacteria;p__Desulfobacterota;c__Desulfobacteria;o__Desulfobacterales;f__ETH-SRB1;g__B13-G4;s__	taxonomic classification defined by topology and ANI	N/A	GCA_003647525.1, s__B13-G4 sp003647525, 95.0, 87.72, 0.36; GCA_013792055.1, s__B13-G4 sp013792055, 95.0, 85.28, 0.43	60.27	0.942244
SRR12623517_me2_bin.36	No	Yes	Yes	OTU548	95.42	4.5	2.89	64.47	12790	High	356	2461	3	44	d__Bacteria;p__Eisenbacteria;c__;o__;f__;g__;s__	N/A	N/A	N/A	N/A	N/A	N/A	N/A	N/A	N/A	N/A	d__Bacteria;p__;c__;o__;f__;g__;s__	taxonomic novelty determined using RED	N/A	N/A	82.09	0.390324
SRR18936879_me2_bin.35	No	No	Yes	OTU1209	87.33	8.39	2.89	50.5	3681	Medium	838	2686	0	34	d__Bacteria;p__Desulfobacterota;c__Syntrophobacteria;o__BM002;f__BM002;g__BM002;s__	N/A	N/A	N/A	N/A	N/A	GCA_002899795.1	95	d__Bacteria;p__Desulfobacterota;c__Syntrophobacteria;o__BM002;f__BM002;g__BM002;s__BM002 sp002899795	93.39	0.76	d__Bacteria;p__Desulfobacterota;c__Syntrophobacteria;o__;f__;g__;s__	taxonomic classification defined by topology and ANI	N/A	N/A	70.4	0.975809
SRR13892590_me2_bin.54	No	Yes	Yes	OTU282	91.23	0.79	2.88	47.73	11714	High	339	2584	0	46	d__Bacteria;p__DQWO01;c__DQWO01;o__DQWO01;f__JAADEO01;g__JAADEO01;s__	N/A	N/A	N/A	N/A	N/A	GCA_011049115.1	95	d__Bacteria;p__DQWO01;c__DQWO01;o__DQWO01;f__JAADEO01;g__JAADEO01;s__JAADEO01 sp011049115	77.1	0.16	d__Bacteria;p__DQWO01;c__DQWO01;o__DQWO01;f__JAADEO01;g__JAADEO01;s__	taxonomic classification defined by topology and ANI	N/A	GCA_013153415.1, s__JAADEO01 sp013153415, 95.0, 76.99, 0.19	76.73	0.886681
RS_19.bin.7	Yes	Yes	Yes	OTU1067	86.45	2.26	2.88	37.25	5610	Medium	668	2331	1	31	d__Bacteria;p__WOR-3;c__E44-bin80;o__E44-bin80;f__E44-bin80;g__;s__	N/A	N/A	N/A	N/A	N/A	N/A	N/A	N/A	N/A	N/A	d__Bacteria;p__WOR-3;c__E44-bin80;o__E44-bin80;f__E44-bin80;g__;s__	taxonomic classification fully defined by topology	N/A	N/A	77.13	0.851514
ERR3341267_me2_bin.31	Yes	Yes	Yes	OTU1253	87.95	1.96	2.88	43.52	7263	Medium	524	2422	0	38	d__Bacteria;p__Desulfobacterota;c__SM23-61;o__UBA8473;f__;g__;s__	N/A	N/A	N/A	N/A	N/A	N/A	N/A	N/A	N/A	N/A	d__Bacteria;p__Desulfobacterota;c__SM23-61;o__;f__;g__;s__	taxonomic novelty determined using RED	N/A	N/A	78.08	0.569948
RS_1.bin.20	Yes	Yes	Yes	OTU882	85.12	2.13	2.88	32.56	7030	Medium	548	2402	0	33	d__Bacteria;p__Proteobacteria;c__Gammaproteobacteria;o__Beggiatoales;f__Beggiatoaceae;g__QNES01;s__	N/A	N/A	N/A	N/A	N/A	GCA_003645255.1	95	d__Bacteria;p__Proteobacteria;c__Gammaproteobacteria;o__Beggiatoales;f__Beggiatoaceae;g__QNES01;s__QNES01 sp003645255	76.19	0.14	d__Bacteria;p__Proteobacteria;c__Gammaproteobacteria;o__Beggiatoales;f__Beggiatoaceae;g__;s__	taxonomic classification defined by topology and ANI	N/A	N/A	89.32	0.924202
SRR14270297_me2_bin.84	No	Yes	Yes	OTU393	67.87	6.03	2.88	59.42	8954	Medium	432	2807	0	31	d__Bacteria;p__Proteobacteria;c__Alphaproteobacteria;o__Rhodobacterales;f__Rhodobacteraceae;g__NORP181;s__	N/A	N/A	N/A	N/A	N/A	GCA_002400675.1	95	d__Bacteria;p__Proteobacteria;c__Alphaproteobacteria;o__Rhodobacterales;f__Rhodobacteraceae;g__NORP181;s__NORP181 sp002400675	80.01	0.45	d__Bacteria;p__Proteobacteria;c__Alphaproteobacteria;o__Rhodobacterales;f__Rhodobacteraceae;g__;s__	taxonomic classification defined by topology and ANI	N/A	N/A	53.13	0.965352
SRR18920792_me2_bin.44	No	Yes	Yes	OTU292	92.26	5.16	2.88	51.99	9707	Medium	424	2715	1	36	d__Bacteria;p__Desulfobacterota_F;c__Desulfuromonadia;o__Desulfuromonadales;f__Geopsychrobacteraceae;g__Malonomonas;s__	N/A	N/A	N/A	N/A	N/A	GCA_013138655.1	95	d__Bacteria;p__Desulfobacterota_F;c__Desulfuromonadia;o__Desulfuromonadales;f__Geopsychrobacteraceae;g__Malonomonas;s__Malonomonas sp013138655	93.88	0.71	d__Bacteria;p__Desulfobacterota_F;c__Desulfuromonadia;o__Desulfuromonadales;f__Geopsychrobacteraceae;g__Malonomonas;s__	taxonomic classification defined by topology and ANI	N/A	GCA_013152145.1, s__Malonomonas sp013152145, 95.0, 77.99, 0.27; GCF_900142125.1, s__Malonomonas rubra, 95.0, 77.59, 0.22; GCA_003247215.1, s__Malonomonas rubra_A, 95.0, 77.36, 0.21	75.4	0.985819
SRR13892594_ct_bin.65	No	Yes	Yes	OTU1556	55.88	6.59	2.87	32.68	1953	Medium	1555	2206	0	29	d__Bacteria;p__Cloacimonadota;c__Cloacimonadia;o__JGIOTU-2;f__JGIOTU-2;g__;s__	N/A	N/A	N/A	N/A	N/A	GCA_014384665.1	95	d__Bacteria;p__Cloacimonadota;c__Cloacimonadia;o__JGIOTU-2;f__JGIOTU-2;g__JACNFI01;s__JACNFI01 sp014384665	82.2	0.48	d__Bacteria;p__Cloacimonadota;c__Cloacimonadia;o__JGIOTU-2;f__JGIOTU-2;g__;s__	taxonomic classification defined by topology and ANI	N/A	N/A	32.96	0.849198
HTR2_ma2_bin.098	No	No	Yes	OTU1347	53.57	9.44	2.87	41.56	1980	Medium	1492	2648	1	39	d__Bacteria;p__Desulfobacterota;c__SM23-61;o__WTBG01;f__WTBG01;g__;s__	N/A	N/A	N/A	N/A	N/A	GCA_013139225.1	95	d__Bacteria;p__Desulfobacterota;c__SM23-61;o__WTBG01;f__WTBG01;g__WTBG01;s__WTBG01 sp013139225	96.82	0.38	d__Bacteria;p__Desulfobacterota;c__SM23-61;o__WTBG01;f__;g__;s__	taxonomic classification defined by topology and ANI	N/A	N/A	33.97	0.768691
S2_bin24	Yes	Yes	Yes	OTU1277	76.94	3.82	2.87	43.06	7919	Medium	483	2711	2	19	d__Bacteria;p__Desulfobacterota;c__Desulfobacteria;o__Desulfobacterales;f__UBA11574;g__S5133MH16;s__	N/A	N/A	N/A	N/A	N/A	N/A	N/A	N/A	N/A	N/A	d__Bacteria;p__Desulfobacterota;c__Desulfobacteria;o__Desulfobacterales;f__UBA11574;g__;s__	taxonomic novelty determined using RED	N/A	N/A	70.9	0.935664
HTR12_stLFR_bin.20	No	Yes	Yes	OTU895	53.09	6.77	2.87	36.78	4175	Medium	796	2326	1	16	d__Bacteria;p__FCPU426;c__JAAXVQ01;o__JAAXVQ01;f__;g__;s__	N/A	N/A	N/A	N/A	N/A	GCA_013335425.1	95	d__Bacteria;p__FCPU426;c__JAAXVQ01;o__JAAXVQ01;f__JAAXVQ01;g__JAAXVQ01;s__JAAXVQ01 sp013335425	74.79	0.01	d__Bacteria;p__FCPU426;c__;o__;f__;g__;s__	taxonomic classification defined by topology and ANI	N/A	N/A	43.86	0.69394
HTR5_me2_bin.99	No	Yes	Yes	OTU890	88.26	2.61	2.87	45.27	7926	Medium	479	2585	0	27	d__Bacteria;p__Proteobacteria;c__Gammaproteobacteria;o__Granulosicoccales;f__;g__;s__	N/A	N/A	N/A	N/A	N/A	N/A	N/A	N/A	N/A	N/A	d__Bacteria;p__Proteobacteria;c__Gammaproteobacteria;o__;f__;g__;s__	taxonomic novelty determined using RED	N/A	N/A	88.7	0.672641
SRR13892602_me2_bin.185	No	Yes	Yes	OTU708	79.09	5.91	2.87	57.13	5294	Medium	679	2812	0	34	d__Bacteria;p__Chloroflexota;c__Anaerolineae;o__Anaerolineales;f__E44-bin32;g__W1033;s__	N/A	N/A	N/A	N/A	N/A	GCA_011192015.1	95	d__Bacteria;p__Chloroflexota;c__Anaerolineae;o__Anaerolineales;f__E44-bin32;g__W1033;s__W1033 sp011192015	76.92	0.21	d__Bacteria;p__Chloroflexota;c__Anaerolineae;o__Anaerolineales;f__E44-bin32;g__;s__	taxonomic classification defined by topology and ANI	N/A	N/A	77.82	0.928555
S2_bin17	Yes	Yes	Yes	OTU574	86.37	3.85	2.87	58.26	8964	Medium	414	2527	2	34	d__Bacteria;p__Krumholzibacteriota;c__Krumholzibacteria;o__Krumholzibacteriales;f__Krumholzibacteriaceae;g__;s__	N/A	N/A	N/A	N/A	N/A	N/A	N/A	N/A	N/A	N/A	d__Bacteria;p__Krumholzibacteriota;c__Krumholzibacteria;o__Krumholzibacteriales;f__Krumholzibacteriaceae;g__;s__	taxonomic novelty determined using RED	N/A	N/A	76.47	0.794044
SW_3.bin.10	Yes	Yes	Yes	OTU913	88.1	0.43	2.86	43.52	24668	Medium	170	2417	0	48	d__Bacteria;p__Proteobacteria;c__Gammaproteobacteria;o__Pseudomonadales;f__Endozoicomonadaceae;g__LUC14-002-19-P2;s__	N/A	N/A	N/A	N/A	N/A	GCA_002084115.1	95	d__Bacteria;p__Proteobacteria;c__Gammaproteobacteria;o__Pseudomonadales;f__Endozoicomonadaceae;g__LUC14-002-19-P2;s__LUC14-002-19-P2 sp002084115	77.38	0.19	d__Bacteria;p__Proteobacteria;c__Gammaproteobacteria;o__Pseudomonadales;f__Endozoicomonadaceae;g__;s__	taxonomic classification defined by topology and ANI	N/A	N/A	95.95	0.956275
SRR13892585_vb_S1C27963	No	Yes	Yes	OTU892	79.96	3.37	2.86	45.26	40661	Medium	91	2298	0	36	d__Bacteria;p__FCPU426;c__JAAXVQ01;o__JAAXVQ01;f__JAAXVQ01;g__;s__	N/A	N/A	N/A	N/A	N/A	GCA_013335425.1	95	d__Bacteria;p__FCPU426;c__JAAXVQ01;o__JAAXVQ01;f__JAAXVQ01;g__JAAXVQ01;s__JAAXVQ01 sp013335425	75.5	0.03	d__Bacteria;p__FCPU426;c__;o__;f__;g__;s__	taxonomic classification defined by topology and ANI	N/A	N/A	73.2	0.722727
SRR13892585_me2_bin.146	No	Yes	Yes	OTU491	81.93	2.3	2.86	67.17	3354	Medium	923	2930	0	29	d__Bacteria;p__Gemmatimonadota;c__Gemmatimonadetes;o__Gemmatimonadales;f__GWC2-71-9;g__WVYX01;s__	N/A	N/A	N/A	N/A	N/A	GCA_011772755.1	95	d__Bacteria;p__Gemmatimonadota;c__Gemmatimonadetes;o__Gemmatimonadales;f__GWC2-71-9;g__WVYX01;s__WVYX01 sp011772755	76.98	0.21	d__Bacteria;p__Gemmatimonadota;c__Gemmatimonadetes;o__Gemmatimonadales;f__GWC2-71-9;g__;s__	taxonomic classification defined by topology and ANI	N/A	N/A	66.53	0.897811
RS_8.bin.6	Yes	Yes	Yes	OTU1192	88.5	1.87	2.86	55.75	5201	Medium	745	2867	0	14	d__Bacteria;p__Spirochaetota;c__Spirochaetia;o__SZUA-6;f__SZUA-6;g__;s__	N/A	N/A	N/A	N/A	N/A	GCA_011049745.1	95	d__Bacteria;p__Spirochaetota;c__Spirochaetia;o__SZUA-6;f__SZUA-6;g__DRHE01;s__DRHE01 sp011049745	75.29	0.02	d__Bacteria;p__Spirochaetota;c__Spirochaetia;o__SZUA-6;f__SZUA-6;g__;s__	taxonomic classification defined by topology and ANI	N/A	N/A	76.65	0.808567
SRR7716471_me2_bin.19	No	Yes	Yes	OTU247	85.51	8.41	2.85	33.93	21449	Medium	208	2687	0	14	d__Archaea;p__Asgardarchaeota;c__Heimdallarchaeia;o__JABLTI01;f__JABLTI01;g__JABLTI01;s__	N/A	N/A	N/A	N/A	N/A	GCA_013166835.1	95	d__Archaea;p__Asgardarchaeota;c__Heimdallarchaeia;o__JABLTI01;f__JABLTI01;g__JABLTI01;s__JABLTI01 sp013166835	88.71	0.76	d__Archaea;p__Asgardarchaeota;c__Heimdallarchaeia;o__;f__;g__;s__	taxonomic classification defined by topology and ANI	N/A	N/A	81.28	0.970515
SRR13892596_me2_bin.35	No	No	Yes	OTU1265	80.33	2.15	2.85	48.59	11200	Medium	330	2798	1	25	d__Bacteria;p__Desulfobacterota;c__Desulfobacteria;o__C00003060;f__C00003060;g__C00003060;s__	N/A	N/A	N/A	N/A	N/A	GCA_001751085.1	95	d__Bacteria;p__Desulfobacterota;c__Desulfobacteria;o__C00003060;f__C00003060;g__C00003060;s__C00003060 sp001751085	80.96	0.45	d__Bacteria;p__Desulfobacterota;c__Desulfobacteria;o__C00003060;f__C00003060;g__;s__	taxonomic classification defined by topology and ANI	N/A	N/A	79.31	0.890269
SRR18920791_me2_bin.30	No	No	Yes	OTU960	74.14	7.76	2.85	52.33	6155	Medium	571	2684	1	31	d__Bacteria;p__Proteobacteria;c__Gammaproteobacteria;o__Pseudomonadales;f__Porticoccaceae;g__50-400-T64;s__	N/A	N/A	N/A	N/A	N/A	N/A	N/A	N/A	N/A	N/A	d__Bacteria;p__Proteobacteria;c__Gammaproteobacteria;o__Pseudomonadales;f__Porticoccaceae;g__50-400-T64;s__	taxonomic classification defined by topology and ANI	N/A	GCA_003646355.1, s__50-400-T64 sp003646355, 95.0, 84.75, 0.65; GCA_002162755.1, s__50-400-T64 sp002162755, 95.0, 82.08, 0.73; GCA_002162815.1, s__50-400-T64 sp002162815, 95.0, 82.04, 0.66; GCA_002746135.1, s__50-400-T64 sp002746135, 95.0, 81.96, 0.69; GCA_002162825.1, s__50-400-T64 sp002162825, 95.0, 81.21, 0.54	61.9	0.970302
SRR18936871_ct_bin.6	No	Yes	Yes	OTU77	82.87	3.5	2.85	46.91	4394	Medium	776	2636	0	36	d__Bacteria;p__Fermentibacterota;c__Fermentibacteria;o__Fermentibacterales;f__Fermentibacteraceae;g__Aegiribacteria;s__	N/A	N/A	N/A	N/A	N/A	N/A	N/A	N/A	N/A	N/A	d__Bacteria;p__Fermentibacterota;c__Fermentibacteria;o__Fermentibacterales;f__Fermentibacteraceae;g__Aegiribacteria;s__	ANI	N/A	GCA_013138965.1, s__Aegiribacteria sp013138965, 95.0, 79.5, 0.51; GCA_003644925.1, s__Aegiribacteria sp003644925, 95.0, 77.68, 0.35; GCA_002030045.1, s__Aegiribacteria sp002030045, 95.0, 76.57, 0.06	66.35	0.922248
SRR13892602_me2_bin.56	No	Yes	Yes	OTU331	56.17	4.04	2.85	54.12	4720	Medium	695	2582	0	28	d__Bacteria;p__Planctomycetota;c__Phycisphaerae;o__Sedimentisphaerales;f__Anaerohalophaeraceae;g__B28-G16;s__	N/A	N/A	N/A	N/A	N/A	GCA_003644175.1	95	d__Bacteria;p__Planctomycetota;c__Phycisphaerae;o__Sedimentisphaerales;f__Anaerohalophaeraceae;g__B28-G16;s__B28-G16 sp003644175	75.92	0.04	d__Bacteria;p__Planctomycetota;c__Phycisphaerae;o__Sedimentisphaerales;f__Anaerohalophaeraceae;g__;s__	taxonomic classification defined by topology and ANI	N/A	N/A	43.14	0.877266
6_MG_cbin_3	Yes	No	Yes	OTU1674	65.03	2.26	2.84	39.14	3145	Medium	960	2350	0	18	d__Bacteria;p__Calditrichota;c__Calditrichia;o__;f__;g__;s__	N/A	N/A	N/A	N/A	N/A	N/A	N/A	N/A	N/A	N/A	d__Bacteria;p__Calditrichota;c__Calditrichia;o__;f__;g__;s__	taxonomic novelty determined using RED	N/A	N/A	61.13	0.552383
HTR5_me2_bin.41	No	Yes	Yes	OTU1662	76.78	7.98	2.84	42.37	5082	Medium	652	2380	0	17	d__Bacteria;p__Bacteroidota;c__Bacteroidia;o__Bacteroidales;f__B18-G4;g__B18-G4;s__	N/A	N/A	N/A	N/A	N/A	GCA_013202965.1	95	d__Bacteria;p__Bacteroidota;c__Bacteroidia;o__Bacteroidales;f__B18-G4;g__B18-G4;s__B18-G4 sp013202965	89.63	0.76	d__Bacteria;p__Bacteroidota;c__Bacteroidia;o__Bacteroidales;f__B18-G4;g__B18-G4;s__	taxonomic classification defined by topology and ANI	N/A	GCA_003648575.1, s__B18-G4 sp003648575, 95.0, 77.57, 0.19	69.76	0.981466
SRR13892603_ma2_bin.374	No	Yes	Yes	OTU1427	60.98	8.17	2.84	46.72	1875	Medium	1554	2643	0	16	d__Bacteria;p__Zixibacteria;c__MSB-5A5;o__GN15;f__FEB-12;g__;s__	N/A	N/A	N/A	N/A	N/A	GCA_003641415.1	95	d__Bacteria;p__Zixibacteria;c__MSB-5A5;o__GN15;f__FEB-12;g__B120-G9;s__B120-G9 sp003641415	74.66	0.01	d__Bacteria;p__Zixibacteria;c__MSB-5A5;o__GN15;f__FEB-12;g__;s__	taxonomic classification defined by topology and ANI	N/A	N/A	34.62	0.834457
HTR9_me2_bin.22	No	Yes	Yes	OTU1232	96.88	1.79	2.84	47.1	12946	High	324	2416	0	39	d__Bacteria;p__Desulfobacterota;c__Desulfobulbia;o__Desulfobulbales;f__Desulfurivibrionaceae;g__;s__	N/A	N/A	N/A	N/A	N/A	N/A	N/A	N/A	N/A	N/A	d__Bacteria;p__Desulfobacterota;c__Desulfobulbia;o__Desulfobulbales;f__Desulfurivibrionaceae;g__;s__	taxonomic novelty determined using RED	N/A	N/A	88.51	0.72941
E29_bin16	Yes	No	Yes	OTU685	82.82	8.9	2.84	61.51	3774	Medium	840	2544	0	28	d__Bacteria;p__Chloroflexota;c__Anaerolineae;o__UBA1429;f__UBA1429;g__;s__	N/A	N/A	N/A	N/A	N/A	GCA_011332765.1	95	d__Bacteria;p__Chloroflexota;c__Anaerolineae;o__UBA1429;f__UBA1429;g__SpSt-996;s__SpSt-996 sp011332765	76.56	0.05	d__Bacteria;p__Chloroflexota;c__Anaerolineae;o__UBA1429;f__UBA1429;g__;s__	taxonomic classification defined by topology and ANI	N/A	N/A	75.46	0.842305
SRR19020594_me2_bin.41	No	No	Yes	OTU508	58.47	6.32	2.84	61.6	2735	Medium	1056	2822	0	18	d__Bacteria;p__Acidobacteriota;c__Thermoanaerobaculia;o__UBA5704;f__UBA5704;g__;s__	N/A	N/A	N/A	N/A	N/A	GCA_006227875.1	95	d__Bacteria;p__Acidobacteriota;c__Thermoanaerobaculia;o__UBA5704;f__UBA5704;g__M0029;s__M0029 sp006227875	76.54	0.11	d__Bacteria;p__Acidobacteriota;c__Thermoanaerobaculia;o__UBA5704;f__UBA5704;g__;s__	taxonomic classification defined by topology and ANI	N/A	N/A	43.8	0.843034
2_HM_cbin_48	Yes	Yes	Yes	OTU1315	82.49	1.69	2.83	40.65	5767	Medium	594	2721	0	25	d__Bacteria;p__Desulfobacterota;c__Desulfobacteria;o__Desulfobacterales;f__ETH-SRB1;g__B13-G4;s__	N/A	N/A	N/A	N/A	N/A	GCA_003647525.1	95	d__Bacteria;p__Desulfobacterota;c__Desulfobacteria;o__Desulfobacterales;f__ETH-SRB1;g__B13-G4;s__B13-G4 sp003647525	90.39	0.46	d__Bacteria;p__Desulfobacterota;c__Desulfobacteria;o__Desulfobacterales;f__ETH-SRB1;g__B13-G4;s__	taxonomic classification defined by topology and ANI	N/A	GCA_014237365.1, s__B13-G4 sp014237365, 95.0, 88.53, 0.56; GCA_013792055.1, s__B13-G4 sp013792055, 95.0, 86.11, 0.52	70	0.938457
SRR18936872_ma2_bin.13	No	Yes	Yes	OTU78	84.55	7.69	2.83	47.21	49150	Medium	219	2543	1	40	d__Bacteria;p__Fermentibacterota;c__Fermentibacteria;o__Fermentibacterales;f__Fermentibacteraceae;g__Aegiribacteria;s__	N/A	N/A	N/A	N/A	N/A	N/A	N/A	N/A	N/A	N/A	d__Bacteria;p__Fermentibacterota;c__Fermentibacteria;o__Fermentibacterales;f__Fermentibacteraceae;g__Aegiribacteria;s__	ANI	N/A	GCA_013138965.1, s__Aegiribacteria sp013138965, 95.0, 79.02, 0.45; GCA_003644925.1, s__Aegiribacteria sp003644925, 95.0, 77.75, 0.3; GCA_002030045.1, s__Aegiribacteria sp002030045, 95.0, 76.92, 0.05	70.94	0.920472
HTR1_vb_S1C17355	No	Yes	Yes	OTU522	94.96	3.2	2.83	51.35	23308	High	170	2626	1	36	d__Bacteria;p__Spirochaetota;c__B62-G9;o__B62-G9;f__B62-G9;g__;s__	N/A	N/A	N/A	N/A	N/A	GCA_011049595.1	95	d__Bacteria;p__Spirochaetota;c__B62-G9;o__B62-G9;f__B62-G9;g__DRHN01;s__DRHN01 sp011049595	77.94	0.04	d__Bacteria;p__Spirochaetota;c__B62-G9;o__B62-G9;f__B62-G9;g__;s__	taxonomic classification defined by topology and ANI	N/A	N/A	85.57	0.779146
8_GM_cbin_37	Yes	No	Yes	OTU1758	54.39	3.84	2.82	29.09	2073	Medium	1443	2920	0	56	d__Bacteria;p__Patescibacteria;c__Paceibacteria;o__Portnoybacterales;f__;g__;s__	N/A	N/A	N/A	N/A	N/A	N/A	N/A	N/A	N/A	N/A	d__Bacteria;p__Patescibacteria;c__Paceibacteria;o__Portnoybacterales;f__;g__;s__	taxonomic novelty determined using RED	N/A	N/A	32.94	0.630796
SRR13892590_me2_bin.136	No	Yes	Yes	OTU1621	93.01	2.15	2.82	29.77	14368	High	272	2330	1	30	d__Bacteria;p__Bacteroidota;c__Bacteroidia;o__Bacteroidales;f__;g__;s__	N/A	N/A	N/A	N/A	N/A	N/A	N/A	N/A	N/A	N/A	d__Bacteria;p__Bacteroidota;c__Bacteroidia;o__Bacteroidales;f__;g__;s__	taxonomic classification fully defined by topology	N/A	N/A	89.74	0.799548
SRR18936872_ct_bin.57	No	Yes	Yes	OTU1568	93.41	0	2.82	36.02	10945	High	346	2255	1	29	d__Bacteria;p__Cloacimonadota;c__Cloacimonadia;o__Cloacimonadales;f__TCS61;g__JACNIV01;s__	N/A	N/A	N/A	N/A	N/A	GCA_014382915.1	95	d__Bacteria;p__Cloacimonadota;c__Cloacimonadia;o__Cloacimonadales;f__TCS61;g__JACNIV01;s__JACNIV01 sp014382915	80.7	0.37	d__Bacteria;p__Cloacimonadota;c__Cloacimonadia;o__Cloacimonadales;f__TCS61;g__;s__	taxonomic classification defined by topology and ANI	N/A	N/A	87.97	0.864272
HTR3_ct_bin.133	No	Yes	Yes	OTU1551	90	1.36	2.82	38.16	10625	Medium	394	2503	0	34	d__Bacteria;p__Acidobacteriota;c__Aminicenantia;o__UBA2199;f__UBA2199;g__UBA647;s__	N/A	N/A	N/A	N/A	N/A	GCA_002299555.1	95	d__Bacteria;p__Acidobacteriota;c__Aminicenantia;o__UBA2199;f__UBA2199;g__UBA647;s__UBA647 sp002299555	79.26	0.52	d__Bacteria;p__Acidobacteriota;c__Aminicenantia;o__UBA2199;f__UBA2199;g__;s__	taxonomic classification defined by topology and ANI	N/A	N/A	83.76	0.963635
RS_5.bin.71	Yes	No	Yes	OTU155	67.2	8.23	2.82	60.67	2083	Medium	1437	3337	1	18	d__Archaea;p__Thermoplasmatota;c__Thermoplasmata;o__DTKX01;f__;g__;s__	N/A	N/A	N/A	N/A	N/A	N/A	N/A	N/A	N/A	N/A	d__Archaea;p__Thermoplasmatota;c__Thermoplasmata;o__;f__;g__;s__	taxonomic novelty determined using RED	N/A	N/A	50.57	0.451922
SRR13892590_ma2_bin.21	No	Yes	Yes	OTU934	87.04	6.94	2.82	43.23	4429	Medium	818	2503	1	23	d__Bacteria;p__Proteobacteria;c__Gammaproteobacteria;o__SZUA-229;f__SZUA-229;g__GCA-2746365;s__	N/A	N/A	N/A	N/A	N/A	GCA_002401185.1	95	d__Bacteria;p__Proteobacteria;c__Gammaproteobacteria;o__SZUA-229;f__SZUA-229;g__GCA-2746365;s__GCA-2746365 sp002401185	77.01	0.15	d__Bacteria;p__Proteobacteria;c__Gammaproteobacteria;o__SZUA-229;f__SZUA-229;g__GCA-2746365;s__	taxonomic classification defined by topology and ANI	N/A	GCA_013138755.1, s__GCA-2746365 sp013138755, 95.0, 79.74, 0.2; GCA_002746365.1, s__GCA-2746365 sp002746365, 95.0, 77.82, 0.27; GCA_011321985.1, s__GCA-2746365 sp011321985, 95.0, 77.71, 0.18; GCA_013041745.1, s__GCA-2746365 sp013041745, 95.0, 77.59, 0.2; GCA_011051475.1, s__GCA-2746365 sp011051475, 95.0, 76.17, 0.1	75.06	0.960178
SRR18936872_me2_bin.38	No	Yes	Yes	OTU74	91.69	2.2	2.82	46.59	23646	High	181	2477	1	44	d__Bacteria;p__Fermentibacterota;c__Fermentibacteria;o__Fermentibacterales;f__Fermentibacteraceae;g__Aegiribacteria;s__	N/A	N/A	N/A	N/A	N/A	N/A	N/A	N/A	N/A	N/A	d__Bacteria;p__Fermentibacterota;c__Fermentibacteria;o__Fermentibacterales;f__Fermentibacteraceae;g__Aegiribacteria;s__	ANI	N/A	GCA_013138965.1, s__Aegiribacteria sp013138965, 95.0, 78.61, 0.16; GCA_003644925.1, s__Aegiribacteria sp003644925, 95.0, 77.27, 0.11; GCA_002030045.1, s__Aegiribacteria sp002030045, 95.0, 77.0, 0.04	87.14	0.900094
SRR13892591_me2_bin.158	No	Yes	Yes	OTU1588	92.28	1.47	2.81	30.49	42221	High	125	2143	0	47	d__Bacteria;p__Bacteroidota;c__Bacteroidia;o__Flavobacteriales;f__UBA1820;g__;s__	N/A	N/A	N/A	N/A	N/A	N/A	N/A	N/A	N/A	N/A	d__Bacteria;p__Bacteroidota;c__Bacteroidia;o__Flavobacteriales;f__;g__;s__	taxonomic novelty determined using RED	N/A	N/A	94.58	0.7984
SRR13892589_ma2_bin.346	No	No	Yes	OTU99	50.48	1.75	2.81	51.2	1837	Medium	1606	2808	0	24	d__Bacteria;p__Myxococcota;c__XYA12-FULL-58-9;o__XYA12-FULL-58-9;f__XYA12-FULL-58-9;g__;s__	N/A	N/A	N/A	N/A	N/A	GCA_001798605.1	95	d__Bacteria;p__Myxococcota;c__XYA12-FULL-58-9;o__XYA12-FULL-58-9;f__XYA12-FULL-58-9;g__XYA12-FULL-58-9;s__XYA12-FULL-58-9 sp001798605	75.27	0.02	d__Bacteria;p__Myxococcota;c__XYA12-FULL-58-9;o__XYA12-FULL-58-9;f__XYA12-FULL-58-9;g__;s__	taxonomic classification defined by topology and ANI	N/A	N/A	35.5	0.720985
SRR13892593_me2_bin.19	No	No	Yes	OTU260	85.98	7.08	2.8	33.42	6770	Medium	529	2651	1	22	d__Archaea;p__Asgardarchaeota;c__Heimdallarchaeia;o__UBA460;f__UBA460;g__UBA460;s__	N/A	N/A	N/A	N/A	N/A	GCA_002505645.1	95	d__Archaea;p__Asgardarchaeota;c__Heimdallarchaeia;o__UBA460;f__UBA460;g__UBA460;s__UBA460 sp002505645	91.67	0.72	d__Archaea;p__Asgardarchaeota;c__Heimdallarchaeia;o__UBA460;f__UBA460;g__UBA460;s__	taxonomic classification defined by topology and ANI	N/A	GCA_001940755.1, s__UBA460 sp001940755, 95.0, 80.17, 0.43; GCA_013166775.1, s__UBA460 sp013166775, 95.0, 76.81, 0.15	74.38	0.976624
SRR14270297_me2_bin.100	No	Yes	Yes	OTU1539	96.4	0.22	2.8	38.21	38572	High	126	2572	3	47	d__Bacteria;p__Firmicutes_A;c__Clostridia;o__Lachnospirales;f__Anaerotignaceae;g__Anaerotignum;s__	N/A	N/A	N/A	N/A	N/A	GCF_001571775.1	95	d__Bacteria;p__Firmicutes_A;c__Clostridia;o__Lachnospirales;f__Anaerotignaceae;g__Anaerotignum;s__Anaerotignum neopropionicum	81.65	0.62	d__Bacteria;p__Firmicutes_A;c__Clostridia;o__Lachnospirales;f__Anaerotignaceae;g__Anaerotignum;s__	taxonomic classification defined by topology and ANI	N/A	GCA_009929735.1, s__Anaerotignum sp009929735, 95.0, 81.45, 0.56; GCF_001561955.1, s__Anaerotignum propionicum, 95.0, 80.58, 0.54; GCA_002380805.1, s__Anaerotignum sp002380805, 95.0, 80.48, 0.48; GCA_002299545.1, s__Anaerotignum sp002299545, 95.0, 80.41, 0.49; GCA_002316675.1, s__Anaerotignum sp002316675, 95.0, 79.23, 0.45; GCF_001304995.1, s__Anaerotignum sp001304995, 95.0, 78.05, 0.1; GCF_003865…	93.69	0.974195
S5_bin17	Yes	Yes	Yes	OTU1130	90.33	2.61	2.8	42.15	18196	High	241	2993	2	38	d__Archaea;p__Halobacteriota;c__Syntropharchaeia;o__ANME-1;f__ANME-1;g__QENH01;s__	N/A	N/A	N/A	N/A	N/A	N/A	N/A	N/A	N/A	N/A	d__Archaea;p__Halobacteriota;c__Syntropharchaeia;o__ANME-1;f__ANME-1;g__QENH01;s__	taxonomic classification defined by topology and ANI	N/A	GCA_013139985.1, s__QENH01 sp013139985, 95.0, 92.19, 0.77; GCA_009903405.1, s__QENH01 sp009903405, 95.0, 92.01, 0.75; GCA_013180565.1, s__QENH01 sp013180565, 95.0, 90.95, 0.65; GCA_003336485.1, s__QENH01 sp003336485, 95.0, 88.88, 0.65	91.74	0.968745
SRR18936878_me2_bin.53	No	Yes	Yes	OTU988	87.72	4.38	2.8	39.19	7590	Medium	472	2687	1	24	d__Bacteria;p__Proteobacteria;c__Gammaproteobacteria;o__Thiohalomonadales;f__UBA6429;g__;s__	N/A	N/A	N/A	N/A	N/A	N/A	N/A	N/A	N/A	N/A	d__Bacteria;p__Proteobacteria;c__Gammaproteobacteria;o__Thiohalomonadales;f__UBA6429;g__;s__	taxonomic classification fully defined by topology	N/A	N/A	75.22	0.808724
8_GM_sbin_oily_49	Yes	Yes	Yes	OTU1248	90	2.1	2.8	31.97	7013	Medium	512	2298	2	35	d__Bacteria;p__Desulfobacterota;c__Desulfobacteria;o__Desulfobacterales;f__SURF-7;g__;s__	N/A	N/A	N/A	N/A	N/A	N/A	N/A	N/A	N/A	N/A	d__Bacteria;p__Desulfobacterota;c__Desulfobacteria;o__Desulfobacterales;f__;g__;s__	taxonomic novelty determined using RED	N/A	N/A	87.95	0.741654
7_SB_sbin_3_20	Yes	Yes	Yes	OTU462	92.49	1.1	2.8	57.22	12473	High	288	2458	1	44	d__Bacteria;p__WOR-3;c__WOR-3;o__UBA2258;f__UBA2258;g__UBA3079;s__	N/A	N/A	N/A	N/A	N/A	GCA_002366635.1	95	d__Bacteria;p__WOR-3;c__WOR-3;o__UBA2258;f__UBA2258;g__UBA3079;s__UBA3079 sp002366635	78.63	0.33	d__Bacteria;p__WOR-3;c__WOR-3;o__UBA2258;f__UBA2258;g__;s__	taxonomic classification defined by topology and ANI	N/A	N/A	85.17	0.900285
Co_bin17	Yes	Yes	Yes	OTU322	94.32	1.14	2.8	53.23	10182	High	378	2430	0	37	d__Bacteria;p__Planctomycetota;c__Phycisphaerae;o__Sedimentisphaerales;f__SG8-4;g__;s__	N/A	N/A	N/A	N/A	N/A	N/A	N/A	N/A	N/A	N/A	d__Bacteria;p__Planctomycetota;c__Phycisphaerae;o__Sedimentisphaerales;f__SG8-4;g__;s__	taxonomic classification fully defined by topology	N/A	N/A	78.64	0.861317
SRR19020598_me2_bin.21	No	Yes	Yes	OTU1871	88.5	6.68	2.79	45.86	5579	Medium	599	2759	0	25	d__Bacteria;p__Campylobacterota;c__Campylobacteria;o__Campylobacterales;f__Sulfurimonadaceae;g__;s__	N/A	N/A	N/A	N/A	N/A	N/A	N/A	N/A	N/A	N/A	d__Bacteria;p__Campylobacterota;c__Campylobacteria;o__Campylobacterales;f__Sulfurimonadaceae;g__;s__	taxonomic classification fully defined by topology	N/A	N/A	82.33	0.859562
HTR9_vb_S1C20356	No	Yes	Yes	OTU1549	90.35	1.33	2.79	37.92	48800	High	83	2494	0	31	d__Bacteria;p__Acidobacteriota;c__Aminicenantia;o__UBA2199;f__UBA2199;g__UBA647;s__	N/A	N/A	N/A	N/A	N/A	GCA_002299555.1	95	d__Bacteria;p__Acidobacteriota;c__Aminicenantia;o__UBA2199;f__UBA2199;g__UBA647;s__UBA647 sp002299555	82.71	0.75	d__Bacteria;p__Acidobacteriota;c__Aminicenantia;o__UBA2199;f__UBA2199;g__;s__	taxonomic classification defined by topology and ANI	N/A	N/A	86.7	0.969562
RS_13.bin.69	Yes	No	Yes	OTU624	62.39	3.25	2.79	57.81	1780	Medium	1591	3387	0	19	d__Bacteria;p__Spirochaetota;c__Spirochaetia;o__Spirochaetales_C;f__SLST01;g__;s__	N/A	N/A	N/A	N/A	N/A	N/A	N/A	N/A	N/A	N/A	d__Bacteria;p__Spirochaetota;c__Spirochaetia;o__Spirochaetales_C;f__;g__;s__	taxonomic novelty determined using RED	N/A	N/A	38.53	0.821395
RS_13.bin.38	Yes	Yes	Yes	OTU578	96.7	2.2	2.79	52.22	27091	High	171	2336	0	33	d__Bacteria;p__Krumholzibacteriota;c__Krumholzibacteria;o__Krumholzibacteriales;f__Krumholzibacteriaceae;g__;s__	N/A	N/A	N/A	N/A	N/A	N/A	N/A	N/A	N/A	N/A	d__Bacteria;p__Krumholzibacteriota;c__Krumholzibacteria;o__Krumholzibacteriales;f__Krumholzibacteriaceae;g__;s__	taxonomic novelty determined using RED	N/A	N/A	89.22	0.83049
SRR13892591_me2_bin.189	No	Yes	Yes	OTU1855	88.63	8.04	2.78	40.85	9738	Medium	408	2317	1	28	d__Bacteria;p__UBP6;c__UBA1177;o__UBA1177;f__;g__;s__	N/A	N/A	N/A	N/A	N/A	N/A	N/A	N/A	N/A	N/A	d__Bacteria;p__;c__;o__;f__;g__;s__	taxonomic novelty determined using RED	N/A	N/A	86.36	0.714679
HTR4_me2_bin.52	No	Yes	No	OTU1405	89.47	2.56	2.78	47.4	9260	Medium	425	2419	2	35	d__Bacteria;p__Acidobacteriota;c__Aminicenantia;o__Aminicenantales;f__Aminicenantaceae;g__SOIA01;s__SOIA01 sp004378665	GCA_004378665.1	95	d__Bacteria;p__Acidobacteriota;c__Aminicenantia;o__Aminicenantales;f__Aminicenantaceae;g__SOIA01;s__SOIA01 sp004378665	96	0.82	GCA_004378665.1	95	d__Bacteria;p__Acidobacteriota;c__Aminicenantia;o__Aminicenantales;f__Aminicenantaceae;g__SOIA01;s__SOIA01 sp004378665	96	0.82	d__Bacteria;p__Acidobacteriota;c__Aminicenantia;o__Aminicenantales;f__Aminicenantaceae;g__;s__	taxonomic classification defined by topology and ANI	topological placement and ANI have congruent species assignments	N/A	87.59	N/A
HTR6_me2_bin.61	No	No	Yes	OTU1343	61.56	7.46	2.78	47.2	2741	Medium	1036	2457	0	13	d__Bacteria;p__Desulfobacterota;c__Desulfobacteria;o__Desulfobacterales;f__;g__;s__	N/A	N/A	N/A	N/A	N/A	N/A	N/A	N/A	N/A	N/A	d__Bacteria;p__Desulfobacterota;c__Desulfobacteria;o__Desulfobacterales;f__;g__;s__	taxonomic novelty determined using RED	N/A	N/A	45.96	0.743545
SRR14270297_vb_S1C14835	No	Yes	Yes	OTU1000	87.05	1.27	2.78	49.09	41162	Medium	84	2488	1	24	d__Bacteria;p__Proteobacteria;c__Gammaproteobacteria;o__Xanthomonadales;f__SZUA-36;g__SZUA-51;s__	N/A	N/A	N/A	N/A	N/A	GCA_003232965.1	95	d__Bacteria;p__Proteobacteria;c__Gammaproteobacteria;o__Xanthomonadales;f__SZUA-36;g__SZUA-51;s__SZUA-51 sp003232965	77.65	0.22	d__Bacteria;p__Proteobacteria;c__Gammaproteobacteria;o__Xanthomonadales;f__SZUA-36;g__;s__	taxonomic classification defined by topology and ANI	N/A	N/A	81.76	0.950646
HTR1_vb_S1C37317	No	Yes	Yes	OTU992	96.51	0	2.78	46.67	34136	High	108	2537	0	39	d__Bacteria;p__Spirochaetota;c__Spirochaetia;o__SZUA-6;f__SZUA-6;g__DRHE01;s__	N/A	N/A	N/A	N/A	N/A	GCA_011049745.1	95	d__Bacteria;p__Spirochaetota;c__Spirochaetia;o__SZUA-6;f__SZUA-6;g__DRHE01;s__DRHE01 sp011049745	89.87	0.72	d__Bacteria;p__Spirochaetota;c__Spirochaetia;o__SZUA-6;f__SZUA-6;g__;s__	taxonomic classification defined by topology and ANI	N/A	N/A	89.84	0.966812
SRR18920794_ct_bin.141	No	Yes	Yes	OTU369	68.68	3.07	2.78	48.71	2500	Medium	1187	2664	0	15	d__Bacteria;p__Spirochaetota;c__Spirochaetia;o__Spirochaetales_E;f__Spirochaetaceae_B;g__UBA2779;s__	N/A	N/A	N/A	N/A	N/A	N/A	N/A	N/A	N/A	N/A	d__Bacteria;p__Spirochaetota;c__Spirochaetia;o__Spirochaetales_E;f__Spirochaetaceae_B;g__UBA2779;s__	ANI	N/A	GCA_003644105.1, s__UBA2779 sp003644105, 95.0, 78.91, 0.36; GCA_002352375.1, s__UBA2779 sp002352375, 95.0, 77.75, 0.35; GCA_002748225.1, s__UBA2779 sp002748225, 95.0, 76.93, 0.03; GCA_002084135.1, s__UBA2779 sp002084135, 95.0, 76.32, 0.01; GCF_900608495.1, s__UBA2779 sp900608495, 95.0, 74.71, 0.0	41.1	0.940472
HTR6_me2_bin.91	No	Yes	Yes	OTU329	93.18	3.41	2.78	46.92	35903	High	133	2391	1	42	d__Bacteria;p__Planctomycetota;c__Phycisphaerae;o__Sedimentisphaerales;f__Anaerohalophaeraceae;g__;s__	N/A	N/A	N/A	N/A	N/A	GCF_002007645.1	95	d__Bacteria;p__Planctomycetota;c__Phycisphaerae;o__Sedimentisphaerales;f__Anaerohalophaeraceae;g__Anaerohalosphaera;s__Anaerohalosphaera lusitana	75.59	0.05	d__Bacteria;p__Planctomycetota;c__Phycisphaerae;o__Sedimentisphaerales;f__Anaerohalophaeraceae;g__;s__	taxonomic classification defined by topology and ANI	N/A	N/A	83.12	0.845538
SRR18920791_me2_bin.31	No	Yes	Yes	OTU1153	82.07	7.19	2.77	41.33	5626	Medium	622	2794	2	38	d__Archaea;p__Halobacteriota;c__Methanosarcinia;o__Methanosarcinales;f__Methanosarcinaceae;g__;s__	N/A	N/A	N/A	N/A	N/A	N/A	N/A	N/A	N/A	N/A	d__Archaea;p__Halobacteriota;c__Methanosarcinia;o__Methanosarcinales;f__Methanosarcinaceae;g__;s__	taxonomic classification fully defined by topology	N/A	N/A	61.63	0.69402
HTR10_me2_bin.91	No	No	Yes	OTU1675	81.54	3.1	2.77	42.11	4788	Medium	673	2162	0	24	d__Bacteria;p__Calditrichota;c__Calditrichia;o__RBG-13-44-9;f__RBG-13-44-9;g__;s__	N/A	N/A	N/A	N/A	N/A	GCA_003854955.1	95	d__Bacteria;p__Calditrichota;c__Calditrichia;o__RBG-13-44-9;f__RBG-13-44-9;g__RQOF01;s__RQOF01 sp003854955	76.46	0.03	d__Bacteria;p__Calditrichota;c__Calditrichia;o__RBG-13-44-9;f__RBG-13-44-9;g__;s__	taxonomic classification defined by topology and ANI	N/A	N/A	72.03	0.837356
RS_14.bin.26	Yes	Yes	Yes	OTU1635	63.44	2.42	2.77	38.3	2315	Medium	1285	2074	1	24	d__Bacteria;p__Bacteroidota;c__Bacteroidia;o__Bacteroidales;f__VadinHA17;g__;s__	N/A	N/A	N/A	N/A	N/A	N/A	N/A	N/A	N/A	N/A	d__Bacteria;p__Bacteroidota;c__Bacteroidia;o__Bacteroidales;f__VadinHA17;g__;s__	taxonomic classification fully defined by topology	N/A	N/A	69.17	0.799519
SW_4.bin.56	Yes	Yes	Yes	OTU164	91.87	3.2	2.77	52.03	6300	High	594	2373	1	30	d__Archaea;p__Thermoplasmatota;c__EX4484-6;o__EX4484-6;f__EX4484-6;g__;s__	N/A	N/A	N/A	N/A	N/A	GCA_002254385.1	95	d__Archaea;p__Thermoplasmatota;c__EX4484-6;o__EX4484-6;f__EX4484-6;g__EX4484-6;s__EX4484-6 sp002254385	75.88	0.04	d__Archaea;p__Thermoplasmatota;c__EX4484-6;o__EX4484-6;f__;g__;s__	taxonomic classification defined by topology and ANI	N/A	N/A	84.07	0.708821
SRR18936874_ct_bin.33	No	No	Yes	OTU960	85.79	9.75	2.77	52.29	3295	Medium	1007	2760	0	23	d__Bacteria;p__Proteobacteria;c__Gammaproteobacteria;o__Pseudomonadales;f__Porticoccaceae;g__50-400-T64;s__	N/A	N/A	N/A	N/A	N/A	GCA_003646355.1	95	d__Bacteria;p__Proteobacteria;c__Gammaproteobacteria;o__Pseudomonadales;f__Porticoccaceae;g__50-400-T64;s__50-400-T64 sp003646355	84.82	0.49	d__Bacteria;p__Proteobacteria;c__Gammaproteobacteria;o__Pseudomonadales;f__Porticoccaceae;g__50-400-T64;s__	taxonomic classification defined by topology and ANI	N/A	GCA_002162755.1, s__50-400-T64 sp002162755, 95.0, 82.05, 0.71; GCA_002746135.1, s__50-400-T64 sp002746135, 95.0, 81.94, 0.72; GCA_002162815.1, s__50-400-T64 sp002162815, 95.0, 81.81, 0.69; GCA_002162825.1, s__50-400-T64 sp002162825, 95.0, 81.47, 0.57	82.17	0.97314
HTR5_me2_bin.24	No	Yes	Yes	OTU943	87.31	3.49	2.77	48.63	7305	Medium	472	2486	0	23	d__Bacteria;p__Proteobacteria;c__Gammaproteobacteria;o__SZUA-229;f__SZUA-229;g__GCA-2746365;s__	N/A	N/A	N/A	N/A	N/A	N/A	N/A	N/A	N/A	N/A	d__Bacteria;p__Proteobacteria;c__Gammaproteobacteria;o__SZUA-229;f__SZUA-229;g__GCA-2746365;s__	ANI	N/A	GCA_013041745.1, s__GCA-2746365 sp013041745, 95.0, 77.72, 0.29; GCA_011321985.1, s__GCA-2746365 sp011321985, 95.0, 77.62, 0.25; GCA_002746365.1, s__GCA-2746365 sp002746365, 95.0, 77.32, 0.19; GCA_013138755.1, s__GCA-2746365 sp013138755, 95.0, 77.25, 0.15; GCA_011051475.1, s__GCA-2746365 sp011051475, 95.0, 76.98, 0.23; GCA_002401185.1, s__GCA-2746365 sp002401185, 95.0, 76.67, 0.1	86.1	0.935999
SRR13892591_me2_bin.99	No	Yes	Yes	OTU924	76.51	3.04	2.77	40.48	5026	Medium	642	2172	2	25	d__Bacteria;p__Verrucomicrobiota;c__Lentisphaeria;o__Victivallales;f__;g__;s__	N/A	N/A	N/A	N/A	N/A	N/A	N/A	N/A	N/A	N/A	d__Bacteria;p__Verrucomicrobiota;c__Lentisphaeria;o__Victivallales;f__;g__;s__	taxonomic novelty determined using RED	N/A	N/A	63.85	0.743058
SRR13892591_me2_bin.145	No	Yes	Yes	OTU66	85.71	5.49	2.77	46.34	13634	Medium	282	2552	1	32	d__Bacteria;p__Fermentibacterota;c__Fermentibacteria;o__Fermentibacterales;f__Fermentibacteraceae;g__Sabulitectum;s__	N/A	N/A	N/A	N/A	N/A	GCA_003646025.1	95	d__Bacteria;p__Fermentibacterota;c__Fermentibacteria;o__Fermentibacterales;f__Fermentibacteraceae;g__Sabulitectum;s__Sabulitectum sp003646025	78.01	0.22	d__Bacteria;p__Fermentibacterota;c__Fermentibacteria;o__Fermentibacterales;f__Fermentibacteraceae;g__Sabulitectum;s__	taxonomic classification defined by topology and ANI	N/A	GCA_002748705.1, s__Sabulitectum sp002748705, 95.0, 76.51, 0.08; GCA_001875255.1, s__Sabulitectum silens, 95.0, 76.48, 0.07	76.39	0.949973
RS_16.bin.16	Yes	Yes	Yes	OTU1645	89.28	1.21	2.76	32.38	8441	Medium	450	2166	0	25	d__Bacteria;p__Bacteroidota;c__Bacteroidia;o__Bacteroidales;f__GCA-2711565;g__;s__	N/A	N/A	N/A	N/A	N/A	N/A	N/A	N/A	N/A	N/A	d__Bacteria;p__Bacteroidota;c__Bacteroidia;o__Bacteroidales;f__;g__;s__	taxonomic novelty determined using RED	N/A	N/A	85.49	0.821163
SRR19020587_me2_bin.26	No	Yes	Yes	OTU1339	57.14	1.15	2.76	48.52	2951	Medium	966	2538	0	23	d__Bacteria;p__Desulfobacterota;c__Desulfobacteria;o__Desulfobacterales;f__JAABPS01;g__;s__	N/A	N/A	N/A	N/A	N/A	GCA_011391835.1	95	d__Bacteria;p__Desulfobacterota;c__Desulfobacteria;o__Desulfobacterales;f__JAABPS01;g__JAABPS01;s__JAABPS01 sp011391835	74.52	0.01	d__Bacteria;p__Desulfobacterota;c__Desulfobacteria;o__Desulfobacterales;f__;g__;s__	taxonomic classification defined by topology and ANI	N/A	N/A	58.33	0.783765
SRR19020594_ma2_bin.143	No	Yes	Yes	OTU582	51.22	8.47	2.76	59.08	1760	Medium	1605	2780	0	20	d__Bacteria;p__DSWW01;c__DSWW01;o__DSWW01;f__DSWW01;g__;s__	N/A	N/A	N/A	N/A	N/A	GCA_011370045.1	95	d__Bacteria;p__DSWW01;c__DSWW01;o__DSWW01;f__DSWW01;g__DSWW01;s__DSWW01 sp011370045	76.32	0.1	d__Bacteria;p__;c__;o__;f__;g__;s__	taxonomic classification defined by topology and ANI	N/A	N/A	47.41	0.747165
8_GM_sbin_oily_61	Yes	Yes	Yes	OTU503	58.83	0.43	2.76	68.07	1891	Medium	1512	3105	0	23	d__Bacteria;p__Actinobacteriota;c__Acidimicrobiia;o__Acidimicrobiales;f__;g__;s__	N/A	N/A	N/A	N/A	N/A	N/A	N/A	N/A	N/A	N/A	d__Bacteria;p__Actinobacteriota;c__Acidimicrobiia;o__Acidimicrobiales;f__;g__;s__	taxonomic novelty determined using RED	N/A	N/A	42.82	0.717603
HTR9_me2_bin.60	No	Yes	Yes	OTU431	58.25	6.78	2.76	53.51	4195	Medium	712	2561	0	21	d__Bacteria;p__Planctomycetota;c__Phycisphaerae;o__Sedimentisphaerales;f__Anaerohalophaeraceae;g__B28-G16;s__	N/A	N/A	N/A	N/A	N/A	GCA_003644175.1	95	d__Bacteria;p__Planctomycetota;c__Phycisphaerae;o__Sedimentisphaerales;f__Anaerohalophaeraceae;g__B28-G16;s__B28-G16 sp003644175	86.25	0.51	d__Bacteria;p__Planctomycetota;c__Phycisphaerae;o__Sedimentisphaerales;f__Anaerohalophaeraceae;g__;s__	taxonomic classification defined by topology and ANI	N/A	N/A	53.11	0.961433
RS_7.bin.21	Yes	Yes	Yes	OTU261	85.51	0.93	2.75	33.36	6299	Medium	659	2591	2	23	d__Archaea;p__Asgardarchaeota;c__Heimdallarchaeia;o__UBA460;f__UBA460;g__UBA460;s__	N/A	N/A	N/A	N/A	N/A	GCA_002505645.1	95	d__Archaea;p__Asgardarchaeota;c__Heimdallarchaeia;o__UBA460;f__UBA460;g__UBA460;s__UBA460 sp002505645	91.22	0.78	d__Archaea;p__Asgardarchaeota;c__Heimdallarchaeia;o__UBA460;f__UBA460;g__UBA460;s__	taxonomic classification defined by topology and ANI	N/A	GCA_001940755.1, s__UBA460 sp001940755, 95.0, 80.3, 0.45; GCA_013166775.1, s__UBA460 sp013166775, 95.0, 76.8, 0.13	76.46	0.972479
HTR1_me2_bin.63	No	Yes	Yes	OTU1637	80.15	4.22	2.75	37.07	7730	Medium	466	2140	1	27	d__Bacteria;p__Bacteroidota;c__Bacteroidia;o__Bacteroidales;f__VadinHA17;g__;s__	N/A	N/A	N/A	N/A	N/A	N/A	N/A	N/A	N/A	N/A	d__Bacteria;p__Bacteroidota;c__Bacteroidia;o__Bacteroidales;f__VadinHA17;g__;s__	taxonomic classification fully defined by topology	N/A	N/A	76.75	0.804284
2_HM_cbin_7	Yes	Yes	No	OTU1550	89.76	0.96	2.75	37.46	61882	Medium	72	2454	1	40	d__Bacteria;p__Acidobacteriota;c__Aminicenantia;o__UBA2199;f__UBA2199;g__UBA647;s__UBA647 sp002299555	GCA_002299555.1	95	d__Bacteria;p__Acidobacteriota;c__Aminicenantia;o__UBA2199;f__UBA2199;g__UBA647;s__UBA647 sp002299555	99.9	0.93	GCA_002299555.1	95	d__Bacteria;p__Acidobacteriota;c__Aminicenantia;o__UBA2199;f__UBA2199;g__UBA647;s__UBA647 sp002299555	99.9	0.93	d__Bacteria;p__Acidobacteriota;c__Aminicenantia;o__UBA2199;f__UBA2199;g__;s__	taxonomic classification defined by topology and ANI	topological placement and ANI have congruent species assignments	N/A	90.71	N/A
RS_6.bin.9	Yes	Yes	Yes	OTU1364	96.02	1.14	2.75	41.81	8444	High	436	2435	0	29	d__Bacteria;p__Spirochaetota;c__Spirochaetia;o__JABMQR01;f__JABMQR01;g__JABMQR01;s__	N/A	N/A	N/A	N/A	N/A	GCA_013202335.1	95	d__Bacteria;p__Spirochaetota;c__Spirochaetia;o__JABMQR01;f__JABMQR01;g__JABMQR01;s__JABMQR01 sp013202335	79.17	0.36	d__Bacteria;p__Spirochaetota;c__Spirochaetia;o__;f__;g__;s__	taxonomic classification defined by topology and ANI	N/A	N/A	79.53	0.917259
SRR13892603_me2_bin.97	No	No	Yes	OTU1343	63.81	7.48	2.75	46.89	3326	Medium	853	2418	0	17	d__Bacteria;p__Desulfobacterota;c__Desulfobacteria;o__Desulfobacterales;f__;g__;s__	N/A	N/A	N/A	N/A	N/A	N/A	N/A	N/A	N/A	N/A	d__Bacteria;p__Desulfobacterota;c__Desulfobacteria;o__Desulfobacterales;f__;g__;s__	taxonomic classification fully defined by topology	N/A	N/A	62.3	0.741151
SRR12623520_me2_bin.55	No	No	Yes	OTU1304	88.06	4.84	2.75	41.94	8526	Medium	394	2687	1	41	d__Bacteria;p__Desulfobacterota;c__Desulfobacteria;o__Desulfobacterales;f__ETH-SRB1;g__JACNLL01;s__	N/A	N/A	N/A	N/A	N/A	N/A	N/A	N/A	N/A	N/A	d__Bacteria;p__Desulfobacterota;c__Desulfobacteria;o__Desulfobacterales;f__ETH-SRB1;g__;s__	taxonomic novelty determined using RED	N/A	N/A	82.67	0.939285
S2_bin36	Yes	Yes	Yes	OTU696	79.24	5.56	2.75	52.86	5271	Medium	619	2584	1	36	d__Bacteria;p__Chloroflexota;c__Anaerolineae;o__Anaerolineales;f__E44-bin32;g__E44-bin32;s__	N/A	N/A	N/A	N/A	N/A	GCA_004376465.1	95	d__Bacteria;p__Chloroflexota;c__Anaerolineae;o__Anaerolineales;f__E44-bin32;g__E44-bin32;s__E44-bin32 sp004376465	89.69	0.69	d__Bacteria;p__Chloroflexota;c__Anaerolineae;o__Anaerolineales;f__E44-bin32;g__E44-bin32;s__	taxonomic classification defined by topology and ANI	N/A	GCA_004376895.1, s__E44-bin32 sp004376895, 95.0, 87.2, 0.69	74.27	0.985891
SRR13892599_me2_bin.145	No	Yes	Yes	OTU577	89.65	5.69	2.75	56.78	8517	Medium	407	2429	1	32	d__Bacteria;p__Krumholzibacteriota;c__Krumholzibacteria;o__Krumholzibacteriales;f__Krumholzibacteriaceae;g__;s__	N/A	N/A	N/A	N/A	N/A	N/A	N/A	N/A	N/A	N/A	d__Bacteria;p__Krumholzibacteriota;c__Krumholzibacteria;o__Krumholzibacteriales;f__Krumholzibacteriaceae;g__;s__	taxonomic novelty determined using RED	N/A	N/A	78.76	0.794128
RS_5.bin.8	Yes	Yes	Yes	OTU209	74.84	5.14	2.74	43.21	5943	Medium	568	2569	0	5	d__Archaea;p__Asgardarchaeota;c__Thorarchaeia;o__Thorarchaeales;f__Thorarchaeaceae;g__TEKIR-14;s__	N/A	N/A	N/A	N/A	N/A	GCA_004524445.1	95	d__Archaea;p__Asgardarchaeota;c__Thorarchaeia;o__Thorarchaeales;f__Thorarchaeaceae;g__TEKIR-14;s__TEKIR-14 sp004524445	75.84	0.02	d__Archaea;p__Asgardarchaeota;c__Thorarchaeia;o__Thorarchaeales;f__Thorarchaeaceae;g__;s__	taxonomic classification defined by topology and ANI	N/A	N/A	62.41	0.84994
8_GM_cbin_44	Yes	Yes	Yes	OTU1680	50.6	9.12	2.74	63.54	1249	Medium	2148	3124	0	16	d__Bacteria;p__Krumholzibacteriota;c__Krumholzibacteria;o__JACNKJ01;f__;g__;s__	N/A	N/A	N/A	N/A	N/A	N/A	N/A	N/A	N/A	N/A	d__Bacteria;p__Krumholzibacteriota;c__Krumholzibacteria;o__;f__;g__;s__	taxonomic novelty determined using RED	N/A	N/A	26.72	0.597805
SRR13892603_ct_bin.234	No	Yes	Yes	OTU1677	83.84	2.56	2.74	43.12	10845	Medium	365	2419	0	29	d__Bacteria;p__Acidobacteriota;c__Aminicenantia;o__UBA2199;f__UBA2199;g__;s__	N/A	N/A	N/A	N/A	N/A	GCA_002299555.1	95	d__Bacteria;p__Acidobacteriota;c__Aminicenantia;o__UBA2199;f__UBA2199;g__UBA647;s__UBA647 sp002299555	75.41	0.02	d__Bacteria;p__Acidobacteriota;c__Aminicenantia;o__UBA2199;f__UBA2199;g__;s__	taxonomic classification defined by topology and ANI	N/A	N/A	86.14	0.824609
SW_4.bin.6	Yes	Yes	Yes	OTU1664	87.53	1.79	2.74	44.55	6004	Medium	637	2211	0	20	d__Bacteria;p__Bacteroidota;c__Bacteroidia;o__Bacteroidales;f__B18-G4;g__B18-G4;s__	N/A	N/A	N/A	N/A	N/A	GCA_003648575.1	95	d__Bacteria;p__Bacteroidota;c__Bacteroidia;o__Bacteroidales;f__B18-G4;g__B18-G4;s__B18-G4 sp003648575	87.04	0.43	d__Bacteria;p__Bacteroidota;c__Bacteroidia;o__Bacteroidales;f__B18-G4;g__B18-G4;s__	taxonomic classification defined by topology and ANI	N/A	GCA_013202965.1, s__B18-G4 sp013202965, 95.0, 78.65, 0.31	82.63	0.958432
Co_bin238	Yes	Yes	Yes	OTU142	73.3	2.97	2.74	64.38	3613	Medium	828	2546	1	37	d__Bacteria;p__Planctomycetota;c__DG-23;o__SLPQ01;f__;g__;s__	N/A	N/A	N/A	N/A	N/A	GCA_007131925.1	95	d__Bacteria;p__Planctomycetota;c__DG-23;o__SLPQ01;f__SLPQ01;g__SLPQ01;s__SLPQ01 sp007131925	74.58	0.01	d__Bacteria;p__Planctomycetota;c__DG-23;o__;f__;g__;s__	taxonomic classification defined by topology and ANI	N/A	N/A	59	0.606005
HTR10_me2_bin.17	No	No	Yes	OTU1412	67.18	3.56	2.74	47.26	4078	Medium	755	2515	1	25	d__Bacteria;p__Acidobacteriota;c__Aminicenantia;o__Aminicenantales;f__Aminicenantaceae;g__;s__	N/A	N/A	N/A	N/A	N/A	N/A	N/A	N/A	N/A	N/A	d__Bacteria;p__Acidobacteriota;c__Aminicenantia;o__Aminicenantales;f__Aminicenantaceae;g__;s__	taxonomic classification fully defined by topology	N/A	N/A	63.87	0.825951
7_SB_cbin_13	Yes	Yes	Yes	OTU1342	51.61	1.47	2.74	47.59	2598	Medium	1072	2643	0	8	d__Bacteria;p__Desulfobacterota;c__Desulfobacteria;o__Desulfobacterales;f__;g__;s__	N/A	N/A	N/A	N/A	N/A	N/A	N/A	N/A	N/A	N/A	d__Bacteria;p__Desulfobacterota;c__Desulfobacteria;o__Desulfobacterales;f__;g__;s__	taxonomic novelty determined using RED	N/A	N/A	47.51	0.737201
S3_bin24	Yes	Yes	Yes	OTU1338	52.18	6.58	2.74	38.43	1963	Medium	1426	2786	0	44	d__Bacteria;p__Patescibacteria;c__Paceibacteria;o__Portnoybacterales;f__UBA2143;g__;s__	N/A	N/A	N/A	N/A	N/A	GCA_013203625.1	95	d__Bacteria;p__Patescibacteria;c__Paceibacteria;o__Portnoybacterales;f__UBA2143;g__JABMPX01;s__JABMPX01 sp013203625	76.79	0.13	d__Bacteria;p__Patescibacteria;c__Paceibacteria;o__Portnoybacterales;f__UBA2143;g__;s__	taxonomic classification defined by topology and ANI	N/A	N/A	32.52	0.832232
SRR13892601_me2_bin.47	No	Yes	Yes	OTU324	65.4	2.34	2.74	53.44	3679	Medium	803	2537	0	18	d__Bacteria;p__Planctomycetota;c__Phycisphaerae;o__Sedimentisphaerales;f__SG8-4;g__SG8-4;s__	N/A	N/A	N/A	N/A	N/A	GCA_005223045.1	95	d__Bacteria;p__Planctomycetota;c__Phycisphaerae;o__Sedimentisphaerales;f__SG8-4;g__SG8-4;s__SG8-4 sp005223045	92.26	0.81	d__Bacteria;p__Planctomycetota;c__Phycisphaerae;o__Sedimentisphaerales;f__SG8-4;g__SG8-4;s__	taxonomic classification defined by topology and ANI	N/A	GCA_001303465.1, s__SG8-4 sp001303465, 95.0, 78.2, 0.3	52.51	0.984371
RS_12.bin.26	Yes	Yes	Yes	OTU1566	89.25	4.58	2.73	34.93	5369	Medium	697	2069	0	27	d__Bacteria;p__Cloacimonadota;c__Cloacimonadia;o__Cloacimonadales;f__TCS61;g__JACNIV01;s__	N/A	N/A	N/A	N/A	N/A	GCA_014382915.1	95	d__Bacteria;p__Cloacimonadota;c__Cloacimonadia;o__Cloacimonadales;f__TCS61;g__JACNIV01;s__JACNIV01 sp014382915	80.27	0.24	d__Bacteria;p__Cloacimonadota;c__Cloacimonadia;o__Cloacimonadales;f__TCS61;g__;s__	taxonomic classification defined by topology and ANI	N/A	N/A	76.41	0.866011
HTR12_me2_bin.21	No	No	No	OTU1347	83.53	5.81	2.73	40.8	6237	Medium	552	2496	1	35	d__Bacteria;p__Desulfobacterota;c__SM23-61;o__WTBG01;f__WTBG01;g__WTBG01;s__WTBG01 sp013139225	GCA_013139225.1	95	d__Bacteria;p__Desulfobacterota;c__SM23-61;o__WTBG01;f__WTBG01;g__WTBG01;s__WTBG01 sp013139225	97.96	0.72	GCA_013139225.1	95	d__Bacteria;p__Desulfobacterota;c__SM23-61;o__WTBG01;f__WTBG01;g__WTBG01;s__WTBG01 sp013139225	97.96	0.72	d__Bacteria;p__Desulfobacterota;c__SM23-61;o__WTBG01;f__;g__;s__	taxonomic classification defined by topology and ANI	topological placement and ANI have congruent species assignments	N/A	72.48	N/A
SRR19020588_me2_bin.11	No	Yes	Yes	OTU1273	84.36	7.5	2.73	45.24	3396	Medium	870	2656	1	27	d__Bacteria;p__Desulfobacterota;c__Desulfobulbia;o__Desulfobulbales;f__BM004;g__BM004;s__	N/A	N/A	N/A	N/A	N/A	GCA_012974315.1	95	d__Bacteria;p__Desulfobacterota;c__Desulfobulbia;o__Desulfobulbales;f__BM004;g__BM004;s__BM004 sp012974315	85.02	0.61	d__Bacteria;p__Desulfobacterota;c__Desulfobulbia;o__Desulfobulbales;f__BM004;g__BM004;s__	taxonomic classification defined by topology and ANI	N/A	GCA_002868955.1, s__BM004 sp002868955, 95.0, 79.01, 0.45	68.61	0.944135
HTR8_me2_bin.94	No	Yes	Yes	OTU88	90.66	2.26	2.73	53.85	36571	High	121	2502	2	43	d__Bacteria;p__Fermentibacterota;c__Fermentibacteria;o__Fermentibacterales;f__Fermentibacteraceae;g__;s__	N/A	N/A	N/A	N/A	N/A	N/A	N/A	N/A	N/A	N/A	d__Bacteria;p__Fermentibacterota;c__Fermentibacteria;o__Fermentibacterales;f__Fermentibacteraceae;g__;s__	taxonomic classification fully defined by topology	N/A	N/A	84.93	0.740005
HTR10_me2_bin.111	No	No	Yes	OTU705	80.61	8.29	2.73	53.07	6561	Medium	550	2451	1	22	d__Bacteria;p__Chloroflexota;c__Anaerolineae;o__Anaerolineales;f__E44-bin32;g__;s__	N/A	N/A	N/A	N/A	N/A	N/A	N/A	N/A	N/A	N/A	d__Bacteria;p__Chloroflexota;c__Anaerolineae;o__Anaerolineales;f__E44-bin32;g__;s__	taxonomic novelty determined using RED	N/A	N/A	78.12	0.903671
SRR18936872_ma2_bin.26	No	Yes	Yes	OTU553	93.34	2.75	2.73	63.07	16433	High	279	2310	1	49	d__Bacteria;p__Eisenbacteria;c__;o__;f__;g__;s__	N/A	N/A	N/A	N/A	N/A	N/A	N/A	N/A	N/A	N/A	d__Bacteria;p__;c__;o__;f__;g__;s__	taxonomic novelty determined using RED	N/A	N/A	86.94	0.38559
SRR13892602_me2_bin.43	No	No	Yes	OTU547	80.48	9.94	2.73	64.27	4628	Medium	687	2524	0	34	d__Bacteria;p__Krumholzibacteriota;c__;o__;f__;g__;s__	N/A	N/A	N/A	N/A	N/A	N/A	N/A	N/A	N/A	N/A	d__Bacteria;p__;c__;o__;f__;g__;s__	taxonomic novelty determined using RED	N/A	N/A	64.19	0.351774
SRR13892593_ma2_bin.222	No	No	Yes	OTU306	63.86	9.87	2.73	67.26	1767	Medium	1538	2601	0	15	d__Bacteria;p__Planctomycetota;c__Brocadiae;o__SM23-32;f__SM23-32;g__SM23-32;s__	N/A	N/A	N/A	N/A	N/A	GCA_001303885.1	95	d__Bacteria;p__Planctomycetota;c__Brocadiae;o__SM23-32;f__SM23-32;g__SM23-32;s__SM23-32 sp001303885	78.33	0.27	d__Bacteria;p__Planctomycetota;c__Brocadiae;o__SM23-32;f__SM23-32;g__;s__	taxonomic classification defined by topology and ANI	N/A	N/A	38.4	0.88436
SRR19020584_ma2_bin.106	No	Yes	Yes	OTU1132	54.45	8.81	2.72	42.76	1483	Medium	1781	2652	5	51	d__Archaea;p__Halobacteriota;c__Syntropharchaeia;o__ANME-1;f__ANME-1;g__QENH01;s__	N/A	N/A	N/A	N/A	N/A	N/A	N/A	N/A	N/A	N/A	d__Archaea;p__Halobacteriota;c__Syntropharchaeia;o__ANME-1;f__ANME-1;g__;s__	taxonomic novelty determined using RED	N/A	N/A	35.3	0.928707
SRR13892594_me2_bin.110	No	Yes	Yes	OTU1072	94.51	0.55	2.72	37.17	27843	High	155	2235	3	46	d__Bacteria;p__WOR-3;c__UBA3073;o__UBA3073;f__UBA3073;g__;s__	N/A	N/A	N/A	N/A	N/A	N/A	N/A	N/A	N/A	N/A	d__Bacteria;p__WOR-3;c__UBA3073;o__;f__;g__;s__	taxonomic novelty determined using RED	N/A	N/A	86.14	0.82979
SRR13892591_me2_bin.134	No	Yes	Yes	OTU951	72.41	8.1	2.72	38.88	8840	Medium	428	2312	1	38	d__Bacteria;p__Proteobacteria;c__Gammaproteobacteria;o__Thiotrichales;f__Thiotrichaceae;g__HyVt-477;s__	N/A	N/A	N/A	N/A	N/A	GCA_011375245.1	95	d__Bacteria;p__Proteobacteria;c__Gammaproteobacteria;o__Thiotrichales;f__Thiotrichaceae;g__HyVt-477;s__HyVt-477 sp011375245	76.29	0.07	d__Bacteria;p__Proteobacteria;c__Gammaproteobacteria;o__Thiotrichales;f__Thiotrichaceae;g__HyVt-477;s__	taxonomic classification defined by topology and ANI	N/A	GCA_902727985.1, s__HyVt-477 sp902727985, 95.0, 76.55, 0.06	55.55	0.89736
SRR18936874_me2_bin.54	No	Yes	Yes	OTU80	86.2	2.75	2.72	48.26	33299	Medium	141	2452	2	37	d__Bacteria;p__Fermentibacterota;c__Fermentibacteria;o__Fermentibacterales;f__Fermentibacteraceae;g__Aegiribacteria;s__	N/A	N/A	N/A	N/A	N/A	GCA_003644925.1	95	d__Bacteria;p__Fermentibacterota;c__Fermentibacteria;o__Fermentibacterales;f__Fermentibacteraceae;g__Aegiribacteria;s__Aegiribacteria sp003644925	91.84	0.67	d__Bacteria;p__Fermentibacterota;c__Fermentibacteria;o__Fermentibacterales;f__Fermentibacteraceae;g__Aegiribacteria;s__	taxonomic classification defined by topology and ANI	N/A	GCA_013138965.1, s__Aegiribacteria sp013138965, 95.0, 82.86, 0.59; GCA_002030045.1, s__Aegiribacteria sp002030045, 95.0, 76.73, 0.07	76.99	0.985844
HTR8_me2_bin.71	No	No	Yes	OTU605	55.59	3.3	2.72	64.05	2671	Medium	1030	2687	0	15	d__Bacteria;p__Gemmatimonadota;c__Gemmatimonadetes;o__Longimicrobiales;f__UBA6960;g__;s__	N/A	N/A	N/A	N/A	N/A	N/A	N/A	N/A	N/A	N/A	d__Bacteria;p__Gemmatimonadota;c__Gemmatimonadetes;o__Longimicrobiales;f__UBA6960;g__;s__	taxonomic classification fully defined by topology	N/A	N/A	46.32	0.803595
SRR13892605_me2_bin.190	No	Yes	Yes	OTU1850	80.96	0.7	2.71	37.15	23150	Medium	187	2473	0	24	d__Bacteria;p__Firmicutes_A;c__Clostridia_A;o__Christensenellales;f__UMGS416;g__;s__	N/A	N/A	N/A	N/A	N/A	GCA_012515725.1	95	d__Bacteria;p__Firmicutes_A;c__Clostridia_A;o__Christensenellales;f__UMGS416;g__JAAYXU01;s__JAAYXU01 sp012515725	74.41	0	d__Bacteria;p__Firmicutes_A;c__Clostridia_A;o__Christensenellales;f__UMGS416;g__;s__	taxonomic classification defined by topology and ANI	N/A	N/A	79.02	0.793176
RS_11.bin.10	Yes	Yes	Yes	OTU990	64.83	0	2.71	38.58	17068	Medium	232	2548	0	29	d__Bacteria;p__Proteobacteria;c__Gammaproteobacteria;o__Thiohalomonadales;f__UBA6429;g__;s__	N/A	N/A	N/A	N/A	N/A	GCA_003232015.1	95	d__Bacteria;p__Proteobacteria;c__Gammaproteobacteria;o__Thiohalomonadales;f__UBA6429;g__SZUA-37;s__SZUA-37 sp003232015	75.88	0.05	d__Bacteria;p__Proteobacteria;c__Gammaproteobacteria;o__Thiohalomonadales;f__UBA6429;g__;s__	taxonomic classification defined by topology and ANI	N/A	N/A	58.63	0.837948
SRR18936876_me2_bin.56	No	Yes	Yes	OTU521	83.41	1.54	2.71	53.11	3484	Medium	820	2726	0	20	d__Bacteria;p__Desulfobacterota;c__Desulfobacteria;o__C00003060;f__C00003060;g__;s__	N/A	N/A	N/A	N/A	N/A	GCA_001751075.1	95	d__Bacteria;p__Desulfobacterota;c__Desulfobacteria;o__C00003060;f__C00003060;g__S7086C20;s__S7086C20 sp001751075	76.38	0.06	d__Bacteria;p__Desulfobacterota;c__Desulfobacteria;o__C00003060;f__C00003060;g__;s__	taxonomic classification defined by topology and ANI	N/A	N/A	72.5	0.808839
SRR13892606_vb_S1C2230	No	No	No	OTU413	54.06	2.51	2.71	69.44	5547	Medium	571	2752	0	19	d__Bacteria;p__Actinobacteriota;c__Actinomycetia;o__Mycobacteriales;f__Mycobacteriaceae;g__Mycobacterium;s__Mycobacterium poriferae	GCF_010728325.1	95	d__Bacteria;p__Actinobacteriota;c__Actinomycetia;o__Mycobacteriales;f__Mycobacteriaceae;g__Mycobacterium;s__Mycobacterium poriferae	95.36	0.96	GCF_010728325.1	95	d__Bacteria;p__Actinobacteriota;c__Actinomycetia;o__Mycobacteriales;f__Mycobacteriaceae;g__Mycobacterium;s__Mycobacterium poriferae	95.36	0.96	d__Bacteria;p__Actinobacteriota;c__Actinomycetia;o__Mycobacteriales;f__Mycobacteriaceae;g__Mycobacterium;s__	taxonomic classification defined by topology and ANI	topological placement and ANI have congruent species assignments	GCA_000762985.1, s__Mycobacterium rufum, 95.0, 81.58, 0.74; GCF_001044235.1, s__Mycobacterium chlorophenolicum, 95.8643, 81.57, 0.76; GCF_000612725.1, s__Mycobacterium austroafricanum, 95.0, 81.5, 0.76; GCF_001545925.1, s__Mycobacterium sp001545925, 95.0, 81.43, 0.68; GCF_001044255.1, s__Mycobacterium chubuense, 95.8643, 81.41, 0.76; GCF_010723735.1, s__Mycobacterium hippocampi_B, 95.0, 81.4, 0.7…	42.15	N/A
7_SB_cbin_128	Yes	Yes	Yes	OTU1728	78.73	1.85	2.7	61.73	5937	Medium	539	2419	0	28	d__Bacteria;p__Armatimonadota;c__UBA5377;o__UBA5377;f__JAAYIR01;g__;s__	N/A	N/A	N/A	N/A	N/A	GCA_012523355.1	95	d__Bacteria;p__Armatimonadota;c__UBA5377;o__UBA5377;f__JAAYIR01;g__JAAYIR01;s__JAAYIR01 sp012523355	75.03	0.02	d__Bacteria;p__Armatimonadota;c__UBA5377;o__UBA5377;f__;g__;s__	taxonomic classification defined by topology and ANI	N/A	N/A	66.65	0.738571
SRR13892585_me2_bin.21	No	Yes	Yes	OTU150	96.8	3.2	2.7	52.07	195296	High	18	2287	3	35	d__Archaea;p__Thermoplasmatota;c__Thermoplasmata;o__RBG-16-68-12;f__SOIM01;g__SOIM01;s__	N/A	N/A	N/A	N/A	N/A	GCA_004377185.1	95	d__Archaea;p__Thermoplasmatota;c__Thermoplasmata;o__RBG-16-68-12;f__SOIM01;g__SOIM01;s__SOIM01 sp004377185	77.66	0.2	d__Archaea;p__Thermoplasmatota;c__Thermoplasmata;o__RBG-16-68-12;f__;g__;s__	taxonomic classification defined by topology and ANI	N/A	N/A	93.72	0.828234
RS_2.bin.14	Yes	Yes	Yes	OTU1215	77.65	0.65	2.7	35.37	33736	Medium	109	2503	0	18	d__Bacteria;p__Desulfobacterota;c__Desulfobacteria;o__Desulfobacterales;f__Desulfobacteraceae;g__;s__	N/A	N/A	N/A	N/A	N/A	N/A	N/A	N/A	N/A	N/A	d__Bacteria;p__Desulfobacterota;c__Desulfobacteria;o__Desulfobacterales;f__Desulfobacteraceae;g__;s__	taxonomic classification fully defined by topology	N/A	N/A	66.81	0.846126
HTR1_me2_bin.88	No	No	Yes	OTU438	93.59	4.25	2.7	59.52	6024	High	531	2727	0	35	d__Bacteria;p__Proteobacteria;c__Alphaproteobacteria;o__Rhizobiales;f__Hyphomicrobiaceae;g__;s__	N/A	N/A	N/A	N/A	N/A	N/A	N/A	N/A	N/A	N/A	d__Bacteria;p__Proteobacteria;c__Alphaproteobacteria;o__Rhizobiales;f__Hyphomicrobiaceae;g__;s__	taxonomic novelty determined using RED	N/A	N/A	85.43	0.908078
SRR14270297_me2_bin.17	No	Yes	Yes	OTU368	54.44	2.55	2.7	49.92	2829	Medium	989	2608	0	16	d__Bacteria;p__Verrucomicrobiota;c__Verrucomicrobiae;o__Verrucomicrobiales;f__DEV007;g__;s__	N/A	N/A	N/A	N/A	N/A	N/A	N/A	N/A	N/A	N/A	d__Bacteria;p__Verrucomicrobiota;c__Verrucomicrobiae;o__Verrucomicrobiales;f__DEV007;g__;s__	taxonomic novelty determined using RED	N/A	N/A	38.1	0.87071
SW_4.bin.58	Yes	Yes	Yes	OTU1592	65.05	8.73	2.69	35.52	3586	Medium	931	2041	0	13	d__Bacteria;p__Bacteroidota;c__Bacteroidia;o__Bacteroidales;f__UBA12170;g__UBA12170;s__	N/A	N/A	N/A	N/A	N/A	GCF_013166655.1	95	d__Bacteria;p__Bacteroidota;c__Bacteroidia;o__Bacteroidales;f__UBA12170;g__UBA12170;s__UBA12170 sp013166655	76.15	0.12	d__Bacteria;p__Bacteroidota;c__Bacteroidia;o__Bacteroidales;f__UBA12170;g__UBA12170;s__	taxonomic classification defined by topology and ANI	N/A	GCA_003445975.1, s__UBA12170 sp003445975, 95.0, 77.05, 0.02	45.52	0.931273
SRR13892603_me2_bin.130	No	Yes	Yes	OTU1413	81.1	5.31	2.69	46.14	4875	Medium	640	2462	1	27	d__Bacteria;p__Acidobacteriota;c__Aminicenantia;o__Aminicenantales;f__Aminicenantaceae;g__;s__	N/A	N/A	N/A	N/A	N/A	N/A	N/A	N/A	N/A	N/A	d__Bacteria;p__Acidobacteriota;c__Aminicenantia;o__Aminicenantales;f__Aminicenantaceae;g__;s__	taxonomic classification fully defined by topology	N/A	N/A	74.51	0.828406
SRR18936876_me2_bin.51	No	No	No	OTU1405	85.2	6.13	2.69	47.84	9902	Medium	390	2365	2	30	d__Bacteria;p__Acidobacteriota;c__Aminicenantia;o__Aminicenantales;f__Aminicenantaceae;g__SOIA01;s__SOIA01 sp004378665	GCA_004378665.1	95	d__Bacteria;p__Acidobacteriota;c__Aminicenantia;o__Aminicenantales;f__Aminicenantaceae;g__SOIA01;s__SOIA01 sp004378665	97.79	0.81	GCA_004378665.1	95	d__Bacteria;p__Acidobacteriota;c__Aminicenantia;o__Aminicenantales;f__Aminicenantaceae;g__SOIA01;s__SOIA01 sp004378665	97.79	0.81	d__Bacteria;p__Acidobacteriota;c__Aminicenantia;o__Aminicenantales;f__Aminicenantaceae;g__;s__	taxonomic classification defined by topology and ANI	topological placement and ANI have congruent species assignments	N/A	85.39	N/A
RS_16.bin.32	Yes	No	No	OTU1068	96.7	1.1	2.69	37.34	78070	High	60	2411	3	43	d__Bacteria;p__WOR-3;c__E44-bin80;o__E44-bin80;f__E44-bin80;g__SOIS01;s__SOIS01 sp004375965	GCA_004375965.1	95	d__Bacteria;p__WOR-3;c__E44-bin80;o__E44-bin80;f__E44-bin80;g__SOIS01;s__SOIS01 sp004375965	97.29	0.87	GCA_004375965.1	95	d__Bacteria;p__WOR-3;c__E44-bin80;o__E44-bin80;f__E44-bin80;g__SOIS01;s__SOIS01 sp004375965	97.29	0.87	d__Bacteria;p__WOR-3;c__E44-bin80;o__E44-bin80;f__E44-bin80;g__;s__	taxonomic classification defined by topology and ANI	topological placement and ANI have congruent species assignments	N/A	89.04	N/A
3_PE_cbin_3	Yes	Yes	Yes	OTU1040	94.07	2.2	2.69	37.15	12330	High	331	2533	3	45	d__Bacteria;p__WOR-3;c__WOR-3;o__SM23-42;f__SM23-42;g__SOIY01;s__	N/A	N/A	N/A	N/A	N/A	GCA_004376785.1	95	d__Bacteria;p__WOR-3;c__WOR-3;o__SM23-42;f__SM23-42;g__SOIY01;s__SOIY01 sp004376785	88.61	0.73	d__Bacteria;p__WOR-3;c__WOR-3;o__SM23-42;f__SM23-42;g__;s__	taxonomic classification defined by topology and ANI	N/A	N/A	87.79	0.948261
SRR18920793_me2_bin.30	No	Yes	Yes	OTU941	91.27	4.99	2.69	42.43	15901	High	280	2519	0	23	d__Bacteria;p__Proteobacteria;c__Gammaproteobacteria;o__SZUA-229;f__SZUA-229;g__GCA-2746365;s__	N/A	N/A	N/A	N/A	N/A	GCA_013138755.1	95	d__Bacteria;p__Proteobacteria;c__Gammaproteobacteria;o__SZUA-229;f__SZUA-229;g__GCA-2746365;s__GCA-2746365 sp013138755	78.52	0.23	d__Bacteria;p__Proteobacteria;c__Gammaproteobacteria;o__SZUA-229;f__SZUA-229;g__GCA-2746365;s__	taxonomic classification defined by topology and ANI	N/A	GCA_002746365.1, s__GCA-2746365 sp002746365, 95.0, 78.0, 0.24; GCA_013041745.1, s__GCA-2746365 sp013041745, 95.0, 77.24, 0.21; GCA_011321985.1, s__GCA-2746365 sp011321985, 95.0, 77.19, 0.2; GCA_002401185.1, s__GCA-2746365 sp002401185, 95.0, 76.89, 0.17; GCA_011051475.1, s__GCA-2746365 sp011051475, 95.0, 76.44, 0.08	79.51	0.957409
SRR13892595_me2_bin.14	No	Yes	Yes	OTU1243	62.84	6.15	2.69	44.22	3776	Medium	774	2465	0	19	d__Bacteria;p__Desulfobacterota;c__Desulfobulbia;o__Desulfobulbales;f__Desulfocapsaceae;g__UBA2775;s__	N/A	N/A	N/A	N/A	N/A	N/A	N/A	N/A	N/A	N/A	d__Bacteria;p__Desulfobacterota;c__Desulfobulbia;o__Desulfobulbales;f__Desulfocapsaceae;g__;s__	taxonomic novelty determined using RED	N/A	N/A	50.31	0.934493
SRR19020584_ma2_bin.4	No	No	Yes	OTU696	80.22	9.12	2.69	53.14	2341	Medium	1239	2546	18	41	d__Bacteria;p__Chloroflexota;c__Anaerolineae;o__Anaerolineales;f__E44-bin32;g__E44-bin32;s__	N/A	N/A	N/A	N/A	N/A	GCA_004376465.1	95	d__Bacteria;p__Chloroflexota;c__Anaerolineae;o__Anaerolineales;f__E44-bin32;g__E44-bin32;s__E44-bin32 sp004376465	89.55	0.64	d__Bacteria;p__Chloroflexota;c__Anaerolineae;o__Anaerolineales;f__E44-bin32;g__E44-bin32;s__	taxonomic classification defined by topology and ANI	N/A	GCA_004376895.1, s__E44-bin32 sp004376895, 95.0, 87.29, 0.66	61.68	0.98619
SRR18936872_me2_bin.48	No	Yes	Yes	OTU543	94.07	4.4	2.69	63.83	14427	High	319	2255	0	49	d__Bacteria;p__Eisenbacteria;c__;o__;f__;g__;s__	N/A	N/A	N/A	N/A	N/A	N/A	N/A	N/A	N/A	N/A	d__Bacteria;p__;c__;o__;f__;g__;s__	taxonomic novelty determined using RED	N/A	N/A	83.9	0.386811
SRR13892597_me2_bin.55	No	Yes	Yes	OTU479	85.58	3.5	2.69	54.97	5691	Medium	546	2431	0	38	d__Bacteria;p__Zixibacteria;c__MSB-5A5;o__GN15;f__FEB-12;g__;s__	N/A	N/A	N/A	N/A	N/A	GCA_003641415.1	95	d__Bacteria;p__Zixibacteria;c__MSB-5A5;o__GN15;f__FEB-12;g__B120-G9;s__B120-G9 sp003641415	76.3	0.03	d__Bacteria;p__Zixibacteria;c__MSB-5A5;o__GN15;f__FEB-12;g__;s__	taxonomic classification defined by topology and ANI	N/A	N/A	70.84	0.816124
SRR13892587_me2_bin.124	No	No	Yes	OTU1188	81.07	3.24	2.69	56.84	3764	Medium	776	2344	1	36	d__Bacteria;p__Latescibacterota;c__Latescibacteria_A;o__4484-107;f__4484-107;g__4484-107;s__	N/A	N/A	N/A	N/A	N/A	GCA_002059205.1	95	d__Bacteria;p__Latescibacterota;c__Latescibacteria_A;o__4484-107;f__4484-107;g__4484-107;s__4484-107 sp002059205	86.43	0.46	d__Bacteria;p__Latescibacterota;c__Latescibacteria_A;o__;f__;g__;s__	taxonomic classification defined by topology and ANI	N/A	N/A	67.18	0.940167
SRR13892591_ct_bin.127	No	Yes	Yes	OTU1332	66.91	5.28	2.68	54.84	2050	Medium	1377	2645	0	22	d__Bacteria;p__Chloroflexota;c__Anaerolineae;o__Caldilineales;f__Caldilineaceae;g__JAAUPU01;s__	N/A	N/A	N/A	N/A	N/A	GCA_012032975.1	95	d__Bacteria;p__Chloroflexota;c__Anaerolineae;o__Caldilineales;f__Caldilineaceae;g__JAAUPU01;s__JAAUPU01 sp012032975	76.12	0.04	d__Bacteria;p__Chloroflexota;c__Anaerolineae;o__Caldilineales;f__Caldilineaceae;g__;s__	taxonomic classification defined by topology and ANI	N/A	N/A	59.36	0.879094
SRR13892604_ma2_bin.120	No	Yes	Yes	OTU1274	50.16	8.77	2.68	45.62	2395	Medium	1215	2611	0	19	d__Bacteria;p__Desulfobacterota;c__Desulfobulbia;o__Desulfobulbales;f__BM004;g__;s__	N/A	N/A	N/A	N/A	N/A	N/A	N/A	N/A	N/A	N/A	d__Bacteria;p__Desulfobacterota;c__Desulfobulbia;o__Desulfobulbales;f__BM004;g__;s__	taxonomic novelty determined using RED	N/A	N/A	28.81	0.840811
SRR13892590_me2_bin.43	No	Yes	Yes	OTU897	94.95	1.39	2.68	35.45	28393	High	162	2434	0	33	d__Bacteria;p__Proteobacteria;c__Gammaproteobacteria;o__GCF-002020875;f__GRL18;g__GRL18;s__	N/A	N/A	N/A	N/A	N/A	GCA_013139395.1	95	d__Bacteria;p__Proteobacteria;c__Gammaproteobacteria;o__GCF-002020875;f__GRL18;g__GRL18;s__GRL18 sp013139395	77.55	0.21	d__Bacteria;p__Proteobacteria;c__Gammaproteobacteria;o__GCF-002020875;f__;g__;s__	taxonomic classification defined by topology and ANI	N/A	N/A	92.3	0.95011
S2_bin7	Yes	Yes	Yes	OTU657	87.24	2	2.68	48.89	9688	Medium	380	2274	0	12	d__Bacteria;p__Chloroflexota;c__Anaerolineae;o__Anaerolineales;f__UBA4823;g__9FT-COMBO-55-16;s__	N/A	N/A	N/A	N/A	N/A	GCA_001795335.1	95	d__Bacteria;p__Chloroflexota;c__Anaerolineae;o__Anaerolineales;f__UBA4823;g__9FT-COMBO-55-16;s__9FT-COMBO-55-16 sp001795335	75.42	0.04	d__Bacteria;p__Chloroflexota;c__Anaerolineae;o__Anaerolineales;f__UBA4823;g__;s__	taxonomic classification defined by topology and ANI	N/A	N/A	80.05	0.90528
RS_11.bin.59	Yes	Yes	Yes	OTU643	68.28	8.18	2.68	48.81	1937	Medium	1416	2337	0	16	d__Bacteria;p__Chloroflexota;c__Anaerolineae;o__Anaerolineales;f__UBA4823;g__;s__	N/A	N/A	N/A	N/A	N/A	N/A	N/A	N/A	N/A	N/A	d__Bacteria;p__Chloroflexota;c__Anaerolineae;o__Anaerolineales;f__UBA4823;g__;s__	taxonomic classification fully defined by topology	N/A	N/A	57.69	0.84984
SRR13892591_me2_bin.136	No	Yes	Yes	OTU635	84.07	9.38	2.68	47.19	9298	Medium	405	2472	0	37	d__Bacteria;p__Chloroflexota;c__Anaerolineae;o__Anaerolineales;f__UBA11858;g__B10-G9;s__	N/A	N/A	N/A	N/A	N/A	GCA_011039385.1	95	d__Bacteria;p__Chloroflexota;c__Anaerolineae;o__Anaerolineales;f__UBA11858;g__B10-G9;s__B10-G9 sp011039385	78.64	0.2	d__Bacteria;p__Chloroflexota;c__Anaerolineae;o__Anaerolineales;f__UBA11858;g__B10-G9;s__	taxonomic classification defined by topology and ANI	N/A	GCA_003648195.1, s__B10-G9 sp003648195, 95.0, 76.18, 0.02	62.93	0.967748
SRR13892603_me2_bin.217	No	Yes	No	OTU1218	81.61	2.58	2.68	42.32	6506	Medium	541	2414	2	21	d__Bacteria;p__Desulfobacterota;c__Desulfobacteria;o__Desulfobacterales;f__Desulfobacteraceae;g__Desulfobacula;s__Desulfobacula sp014237455	GCA_014237455.1	95	d__Bacteria;p__Desulfobacterota;c__Desulfobacteria;o__Desulfobacterales;f__Desulfobacteraceae;g__Desulfobacula;s__Desulfobacula sp014237455	96.32	0.87	GCA_014237455.1	95	d__Bacteria;p__Desulfobacterota;c__Desulfobacteria;o__Desulfobacterales;f__Desulfobacteraceae;g__Desulfobacula;s__Desulfobacula sp014237455	96.32	0.87	d__Bacteria;p__Desulfobacterota;c__Desulfobacteria;o__Desulfobacterales;f__Desulfobacteraceae;g__Desulfobacula;s__	taxonomic classification defined by topology and ANI	topological placement and ANI have congruent species assignments	GCA_014383445.1, s__Desulfobacula sp014383445, 95.0, 81.89, 0.63; GCA_003647385.1, s__Desulfobacula sp003647385, 95.0, 81.66, 0.48; GCA_013151635.1, s__Desulfobacula sp013151635, 95.0, 80.37, 0.59; GCF_000307105.1, s__Desulfobacula toluolica, 95.0, 80.11, 0.55; GCA_001799395.1, s__Desulfobacula sp001799395, 95.0, 77.59, 0.28; GCA_011390085.1, s__Desulfobacula sp011390085, 95.0, 76.99, 0.15; GCA_0…	64.84	N/A
HTR6_me2_bin.5	No	No	Yes	OTU1209	62.49	5.28	2.68	51.06	3649	Medium	767	2499	1	29	d__Bacteria;p__Desulfobacterota;c__Syntrophobacteria;o__BM002;f__BM002;g__BM002;s__	N/A	N/A	N/A	N/A	N/A	GCA_002899795.1	95	d__Bacteria;p__Desulfobacterota;c__Syntrophobacteria;o__BM002;f__BM002;g__BM002;s__BM002 sp002899795	93.35	0.61	d__Bacteria;p__Desulfobacterota;c__Syntrophobacteria;o__;f__;g__;s__	taxonomic classification defined by topology and ANI	N/A	N/A	51.42	0.969179
SRR14270297_ct_bin.144	No	Yes	Yes	OTU1869	79.37	1.59	2.67	37.48	4294	Medium	719	2457	2	20	d__Bacteria;p__Bdellovibrionota;c__Bacteriovoracia;o__Bacteriovoracales;f__Bacteriovoracaceae;g__GCA-2706205;s__	N/A	N/A	N/A	N/A	N/A	GCA_002706205.1	95	d__Bacteria;p__Bdellovibrionota;c__Bacteriovoracia;o__Bacteriovoracales;f__Bacteriovoracaceae;g__GCA-2706205;s__GCA-2706205 sp002706205	77.11	0.1	d__Bacteria;p__Bdellovibrionota;c__Bacteriovoracia;o__Bacteriovoracales;f__Bacteriovoracaceae;g__;s__	taxonomic classification defined by topology and ANI	N/A	N/A	65.85	0.916643
E29_bin63	Yes	Yes	No	OTU1844	84.11	1.4	2.67	29.29	13057	Medium	310	2530	0	5	d__Archaea;p__Asgardarchaeota;c__Lokiarchaeia;o__CR-4;f__SOKP01;g__SOKP01;s__SOKP01 sp005223125	GCA_005223125.1	95	d__Archaea;p__Asgardarchaeota;c__Lokiarchaeia;o__CR-4;f__SOKP01;g__SOKP01;s__SOKP01 sp005223125	96.02	0.83	GCA_005223125.1	95	d__Archaea;p__Asgardarchaeota;c__Lokiarchaeia;o__CR-4;f__SOKP01;g__SOKP01;s__SOKP01 sp005223125	96.02	0.83	d__Archaea;p__Asgardarchaeota;c__Lokiarchaeia;o__CR-4;f__SOKP01;g__SOKP01;s__	taxonomic classification defined by topology and ANI	topological placement and ANI have congruent species assignments	GCA_013375485.1, s__SOKP01 sp013375485, 95.0, 84.07, 0.71; GCA_013375495.1, s__SOKP01 sp013375495, 95.0, 78.25, 0.14; GCA_004375715.1, s__SOKP01 sp004375715, 95.0, 77.3, 0.05; GCA_013375475.1, s__SOKP01 sp013375475, 95.0, 76.85, 0.1; GCA_005222975.1, s__SOKP01 sp005222975, 95.0, 76.82, 0.09; GCA_004524725.1, s__SOKP01 sp004524725, 95.0, 75.89, 0.06; GCA_011364925.1, s__SOKP01 sp011364925, 95.0, 7…	74.86	N/A
SRR18920792_ct_bin.200	No	No	Yes	OTU1831	62.87	9.02	2.67	33.12	1968	Medium	1429	2432	1	14	d__Archaea;p__Asgardarchaeota;c__Lokiarchaeia;o__CR-4;f__SOKP01;g__SOKP01;s__	N/A	N/A	N/A	N/A	N/A	GCA_005222975.1	95	d__Archaea;p__Asgardarchaeota;c__Lokiarchaeia;o__CR-4;f__SOKP01;g__SOKP01;s__SOKP01 sp005222975	90.42	0.76	d__Archaea;p__Asgardarchaeota;c__Lokiarchaeia;o__CR-4;f__SOKP01;g__SOKP01;s__	taxonomic classification defined by topology and ANI	N/A	GCA_004375715.1, s__SOKP01 sp004375715, 95.0, 79.1, 0.25; GCA_013375495.1, s__SOKP01 sp013375495, 95.0, 77.53, 0.36; GCA_013375475.1, s__SOKP01 sp013375475, 95.0, 77.12, 0.37; GCA_011364925.1, s__SOKP01 sp011364925, 95.0, 76.22, 0.19; GCA_013375485.1, s__SOKP01 sp013375485, 95.0, 75.14, 0.06; GCA_004524725.1, s__SOKP01 sp004524725, 95.0, 75.1, 0.04; GCA_005223125.1, s__SOKP01 sp005223125, 95.0, 7…	46.72	0.980803
S2_bin54	Yes	Yes	Yes	OTU1604	87.69	2.05	2.67	29.16	14092	Medium	259	2335	0	24	d__Bacteria;p__Bacteroidota;c__Bacteroidia;o__Flavobacteriales;f__Flavobacteriaceae;g__QNYL01;s__	N/A	N/A	N/A	N/A	N/A	GCA_003973375.1	95	d__Bacteria;p__Bacteroidota;c__Bacteroidia;o__Flavobacteriales;f__Flavobacteriaceae;g__QNYL01;s__QNYL01 sp003973375	76.05	0.12	d__Bacteria;p__Bacteroidota;c__Bacteroidia;o__Flavobacteriales;f__Flavobacteriaceae;g__;s__	taxonomic classification defined by topology and ANI	N/A	N/A	83.72	0.907994
SRR18920794_vb_S1C16809	No	Yes	Yes	OTU167	90	2.4	2.67	46.73	27587	Medium	141	2064	2	29	d__Archaea;p__Thermoplasmatota;c__EX4484-6;o__EX4484-6;f__EX4484-6;g__EX4484-6;s__	N/A	N/A	N/A	N/A	N/A	GCA_002254385.1	95	d__Archaea;p__Thermoplasmatota;c__EX4484-6;o__EX4484-6;f__EX4484-6;g__EX4484-6;s__EX4484-6 sp002254385	76.96	0.1	d__Archaea;p__Thermoplasmatota;c__EX4484-6;o__EX4484-6;f__;g__;s__	taxonomic classification defined by topology and ANI	N/A	N/A	87.72	0.831728
8_GM_cbin_61	Yes	Yes	Yes	OTU1080	77.95	4.82	2.67	40.26	4110	Medium	726	2663	3	36	d__Archaea;p__Halobacteriota;c__Methanocellia;o__;f__;g__;s__	N/A	N/A	N/A	N/A	N/A	N/A	N/A	N/A	N/A	N/A	d__Archaea;p__Halobacteriota;c__;o__;f__;g__;s__	taxonomic novelty determined using RED	N/A	N/A	76.5	0.368514
SRR13892602_ct_bin.123	No	Yes	Yes	OTU1008	96.56	0	2.67	43.24	183106	High	34	2255	3	46	d__Bacteria;p__T1SED10-198M;c__;o__;f__;g__;s__	N/A	N/A	N/A	N/A	N/A	GCA_003554345.1	95	d__Bacteria;p__T1SED10-198M;c__T1SED10-198M;o__T1SED10-198M;f__T1SED10-198M;g__T1SED10-198M;s__T1SED10-198M sp003554345	74.7	0	d__Bacteria;p__;c__;o__;f__;g__;s__	taxonomic classification defined by topology and ANI	N/A	N/A	91.54	0.406962
RS_5.bin.22	Yes	Yes	Yes	OTU648	63.47	0.91	2.67	48.99	3128	Medium	881	2371	0	11	d__Bacteria;p__Chloroflexota;c__Anaerolineae;o__Anaerolineales;f__UBA4823;g__;s__	N/A	N/A	N/A	N/A	N/A	N/A	N/A	N/A	N/A	N/A	d__Bacteria;p__Chloroflexota;c__Anaerolineae;o__Anaerolineales;f__UBA4823;g__;s__	taxonomic classification fully defined by topology	N/A	N/A	54.2	0.851624
HTR9_ct_bin.7	No	Yes	Yes	OTU556	84.32	2.75	2.67	37.69	9014	Medium	416	2214	0	29	d__Bacteria;p__Zixibacteria;c__MSB-5A5;o__GN15;f__FEB-12;g__QNAD01;s__	N/A	N/A	N/A	N/A	N/A	GCA_003641345.1	95	d__Bacteria;p__Zixibacteria;c__MSB-5A5;o__GN15;f__FEB-12;g__QNAD01;s__QNAD01 sp003641345	81.07	0.58	d__Bacteria;p__Zixibacteria;c__MSB-5A5;o__GN15;f__FEB-12;g__;s__	taxonomic classification defined by topology and ANI	N/A	N/A	66.47	0.959444
SRR19020596_ct_bin.58	No	Yes	Yes	OTU325	68.1	3.87	2.67	56.38	2948	Medium	999	2987	1	20	d__Bacteria;p__Proteobacteria;c__Alphaproteobacteria;o__SMXP01;f__SMXP01;g__;s__	N/A	N/A	N/A	N/A	N/A	N/A	N/A	N/A	N/A	N/A	d__Bacteria;p__Proteobacteria;c__Alphaproteobacteria;o__SMXP01;f__SMXP01;g__;s__	taxonomic novelty determined using RED	N/A	N/A	58.67	0.827152
7_SB_cbin_68	Yes	Yes	Yes	OTU1135	90.52	1.8	2.66	42.12	16776	High	240	2831	3	41	d__Archaea;p__Halobacteriota;c__Syntropharchaeia;o__ANME-1;f__ANME-1;g__QENJ01;s__	N/A	N/A	N/A	N/A	N/A	GCA_013180585.1	95	d__Archaea;p__Halobacteriota;c__Syntropharchaeia;o__ANME-1;f__ANME-1;g__QENJ01;s__QENJ01 sp013180585	92.08	0.68	d__Archaea;p__Halobacteriota;c__Syntropharchaeia;o__ANME-1;f__ANME-1;g__QENJ01;s__	taxonomic classification defined by topology and ANI	N/A	GCA_013374505.1, s__QENJ01 sp013374505, 95.0, 83.49, 0.54	91.69	0.97464
SRR13892602_me2_bin.54	No	Yes	Yes	OTU330	90.91	5.42	2.66	47.6	11316	Medium	331	2378	0	46	d__Bacteria;p__Planctomycetota;c__Phycisphaerae;o__Sedimentisphaerales;f__Anaerohalophaeraceae;g__;s__	N/A	N/A	N/A	N/A	N/A	GCF_002007645.1	95	d__Bacteria;p__Planctomycetota;c__Phycisphaerae;o__Sedimentisphaerales;f__Anaerohalophaeraceae;g__Anaerohalosphaera;s__Anaerohalosphaera lusitana	75.52	0.04	d__Bacteria;p__Planctomycetota;c__Phycisphaerae;o__Sedimentisphaerales;f__Anaerohalophaeraceae;g__;s__	taxonomic classification defined by topology and ANI	N/A	N/A	77.53	0.849403
SRR13892604_me2_bin.46	No	Yes	Yes	OTU1701	89.6	0.27	2.65	36.28	18947	Medium	189	2324	0	30	d__Bacteria;p__Spirochaetota;c__;o__;f__;g__;s__	N/A	N/A	N/A	N/A	N/A	N/A	N/A	N/A	N/A	N/A	d__Bacteria;p__Spirochaetota;c__;o__;f__;g__;s__	taxonomic novelty determined using RED	N/A	N/A	91.66	0.387903
SRR13892607_me2_bin.24	No	Yes	Yes	OTU909	86.82	0.76	2.65	39.52	39913	Medium	95	2322	2	38	d__Bacteria;p__Proteobacteria;c__Gammaproteobacteria;o__Thiotrichales;f__Thiotrichaceae;g__Cocleimonas;s__	N/A	N/A	N/A	N/A	N/A	GCA_003972955.1	95	d__Bacteria;p__Proteobacteria;c__Gammaproteobacteria;o__Thiotrichales;f__Thiotrichaceae;g__Cocleimonas;s__Cocleimonas sp003972955	76.81	0.22	d__Bacteria;p__Proteobacteria;c__Gammaproteobacteria;o__Thiotrichales;f__Thiotrichaceae;g__Cocleimonas;s__	taxonomic classification defined by topology and ANI	N/A	GCA_011322515.1, s__Cocleimonas mucor_A, 95.0, 76.79, 0.17; GCF_004339015.1, s__Cocleimonas flava, 95.0, 76.35, 0.05	89.46	0.952565
ERR3365595_me2_bin.25	Yes	Yes	Yes	OTU587	65.53	3.4	2.65	60.69	3306	Medium	858	2516	1	19	d__Bacteria;p__Krumholzibacteriota;c__Krumholzibacteria;o__LZORAL124-64-63;f__LZORAL124-64-63;g__LZORAL124-64-63;s__	N/A	N/A	N/A	N/A	N/A	GCA_003646045.1	95	d__Bacteria;p__Krumholzibacteriota;c__Krumholzibacteria;o__LZORAL124-64-63;f__LZORAL124-64-63;g__LZORAL124-64-63;s__LZORAL124-64-63 sp003646045	78.45	0.16	d__Bacteria;p__Krumholzibacteriota;c__Krumholzibacteria;o__LZORAL124-64-63;f__LZORAL124-64-63;g__LZORAL124-64-63;s__	taxonomic classification defined by topology and ANI	N/A	GCA_002790835.1, s__LZORAL124-64-63 sp002790835, 95.0, 77.62, 0.24; GCA_002747875.1, s__LZORAL124-64-63 sp002747875, 95.0, 76.92, 0.23	54.56	0.889859
SRR18920794_me2_bin.118	No	No	Yes	OTU518	76.89	3.94	2.65	65.11	3911	Medium	742	2551	2	30	d__Bacteria;p__Planctomycetota;c__UBA1135;o__UBA1135;f__UBA1135;g__GCA-2746235;s__	N/A	N/A	N/A	N/A	N/A	GCA_002746235.1	95	d__Bacteria;p__Planctomycetota;c__UBA1135;o__UBA1135;f__UBA1135;g__GCA-2746235;s__GCA-2746235 sp002746235	75.39	0.05	d__Bacteria;p__Planctomycetota;c__UBA1135;o__UBA1135;f__UBA1135;g__;s__	taxonomic classification defined by topology and ANI	N/A	N/A	60.73	0.88655
SRR13892604_me2_bin.73	No	No	Yes	OTU1197	85.22	9.67	2.65	49.67	4432	Medium	662	2628	0	32	d__Bacteria;p__Desulfobacterota;c__Desulfobulbia;o__Desulfobulbales;f__Desulfurivibrionaceae;g__;s__	N/A	N/A	N/A	N/A	N/A	N/A	N/A	N/A	N/A	N/A	d__Bacteria;p__Desulfobacterota;c__Desulfobulbia;o__Desulfobulbales;f__Desulfurivibrionaceae;g__;s__	taxonomic classification fully defined by topology	N/A	N/A	78.86	0.745669
SRR13892594_me2_bin.1	No	No	Yes	OTU350	63.91	2.97	2.65	47.82	5850	Medium	483	2270	1	31	d__Bacteria;p__Planctomycetota;c__Phycisphaerae;o__Sedimentisphaerales;f__SG8-4;g__NIOZ-UU13;s__	N/A	N/A	N/A	N/A	N/A	N/A	N/A	N/A	N/A	N/A	d__Bacteria;p__Planctomycetota;c__Phycisphaerae;o__Sedimentisphaerales;f__SG8-4;g__;s__	taxonomic novelty determined using RED	N/A	N/A	52.49	0.928399
6_MG_sbin_44_8	Yes	Yes	No	OTU1837	67.79	1.25	2.64	32.18	9962	Medium	353	2454	1	12	d__Archaea;p__Asgardarchaeota;c__Lokiarchaeia;o__CR-4;f__SOKP01;g__SOKP01;s__SOKP01 sp004375715	GCA_004375715.1	95	d__Archaea;p__Asgardarchaeota;c__Lokiarchaeia;o__CR-4;f__SOKP01;g__SOKP01;s__SOKP01 sp004375715	99.08	0.78	GCA_004375715.1	95	d__Archaea;p__Asgardarchaeota;c__Lokiarchaeia;o__CR-4;f__SOKP01;g__SOKP01;s__SOKP01 sp004375715	99.08	0.78	d__Archaea;p__Asgardarchaeota;c__Lokiarchaeia;o__CR-4;f__SOKP01;g__SOKP01;s__	taxonomic classification defined by topology and ANI	topological placement and ANI have congruent species assignments	GCA_005222975.1, s__SOKP01 sp005222975, 95.0, 79.99, 0.36; GCA_013375495.1, s__SOKP01 sp013375495, 95.0, 79.81, 0.49; GCA_013375475.1, s__SOKP01 sp013375475, 95.0, 79.01, 0.45; GCA_005223125.1, s__SOKP01 sp005223125, 95.0, 77.41, 0.11; GCA_011364925.1, s__SOKP01 sp011364925, 95.0, 76.84, 0.26; GCA_013375485.1, s__SOKP01 sp013375485, 95.0, 76.41, 0.1; GCA_004524725.1, s__SOKP01 sp004524725, 95.0, …	69.15	N/A
SRR13892603_ct_bin.115	No	Yes	Yes	OTU1689	92.88	2.55	2.64	38.97	10538	High	348	2224	0	35	d__Bacteria;p__Elusimicrobiota;c__Elusimicrobia;o__Elusimicrobiales;f__UBA9959;g__;s__	N/A	N/A	N/A	N/A	N/A	N/A	N/A	N/A	N/A	N/A	d__Bacteria;p__Elusimicrobiota;c__Elusimicrobia;o__Elusimicrobiales;f__UBA9959;g__;s__	taxonomic classification fully defined by topology	N/A	N/A	81.22	0.763688
SRR13892600_me2_bin.3	No	Yes	Yes	OTU1638	91.38	2.98	2.64	36.4	7205	High	455	2054	2	30	d__Bacteria;p__Bacteroidota;c__Bacteroidia;o__Bacteroidales;f__VadinHA17;g__;s__	N/A	N/A	N/A	N/A	N/A	N/A	N/A	N/A	N/A	N/A	d__Bacteria;p__Bacteroidota;c__Bacteroidia;o__Bacteroidales;f__VadinHA17;g__;s__	taxonomic classification fully defined by topology	N/A	N/A	78.84	0.803006
SRR13892598_vb_S1C5851	No	No	Yes	OTU1125	69.58	8.63	2.64	42.68	4427	Medium	653	2943	2	38	d__Archaea;p__Halobacteriota;c__Syntropharchaeia;o__ANME-1;f__ANME-1;g__QEXZ01;s__	N/A	N/A	N/A	N/A	N/A	GCA_013180605.1	95	d__Archaea;p__Halobacteriota;c__Syntropharchaeia;o__ANME-1;f__ANME-1;g__QEXZ01;s__QEXZ01 sp013180605	89.22	0.62	d__Archaea;p__Halobacteriota;c__Syntropharchaeia;o__ANME-1;f__ANME-1;g__QEXZ01;s__	taxonomic classification defined by topology and ANI	N/A	GCA_003160755.1, s__QEXZ01 sp003160755, 95.0, 89.08, 0.5; GCA_003601795.1, s__QEXZ01 sp003601795, 95.0, 84.01, 0.35; GCA_003661125.1, s__QEXZ01 sp003661125, 95.0, 80.54, 0.35	62.41	0.977438
SW_4.bin.8	Yes	Yes	Yes	OTU1036	95.59	0.38	2.64	38.46	37837	High	103	2349	0	46	d__Bacteria;p__Proteobacteria;c__Gammaproteobacteria;o__Thiotrichales;f__Thiotrichaceae;g__HyVt-477;s__	N/A	N/A	N/A	N/A	N/A	GCA_011375245.1	95	d__Bacteria;p__Proteobacteria;c__Gammaproteobacteria;o__Thiotrichales;f__Thiotrichaceae;g__HyVt-477;s__HyVt-477 sp011375245	76.09	0.09	d__Bacteria;p__Proteobacteria;c__Gammaproteobacteria;o__Thiotrichales;f__Thiotrichaceae;g__HyVt-477;s__	taxonomic classification defined by topology and ANI	N/A	GCA_902727985.1, s__HyVt-477 sp902727985, 95.0, 76.37, 0.07	97.32	0.896995
RS_11.bin.61	Yes	Yes	Yes	OTU928	70.49	7.27	2.64	42.46	2692	Medium	1128	2418	0	25	d__Bacteria;p__Proteobacteria;c__Gammaproteobacteria;o__SZUA-229;f__SZUA-229;g__SZUA-116;s__	N/A	N/A	N/A	N/A	N/A	GCA_003229115.1	95	d__Bacteria;p__Proteobacteria;c__Gammaproteobacteria;o__SZUA-229;f__SZUA-229;g__SZUA-116;s__SZUA-116 sp003229115	76.7	0.07	d__Bacteria;p__Proteobacteria;c__Gammaproteobacteria;o__SZUA-229;f__SZUA-229;g__;s__	taxonomic classification defined by topology and ANI	N/A	N/A	49.28	0.88414
SRR13892587_me2_bin.7	No	No	Yes	OTU689	51.28	9.3	2.64	50.91	3434	Medium	803	2517	0	18	d__Bacteria;p__Proteobacteria;c__Gammaproteobacteria;o__Xanthomonadales;f__SZUA-36;g__SZUA-36;s__	N/A	N/A	N/A	N/A	N/A	GCA_013042835.1	95	d__Bacteria;p__Proteobacteria;c__Gammaproteobacteria;o__Xanthomonadales;f__SZUA-36;g__SZUA-36;s__SZUA-36 sp013042835	76.85	0.14	d__Bacteria;p__Proteobacteria;c__Gammaproteobacteria;o__Xanthomonadales;f__SZUA-36;g__SZUA-36;s__	taxonomic classification defined by topology and ANI	N/A	GCA_003233115.1, s__SZUA-36 sp003233115, 95.0, 77.2, 0.13; GCA_014238945.1, s__SZUA-36 sp014238945, 95.0, 76.17, 0.09	31.73	0.933626
HTR5_stLFR_bin.18	No	Yes	Yes	OTU637	76.13	3.84	2.64	45.37	14549	Medium	353	2231	1	32	d__Bacteria;p__Chloroflexota;c__Anaerolineae;o__Anaerolineales;f__UBA11858;g__B10-G9;s__	N/A	N/A	N/A	N/A	N/A	GCA_011039385.1	95	d__Bacteria;p__Chloroflexota;c__Anaerolineae;o__Anaerolineales;f__UBA11858;g__B10-G9;s__B10-G9 sp011039385	76.51	0.12	d__Bacteria;p__Chloroflexota;c__Anaerolineae;o__Anaerolineales;f__UBA11858;g__B10-G9;s__	taxonomic classification defined by topology and ANI	N/A	GCA_003648195.1, s__B10-G9 sp003648195, 95.0, 76.2, 0.02	70.12	0.957911
HTR7_me2_bin.16	No	No	Yes	OTU573	91.41	8.67	2.64	57.96	4028	Medium	733	2470	1	26	d__Bacteria;p__Krumholzibacteriota;c__Krumholzibacteria;o__Krumholzibacteriales;f__Krumholzibacteriaceae;g__;s__	N/A	N/A	N/A	N/A	N/A	N/A	N/A	N/A	N/A	N/A	d__Bacteria;p__Krumholzibacteriota;c__Krumholzibacteria;o__Krumholzibacteriales;f__Krumholzibacteriaceae;g__;s__	taxonomic novelty determined using RED	N/A	N/A	71.61	0.792097
SRR18920793_me2_bin.49	No	No	Yes	OTU569	55.61	4.59	2.64	64.68	2282	Medium	1135	2774	1	21	d__Bacteria;p__Gemmatimonadota;c__Gemmatimonadetes;o__Longimicrobiales;f__UBA6960;g__;s__	N/A	N/A	N/A	N/A	N/A	N/A	N/A	N/A	N/A	N/A	d__Bacteria;p__Gemmatimonadota;c__Gemmatimonadetes;o__Longimicrobiales;f__UBA6960;g__;s__	taxonomic classification fully defined by topology	N/A	N/A	40.72	0.84105
SRR9649758_me2_bin.12	No	No	Yes	OTU546	72.92	6.69	2.64	64.33	3443	Medium	820	2413	1	28	d__Bacteria;p__Eisenbacteria;c__;o__;f__;g__;s__	N/A	N/A	N/A	N/A	N/A	N/A	N/A	N/A	N/A	N/A	d__Bacteria;p__;c__;o__;f__;g__;s__	taxonomic novelty determined using RED	N/A	N/A	59.18	0.388018
SRR13892603_me2_bin.152	No	Yes	Yes	OTU321	74.23	2.33	2.64	54.11	4226	Medium	700	2590	0	22	d__Bacteria;p__Zixibacteria;c__MSB-5A5;o__GN15;f__FEB-12;g__;s__	N/A	N/A	N/A	N/A	N/A	N/A	N/A	N/A	N/A	N/A	d__Bacteria;p__Zixibacteria;c__MSB-5A5;o__GN15;f__FEB-12;g__;s__	taxonomic classification fully defined by topology	N/A	N/A	62.91	0.831355
SRR13892606_me2_bin.28	No	No	No	OTU218	89.33	1.8	2.63	42.63	7404	Medium	482	2273	0	34	d__Bacteria;p__SAR324;c__SAR324;o__SAR324;f__NAC60-12;g__Arctic96AD-7;s__Arctic96AD-7 sp002082305	GCA_002082305.1	95	d__Bacteria;p__SAR324;c__SAR324;o__SAR324;f__NAC60-12;g__Arctic96AD-7;s__Arctic96AD-7 sp002082305	98.65	0.88	GCA_002082305.1	95	d__Bacteria;p__SAR324;c__SAR324;o__SAR324;f__NAC60-12;g__Arctic96AD-7;s__Arctic96AD-7 sp002082305	98.65	0.88	d__Bacteria;p__SAR324;c__SAR324;o__SAR324;f__NAC60-12;g__Arctic96AD-7;s__	taxonomic classification defined by topology and ANI	topological placement and ANI have congruent species assignments	GCA_000213335.2, s__Arctic96AD-7 sp000213335, 95.0, 95.8, 0.48; GCA_902513935.1, s__Arctic96AD-7 sp902513935, 95.0, 94.13, 0.51; GCA_012964265.1, s__Arctic96AD-7 sp012964265, 95.0, 79.43, 0.52; GCA_002685535.1, s__Arctic96AD-7 sp002685535, 95.0, 78.76, 0.49; GCA_014382365.1, s__Arctic96AD-7 sp014382365, 95.0, 78.31, 0.52; GCA_014381795.1, s__Arctic96AD-7 sp014381795, 95.0, 78.28, 0.35; GCA_002704…	87.61	N/A
SRR13892600_ct_bin.101	No	Yes	Yes	OTU171	91.87	0.8	2.63	49.27	6632	High	499	2256	2	32	d__Archaea;p__Thermoplasmatota;c__;o__;f__;g__;s__	N/A	N/A	N/A	N/A	N/A	N/A	N/A	N/A	N/A	N/A	d__Archaea;p__Thermoplasmatota;c__;o__;f__;g__;s__	taxonomic classification fully defined by topology	N/A	N/A	83.22	0.287493
S4_bin49	Yes	No	Yes	OTU1279	55.18	0.7	2.63	47.3	3051	Medium	887	2581	0	20	d__Bacteria;p__Desulfobacterota;c__Desulfobacteria;o__Desulfatiglandales;f__Desulfatiglandaceae;g__JACNIU01;s__	N/A	N/A	N/A	N/A	N/A	GCA_014382715.1	95	d__Bacteria;p__Desulfobacterota;c__Desulfobacteria;o__Desulfatiglandales;f__Desulfatiglandaceae;g__JACNIU01;s__JACNIU01 sp014382715	86.34	0.6	d__Bacteria;p__Desulfobacterota;c__Desulfobacteria;o__Desulfatiglandales;f__Desulfatiglandaceae;g__JACNIU01;s__	taxonomic classification defined by topology and ANI	N/A	GCA_014382905.1, s__JACNIU01 sp014382905, 95.0, 79.76, 0.47; GCA_011051075.1, s__JACNIU01 sp011051075, 95.0, 78.81, 0.25	57.47	0.94688
6_MG_cbin_81	Yes	Yes	Yes	OTU1275	75.32	3.87	2.63	42.7	3604	Medium	777	2568	0	23	d__Bacteria;p__Desulfobacterota;c__Desulfobacteria;o__Desulfobacterales;f__UBA11574;g__;s__	N/A	N/A	N/A	N/A	N/A	N/A	N/A	N/A	N/A	N/A	d__Bacteria;p__Desulfobacterota;c__Desulfobacteria;o__Desulfobacterales;f__UBA11574;g__;s__	taxonomic novelty determined using RED	N/A	N/A	54.58	0.897267
HTR11_me2_bin.88	No	No	Yes	OTU1262	73.63	6.89	2.63	46	4462	Medium	666	2379	1	36	d__Bacteria;p__Desulfobacterota;c__Desulfobacteria;o__Desulfatiglandales;f__B25-G16;g__B33-G16;s__	N/A	N/A	N/A	N/A	N/A	GCA_013375385.1	95	d__Bacteria;p__Desulfobacterota;c__Desulfobacteria;o__Desulfatiglandales;f__B25-G16;g__B33-G16;s__B33-G16 sp013375385	86.32	0.58	d__Bacteria;p__Desulfobacterota;c__Desulfobacteria;o__Desulfatiglandales;f__B25-G16;g__B33-G16;s__	taxonomic classification defined by topology and ANI	N/A	GCA_013375335.1, s__B33-G16 sp013375335, 95.0, 78.63, 0.25; GCA_003646875.1, s__B33-G16 sp003646875, 95.0, 78.58, 0.27	72.94	0.943822
SRR13892587_me2_bin.89	No	Yes	Yes	OTU946	78.59	4.69	2.63	38.85	4085	Medium	704	2507	2	18	d__Bacteria;p__Proteobacteria;c__Gammaproteobacteria;o__Methylococcales;f__Methylomonadaceae;g__QPIN01;s__	N/A	N/A	N/A	N/A	N/A	GCA_013139755.1	95	d__Bacteria;p__Proteobacteria;c__Gammaproteobacteria;o__Methylococcales;f__Methylomonadaceae;g__QPIN01;s__QPIN01 sp013139755	78.21	0.31	d__Bacteria;p__Proteobacteria;c__Gammaproteobacteria;o__Methylococcales;f__Methylomonadaceae;g__QPIN01;s__	taxonomic classification defined by topology and ANI	N/A	GCA_003666325.1, s__QPIN01 sp003666325, 95.0, 77.03, 0.17; GCA_003666385.1, s__QPIN01 sp003666385, 95.0, 76.89, 0.18	78.86	0.937693
SRR13892596_me2_bin.119	No	Yes	Yes	OTU552	75.27	1.13	2.63	63.89	4452	Medium	679	2372	0	42	d__Bacteria;p__Eisenbacteria;c__;o__;f__;g__;s__	N/A	N/A	N/A	N/A	N/A	N/A	N/A	N/A	N/A	N/A	d__Bacteria;p__;c__;o__;f__;g__;s__	taxonomic novelty determined using RED	N/A	N/A	69.25	0.38627
HTR11_me2_bin.1	No	No	Yes	OTU438	91.47	3.05	2.63	59.43	4770	High	650	2673	2	35	d__Bacteria;p__Proteobacteria;c__Alphaproteobacteria;o__Rhizobiales;f__Hyphomicrobiaceae;g__;s__	N/A	N/A	N/A	N/A	N/A	N/A	N/A	N/A	N/A	N/A	d__Bacteria;p__Proteobacteria;c__Alphaproteobacteria;o__Rhizobiales;f__Hyphomicrobiaceae;g__;s__	taxonomic novelty determined using RED	N/A	N/A	78.04	0.910433
SRR13892598_me2_bin.57	No	Yes	Yes	OTU1832	67.73	2.8	2.62	31.35	3353	Medium	865	2436	1	11	d__Archaea;p__Asgardarchaeota;c__Lokiarchaeia;o__CR-4;f__SOKP01;g__SOKP01;s__	N/A	N/A	N/A	N/A	N/A	GCA_005222975.1	95	d__Archaea;p__Asgardarchaeota;c__Lokiarchaeia;o__CR-4;f__SOKP01;g__SOKP01;s__SOKP01 sp005222975	93.41	0.73	d__Archaea;p__Asgardarchaeota;c__Lokiarchaeia;o__CR-4;f__SOKP01;g__SOKP01;s__	taxonomic classification defined by topology and ANI	N/A	GCA_004375715.1, s__SOKP01 sp004375715, 95.0, 78.76, 0.26; GCA_013375495.1, s__SOKP01 sp013375495, 95.0, 77.84, 0.38; GCA_013375475.1, s__SOKP01 sp013375475, 95.0, 77.51, 0.35; GCA_013375485.1, s__SOKP01 sp013375485, 95.0, 77.06, 0.12; GCA_005223125.1, s__SOKP01 sp005223125, 95.0, 76.72, 0.15; GCA_011364925.1, s__SOKP01 sp011364925, 95.0, 76.28, 0.2; GCA_011364975.1, s__SOKP01 sp011364975, 95.0, …	55.8	0.987024
8_GM_cbin_12	Yes	Yes	Yes	OTU1667	54.71	9.14	2.62	46.61	3284	Medium	855	2379	0	3	d__Bacteria;p__Bacteroidota;c__Bacteroidia;o__Bacteroidales;f__SM23-62;g__SM23-62;s__	N/A	N/A	N/A	N/A	N/A	GCA_001303955.1	95	d__Bacteria;p__Bacteroidota;c__Bacteroidia;o__Bacteroidales;f__SM23-62;g__SM23-62;s__SM23-62 sp001303955	83.93	0.7	d__Bacteria;p__Bacteroidota;c__Bacteroidia;o__Bacteroidales;f__SM23-62;g__SM23-62;s__	taxonomic classification defined by topology and ANI	N/A	GCA_011053095.1, s__SM23-62 sp011053095, 95.0, 76.43, 0.1	31.63	0.972082
SRR13892591_me2_bin.160	No	Yes	Yes	OTU1404	88.85	4.73	2.62	45.73	31720	Medium	161	2352	2	39	d__Bacteria;p__Verrucomicrobiota;c__Kiritimatiellae;o__UBA8416;f__JABMPJ01;g__;s__	N/A	N/A	N/A	N/A	N/A	GCA_013203785.1	95	d__Bacteria;p__Verrucomicrobiota;c__Kiritimatiellae;o__UBA8416;f__JABMPJ01;g__JABMPJ01;s__JABMPJ01 sp013203785	75.01	0.01	d__Bacteria;p__Verrucomicrobiota;c__Kiritimatiellae;o__UBA8416;f__;g__;s__	taxonomic classification defined by topology and ANI	N/A	N/A	82.05	0.705169
S7_bin19	Yes	Yes	Yes	OTU1046	96.64	1.1	2.62	41.24	113109	High	63	2399	3	41	d__Bacteria;p__WOR-3;c__WOR-3;o__SM23-42;f__SM23-42;g__SOIY01;s__	N/A	N/A	N/A	N/A	N/A	GCA_004376785.1	95	d__Bacteria;p__WOR-3;c__WOR-3;o__SM23-42;f__SM23-42;g__SOIY01;s__SOIY01 sp004376785	80.05	0.2	d__Bacteria;p__WOR-3;c__WOR-3;o__SM23-42;f__SM23-42;g__;s__	taxonomic classification defined by topology and ANI	N/A	N/A	90.91	0.902144
HTR8_me2_bin.27	No	Yes	Yes	OTU494	94.14	3.85	2.62	66.94	7677	High	480	2439	1	24	d__Bacteria;p__Gemmatimonadota;c__Gemmatimonadetes;o__KS3-K002;f__;g__;s__	N/A	N/A	N/A	N/A	N/A	N/A	N/A	N/A	N/A	N/A	d__Bacteria;p__Gemmatimonadota;c__Gemmatimonadetes;o__KS3-K002;f__;g__;s__	taxonomic novelty determined using RED	N/A	N/A	81.06	0.731072
S5_bin15	Yes	Yes	Yes	OTU1734	94.05	1.71	2.61	31.24	37231	High	122	2330	2	44	d__Bacteria;p__Acidobacteriota;c__Aminicenantia;o__UBA2199;f__UBA2199;g__;s__	N/A	N/A	N/A	N/A	N/A	GCA_002299555.1	95	d__Bacteria;p__Acidobacteriota;c__Aminicenantia;o__UBA2199;f__UBA2199;g__UBA647;s__UBA647 sp002299555	76.04	0.03	d__Bacteria;p__Acidobacteriota;c__Aminicenantia;o__UBA2199;f__UBA2199;g__;s__	taxonomic classification defined by topology and ANI	N/A	N/A	92.24	0.830562
SRR13892604_me2_bin.3	No	No	Yes	OTU1672	66.65	9.52	2.61	47.05	3833	Medium	734	2286	1	17	d__Bacteria;p__Bacteroidota;c__Bacteroidia;o__Bacteroidales;f__GCA-2748055;g__GCA-2748055;s__	N/A	N/A	N/A	N/A	N/A	GCA_003648635.1	95	d__Bacteria;p__Bacteroidota;c__Bacteroidia;o__Bacteroidales;f__GCA-2748055;g__GCA-2748055;s__GCA-2748055 sp003648635	85.13	0.68	d__Bacteria;p__Bacteroidota;c__Bacteroidia;o__Bacteroidales;f__GCA-2748055;g__GCA-2748055;s__	taxonomic classification defined by topology and ANI	N/A	GCA_004525825.1, s__GCA-2748055 sp004525825, 95.0, 77.56, 0.29; GCA_011056635.1, s__GCA-2748055 sp011056635, 95.0, 76.56, 0.07; GCA_011048475.1, s__GCA-2748055 sp011048475, 95.0, 76.29, 0.06; GCA_002748055.1, s__GCA-2748055 sp002748055, 95.0, 76.12, 0.04	47.41	0.976726
RS_18.bin.18	Yes	No	Yes	OTU1624	72.46	4.84	2.61	36.22	2932	Medium	1036	2210	1	19	d__Bacteria;p__Marinisomatota;c__UBA2242;o__UBA2242;f__;g__;s__	N/A	N/A	N/A	N/A	N/A	N/A	N/A	N/A	N/A	N/A	d__Bacteria;p__Marinisomatota;c__UBA2242;o__UBA2242;f__;g__;s__	taxonomic novelty determined using RED	N/A	N/A	62.36	0.707192
SRR12623522_me2_bin.68	No	No	Yes	OTU1296	65.5	9.86	2.61	40.79	4090	Medium	711	2343	0	22	d__Bacteria;p__Desulfobacterota;c__Desulfobacteria;o__Desulfobacterales;f__ETH-SRB1;g__;s__	N/A	N/A	N/A	N/A	N/A	N/A	N/A	N/A	N/A	N/A	d__Bacteria;p__Desulfobacterota;c__Desulfobacteria;o__Desulfobacterales;f__;g__;s__	taxonomic novelty determined using RED	N/A	N/A	54.32	0.770221
SRR13892594_me2_bin.76	No	No	Yes	OTU1254	75.04	4.91	2.61	45.88	5335	Medium	535	2387	0	25	d__Bacteria;p__Desulfobacterota;c__Desulfobacteria;o__Desulfatiglandales;f__B25-G16;g__B33-G16;s__	N/A	N/A	N/A	N/A	N/A	N/A	N/A	N/A	N/A	N/A	d__Bacteria;p__Desulfobacterota;c__Desulfobacteria;o__Desulfatiglandales;f__B25-G16;g__B33-G16;s__	ANI	N/A	GCA_013375385.1, s__B33-G16 sp013375385, 95.0, 78.12, 0.23; GCA_013375335.1, s__B33-G16 sp013375335, 95.0, 77.53, 0.15; GCA_003646875.1, s__B33-G16 sp003646875, 95.0, 77.47, 0.2	68.55	0.889569
SW_4.bin.48	Yes	Yes	Yes	OTU68	91.69	3.36	2.61	47.34	55122	High	145	2390	0	42	d__Bacteria;p__Fermentibacterota;c__Fermentibacteria;o__Fermentibacterales;f__Fermentibacteraceae;g__Sabulitectum;s__	N/A	N/A	N/A	N/A	N/A	GCA_003646025.1	95	d__Bacteria;p__Fermentibacterota;c__Fermentibacteria;o__Fermentibacterales;f__Fermentibacteraceae;g__Sabulitectum;s__Sabulitectum sp003646025	78.01	0.24	d__Bacteria;p__Fermentibacterota;c__Fermentibacteria;o__Fermentibacterales;f__Fermentibacteraceae;g__Sabulitectum;s__	taxonomic classification defined by topology and ANI	N/A	GCA_001875255.1, s__Sabulitectum silens, 95.0, 76.52, 0.09; GCA_002748705.1, s__Sabulitectum sp002748705, 95.0, 76.4, 0.1	85.01	0.947352
7_SB_sbin_8_12	Yes	No	Yes	OTU658	66.24	6.36	2.61	50	6306	Medium	483	2375	0	17	d__Bacteria;p__Chloroflexota;c__Anaerolineae;o__Anaerolineales;f__UBA4823;g__DSPF01;s__	N/A	N/A	N/A	N/A	N/A	GCA_011055775.1	95	d__Bacteria;p__Chloroflexota;c__Anaerolineae;o__Anaerolineales;f__UBA4823;g__DSPF01;s__DSPF01 sp011055775	75.89	0.03	d__Bacteria;p__Chloroflexota;c__Anaerolineae;o__Anaerolineales;f__UBA4823;g__;s__	taxonomic classification defined by topology and ANI	N/A	N/A	58.82	0.902123
Co_bin276	Yes	Yes	Yes	OTU658	69.09	0	2.61	48.84	6423	Medium	525	2406	0	22	d__Bacteria;p__Chloroflexota;c__Anaerolineae;o__Anaerolineales;f__UBA4823;g__DSPF01;s__	N/A	N/A	N/A	N/A	N/A	GCA_011055775.1	95	d__Bacteria;p__Chloroflexota;c__Anaerolineae;o__Anaerolineales;f__UBA4823;g__DSPF01;s__DSPF01 sp011055775	76.38	0.03	d__Bacteria;p__Chloroflexota;c__Anaerolineae;o__Anaerolineales;f__UBA4823;g__;s__	taxonomic classification defined by topology and ANI	N/A	N/A	63.29	0.902608
SRR13892603_me2_bin.112	No	No	Yes	OTU595	67.92	9.44	2.61	56.73	2972	Medium	921	2382	0	14	d__Bacteria;p__Krumholzibacteriota;c__Krumholzibacteria;o__WVZY01;f__WVZY01;g__;s__	N/A	N/A	N/A	N/A	N/A	GCA_011772205.1	95	d__Bacteria;p__Krumholzibacteriota;c__Krumholzibacteria;o__WVZY01;f__WVZY01;g__WVZY01;s__WVZY01 sp011772205	76.03	0.07	d__Bacteria;p__Krumholzibacteriota;c__Krumholzibacteria;o__;f__;g__;s__	taxonomic classification defined by topology and ANI	N/A	N/A	47.61	0.841617
8_GM_cbin_40	Yes	Yes	Yes	OTU472	88.4	0.65	2.61	53.81	5381	Medium	577	2339	0	30	d__Bacteria;p__Zixibacteria;c__MSB-5A5;o__GN15;f__FEB-12;g__QNAD01;s__	N/A	N/A	N/A	N/A	N/A	GCA_003641345.1	95	d__Bacteria;p__Zixibacteria;c__MSB-5A5;o__GN15;f__FEB-12;g__QNAD01;s__QNAD01 sp003641345	75.94	0.01	d__Bacteria;p__Zixibacteria;c__MSB-5A5;o__GN15;f__FEB-12;g__;s__	taxonomic classification defined by topology and ANI	N/A	N/A	79.11	0.868036
SRR13892587_ma2_bin.9	No	No	Yes	OTU390	69.7	4.35	2.61	53.53	3627	Medium	841	2787	4	35	d__Bacteria;p__Proteobacteria;c__Alphaproteobacteria;o__Rhodobacterales;f__Rhodobacteraceae;g__UBA3077;s__	N/A	N/A	N/A	N/A	N/A	GCA_002746395.1	95	d__Bacteria;p__Proteobacteria;c__Alphaproteobacteria;o__Rhodobacterales;f__Rhodobacteraceae;g__UBA3077;s__UBA3077 sp002746395	82.1	0.47	d__Bacteria;p__Proteobacteria;c__Alphaproteobacteria;o__Rhodobacterales;f__Rhodobacteraceae;g__UBA3077;s__	taxonomic classification defined by topology and ANI	N/A	GCA_002367255.1, s__UBA3077 sp002367255, 95.0, 82.04, 0.39; GCA_002162875.1, s__UBA3077 sp002162875, 95.0, 81.62, 0.47; GCA_002366645.1, s__UBA3077 sp002366645, 95.0, 79.14, 0.23; GCA_013139635.1, s__UBA3077 sp013139635, 95.0, 76.79, 0.06; GCA_002366685.1, s__UBA3077 sp002366685, 95.0, 76.76, 0.07; GCA_003228875.1, s__UBA3077 sp003228875, 95.0, 76.06, 0.07	55.83	0.983671
SRR13892601_me2_bin.169	No	Yes	Yes	OTU390	85.86	5.02	2.61	53.32	7138	Medium	449	2636	0	26	d__Bacteria;p__Proteobacteria;c__Alphaproteobacteria;o__Rhodobacterales;f__Rhodobacteraceae;g__UBA3077;s__	N/A	N/A	N/A	N/A	N/A	N/A	N/A	N/A	N/A	N/A	d__Bacteria;p__Proteobacteria;c__Alphaproteobacteria;o__Rhodobacterales;f__Rhodobacteraceae;g__UBA3077;s__	taxonomic classification defined by topology and ANI	N/A	GCA_002746395.1, s__UBA3077 sp002746395, 95.0, 82.28, 0.7; GCA_002367255.1, s__UBA3077 sp002367255, 95.0, 82.04, 0.54; GCA_002162875.1, s__UBA3077 sp002162875, 95.0, 81.37, 0.69; GCA_002366645.1, s__UBA3077 sp002366645, 95.0, 79.09, 0.32; GCA_013139635.1, s__UBA3077 sp013139635, 95.0, 76.94, 0.09; GCA_002366685.1, s__UBA3077 sp002366685, 95.0, 76.55, 0.07; GCA_003228875.1, s__UBA3077 sp003228875,…	73.89	0.973673
SRR13892599_vb_S1C23292	No	Yes	Yes	OTU1183	97.25	2.3	2.6	46.79	20632	High	165	2343	1	41	d__Bacteria;p__Spirochaetota;c__Spirochaetia;o__JC444;f__;g__;s__	N/A	N/A	N/A	N/A	N/A	N/A	N/A	N/A	N/A	N/A	d__Bacteria;p__Spirochaetota;c__Spirochaetia;o__;f__;g__;s__	taxonomic novelty determined using RED	N/A	N/A	90.13	0.669596
RS_3.bin.16	Yes	No	Yes	OTU1675	69.6	0	2.6	41.48	2219	Medium	1248	1983	0	6	d__Bacteria;p__Calditrichota;c__Calditrichia;o__RBG-13-44-9;f__RBG-13-44-9;g__;s__	N/A	N/A	N/A	N/A	N/A	GCA_003854955.1	95	d__Bacteria;p__Calditrichota;c__Calditrichia;o__RBG-13-44-9;f__RBG-13-44-9;g__RQOF01;s__RQOF01 sp003854955	76.47	0.04	d__Bacteria;p__Calditrichota;c__Calditrichia;o__RBG-13-44-9;f__RBG-13-44-9;g__;s__	taxonomic classification defined by topology and ANI	N/A	N/A	61.49	0.833232
SRR13892603_vb_S1C6016	No	Yes	Yes	OTU1318	53.09	9	2.6	39.14	3551	Medium	707	2575	2	38	d__Bacteria;p__Desulfobacterota;c__Desulfobacteria;o__Desulfobacterales;f__ETH-SRB1;g__B13-G4;s__	N/A	N/A	N/A	N/A	N/A	GCA_003647525.1	95	d__Bacteria;p__Desulfobacterota;c__Desulfobacteria;o__Desulfobacterales;f__ETH-SRB1;g__B13-G4;s__B13-G4 sp003647525	87.97	0.17	d__Bacteria;p__Desulfobacterota;c__Desulfobacteria;o__Desulfobacterales;f__ETH-SRB1;g__B13-G4;s__	taxonomic classification defined by topology and ANI	N/A	GCA_014237365.1, s__B13-G4 sp014237365, 95.0, 88.42, 0.22; GCA_013792055.1, s__B13-G4 sp013792055, 95.0, 86.92, 0.23	32.22	0.945897
4_MS_sbin_1	Yes	Yes	Yes	OTU1288	52.02	8.03	2.6	49.13	7498	Medium	442	2333	0	19	d__Bacteria;p__Desulfobacterota;c__Desulfobacteria;o__Desulfatiglandales;f__Desulfatiglandaceae;g__;s__	N/A	N/A	N/A	N/A	N/A	GCA_002050025.1	95	d__Bacteria;p__Desulfobacterota;c__Desulfobacteria;o__Desulfatiglandales;f__Desulfatiglandaceae;g__4484-190-2;s__4484-190-2 sp002050025	77.52	0.07	d__Bacteria;p__Desulfobacterota;c__Desulfobacteria;o__Desulfatiglandales;f__Desulfatiglandaceae;g__;s__	taxonomic classification defined by topology and ANI	N/A	N/A	38.3	0.845875
SRR18936874_ct_bin.61	No	Yes	Yes	OTU372	74.04	4.85	2.6	52.32	2573	Medium	1133	2811	0	22	d__Bacteria;p__Spirochaetota;c__Spirochaetia;o__Spirochaetales_E;f__Spirochaetaceae_B;g__UBA2779;s__	N/A	N/A	N/A	N/A	N/A	N/A	N/A	N/A	N/A	N/A	d__Bacteria;p__Spirochaetota;c__Spirochaetia;o__Spirochaetales_E;f__Spirochaetaceae_B;g__UBA2779;s__	ANI	N/A	GCA_002748225.1, s__UBA2779 sp002748225, 95.0, 79.18, 0.02; GCA_003644105.1, s__UBA2779 sp003644105, 95.0, 78.05, 0.21; GCA_002352375.1, s__UBA2779 sp002352375, 95.0, 76.93, 0.18; GCA_002084135.1, s__UBA2779 sp002084135, 95.0, 75.95, 0.02; GCF_900608495.1, s__UBA2779 sp900608495, 95.0, 75.31, 0.01	47.35	0.928875
SRR13892591_me2_bin.186	No	Yes	Yes	OTU284	88.57	2.97	2.59	46.77	10777	Medium	343	2255	0	49	d__Bacteria;p__DQWO01;c__DQWO01;o__DQWO01;f__JAADEO01;g__JAADEO01;s__	N/A	N/A	N/A	N/A	N/A	GCA_011049115.1	95	d__Bacteria;p__DQWO01;c__DQWO01;o__DQWO01;f__JAADEO01;g__JAADEO01;s__JAADEO01 sp011049115	77.05	0.14	d__Bacteria;p__DQWO01;c__DQWO01;o__DQWO01;f__JAADEO01;g__JAADEO01;s__	taxonomic classification defined by topology and ANI	N/A	GCA_013153415.1, s__JAADEO01 sp013153415, 95.0, 76.6, 0.11	81.48	0.889276
8_GM_cbin_11	Yes	Yes	Yes	OTU268	80.75	5.24	2.59	51.66	5340	Medium	591	2162	0	30	d__Bacteria;p__UBP14;c__UBA6098;o__UBA6098;f__UBA6098;g__;s__	N/A	N/A	N/A	N/A	N/A	GCA_003645085.1	95	d__Bacteria;p__UBP14;c__UBA6098;o__UBA6098;f__UBA6098;g__QNEE01;s__QNEE01 sp003645085	76.09	0.08	d__Bacteria;p__UBP14;c__UBA6098;o__UBA6098;f__UBA6098;g__;s__	taxonomic classification defined by topology and ANI	N/A	N/A	69.25	0.822542
SRR12623522_me2_bin.15	No	No	Yes	OTU1156	96.9	0	2.59	41.1	40919	High	98	2655	3	42	d__Archaea;p__Halobacteriota;c__Methanosarcinia;o__Methanosarcinales;f__Methanosarcinaceae;g__;s__	N/A	N/A	N/A	N/A	N/A	N/A	N/A	N/A	N/A	N/A	d__Archaea;p__Halobacteriota;c__Methanosarcinia;o__Methanosarcinales;f__Methanosarcinaceae;g__;s__	taxonomic classification fully defined by topology	N/A	N/A	91.16	0.721487
HTR10_me2_bin.60	No	Yes	Yes	OTU1432	82.01	5.77	2.59	41.6	8836	Medium	403	2188	1	32	d__Bacteria;p__Acidobacteriota;c__Aminicenantia;o__Aminicenantales;f__Aminicenantaceae;g__Aminicenans;s__	N/A	N/A	N/A	N/A	N/A	GCA_000493965.1	95	d__Bacteria;p__Acidobacteriota;c__Aminicenantia;o__Aminicenantales;f__Aminicenantaceae;g__Aminicenans;s__Aminicenans sakinawicola	78.43	0.05	d__Bacteria;p__Acidobacteriota;c__Aminicenantia;o__Aminicenantales;f__Aminicenantaceae;g__;s__	taxonomic classification defined by topology and ANI	N/A	N/A	76.14	0.874608
HTR8_me2_bin.17	No	No	Yes	OTU1110	88.47	7.94	2.59	36.07	4333	Medium	677	2431	0	38	d__Archaea;p__Thermoplasmatota;c__E2;o__DHVEG-1;f__DHVEG-1;g__;s__	N/A	N/A	N/A	N/A	N/A	N/A	N/A	N/A	N/A	N/A	d__Archaea;p__Thermoplasmatota;c__E2;o__DHVEG-1;f__DHVEG-1;g__;s__	taxonomic classification fully defined by topology	N/A	N/A	77.67	0.71224
6_MG_cbin_66	Yes	No	Yes	OTU443	63.15	7.43	2.59	63.77	1690	Medium	1551	2846	1	30	d__Bacteria;p__Proteobacteria;c__Alphaproteobacteria;o__UBA8366;f__GCA-2717185;g__;s__	N/A	N/A	N/A	N/A	N/A	N/A	N/A	N/A	N/A	N/A	d__Bacteria;p__Proteobacteria;c__Alphaproteobacteria;o__UBA8366;f__;g__;s__	taxonomic novelty determined using RED	N/A	N/A	50.07	0.74497
RS_9.bin.76	Yes	Yes	Yes	OTU256	85.51	0	2.58	33.57	17300	Medium	270	2411	0	20	d__Archaea;p__Asgardarchaeota;c__Heimdallarchaeia;o__UBA460;f__UBA460;g__UBA460;s__	N/A	N/A	N/A	N/A	N/A	GCA_013166775.1	95	d__Archaea;p__Asgardarchaeota;c__Heimdallarchaeia;o__UBA460;f__UBA460;g__UBA460;s__UBA460 sp013166775	86.69	0.87	d__Archaea;p__Asgardarchaeota;c__Heimdallarchaeia;o__UBA460;f__UBA460;g__UBA460;s__	taxonomic classification defined by topology and ANI	N/A	GCA_001940755.1, s__UBA460 sp001940755, 95.0, 76.34, 0.11; GCA_002505645.1, s__UBA460 sp002505645, 95.0, 76.32, 0.1	81.65	0.960932
SRR13892588_ct_bin.111	No	Yes	Yes	OTU1616	60.95	1.4	2.58	36.57	2777	Medium	1020	2507	0	34	d__Archaea;p__Asgardarchaeota;c__Heimdallarchaeia;o__LC-2;f__LC-2;g__LC-2;s__	N/A	N/A	N/A	N/A	N/A	GCA_001940725.1	95	d__Archaea;p__Asgardarchaeota;c__Heimdallarchaeia;o__LC-2;f__LC-2;g__LC-2;s__LC-2 sp001940725	74.48	0.01	d__Archaea;p__Asgardarchaeota;c__Heimdallarchaeia;o__LC-2;f__LC-2;g__;s__	taxonomic classification defined by topology and ANI	N/A	N/A	55.29	0.796107
Co_bin164	Yes	Yes	Yes	OTU1303	72.23	5.2	2.58	39.65	12005	Medium	234	2786	1	39	d__Bacteria;p__Desulfobacterota;c__Desulfobacteria;o__Desulfobacterales;f__ETH-SRB1;g__ETH-SRB1;s__	N/A	N/A	N/A	N/A	N/A	GCA_004193555.1	95	d__Bacteria;p__Desulfobacterota;c__Desulfobacteria;o__Desulfobacterales;f__ETH-SRB1;g__ETH-SRB1;s__ETH-SRB1 sp004193555	86.89	0.44	d__Bacteria;p__Desulfobacterota;c__Desulfobacteria;o__Desulfobacterales;f__ETH-SRB1;g__;s__	taxonomic classification defined by topology and ANI	N/A	N/A	73.18	0.944158
SRR19020587_me2_bin.27	No	Yes	Yes	OTU914	88.17	2.15	2.58	53.43	5301	Medium	578	2643	0	26	d__Bacteria;p__Proteobacteria;c__Gammaproteobacteria;o__Chromatiales;f__Sedimenticolaceae;g__;s__	N/A	N/A	N/A	N/A	N/A	N/A	N/A	N/A	N/A	N/A	d__Bacteria;p__Proteobacteria;c__Gammaproteobacteria;o__Chromatiales;f__Sedimenticolaceae;g__;s__	taxonomic novelty determined using RED	N/A	N/A	85.67	0.871351
SRR12623517_me2_bin.28	No	Yes	Yes	OTU594	99.1	1.51	2.58	58.82	12114	High	324	2387	0	43	d__Bacteria;p__Desulfobacterota_F;c__Desulfuromonadia;o__Desulfuromonadales;f__Syntrophotaleaceae;g__SFB93;s__	N/A	N/A	N/A	N/A	N/A	N/A	N/A	N/A	N/A	N/A	d__Bacteria;p__Desulfobacterota_F;c__Desulfuromonadia;o__Desulfuromonadales;f__Syntrophotaleaceae;g__SFB93;s__	taxonomic classification defined by topology and ANI	N/A	GCA_001751225.1, s__SFB93 sp001751225, 95.0, 84.52, 0.55; GCA_013619105.1, s__SFB93 sp013619105, 95.0, 83.08, 0.76; GCF_001887775.1, s__SFB93 sp001887775, 95.0, 81.85, 0.76	92.48	0.949738
SRR13892603_me2_bin.84	No	Yes	Yes	OTU328	87.88	3.41	2.58	42.34	22804	Medium	216	2091	0	31	d__Bacteria;p__Planctomycetota;c__Phycisphaerae;o__Sedimentisphaerales;f__SG8-4;g__;s__	N/A	N/A	N/A	N/A	N/A	GCA_003553245.1	95	d__Bacteria;p__Planctomycetota;c__Phycisphaerae;o__Sedimentisphaerales;f__SG8-4;g__T1Sed10-97;s__T1Sed10-97 sp003553245	75.61	0.02	d__Bacteria;p__Planctomycetota;c__Phycisphaerae;o__Sedimentisphaerales;f__SG8-4;g__;s__	taxonomic classification defined by topology and ANI	N/A	N/A	70.68	0.819753
SRR18920793_vb_S1C13566	No	Yes	Yes	OTU205	79.49	6.07	2.57	41.59	6248	Medium	482	2466	1	12	d__Archaea;p__Asgardarchaeota;c__Thorarchaeia;o__Thorarchaeales;f__Thorarchaeaceae;g__MP8T-1;s__	N/A	N/A	N/A	N/A	N/A	GCA_004524565.1	95	d__Archaea;p__Asgardarchaeota;c__Thorarchaeia;o__Thorarchaeales;f__Thorarchaeaceae;g__MP8T-1;s__MP8T-1 sp004524565	78.75	0.41	d__Archaea;p__Asgardarchaeota;c__Thorarchaeia;o__Thorarchaeales;f__Thorarchaeaceae;g__MP8T-1;s__	taxonomic classification defined by topology and ANI	N/A	GCA_002825465.1, s__MP8T-1 sp002825465, 95.0, 77.33, 0.23; GCA_002825535.1, s__MP8T-1 sp002825535, 95.0, 77.07, 0.22; GCA_003345545.1, s__MP8T-1 sp003345545, 95.0, 76.84, 0.08; GCA_004524595.1, s__MP8T-1 sp004524595, 95.0, 76.21, 0.16	67.51	0.949813
HTR9_ct_bin.216	No	Yes	Yes	OTU1707	90.45	3.37	2.57	33.12	5479	High	624	2298	4	28	d__Bacteria;p__Fusobacteriota;c__Fusobacteriia;o__Fusobacteriales;f__Fusobacteriaceae;g__Psychrilyobacter;s__	N/A	N/A	N/A	N/A	N/A	N/A	N/A	N/A	N/A	N/A	d__Bacteria;p__Fusobacteriota;c__Fusobacteriia;o__Fusobacteriales;f__Fusobacteriaceae;g__Psychrilyobacter;s__	taxonomic classification defined by topology and ANI	N/A	GCF_003391055.1, s__Psychrilyobacter sp003391055, 95.0, 88.73, 0.9; GCF_000426625.1, s__Psychrilyobacter atlanticus, 95.0, 87.14, 0.89; GCA_002084825.1, s__Psychrilyobacter sp002084825, 95.0, 86.28, 0.62; GCA_002342785.1, s__Psychrilyobacter sp002342785, 95.0, 82.34, 0.71; GCA_003973585.1, s__Psychrilyobacter sp003973585, 95.0, 79.72, 0.49	82.15	0.972815
RS_11.bin.45	Yes	Yes	Yes	OTU1572	83.42	2	2.57	42.35	4513	Medium	704	2263	0	5	d__Bacteria;p__Spirochaetota;c__B62-G9;o__B62-G9;f__B62-G9;g__DRHN01;s__	N/A	N/A	N/A	N/A	N/A	GCA_011049595.1	95	d__Bacteria;p__Spirochaetota;c__B62-G9;o__B62-G9;f__B62-G9;g__DRHN01;s__DRHN01 sp011049595	78.09	0.14	d__Bacteria;p__Spirochaetota;c__B62-G9;o__B62-G9;f__B62-G9;g__;s__	taxonomic classification defined by topology and ANI	N/A	N/A	66.71	0.87256
SRR13892602_me2_bin.203	No	Yes	Yes	OTU1343	77.67	5.16	2.57	47.06	3541	Medium	789	2225	0	18	d__Bacteria;p__Desulfobacterota;c__Desulfobacteria;o__Desulfobacterales;f__;g__;s__	N/A	N/A	N/A	N/A	N/A	N/A	N/A	N/A	N/A	N/A	d__Bacteria;p__Desulfobacterota;c__Desulfobacteria;o__Desulfobacterales;f__;g__;s__	taxonomic novelty determined using RED	N/A	N/A	60.19	0.73886
7_SB_cbin_23	Yes	Yes	Yes	OTU1310	92.9	1.94	2.57	40.6	8983	High	375	2259	1	36	d__Bacteria;p__Desulfobacterota;c__Desulfobacteria;o__Desulfobacterales;f__ETH-SRB1;g__;s__	N/A	N/A	N/A	N/A	N/A	N/A	N/A	N/A	N/A	N/A	d__Bacteria;p__Desulfobacterota;c__Desulfobacteria;o__Desulfobacterales;f__ETH-SRB1;g__;s__	taxonomic classification fully defined by topology	N/A	N/A	85.17	0.805627
SRR18920793_me2_bin.26	No	No	Yes	OTU1281	64.84	7.07	2.57	46.13	3213	Medium	829	2386	3	22	d__Bacteria;p__Desulfobacterota;c__Desulfobacteria;o__Desulfatiglandales;f__Desulfatiglandaceae;g__4484-190-2;s__	N/A	N/A	N/A	N/A	N/A	GCA_002050025.1	95	d__Bacteria;p__Desulfobacterota;c__Desulfobacteria;o__Desulfatiglandales;f__Desulfatiglandaceae;g__4484-190-2;s__4484-190-2 sp002050025	89.05	0.44	d__Bacteria;p__Desulfobacterota;c__Desulfobacteria;o__Desulfatiglandales;f__Desulfatiglandaceae;g__;s__	taxonomic classification defined by topology and ANI	N/A	N/A	55.77	0.95344
SRR18936879_me2_bin.18	No	Yes	Yes	OTU989	90.79	9.59	2.57	38.95	7704	Medium	452	2433	1	18	d__Bacteria;p__Proteobacteria;c__Gammaproteobacteria;o__Thiohalomonadales;f__UBA6429;g__;s__	N/A	N/A	N/A	N/A	N/A	N/A	N/A	N/A	N/A	N/A	d__Bacteria;p__Proteobacteria;c__Gammaproteobacteria;o__Thiohalomonadales;f__UBA6429;g__;s__	taxonomic classification fully defined by topology	N/A	N/A	77.09	0.810606
SRR13892598_me2_bin.30	No	No	Yes	OTU677	59.14	1.46	2.57	61.84	3320	Medium	829	2453	0	29	d__Bacteria;p__Chloroflexota;c__Anaerolineae;o__B4-G1;f__B4-G1;g__B30-G15;s__	N/A	N/A	N/A	N/A	N/A	GCA_003648085.1	95	d__Bacteria;p__Chloroflexota;c__Anaerolineae;o__B4-G1;f__B4-G1;g__B30-G15;s__B30-G15 sp003648085	80.01	0.39	d__Bacteria;p__Chloroflexota;c__Anaerolineae;o__B4-G1;f__B4-G1;g__;s__	taxonomic classification defined by topology and ANI	N/A	N/A	52.23	0.878596
RS_17.bin.25	Yes	No	Yes	OTU677	64.88	3.72	2.57	61.69	2334	Medium	1192	2634	0	24	d__Bacteria;p__Chloroflexota;c__Anaerolineae;o__B4-G1;f__B4-G1;g__B30-G15;s__	N/A	N/A	N/A	N/A	N/A	GCA_003648085.1	95	d__Bacteria;p__Chloroflexota;c__Anaerolineae;o__B4-G1;f__B4-G1;g__B30-G15;s__B30-G15 sp003648085	79.87	0.35	d__Bacteria;p__Chloroflexota;c__Anaerolineae;o__B4-G1;f__B4-G1;g__;s__	taxonomic classification defined by topology and ANI	N/A	N/A	54.56	0.893222
SRR13892595_me2_bin.18	No	Yes	Yes	OTU403	60.27	7.76	2.57	54.31	6546	Medium	454	2456	0	14	d__Bacteria;p__Proteobacteria;c__Gammaproteobacteria;o__Pseudomonadales;f__Halieaceae;g__Halioglobus;s__	N/A	N/A	N/A	N/A	N/A	N/A	N/A	N/A	N/A	N/A	d__Bacteria;p__Proteobacteria;c__Gammaproteobacteria;o__Pseudomonadales;f__Halieaceae;g__Halioglobus;s__	ANI	N/A	GCF_004354085.1, s__Halioglobus sp004354085, 95.0, 76.81, 0.11; GCA_003646405.1, s__Halioglobus sp003646405, 95.0, 76.77, 0.11; GCF_000156295.1, s__Halioglobus sp000156295, 95.0, 76.66, 0.06; GCA_003646415.1, s__Halioglobus sp003646415, 95.0, 76.53, 0.11; GCF_003457605.1, s__Halioglobus sediminis, 95.0, 76.39, 0.13; GCA_009937575.1, s__Halioglobus sp009937575, 95.0, 76.36, 0.12; GCF_008370495.1, …	47.19	0.907641
8_GM_cbin_19	Yes	Yes	Yes	OTU1194	78.48	3.6	2.57	48.31	8543	Medium	407	2365	0	18	d__Bacteria;p__Desulfobacterota;c__Desulfobacteria;o__Desulfobacterales;f__Desulfosarcinaceae;g__Desulfosarcina;s__	N/A	N/A	N/A	N/A	N/A	GCA_014237405.1	95	d__Bacteria;p__Desulfobacterota;c__Desulfobacteria;o__Desulfobacterales;f__Desulfosarcinaceae;g__Desulfosarcina;s__Desulfosarcina sp014237405	77.41	0.21	d__Bacteria;p__Desulfobacterota;c__Desulfobacteria;o__Desulfobacterales;f__Desulfosarcinaceae;g__Desulfosarcina;s__	taxonomic classification defined by topology and ANI	N/A	GCA_002352605.1, s__Desulfosarcina sp002352605, 95.0, 78.05, 0.2; GCA_002747365.1, s__Desulfosarcina sp002747365, 95.0, 77.5, 0.08; GCF_009688965.1, s__Desulfosarcina widdelii, 95.0, 77.29, 0.13; GCF_009688945.1, s__Desulfosarcina alkanivorans, 95.0, 77.06, 0.23; GCA_002747175.1, s__Desulfosarcina sp002747175, 95.0, 76.98, 0.04; GCF_001311845.1, s__Desulfosarcina cetonica, 95.0, 76.78, 0.11; GCF_…	60.15	0.954183
SRR13892585_me2_bin.50	No	No	Yes	OTU1188	80.82	5.64	2.57	56.89	3596	Medium	760	2218	0	32	d__Bacteria;p__Latescibacterota;c__Latescibacteria_A;o__4484-107;f__4484-107;g__4484-107;s__	N/A	N/A	N/A	N/A	N/A	GCA_002059205.1	95	d__Bacteria;p__Latescibacterota;c__Latescibacteria_A;o__4484-107;f__4484-107;g__4484-107;s__4484-107 sp002059205	86.86	0.45	d__Bacteria;p__Latescibacterota;c__Latescibacteria_A;o__;f__;g__;s__	taxonomic classification defined by topology and ANI	N/A	N/A	65.52	0.939448
RS_18.bin.29	Yes	Yes	Yes	OTU1828	62.95	8.33	2.56	30.79	2600	Medium	1106	2342	0	5	d__Archaea;p__Asgardarchaeota;c__Lokiarchaeia;o__CR-4;f__SOKP01;g__SOKP01;s__	N/A	N/A	N/A	N/A	N/A	N/A	N/A	N/A	N/A	N/A	d__Archaea;p__Asgardarchaeota;c__Lokiarchaeia;o__CR-4;f__SOKP01;g__SOKP01;s__	ANI	N/A	GCA_005222975.1, s__SOKP01 sp005222975, 95.0, 78.7, 0.05; GCA_013375475.1, s__SOKP01 sp013375475, 95.0, 78.44, 0.07; GCA_005223125.1, s__SOKP01 sp005223125, 95.0, 77.02, 0.19; GCA_013375485.1, s__SOKP01 sp013375485, 95.0, 76.67, 0.15; GCA_011364925.1, s__SOKP01 sp011364925, 95.0, 75.62, 0.03; GCA_011364975.1, s__SOKP01 sp011364975, 95.0, 75.42, 0.07; GCA_013375495.1, s__SOKP01 sp013375495, 95.0, …	48.65	0.884973
SRR18936880_me2_bin.33	No	Yes	Yes	OTU149	97.6	4.8	2.56	51.99	23914	High	162	2260	3	32	d__Archaea;p__Thermoplasmatota;c__Thermoplasmata;o__RBG-16-68-12;f__SOIM01;g__SOIM01;s__	N/A	N/A	N/A	N/A	N/A	GCA_004377185.1	95	d__Archaea;p__Thermoplasmatota;c__Thermoplasmata;o__RBG-16-68-12;f__SOIM01;g__SOIM01;s__SOIM01 sp004377185	77.73	0.19	d__Archaea;p__Thermoplasmatota;c__Thermoplasmata;o__RBG-16-68-12;f__;g__;s__	taxonomic classification defined by topology and ANI	N/A	N/A	92.27	0.829021
SRR19020586_me2_bin.20	No	No	Yes	OTU914	86.69	3.89	2.56	53.24	4735	Medium	621	2583	1	31	d__Bacteria;p__Proteobacteria;c__Gammaproteobacteria;o__Chromatiales;f__Sedimenticolaceae;g__;s__	N/A	N/A	N/A	N/A	N/A	N/A	N/A	N/A	N/A	N/A	d__Bacteria;p__Proteobacteria;c__Gammaproteobacteria;o__Chromatiales;f__Sedimenticolaceae;g__;s__	taxonomic novelty determined using RED	N/A	N/A	84.22	0.871559
SRR13892595_me2_bin.66	No	Yes	Yes	OTU877	67.5	1.28	2.56	32.83	5510	Medium	533	2078	0	19	d__Bacteria;p__Proteobacteria;c__Gammaproteobacteria;o__Beggiatoales;f__Beggiatoaceae;g__DRQV01;s__	N/A	N/A	N/A	N/A	N/A	GCA_011371325.1	95	d__Bacteria;p__Proteobacteria;c__Gammaproteobacteria;o__Beggiatoales;f__Beggiatoaceae;g__DRQV01;s__DRQV01 sp011371325	83.03	0.6	d__Bacteria;p__Proteobacteria;c__Gammaproteobacteria;o__Beggiatoales;f__Beggiatoaceae;g__;s__	taxonomic classification defined by topology and ANI	N/A	N/A	65.38	0.972783
SRR18920793_ct_bin.65	No	Yes	Yes	OTU8	98.37	1.96	2.56	47.36	48002	High	79	2539	2	43	d__Archaea;p__Halobacteriota;c__Methanomicrobia;o__Methanomicrobiales;f__Methanomicrobiaceae;g__Methanogenium;s__	N/A	N/A	N/A	N/A	N/A	N/A	N/A	N/A	N/A	N/A	d__Archaea;p__Halobacteriota;c__Methanomicrobia;o__Methanomicrobiales;f__Methanomicrobiaceae;g__Methanogenium;s__	taxonomic classification defined by topology and ANI	N/A	GCF_009914725.1, s__Methanogenium sp009914725, 95.0, 85.36, 0.78; GCF_001315945.1, s__Methanogenium cariaci, 95.0, 84.19, 0.69; GCA_012523385.1, s__Methanogenium sp012523385, 95.0, 79.78, 0.69; GCA_011045995.1, s__Methanogenium sp011045995, 95.0, 76.84, 0.14	93.4	0.950108
HTR8_me2_bin.12	No	Yes	Yes	OTU573	83.59	5.49	2.56	57.78	5298	Medium	571	2344	1	28	d__Bacteria;p__Krumholzibacteriota;c__Krumholzibacteria;o__Krumholzibacteriales;f__Krumholzibacteriaceae;g__;s__	N/A	N/A	N/A	N/A	N/A	N/A	N/A	N/A	N/A	N/A	d__Bacteria;p__Krumholzibacteriota;c__Krumholzibacteria;o__Krumholzibacteriales;f__Krumholzibacteriaceae;g__;s__	taxonomic novelty determined using RED	N/A	N/A	69.84	0.792806
SRR13892600_me2_bin.139	No	Yes	Yes	OTU562	89.01	1.1	2.56	53.58	12289	Medium	302	2353	1	29	d__Bacteria;p__Marinisomatota;c__Marinisomatia;o__SCGC-AAA003-L08;f__TS1B11;g__;s__	N/A	N/A	N/A	N/A	N/A	N/A	N/A	N/A	N/A	N/A	d__Bacteria;p__Marinisomatota;c__Marinisomatia;o__SCGC-AAA003-L08;f__;g__;s__	taxonomic novelty determined using RED	N/A	N/A	83.34	0.739157
SRR13892590_me2_bin.77	No	No	Yes	OTU532	58.52	5.49	2.56	57.14	3021	Medium	887	2544	0	17	d__Bacteria;p__Gemmatimonadota;c__Gemmatimonadetes;o__Gemmatimonadales;f__GWC2-71-9;g__WVYX01;s__	N/A	N/A	N/A	N/A	N/A	GCA_011772755.1	95	d__Bacteria;p__Gemmatimonadota;c__Gemmatimonadetes;o__Gemmatimonadales;f__GWC2-71-9;g__WVYX01;s__WVYX01 sp011772755	75.04	0.02	d__Bacteria;p__Gemmatimonadota;c__Gemmatimonadetes;o__Gemmatimonadales;f__GWC2-71-9;g__;s__	taxonomic classification defined by topology and ANI	N/A	N/A	50.19	0.858359
SRR13892602_me2_bin.57	No	Yes	Yes	OTU488	75.47	5.65	2.56	63.34	5534	Medium	549	2745	1	39	d__Bacteria;p__Actinobacteriota;c__Acidimicrobiia;o__UBA5794;f__UBA11373;g__;s__	N/A	N/A	N/A	N/A	N/A	N/A	N/A	N/A	N/A	N/A	d__Bacteria;p__Actinobacteriota;c__Acidimicrobiia;o__UBA5794;f__UBA11373;g__;s__	taxonomic classification fully defined by topology	N/A	N/A	76.39	0.821836
SRR14270297_ct_bin.123	No	No	Yes	OTU392	76.26	7.33	2.56	56.79	3762	Medium	728	2664	0	25	d__Bacteria;p__Proteobacteria;c__Alphaproteobacteria;o__Rhodobacterales;f__Rhodobacteraceae;g__Marinosulfonomonas;s__	N/A	N/A	N/A	N/A	N/A	N/A	N/A	N/A	N/A	N/A	d__Bacteria;p__Proteobacteria;c__Alphaproteobacteria;o__Rhodobacterales;f__Rhodobacteraceae;g__Marinosulfonomonas;s__	taxonomic classification defined by topology and ANI	N/A	GCA_002732995.1, s__Marinosulfonomonas sp002732995, 95.0, 81.44, 0.63; GCF_003544895.1, s__Marinosulfonomonas sp003544895, 95.0, 80.71, 0.73; GCA_002352425.1, s__Marinosulfonomonas sp002352425, 95.0, 79.02, 0.54; GCA_001321835.1, s__Marinosulfonomonas sp001321835, 95.0, 78.95, 0.32; GCA_003535335.1, s__Marinosulfonomonas sp003535335, 95.0, 78.25, 0.3; GCA_002748285.1, s__Marinosulfonomonas sp0027…	66.89	0.961447
RS_10.bin.7	Yes	Yes	Yes	OTU1436	84.17	2.15	2.55	41.48	14359	Medium	328	2356	1	40	d__Bacteria;p__Omnitrophota;c__Koll11;o__UBA10015;f__;g__;s__	N/A	N/A	N/A	N/A	N/A	N/A	N/A	N/A	N/A	N/A	d__Bacteria;p__Omnitrophota;c__Koll11;o__UBA10015;f__;g__;s__	taxonomic novelty determined using RED	N/A	N/A	78.36	0.719349
SRR18936876_ma2_bin.3	No	No	Yes	OTU1296	57.21	5.98	2.55	39.36	3199	Medium	894	2558	3	27	d__Bacteria;p__Desulfobacterota;c__Desulfobacteria;o__Desulfobacterales;f__BuS5;g__;s__	N/A	N/A	N/A	N/A	N/A	GCF_000472805.1	95	d__Bacteria;p__Desulfobacterota;c__Desulfobacteria;o__Desulfobacterales;f__BuS5;g__BuS5;s__BuS5 sp000472805	77.98	0.03	d__Bacteria;p__Desulfobacterota;c__Desulfobacteria;o__Desulfobacterales;f__;g__;s__	taxonomic classification defined by topology and ANI	N/A	N/A	48.68	0.806446
E44_bin80	Yes	Yes	No	OTU1064	94.51	0	2.55	38.35	10104	High	362	2174	3	28	d__Bacteria;p__WOR-3;c__E44-bin80;o__E44-bin80;f__E44-bin80;g__E44-bin80;s__E44-bin80 sp004375785	GCA_004375785.1	95	d__Bacteria;p__WOR-3;c__E44-bin80;o__E44-bin80;f__E44-bin80;g__E44-bin80;s__E44-bin80 sp004375785	100	0.99	GCA_004375785.1	95	d__Bacteria;p__WOR-3;c__E44-bin80;o__E44-bin80;f__E44-bin80;g__E44-bin80;s__E44-bin80 sp004375785	100	0.99	d__Bacteria;p__WOR-3;c__E44-bin80;o__E44-bin80;f__E44-bin80;g__;s__	taxonomic classification defined by topology and ANI	topological placement and ANI have congruent species assignments	N/A	88.23	N/A
SRR18920792_me2_bin.69	No	No	Yes	OTU960	68.1	3.45	2.55	52.36	5771	Medium	551	2399	1	26	d__Bacteria;p__Proteobacteria;c__Gammaproteobacteria;o__Pseudomonadales;f__Porticoccaceae;g__50-400-T64;s__	N/A	N/A	N/A	N/A	N/A	GCA_003646355.1	95	d__Bacteria;p__Proteobacteria;c__Gammaproteobacteria;o__Pseudomonadales;f__Porticoccaceae;g__50-400-T64;s__50-400-T64 sp003646355	84.94	0.56	d__Bacteria;p__Proteobacteria;c__Gammaproteobacteria;o__Pseudomonadales;f__Porticoccaceae;g__50-400-T64;s__	taxonomic classification defined by topology and ANI	N/A	GCA_002162755.1, s__50-400-T64 sp002162755, 95.0, 82.4, 0.71; GCA_002746135.1, s__50-400-T64 sp002746135, 95.0, 81.92, 0.66; GCA_002162815.1, s__50-400-T64 sp002162815, 95.0, 81.91, 0.67; GCA_002162825.1, s__50-400-T64 sp002162825, 95.0, 81.4, 0.53	52.29	0.972378
SRR13892606_me2_bin.40	No	Yes	Yes	OTU908	90.46	5.07	2.55	39.97	13715	Medium	259	2227	0	33	d__Bacteria;p__Proteobacteria;c__Gammaproteobacteria;o__Methylococcales;f__Methylomonadaceae;g__;s__	N/A	N/A	N/A	N/A	N/A	N/A	N/A	N/A	N/A	N/A	d__Bacteria;p__Proteobacteria;c__Gammaproteobacteria;o__Methylococcales;f__Methylomonadaceae;g__;s__	taxonomic novelty determined using RED	N/A	N/A	70.36	0.910766
SRR13892599_me2_bin.106	No	Yes	Yes	OTU1233	72.07	1.26	2.55	46.1	4867	Medium	597	2307	0	22	d__Bacteria;p__Desulfobacterota;c__Desulfobulbia;o__Desulfobulbales;f__Desulfurivibrionaceae;g__;s__	N/A	N/A	N/A	N/A	N/A	N/A	N/A	N/A	N/A	N/A	d__Bacteria;p__Desulfobacterota;c__Desulfobulbia;o__Desulfobulbales;f__Desulfurivibrionaceae;g__;s__	taxonomic classification fully defined by topology	N/A	N/A	57.93	0.699581
RS_4.bin.44	Yes	No	Yes	OTU1218	60.58	8.95	2.55	40.74	1660	Medium	1542	2274	1	7	d__Bacteria;p__Desulfobacterota;c__Desulfobacteria;o__Desulfobacterales;f__Desulfobacteraceae;g__Desulfobacula;s__	N/A	N/A	N/A	N/A	N/A	GCA_014237455.1	95	d__Bacteria;p__Desulfobacterota;c__Desulfobacteria;o__Desulfobacterales;f__Desulfobacteraceae;g__Desulfobacula;s__Desulfobacula sp014237455	94.95	0.87	d__Bacteria;p__Desulfobacterota;c__Desulfobacteria;o__Desulfobacterales;f__Desulfobacteraceae;g__Desulfobacula;s__	taxonomic classification defined by topology and ANI	N/A	GCA_014383445.1, s__Desulfobacula sp014383445, 95.0, 80.97, 0.61; GCA_003647385.1, s__Desulfobacula sp003647385, 95.0, 80.89, 0.51; GCA_013151635.1, s__Desulfobacula sp013151635, 95.0, 80.32, 0.57; GCF_000307105.1, s__Desulfobacula toluolica, 95.0, 79.47, 0.5; GCA_001799395.1, s__Desulfobacula sp001799395, 95.0, 77.66, 0.23; GCA_011390435.1, s__Desulfobacula sp011390435, 95.0, 76.86, 0.05; GCA_01…	40.6	0.992893
RS_10.bin.78	Yes	Yes	Yes	OTU609	63.91	7.06	2.55	51.77	2230	Medium	1238	2763	0	13	d__Bacteria;p__Desulfobacterota;c__BSN033;o__BSN033;f__;g__;s__	N/A	N/A	N/A	N/A	N/A	GCA_011773445.1	95	d__Bacteria;p__Desulfobacterota;c__BSN033;o__BSN033;f__WVXP01;g__WVXP01;s__WVXP01 sp011773445	77.06	0.02	d__Bacteria;p__Desulfobacterota;c__BSN033;o__BSN033;f__;g__;s__	taxonomic classification defined by topology and ANI	N/A	N/A	44.23	0.59625
HTR6_me2_bin.14	No	Yes	Yes	OTU467	81.63	1.46	2.55	56.96	5085	Medium	586	2739	1	31	d__Bacteria;p__Bipolaricaulota;c__Bipolaricaulia;o__UBA7950;f__UBA9294;g__;s__	N/A	N/A	N/A	N/A	N/A	GCA_003545155.1	95	d__Bacteria;p__Bipolaricaulota;c__Bipolaricaulia;o__UBA7950;f__UBA9294;g__UBA9294;s__UBA9294 sp003545155	77.29	0.11	d__Bacteria;p__Bipolaricaulota;c__Bipolaricaulia;o__UBA7950;f__UBA9294;g__;s__	taxonomic classification defined by topology and ANI	N/A	N/A	70.5	0.846173
SRR13892602_me2_bin.24	No	No	Yes	OTU438	86.29	4.38	2.55	59.64	3841	Medium	749	2708	1	38	d__Bacteria;p__Proteobacteria;c__Alphaproteobacteria;o__Rhizobiales;f__Hyphomicrobiaceae;g__;s__	N/A	N/A	N/A	N/A	N/A	N/A	N/A	N/A	N/A	N/A	d__Bacteria;p__Proteobacteria;c__Alphaproteobacteria;o__Rhizobiales;f__Hyphomicrobiaceae;g__;s__	taxonomic novelty determined using RED	N/A	N/A	75.94	0.909805
SRR14270297_ct_bin.42	No	Yes	Yes	OTU397	89.51	4.52	2.55	53.9	10547	Medium	342	2469	1	28	d__Bacteria;p__Proteobacteria;c__Alphaproteobacteria;o__Rhodobacterales;f__Rhodobacteraceae;g__;s__	N/A	N/A	N/A	N/A	N/A	N/A	N/A	N/A	N/A	N/A	d__Bacteria;p__Proteobacteria;c__Alphaproteobacteria;o__Rhodobacterales;f__Rhodobacteraceae;g__;s__	taxonomic novelty determined using RED	N/A	N/A	78	0.904814
RS_12.bin.48	Yes	Yes	Yes	OTU315	68.16	0.33	2.55	48.74	2593	Medium	1086	2275	0	12	d__Bacteria;p__Planctomycetota;c__Phycisphaerae;o__Sedimentisphaerales;f__SM23-30;g__;s__	N/A	N/A	N/A	N/A	N/A	GCA_001303695.1	95	d__Bacteria;p__Planctomycetota;c__Phycisphaerae;o__Sedimentisphaerales;f__SM23-30;g__SM23-30;s__SM23-30 sp001303695	76.46	0.01	d__Bacteria;p__Planctomycetota;c__Phycisphaerae;o__Sedimentisphaerales;f__;g__;s__	taxonomic classification defined by topology and ANI	N/A	N/A	51.74	0.760176
RS_13.bin.2	Yes	Yes	Yes	OTU206	77.19	3.81	2.54	41.48	2629	Medium	1099	2337	3	14	d__Archaea;p__Asgardarchaeota;c__Thorarchaeia;o__Thorarchaeales;f__Thorarchaeaceae;g__MP8T-1;s__	N/A	N/A	N/A	N/A	N/A	GCA_004524565.1	95	d__Archaea;p__Asgardarchaeota;c__Thorarchaeia;o__Thorarchaeales;f__Thorarchaeaceae;g__MP8T-1;s__MP8T-1 sp004524565	78.6	0.38	d__Archaea;p__Asgardarchaeota;c__Thorarchaeia;o__Thorarchaeales;f__Thorarchaeaceae;g__MP8T-1;s__	taxonomic classification defined by topology and ANI	N/A	GCA_003345545.1, s__MP8T-1 sp003345545, 95.0, 78.45, 0.05; GCA_002825465.1, s__MP8T-1 sp002825465, 95.0, 77.14, 0.19; GCA_002825535.1, s__MP8T-1 sp002825535, 95.0, 76.71, 0.18; GCA_004524595.1, s__MP8T-1 sp004524595, 95.0, 76.51, 0.12	60.01	0.952369
S2_bin19	Yes	No	Yes	OTU202	50.62	5.58	2.54	41.74	1436	Medium	1657	2481	1	11	d__Archaea;p__Asgardarchaeota;c__Thorarchaeia;o__Thorarchaeales;f__Thorarchaeaceae;g__MP8T-1;s__	N/A	N/A	N/A	N/A	N/A	GCA_004524565.1	95	d__Archaea;p__Asgardarchaeota;c__Thorarchaeia;o__Thorarchaeales;f__Thorarchaeaceae;g__MP8T-1;s__MP8T-1 sp004524565	82.81	0.06	d__Archaea;p__Asgardarchaeota;c__Thorarchaeia;o__Thorarchaeales;f__Thorarchaeaceae;g__MP8T-1;s__	taxonomic classification defined by topology and ANI	N/A	GCA_002825535.1, s__MP8T-1 sp002825535, 95.0, 79.95, 0.06; GCA_002825465.1, s__MP8T-1 sp002825465, 95.0, 79.48, 0.06; GCA_003345545.1, s__MP8T-1 sp003345545, 95.0, 77.27, 0.04; GCA_004524595.1, s__MP8T-1 sp004524595, 95.0, 76.14, 0.04	38.51	0.950808
SRR12623521_me2_bin.42	No	No	Yes	OTU1156	93.63	0	2.54	41.14	16093	High	225	2608	2	41	d__Archaea;p__Halobacteriota;c__Methanosarcinia;o__Methanosarcinales;f__Methanosarcinaceae;g__;s__	N/A	N/A	N/A	N/A	N/A	N/A	N/A	N/A	N/A	N/A	d__Archaea;p__Halobacteriota;c__Methanosarcinia;o__Methanosarcinales;f__Methanosarcinaceae;g__;s__	taxonomic classification fully defined by topology	N/A	N/A	94.79	0.722136
HTR8_me2_bin.53	No	No	Yes	OTU1675	65.2	7.05	2.54	41.71	2757	Medium	928	1989	2	9	d__Bacteria;p__Calditrichota;c__Calditrichia;o__RBG-13-44-9;f__RBG-13-44-9;g__;s__	N/A	N/A	N/A	N/A	N/A	GCA_003854955.1	95	d__Bacteria;p__Calditrichota;c__Calditrichia;o__RBG-13-44-9;f__RBG-13-44-9;g__RQOF01;s__RQOF01 sp003854955	75.89	0.03	d__Bacteria;p__Calditrichota;c__Calditrichia;o__RBG-13-44-9;f__RBG-13-44-9;g__;s__	taxonomic classification defined by topology and ANI	N/A	N/A	51.82	0.832325
RS_10.bin.69	Yes	No	Yes	OTU1572	62.1	8.76	2.54	42.9	1835	Medium	1428	2242	0	9	d__Bacteria;p__Spirochaetota;c__B62-G9;o__B62-G9;f__B62-G9;g__DRHN01;s__	N/A	N/A	N/A	N/A	N/A	GCA_011049595.1	95	d__Bacteria;p__Spirochaetota;c__B62-G9;o__B62-G9;f__B62-G9;g__DRHN01;s__DRHN01 sp011049595	81.65	0.18	d__Bacteria;p__Spirochaetota;c__B62-G9;o__B62-G9;f__B62-G9;g__;s__	taxonomic classification defined by topology and ANI	N/A	N/A	42.66	0.859159
SRR13892591_me2_bin.166	No	Yes	Yes	OTU1421	89.32	2.56	2.54	49.03	10356	Medium	309	2253	0	44	d__Bacteria;p__Acidobacteriota;c__Holophagae;o__UM-FILTER-49-7;f__UM-FILTER-49-7;g__UM-FILTER-49-7;s__	N/A	N/A	N/A	N/A	N/A	GCA_013151025.1	95	d__Bacteria;p__Acidobacteriota;c__Holophagae;o__UM-FILTER-49-7;f__UM-FILTER-49-7;g__UM-FILTER-49-7;s__UM-FILTER-49-7 sp013151025	80.66	0.68	d__Bacteria;p__Acidobacteriota;c__Holophagae;o__UM-FILTER-49-7;f__UM-FILTER-49-7;g__UM-FILTER-49-7;s__	taxonomic classification defined by topology and ANI	N/A	GCA_002789615.1, s__UM-FILTER-49-7 sp002789615, 95.0, 79.99, 0.58; GCA_003650445.1, s__UM-FILTER-49-7 sp003650445, 95.0, 79.72, 0.51; GCA_013152385.1, s__UM-FILTER-49-7 sp013152385, 95.0, 78.39, 0.43	90.93	0.961385
HTR2_ct_bin.100	No	No	No	OTU1405	85.77	5.51	2.54	47.87	6359	Medium	498	2214	1	29	d__Bacteria;p__Acidobacteriota;c__Aminicenantia;o__Aminicenantales;f__Aminicenantaceae;g__SOIA01;s__SOIA01 sp004378665	GCA_004378665.1	95	d__Bacteria;p__Acidobacteriota;c__Aminicenantia;o__Aminicenantales;f__Aminicenantaceae;g__SOIA01;s__SOIA01 sp004378665	95.95	0.75	GCA_004378665.1	95	d__Bacteria;p__Acidobacteriota;c__Aminicenantia;o__Aminicenantales;f__Aminicenantaceae;g__SOIA01;s__SOIA01 sp004378665	95.95	0.75	d__Bacteria;p__Acidobacteriota;c__Aminicenantia;o__Aminicenantales;f__Aminicenantaceae;g__;s__	taxonomic classification defined by topology and ANI	topological placement and ANI have congruent species assignments	N/A	80.17	N/A
SRR13892595_me2_bin.52	No	Yes	Yes	OTU982	81.03	4.31	2.54	42.34	9443	Medium	348	2318	1	29	d__Bacteria;p__Proteobacteria;c__Gammaproteobacteria;o__Pseudomonadales;f__DT-91;g__DT-91;s__	N/A	N/A	N/A	N/A	N/A	GCA_013215055.1	95	d__Bacteria;p__Proteobacteria;c__Gammaproteobacteria;o__Pseudomonadales;f__DT-91;g__DT-91;s__DT-91 sp013215055	78.98	0.33	d__Bacteria;p__Proteobacteria;c__Gammaproteobacteria;o__Pseudomonadales;f__DT-91;g__DT-91;s__	taxonomic classification defined by topology and ANI	N/A	GCF_902705835.1, s__DT-91 sp902705835, 95.0, 76.33, 0.06; GCF_902705865.1, s__DT-91 sp902705865, 95.0, 76.23, 0.07; GCA_013215025.1, s__DT-91 sp013215025, 95.0, 76.0, 0.05	64.68	0.957068
[truncated: 2,415 more rows]
