# Supplementary material for: Global Marine Cold Seep Metagenomes Reveal Diversity of Taxonomy, Metabolic Function, and Natural Products
Source: Genomics Proteomics Bioinformatics. 2023 Dec 13;22(2):qzad006. doi: 10.1093/gpbjnl/qzad006 (PMC12016038; doi:10.1093/gpbjnl/qzad006)
Supplement: qzad006_Supplementary_Data [file qzad006_supplementary_data.zip › Table S3-done.xlsx]

## Sheet: Table S3
Table S3 The read mapping rate of self-assembly and 56 Gb non-redundant contigs
Note: Single, self-assembly; DB, 56 Gb non-redundant contigs.
Sample	Reference	Mapping rate	Type
ERR3341263	Single	75.55	Asphalt volcano
ERR3341263	DB	88.77	Asphalt volcano
ERR3341264	Single	15.1	Asphalt volcano
ERR3341264	DB	77.05	Asphalt volcano
ERR3341265	Single	27.17	Asphalt volcano
ERR3341265	DB	83.84	Asphalt volcano
ERR3341266	Single	39.66	Asphalt volcano
ERR3341266	DB	82.52	Asphalt volcano
ERR3341267	Single	59.71	Asphalt volcano
ERR3341267	DB	84.24	Asphalt volcano
ERR3365594	Single	67.31	Asphalt volcano
ERR3365594	DB	87.18	Asphalt volcano
ERR3365595	Single	69.35	Asphalt volcano
ERR3365595	DB	84.31	Asphalt volcano
HTR1	Single	36.84	Methane seep
HTR1	DB	54.09	Methane seep
HTR10	Single	45.99	Methane seep
HTR10	DB	68.49	Methane seep
HTR11	Single	33.32	Methane seep
HTR11	DB	55.38	Methane seep
HTR12	Single	22.89	Methane seep
HTR12	DB	46.84	Methane seep
HTR2	Single	31.51	Methane seep
HTR2	DB	56.02	Methane seep
HTR3	Single	29.2	Methane seep
HTR3	DB	53.31	Methane seep
HTR4	Single	54.94	Methane seep
HTR4	DB	77.82	Methane seep
HTR5	Single	54.35	Methane seep
HTR5	DB	73.6	Methane seep
HTR6	Single	42.49	Methane seep
HTR6	DB	61.97	Methane seep
HTR7	Single	52.95	Methane seep
HTR7	DB	73.76	Methane seep
HTR8	Single	41.28	Methane seep
HTR8	DB	67.1	Methane seep
HTR9	Single	49.45	Methane seep
HTR9	DB	70.59	Methane seep
SRR12623516	Single	16.06	Oil and gas seep
SRR12623516	DB	25.29	Oil and gas seep
SRR12623517	Single	60.99	Oil and gas seep
SRR12623517	DB	77.69	Oil and gas seep
SRR12623518	Single	89.23	Oil and gas seep
SRR12623518	DB	96.2	Oil and gas seep
SRR12623519	Single	64.87	Oil and gas seep
SRR12623519	DB	77.43	Oil and gas seep
SRR12623520	Single	65.67	Oil and gas seep
SRR12623520	DB	78.86	Oil and gas seep
SRR12623521	Single	61.79	Oil and gas seep
SRR12623521	DB	73.41	Oil and gas seep
SRR12623522	Single	66.22	Oil and gas seep
SRR12623522	DB	78.39	Oil and gas seep
SRR13892585	Single	47.94	Methane seep
SRR13892585	DB	69.08	Methane seep
SRR13892586	Single	42.79	Methane seep
SRR13892586	DB	62.97	Methane seep
SRR13892587	Single	42.34	Methane seep
SRR13892587	DB	64.47	Methane seep
SRR13892588	Single	40.29	Methane seep
SRR13892588	DB	61.28	Methane seep
SRR13892589	Single	48.73	Methane seep
SRR13892589	DB	67.11	Methane seep
SRR13892590	Single	48.24	Methane seep
SRR13892590	DB	63.91	Methane seep
SRR13892591	Single	63.84	Methane seep
SRR13892591	DB	75.37	Methane seep
SRR13892592	Single	79.22	Methane seep
SRR13892592	DB	90.74	Methane seep
SRR13892593	Single	75.4	Methane seep
SRR13892593	DB	86.69	Methane seep
SRR13892594	Single	82.34	Methane seep
SRR13892594	DB	91.98	Methane seep
SRR13892595	Single	59.05	Methane seep
SRR13892595	DB	71.75	Methane seep
SRR13892596	Single	86.25	Methane seep
SRR13892596	DB	93.57	Methane seep
SRR13892597	Single	76.19	Methane seep
SRR13892597	DB	89.53	Methane seep
SRR13892598	Single	79.18	Methane seep
SRR13892598	DB	90.41	Methane seep
SRR13892599	Single	73.37	Methane seep
SRR13892599	DB	86.92	Methane seep
SRR13892600	Single	76.57	Methane seep
SRR13892600	DB	88.39	Methane seep
SRR13892601	Single	62.99	Methane seep
SRR13892601	DB	79.02	Methane seep
SRR13892602	Single	42.52	Methane seep
SRR13892602	DB	62.35	Methane seep
SRR13892603	Single	46.9	Methane seep
SRR13892603	DB	64.87	Methane seep
SRR13892604	Single	46.77	Methane seep
SRR13892604	DB	66.41	Methane seep
SRR13892605	Single	42.48	Methane seep
SRR13892605	DB	63.66	Methane seep
SRR13892606	Single	73.8	Methane seep
SRR13892606	DB	81.21	Methane seep
SRR13892607	Single	89.2	Methane seep
SRR13892607	DB	93.16	Methane seep
SRR14270297	Single	64.56	Methane seep
SRR14270297	DB	79.54	Methane seep
SRR14339844	Single	55.39	Methane seep
SRR14339844	DB	85.52	Methane seep
SRR14339845	Single	56.49	Methane seep
SRR14339845	DB	88.18	Methane seep
SRR14339846	Single	74.49	Methane seep
SRR14339846	DB	93.68	Methane seep
SRR18920790	Single	42.43	Methane seep
SRR18920790	DB	71.35	Methane seep
SRR18920791	Single	37	Methane seep
SRR18920791	DB	68.56	Methane seep
SRR18920792	Single	48.06	Methane seep
SRR18920792	DB	73.77	Methane seep
SRR18920793	Single	38.61	Methane seep
SRR18920793	DB	58.36	Methane seep
SRR18920794	Single	41.9	Methane seep
SRR18920794	DB	57.66	Methane seep
SRR18936871	Single	63.72	Methane seep
SRR18936871	DB	86.39	Methane seep
SRR18936872	Single	76.21	Methane seep
SRR18936872	DB	88.93	Methane seep
SRR18936873	Single	63.63	Methane seep
SRR18936873	DB	87.93	Methane seep
SRR18936874	Single	61.56	Methane seep
SRR18936874	DB	79.98	Methane seep
SRR18936875	Single	55.98	Methane seep
SRR18936875	DB	78.12	Methane seep
SRR18936876	Single	31.72	Methane seep
SRR18936876	DB	51.1	Methane seep
SRR18936877	Single	26.33	Methane seep
SRR18936877	DB	57.47	Methane seep
SRR18936878	Single	27.98	Methane seep
SRR18936878	DB	57.48	Methane seep
SRR18936879	Single	21.24	Methane seep
SRR18936879	DB	53.38	Methane seep
SRR18936880	Single	21.49	Methane seep
SRR18936880	DB	52.12	Methane seep
SRR19020584	Single	43.34	Methane seep
SRR19020584	DB	68.37	Methane seep
SRR19020585	Single	24.55	Methane seep
SRR19020585	DB	66.3	Methane seep
SRR19020586	Single	27.01	Methane seep
SRR19020586	DB	60.25	Methane seep
SRR19020587	Single	20.44	Methane seep
SRR19020587	DB	51.31	Methane seep
SRR19020588	Single	12.7	Methane seep
SRR19020588	DB	51.13	Methane seep
SRR19020590	Single	46.49	Oil and gas seep
SRR19020590	DB	89.38	Oil and gas seep
SRR19020591	Single	44.89	Oil and gas seep
SRR19020591	DB	87.92	Oil and gas seep
SRR19020592	Single	39.08	Methane seep
SRR19020592	DB	76.8	Methane seep
SRR19020593	Single	34.08	Methane seep
SRR19020593	DB	70.81	Methane seep
SRR19020594	Single	43.78	Methane seep
SRR19020594	DB	68.58	Methane seep
SRR19020595	Single	24.83	Methane seep
SRR19020595	DB	73.91	Methane seep
SRR19020596	Single	38.16	Methane seep
SRR19020596	DB	74.75	Methane seep
SRR19020597	Single	35.85	Methane seep
SRR19020597	DB	72.93	Methane seep
SRR19020598	Single	43.05	Methane seep
SRR19020598	DB	69.96	Methane seep
SRR19020599	Single	33.19	Oil and gas seep
SRR19020599	DB	75.92	Oil and gas seep
SRR19020600	Single	34.79	Oil and gas seep
SRR19020600	DB	71.37	Oil and gas seep
SRR1971619	Single	4.92	Mud volcano
SRR1971619	DB	20.96	Mud volcano
SRR1971620	Single	84.86	Mud volcano
SRR1971620	DB	92	Mud volcano
SRR1971621	Single	54.27	Mud volcano
SRR1971621	DB	72.3	Mud volcano
SRR1971622	Single	81.81	Mud volcano
SRR1971622	DB	92.78	Mud volcano
SRR1971624	Single	34.51	Mud volcano
SRR1971624	DB	54.14	Mud volcano
SRR1971625	Single	59.75	Mud volcano
SRR1971625	DB	65.11	Mud volcano
SRR5716301	Single	53.09	Gas hydrate
SRR5716301	DB	82.49	Gas hydrate
SRR5716302	Single	58.67	Gas hydrate
SRR5716302	DB	83.13	Gas hydrate
SRR5716303	Single	82.56	Gas hydrate
SRR5716303	DB	89.34	Gas hydrate
SRR5716304	Single	82.11	Gas hydrate
SRR5716304	DB	91.27	Gas hydrate
SRR5716305	Single	83.49	Gas hydrate
SRR5716305	DB	95.79	Gas hydrate
SRR5716306	Single	86.99	Gas hydrate
SRR5716306	DB	96.44	Gas hydrate
SRR5716307	Single	80.91	Gas hydrate
SRR5716307	DB	94.67	Gas hydrate
SRR5716308	Single	77.07	Gas hydrate
SRR5716308	DB	92.09	Gas hydrate
SRR5716309	Single	72.6	Gas hydrate
SRR5716309	DB	91.48	Gas hydrate
SRR5716310	Single	74.11	Gas hydrate
SRR5716310	DB	91.85	Gas hydrate
SRR5716311	Single	64.42	Gas hydrate
SRR5716311	DB	94.69	Gas hydrate
SRR5716312	Single	72.17	Gas hydrate
SRR5716312	DB	94.73	Gas hydrate
SRR5716313	Single	68.92	Gas hydrate
SRR5716313	DB	88.97	Gas hydrate
SRR5716314	Single	63.04	Gas hydrate
SRR5716314	DB	86.64	Gas hydrate
SRR6660646	Single	33.41	Gas hydrate
SRR6660646	DB	56.37	Gas hydrate
SRR7716469	Single	10.23	Oil and gas seep
SRR7716469	DB	31.47	Oil and gas seep
SRR7716470	Single	40.75	Oil and gas seep
SRR7716470	DB	62.08	Oil and gas seep
SRR7716471	Single	36.6	Oil and gas seep
SRR7716471	DB	52.42	Oil and gas seep
SRR9649755	Single	13.29	Oil and gas seep
SRR9649755	DB	53.21	Oil and gas seep
SRR9649756	Single	30.84	Oil and gas seep
SRR9649756	DB	75.9	Oil and gas seep
SRR9649758	Single	39.64	Oil and gas seep
SRR9649758	DB	81.04	Oil and gas seep
SRR9649759	Single	37.97	Oil and gas seep
SRR9649759	DB	84.99	Oil and gas seep
SRR9649760	Single	40.08	Oil and gas seep
SRR9649760	DB	80.69	Oil and gas seep
