# Supplementary material for: Global Marine Cold Seep Metagenomes Reveal Diversity of Taxonomy, Metabolic Function, and Natural Products
Source: Genomics Proteomics Bioinformatics. 2023 Dec 13;22(2):qzad006. doi: 10.1093/gpbjnl/qzad006 (PMC12016038; doi:10.1093/gpbjnl/qzad006)
Supplement: qzad006_Supplementary_Data [file qzad006_supplementary_data.zip › Table S4-done.xlsx]

## Sheet: Table S4
Table S4 The novelty comparison of CSMD OTUs with public genomes
Database name	Number of OTUs	Novelty	Reference
TG2G	968	1	[1]
TARA Oceans 2017	957	1	[2]
OMD	8304	0.9921	[3]
Genomes from Earth’s Microbiomes	45,599	0.9779	[4]
GTDB (release R06-RS202)	47,894	0.9441	[5]
Note: Novelty was defined as the percentage of OTUs with ANI less than 95%. OMD, Ocean Microbiomics Database; TG2G, Tibetan Glacier Genome and Gene; CSMD, Cold Seep Microbiomic Database.
Reference:
[1] Liu Y, Ji M, Yu T, Zaugg J, Anesio AM, Zhang Z, et al. A genome and gene catalog of glacier microbiomes. Nat Biotechnol 2022;40:1341–8.
[2] Delmont TO, Quince C, Shaiber A, Esen OC, Lee ST, Rappe MS, et al. Nitrogen-fixing populations of Planctomycetes and Proteobacteria are abundant in surface ocean metagenomes. Nat Microbiol 2018;3:804-13.
[3] Paoli L, Ruscheweyh HJ, Forneris CC, Hubrich F, Kautsar S, Bhushan A, et al. Biosynthetic potential of the global ocean microbiome. Nature 2022;607:111–8.
[4] Nayfach S, Roux S, Seshadri R, Udwary D, Varghese N, Schulz F, et al. A genomic catalog of Earth’s microbiomes. Nat Biotechnol 2021;39:499–509.
[5] Chaumeil PA, Mussig AJ, Hugenholtz P, Parks DH. GTDB-Tk: a toolkit to classify genomes with the Genome Taxonomy Database. Bioinformatics 2019;36:1925–7.
