# Supplementary material for: Global Marine Cold Seep Metagenomes Reveal Diversity of Taxonomy, Metabolic Function, and Natural Products
Source: Genomics Proteomics Bioinformatics. 2023 Dec 13;22(2):qzad006. doi: 10.1093/gpbjnl/qzad006 (PMC12016038; doi:10.1093/gpbjnl/qzad006)
Supplement: qzad006_Supplementary_Data [file qzad006_supplementary_data.zip › Table S5-done.xlsx]

## Sheet: Table S5
Table S5 The shared OTU members among cold seep types
Mud volcano	Asphalt vol	Gas hydrate	Methane see	Oil and gas	Mud volcano|Gas hydrate	Mud volcano|Methane see	Mud volcano|Oil and gas	Asphalt vol|Methane see	Asphalt vol|Oil and gas	Gas hydrate|Methane see	Gas hydrate|Oil and gas	Methane see|Oil and gas	Asphalt vol|Methane see|Oil and gas	Gas hydrate|Methane see|Oil and gas	Mud volcano|Gas hydrate|Methane see|Oil and gas	Asphalt vol|Gas hydrate|Methane see|Oil and gas
OTU876	OTU1228	OTU1766	OTU1035	OTU1154	OTU1385	OTU1315	OTU1819	OTU1131	OTU1247	OTU1009	OTU1762	OTU1041	OTU1148	OTU1674	OTU1281	OTU873
OTU644	OTU1253	OTU239	OTU601	OTU683		OTU1137	OTU6	OTU1723	OTU1144	OTU684	OTU567	OTU443		OTU1040
OTU7	OTU587	OTU1827	OTU373	OTU1155		OTU860			OTU1250	OTU140	OTU111	OTU648		OTU1296
OTU878	OTU1322	OTU673	OTU1454	OTU333					OTU1285	OTU1310	OTU1796	OTU677		OTU938
OTU1289	OTU675	OTU1222	OTU1863	OTU452					OTU1136	OTU671	OTU349	OTU1262		OTU1389
OTU1629	OTU1283	OTU584	OTU1062	OTU352					OTU621	OTU1634	OTU1846	OTU1192		OTU1377
OTU646	OTU290	OTU51	OTU918	OTU311					OTU1820	OTU1294	OTU1342	OTU1411		OTU1316
OTU1319	OTU1325	OTU353	OTU662	OTU534					OTU722	OTU716	OTU658	OTU1572		OTU1705
OTU1550	OTU514	OTU1764	OTU413	OTU970					OTU1119	OTU1145	OTU659	OTU596		OTU1202
OTU1288	OTU1143	OTU1010	OTU302	OTU1586					OTU721	OTU1163	OTU389	OTU547		OTU1380
OTU593	OTU747	OTU1042	OTU336	OTU480					OTU1758	OTU1110	OTU563	OTU14		OTU1352
OTU964	OTU1018	OTU568	OTU240	OTU680						OTU572	OTU1797	OTU1209		OTU1157
OTU484		OTU1424	OTU1284	OTU388						OTU849	OTU1730	OTU657		OTU1068
OTU380		OTU310	OTU405	OTU445						OTU1264	OTU450	OTU1008		OTU666
OTU949		OTU355	OTU458	OTU1618						OTU808	OTU660	OTU705		OTU729
OTU1178		OTU399	OTU420	OTU678						OTU728	OTU309	OTU704		OTU1378
OTU1823		OTU1833	OTU1668	OTU446						OTU857	OTU1381	OTU438		OTU1255
OTU870		OTU1260	OTU1084	OTU346						OTU772	OTU814	OTU1405		OTU223
OTU963		OTU1219	OTU603	OTU1189						OTU136	OTU1439	OTU261		OTU783
OTU1606		OTU1643	OTU602	OTU1491						OTU1138	OTU1625	OTU1677		OTU763
OTU1159		OTU1790	OTU1006	OTU1836						OTU778	OTU687	OTU1412		OTU787
OTU1876		OTU457	OTU1620	OTU1829						OTU1791	OTU848	OTU696
OTU1164		OTU356	OTU1681	OTU339						OTU784	OTU1326	OTU1170
OTU1278		OTU1308	OTU1862	OTU536							OTU515	OTU1415
OTU1311		OTU1203	OTU537	OTU1282							OTU432	OTU428
OTU889		OTU1815	OTU345	OTU354							OTU1102	OTU1290
OTU1165		OTU1297	OTU1633	OTU681							OTU752	OTU1416
OTU1825		OTU1763	OTU600	OTU1670							OTU1894	OTU465
OTU174		OTU1061	OTU528	OTU1646							OTU1834	OTU598
OTU1403		OTU462	OTU1647	OTU192							OTU1804	OTU1024
OTU1298		OTU1728	OTU583	OTU202							OTU221	OTU220
OTU950		OTU1135	OTU1425	OTU622							OTU769	OTU203
OTU1241		OTU473	OTU1631	OTU477							OTU211	OTU1043
OTU840		OTU930	OTU363	OTU451							OTU30	OTU196
OTU665		OTU649	OTU1866	OTU1229							OTU213	OTU146
OTU1100		OTU119	OTU1244	OTU1256							OTU767	OTU1872
OTU379		OTU1835	OTU525	OTU1838							OTU1807	OTU1286
OTU973		OTU1841	OTU1682	OTU259							OTU216	OTU688
OTU1162		OTU1691	OTU883	OTU1279							OTU1745	OTU1069
OTU73		OTU237	OTU1590	OTU208							OTU766	OTU608
OTU1074		OTU1001	OTU1578	OTU1184							OTU1752	OTU133
OTU632		OTU502	OTU1198	OTU1431							OTU1428	OTU1843
OTU1177		OTU459	OTU437	OTU298								OTU1398
OTU1367		OTU160	OTU18	OTU253								OTU231
OTU1738		OTU1642	OTU535	OTU248								OTU1257
OTU1802		OTU1817	OTU524	OTU1765								OTU1844
OTU1778		OTU1025	OTU1339	OTU701								OTU1099
OTU1739		OTU672	OTU1669	OTU1383								OTU229
OTU1066		OTU694	OTU1082	OTU650								OTU1382
OTU630		OTU1079	OTU533	OTU1156								OTU869
OTU207		OTU1354	OTU1188	OTU36								OTU1374
OTU1175		OTU1788	OTU415	OTU300								OTU579
OTU1014		OTU616	OTU1345	OTU252								OTU571
OTU619		OTU781	OTU270	OTU85								OTU135
OTU1379		OTU642	OTU1666	OTU1239								OTU779
OTU173		OTU1799	OTU523	OTU1150								OTU129
OTU1520		OTU1780	OTU1083	OTU1304								OTU1171
OTU1015		OTU1059	OTU410	OTU837								OTU786
OTU1777		OTU342	OTU1220	OTU782								OTU805
OTU834		OTU1861	OTU1717	OTU699								OTU177
OTU822		OTU851	OTU439	OTU548								OTU1400
OTU742		OTU1101	OTU371	OTU1277								OTU199
OTU225		OTU233	OTU1208	OTU574								OTU612
OTU757		OTU829	OTU1038	OTU247								OTU340
OTU172		OTU319	OTU507	OTU685								OTU1814
OTU1808		OTU341	OTU1607	OTU1130								OTU816
		OTU176	OTU419	OTU1248								OTU818
		OTU1450	OTU1193	OTU322								OTU178
		OTU1276	OTU416	OTU503								OTU190
		OTU836	OTU605	OTU1680								OTU809
		OTU120	OTU1612	OTU142								OTU153
		OTU1798	OTU504	OTU1338								OTU138
		OTU803	OTU969	OTU1604								OTU833
		OTU483	OTU482	OTU1080								OTU1147
		OTU489	OTU263	OTU1837								OTU188
		OTU1779	OTU948	OTU546								OTU759
		OTU1716	OTU902	OTU1275								OTU137
		OTU790	OTU350	OTU1667								OTU998
		OTU1327	OTU1408	OTU1046								OTU780
		OTU1896	OTU910	OTU1734								OTU827
		OTU434	OTU396	OTU472								OTU25
		OTU800	OTU273	OTU268								OTU1801
		OTU1323	OTU1070	OTU1303
		OTU820	OTU1091	OTU594
		OTU743	OTU581	OTU1194
		OTU830	OTU570	OTU1064
		OTU804	OTU301	OTU1306
		OTU731	OTU238	OTU476
		OTU19	OTU1217	OTU1660
		OTU1095	OTU1295	OTU423
		OTU1371	OTU859	OTU1725
		OTU215	OTU1644	OTU86
		OTU1112	OTU15	OTU655
		OTU761	OTU1212	OTU505
		OTU1129	OTU513	OTU653
		OTU754	OTU1703	OTU429
		OTU765	OTU1648	OTU200
		OTU1706	OTU529	OTU197
		OTU1185	OTU531	OTU1729
		OTU825	OTU406	OTU1564
		OTU1747	OTU16	OTU645
		OTU831	OTU508	OTU550
		OTU1760	OTU418	OTU1726
		OTU744	OTU1851	OTU1830
		OTU1373	OTU519	OTU1259
		OTU1478	OTU1200	OTU962
		OTU750	OTU569	OTU1685
		OTU1740	OTU1832	OTU157
		OTU1472	OTU1697	OTU991
		OTU1781	OTU470	OTU1636
		OTU726	OTU710	OTU977
		OTU1751	OTU852	OTU1337
		OTU184	OTU327	OTU1124
		OTU1481	OTU422	OTU512
			OTU407	OTU1252
			OTU1292	OTU79
			OTU436	OTU706
			OTU1853	OTU1120
			OTU1645	OTU858
			OTU1608	OTU1191
			OTU901	OTU1126
			OTU1831	OTU1384
			OTU1699	OTU411
			OTU1654	OTU1565
			OTU1267	OTU693
			OTU623	OTU1839
			OTU1557	OTU1063
			OTU589	OTU516
			OTU1351	OTU1357
			OTU394	OTU338
			OTU1161	OTU447
			OTU29	OTU1733
			OTU917	OTU304
			OTU652	OTU348
			OTU1684	OTU1321
			OTU1060	OTU1227
			OTU690	OTU433
			OTU1211	OTU931
			OTU588	OTU191
			OTU493	OTU1888
			OTU1583	OTU1251
			OTU1555	OTU561
			OTU1340	OTU71
			OTU511	OTU185
			OTU1225	OTU1767
			OTU590	OTU357
			OTU426	OTU165
			OTU1700	OTU255
			OTU1320	OTU1452
			OTU99	OTU332
			OTU510	OTU679
			OTU417	OTU1081
			OTU412	OTU441
			OTU1280	OTU1695
			OTU838	OTU1359
			OTU936	OTU730
			OTU1696	OTU638
			OTU228	OTU641
			OTU1675	OTU806
			OTU155	OTU1651
			OTU888	OTU1640
			OTU1343	OTU611
			OTU661	OTU134
			OTU1245	OTU1891
			OTU442	OTU817
			OTU293	OTU1761
			OTU161	OTU182
			OTU1058	OTU497
			OTU1673	OTU1271
			OTU1598	OTU668
			OTU1848	OTU1768
			OTU494	OTU1805
			OTU1663	OTU712
			OTU158	OTU1151
			OTU607	OTU490
			OTU1671	OTU810
			OTU1868	OTU1614
			OTU651	OTU1134
			OTU911	OTU823
			OTU471	OTU57
			OTU1630	OTU1821
			OTU498	OTU1121
			OTU1265	OTU210
			OTU1089	OTU1847
			OTU1085	OTU1168
			OTU879	OTU1813
			OTU72	OTU180
			OTU67	OTU1453
			OTU1242	OTU724
			OTU444	OTU656
			OTU958	OTU614
			OTU81	OTU1328
			OTU367	OTU1324
			OTU1589	OTU669
			OTU1602	OTU1020
			OTU414	OTU312
			OTU1187	OTU343
			OTU306	OTU1816
			OTU903	OTU832
			OTU1611	OTU1300
			OTU1600	OTU828
			OTU1552	OTU802
			OTU260	OTU1077
			OTU906	OTU179
			OTU845	OTU1019
			OTU1624	OTU424
			OTU1582	OTU792
			OTU980	OTU1186
			OTU944	OTU87
			OTU654	OTU1390
			OTU351	OTU793
			OTU287	OTU745
			OTU74	OTU1362
			OTU1661	OTU4
			OTU1659	OTU1803
			OTU1553	OTU1792
			OTU1230	OTU1291
			OTU624	OTU723
			OTU65	OTU853
			OTU1409	OTU198
			OTU946	OTU835
			OTU915	OTU1857
			OTU1652	OTU1375
			OTU1721	OTU727
			OTU592	OTU796
			OTU1665	OTU734
			OTU1596	OTU815
			OTU1088	OTU756
			OTU20	OTU746
			OTU168	OTU1892
			OTU1594	OTU1234
			OTU912	OTU770
			OTU847	OTU717
			OTU69	OTU1223
			OTU606	OTU212
			OTU299	OTU5
			OTU934	OTU613
			OTU541	OTU448
			OTU392	OTU762
			OTU1076	OTU1769
			OTU625	OTU795
			OTU549	OTU738
			OTU544	OTU799
			OTU1037	OTU617
			OTU64	OTU1249
			OTU1336	OTU214
			OTU575	OTU1818
			OTU1619	OTU855
			OTU591	OTU1445
			OTU1704	OTU125
			OTU1653	OTU1127
			OTU1420	OTU725
			OTU1226	OTU854
			OTU585	OTU1693
			OTU421	OTU152
			OTU170	OTU794
			OTU1438	OTU1753
			OTU1312	OTU807
			OTU1591	OTU1754
			OTU435	OTU711
			OTU205	OTU1012
			OTU940	OTU97
			OTU1783	OTU1376
			OTU1299	OTU1470
			OTU566	OTU1474
			OTU294	OTU1469
			OTU1216	OTU1057
			OTU551	OTU1386
			OTU1199	OTU1771
			OTU1656	OTU1477
			OTU1560	OTU1475
			OTU283	OTU1518
			OTU1842
			OTU1266
			OTU398
			OTU395
			OTU257
			OTU1688
			OTU159
			OTU282
			OTU1067
			OTU882
			OTU393
			OTU292
			OTU1556
			OTU1347
			OTU895
			OTU890
			OTU708
			OTU913
			OTU892
			OTU491
			OTU960
			OTU77
			OTU331
			OTU1662
			OTU1427
			OTU1232
			OTU78
			OTU522
			OTU1621
			OTU1568
			OTU1551
			OTU1588
			OTU1539
			OTU988
			OTU1871
			OTU1549
			OTU578
			OTU1855
			OTU1000
			OTU992
			OTU369
			OTU329
			OTU1153
			OTU1635
			OTU164
			OTU943
			OTU924
			OTU66
			OTU582
			OTU431
			OTU1637
			OTU1364
			OTU577
			OTU209
			OTU1664
			OTU324
			OTU1566
			OTU1273
			OTU88
			OTU553
			OTU1132
			OTU1072
			OTU951
			OTU80
			OTU1850
			OTU990
			OTU521
			OTU150
			OTU1215
			OTU368
			OTU1592
			OTU1413
			OTU941
			OTU1243
			OTU543
			OTU479
			OTU1332
			OTU1274
			OTU897
			OTU643
			OTU635
			OTU1218
			OTU1869
			OTU167
			OTU556
			OTU325
			OTU330
			OTU1701
			OTU909
			OTU518
			OTU1197
			OTU1689
			OTU1638
			OTU1125
			OTU1036
			OTU928
			OTU689
			OTU637
			OTU573
			OTU321
			OTU218
			OTU171
			OTU552
			OTU1404
			OTU1672
			OTU1254
			OTU68
			OTU595
			OTU390
			OTU1183
			OTU1318
			OTU372
			OTU284
			OTU1432
			OTU256
			OTU1616
			OTU914
			OTU328
			OTU1707
			OTU989
			OTU403
			OTU1828
			OTU149
			OTU877
			OTU8
			OTU562
			OTU532
			OTU488
			OTU1436
			OTU908
			OTU1233
			OTU609
			OTU467
			OTU397
			OTU315
			OTU206
			OTU1421
			OTU982
			OTU1613
			OTU296
			OTU1627
			OTU1603
			OTU1426
			OTU1335
			OTU1093
			OTU1002
			OTU698
			OTU697
			OTU526
			OTU478
			OTU1641
			OTU1561
			OTU156
			OTU496
			OTU1609
			OTU195
			OTU82
			OTU636
			OTU337
			OTU1785
			OTU141
			OTU894
			OTU713
			OTU634
			OTU469
			OTU1678
			OTU75
			OTU409
			OTU313
			OTU1133
			OTU1350
			OTU978
			OTU886
			OTU1190
			OTU344
			OTU288
			OTU245
			OTU1599
			OTU971
			OTU703
			OTU475
			OTU1658
			OTU981
			OTU455
			OTU453
			OTU162
			OTU1235
			OTU1650
			OTU987
			OTU1622
			OTU1349
			OTU96
			OTU554
			OTU1562
			OTU314
			OTU295
			OTU1708
			OTU1617
			OTU163
			OTU1358
			OTU999
			OTU932
			OTU271
			OTU1683
			OTU959
			OTU558
			OTU555
			OTU1597
			OTU1005
			OTU937
			OTU899
			OTU559
			OTU1856
			OTU21
			OTU1867
			OTU1649
			OTU1442
			OTU720
			OTU509
			OTU1548
			OTU929
			OTU881
			OTU674
			OTU640
			OTU954
			OTU440
			OTU1181
			OTU1878
			OTU1713
			OTU1559
			OTU1341
			OTU985
			OTU1246
			OTU334
			OTU1593
			OTU427
			OTU265
			OTU957
			OTU916
			OTU839
			OTU1414
			OTU258
			OTU1587
			OTU664
			OTU166
			OTU1142
			OTU1344
			OTU952
			OTU871
			OTU586
			OTU1547
			OTU1238
			OTU702
			OTU454
			OTU1231
			OTU492
			OTU316
			OTU1605
			OTU1558
			OTU1317
			OTU499
			OTU468
			OTU382
			OTU1885
			OTU1884
			OTU1173
			OTU1709
			OTU1615
			OTU539
			OTU1610
			OTU144
			OTU1440
			OTU143
			OTU1433
			OTU1263
			OTU887
			OTU1204
			OTU400
			OTU347
			OTU1887
			OTU1881
			OTU1694
			OTU1044
			OTU935
			OTU682
			OTU449
			OTU370
			OTU1822
			OTU905
			OTU891
			OTU246
			OTU1623
			OTU1007
			OTU364
			OTU506
			OTU27
			OTU1679
			OTU1575
			OTU1569
			OTU1567
			OTU112
			OTU626
			OTU384
			OTU318
			OTU291
			OTU230
			OTU124
			OTU691
			OTU565
			OTU464
			OTU3
			OTU1595
			OTU151
			OTU983
			OTU942
			OTU872
			OTU542
			OTU272
			OTU1870
			OTU1686
			OTU1639
			OTU1449
			OTU1435
			OTU1388
			OTU885
			OTU83
			OTU627
			OTU481
			OTU1702
			OTU1632
			OTU1370
			OTU303
			OTU275
			OTU953
			OTU1581
			OTU148
			OTU1309
			OTU975
			OTU919
			OTU1179
			OTU1757
			OTU1395
			OTU709
			OTU1201
			OTU249
			OTU1657
			OTU984
			OTU976
			OTU844
			OTU254
			OTU1113
			OTU965
			OTU896
			OTU700
			OTU1214
			OTU1213
			OTU993
			OTU947
			OTU692
			OTU461
			OTU70
			OTU381
			OTU307
			OTU1715
			OTU1139
			OTU1353
			OTU966
			OTU639
			OTU463
			OTU1096
			OTU1065
			OTU824
			OTU2
			OTU926
			OTU921
			OTU707
			OTU633
			OTU280
			OTU264
			OTU1731
			OTU1727
			OTU1097
			OTU1692
			OTU647
			OTU1849
			OTU1811
			OTU1690
			OTU1392
			OTU1049
			OTU37
			OTU1195
			OTU1174
			OTU1877
			OTU1845
			OTU718
			OTU1698
			OTU1313
			OTU961
			OTU737
			OTU485
			OTU1361
			OTU1307
			OTU1090
			OTU121
			OTU615
			OTU402
			OTU377
			OTU115
			OTU1720
			OTU1601
			OTU1330
			OTU474
			OTU362
			OTU193
			OTU285
			OTU262
			OTU243
			OTU1864
			OTU145
			OTU994
			OTU604
			OTU501
			OTU456
			OTU1105
			OTU201
			OTU1301
			OTU1258
			OTU893
			OTU676
			OTU378
			OTU317
			OTU297
			OTU819
			OTU320
			OTU219
			OTU1782
			OTU126
			OTU907
			OTU1873
			OTU1529
			OTU1402
			OTU898
			OTU599
			OTU527
			OTU1169
			OTU1086
			OTU955
			OTU17
			OTU1152
			OTU63
			OTU545
			OTU374
			OTU276
			OTU1890
			OTU1563
			OTU880
			OTU1240
			OTU360
			OTU1859
			OTU1039
			OTU986
			OTU968
			OTU123
			OTU84
			OTU335
			OTU1852
			OTU1399
			OTU663
			OTU391
			OTU1826
			OTU1369
			OTU359
			OTU1570
			OTU927
			OTU715
			OTU540
			OTU1676
			OTU1122
			OTU101
			OTU386
			OTU1806
			OTU1196
			OTU278
			OTU1865
			OTU856
			OTU113
			OTU1393
			OTU1272
			OTU1270
			OTU979
			OTU925
			OTU387
			OTU24
			OTU383
			OTU735
			OTU460
			OTU279
			OTU1860
			OTU1840
			OTU1719
			OTU1207
			OTU34
			OTU1809
			OTU1789
			OTU1554
			OTU1446
			OTU286
			OTU1655
			OTU1628
			OTU1268
			OTU1023
			OTU1858
			OTU1401
			OTU939
			OTU487
			OTU1879
			OTU1775
			OTU610
			OTU557
			OTU538
			OTU38
			OTU408
			OTU1883
			OTU1880
			OTU1786
			OTU1003
			OTU884
			OTU500
			OTU1874
			OTU1800
			OTU1314
			OTU128
			OTU1073
			OTU1812
			OTU1346
			OTU733
			OTU250
			OTU1737
			OTU1584
			OTU695
			OTU385
			OTU277
			OTU1394
			OTU631
			OTU326
			OTU1787
			OTU1732
			OTU1722
			OTU1269
			OTU1053
			OTU1022
			OTU1580
			OTU1011
			OTU967
			OTU933
			OTU122
			OTU628
			OTU466
			OTU401
			OTU323
			OTU1047
			OTU797
			OTU305
			OTU1895
			OTU1711
			OTU1348
			OTU130
			OTU1236
			OTU1176
			OTU1574
			OTU376
			OTU194
			OTU1735
			OTU375
			OTU1626
			OTU1437
			OTU132
			OTU1293
			OTU1016
			OTU251
			OTU1180
			OTU1221
			OTU520
			OTU46
			OTU1078
			OTU1071
			OTU117
			OTU1167
			OTU169
			OTU1536
			OTU1504
			OTU1429
			OTU517
			OTU289
			OTU281
			OTU1430
			OTU1224
			OTU366
			OTU274
			OTU1050
			OTU1026
			OTU404
			OTU308
			OTU28
			OTU1158
			OTU102
			OTU1391
			OTU1305
			OTU1287
			OTU1045
			OTU748
			OTU719
			OTU186
			OTU1052
			OTU89
			OTU736
			OTU618
			OTU31
			OTU1794
			OTU1160
			OTU732
			OTU33
			OTU1418
			OTU1206
			OTU116
			OTU1368
			OTU560
			OTU35
			OTU1893
			OTU50
			OTU361
			OTU1363
			OTU1331
			OTU127
			OTU995
			OTU922
			OTU1107
			OTU118
			OTU1889
			OTU1718
			OTU850
			OTU749
			OTU1882
			OTU1355
			OTU131
			OTU76
			OTU597
			OTU1531
			OTU139
			OTU1387
			OTU1736
			OTU1115
			OTU811
			OTU266
			OTU1521
			OTU1396
			OTU269
			OTU1166
			OTU753
			OTU1854
			OTU1714
			OTU1687
			OTU670
			OTU1419
			OTU103
			OTU1182
			OTU1897
			OTU1724
			OTU1498
			OTU154
			OTU1128
			OTU1013
			OTU841
			OTU236
			OTU1573
			OTU996
			OTU1141
			OTU1092
			OTU920
			OTU1824
			OTU1710
			OTU1516
			OTU1397
			OTU530
			OTU41
			OTU1898
			OTU1149
			OTU1098
			OTU110
			OTU1502
			OTU1075
			OTU974
			OTU846
			OTU486
			OTU812
			OTU47
			OTU1205
			OTU242
			OTU234
			OTU956
			OTU576
			OTU1104
			OTU49
			OTU1514
			OTU1455
			OTU667
			OTU1541
			OTU1457
			OTU972
			OTU92
			OTU686
			OTU620
			OTU580
			OTU1434
			OTU1360
			OTU1261
			OTU923
			OTU764
			OTU1522
			OTU1513
			OTU12
			OTU267
			OTU91
			OTU1103
			OTU1533
			OTU821
			OTU1523
			OTU1448
			OTU1030
			OTU789
			OTU1774
			OTU1499
			OTU108
			OTU1021
			OTU1501
			OTU1500
			OTU1456
			OTU1365
			OTU94
			OTU1146
			OTU1532
			OTU1463
			OTU1087
			OTU1028
			OTU1108
			OTU1538
			OTU1117
			OTU1051
			OTU1004
			OTU1776
			OTU114
			OTU495
			OTU425
			OTU1507
			OTU826
			OTU1875
			OTU1447
			OTU1356
			OTU1302
			OTU1784
			OTU1773
			OTU106
			OTU791
			OTU1535
			OTU1495
			OTU53
			OTU1744
			OTU1056
			OTU1054
			OTU945
			OTU813
			OTU241
			OTU1031
			OTU58
			OTU1460
			OTU1406
			OTU1094
			OTU98
			OTU1140
			OTU1017
			OTU755
			OTU26
			OTU204
			OTU1543
			OTU11
			OTU1029
			OTU90
			OTU788
			OTU771
			OTU629
			OTU224
			OTU1506
			OTU1466
			OTU1111
			OTU875
			OTU1237
			OTU777
			OTU52
			OTU564
			OTU40
			OTU1810
			OTU183
			OTU1576
			OTU1530
			OTU1505
			OTU107
			OTU54
			OTU227
			OTU1756
			OTU235
			OTU1512
			OTU1116
			OTU864
			OTU900
			OTU774
			OTU43
			OTU232
			OTU1793
			OTU1515
			OTU1479
			OTU1423
			OTU1106
			OTU1485
			OTU1372
			OTU874
			OTU741
			OTU42
			OTU95
			OTU842
			OTU760
			OTU1407
			OTU1109
			OTU358
			OTU1511
			OTU1497
			OTU1459
			OTU1048
			OTU430
			OTU187
			OTU1494
			OTU1410
			OTU1366
			OTU801
			OTU758
			OTU1471
			OTU1329
			OTU59
			OTU1172
			OTU1712
			OTU1114
			OTU776
			OTU740
			OTU1
			OTU222
			OTU175
			OTU1577
			OTU1467
			OTU1465
			OTU785
			OTU714
			OTU1486
			OTU1118
			OTU863
			OTU1886
			OTU1508
			OTU104
			OTU61
			OTU1210
			OTU1748
			OTU1537
			OTU1461
			OTU1458
			OTU1033
			OTU93
			OTU189
			OTU1746
			OTU1443
			OTU1441
			OTU100
			OTU217
			OTU1489
			OTU1032
			OTU56
			OTU1473
			OTU10
			OTU867
			OTU862
			OTU48
			OTU1571
			OTU904
			OTU1755
			OTU1484
			OTU1417
			OTU1123
			OTU109
			OTU751
			OTU23
			OTU1750
			OTU1517
			OTU1462
			OTU1334
			OTU1742
			OTU773
			OTU768
			OTU1542
			OTU1493
			OTU1464
			OTU147
			OTU55
			OTU22
			OTU1759
			OTU181
			OTU1027
			OTU365
			OTU1503
			OTU1488
			OTU105
			OTU1034
			OTU843
			OTU775
			OTU60
			OTU1480
			OTU865
			OTU244
			OTU1545
			OTU1519
			OTU866
			OTU44
			OTU1527
			OTU1487
			OTU45
			OTU1579
			OTU1525
			OTU1451
			OTU13
			OTU798
			OTU32
			OTU1749
			OTU1743
			OTU1534
			OTU1444
			OTU9
			OTU739
			OTU1795
			OTU1585
			OTU1510
			OTU1496
			OTU861
			OTU62
			OTU1544
			OTU1490
			OTU1482
			OTU226
			OTU1528
			OTU1526
			OTU1422
			OTU39
			OTU1540
			OTU1524
			OTU1509
			OTU997
			OTU1055
			OTU1468
			OTU1546
			OTU868
			OTU1770
			OTU1492
			OTU1741
			OTU1483
			OTU1772
			OTU1476
