# Supplementary material for: Global Marine Cold Seep Metagenomes Reveal Diversity of Taxonomy, Metabolic Function, and Natural Products
Source: Genomics Proteomics Bioinformatics. 2023 Dec 13;22(2):qzad006. doi: 10.1093/gpbjnl/qzad006 (PMC12016038; doi:10.1093/gpbjnl/qzad006)
Supplement: qzad006_Supplementary_Data [file qzad006_supplementary_data.zip › Table S6-done.xlsx]

## Sheet: Table S6
Table S6 The OTU abundance among samples
OTU_ID	GTDB classification	ERR3341263	ERR3341264	ERR3341265	ERR3341266	ERR3341267	ERR3365594	ERR3365595	HTR10	HTR11	HTR12	HTR1	HTR2	HTR3	HTR4	HTR5	HTR6	HTR7	HTR8	HTR9	SRR12623516	SRR12623517	SRR12623518	SRR12623519	SRR12623520	SRR12623521	SRR12623522	SRR13892585	SRR13892586	SRR13892587	SRR13892588	SRR13892589	SRR13892590	SRR13892591	SRR13892592	SRR13892593	SRR13892594	SRR13892595	SRR13892596	SRR13892597	SRR13892598	SRR13892599	SRR13892600	SRR13892601	SRR13892602	SRR13892603	SRR13892604	SRR13892605	SRR13892606
SRR13892607_ma2_bin.8	d__Bacteria;p__Proteobacteria;c__Gammaproteobacteria;o__Thiotrichales;f__Thiotrichaceae;g__HyVt-477;s__	0	0	0	0	0	0	0	0	0	0	0	0	0	0	0	0	0	0	0	0	0	0	0	0	0	0	0	0	0	0	0	0	5566.92	0	0	0	49979.7	0	0	0	0	0	0	0	0	0	0	22426.7
7_SB_sbin_7_41	d__Bacteria;p__GCA-001730085;c__;o__;f__;g__;s__	0	0	0	0	0	92.9215	113.14	187.053	224.572	151.039	323.642	153.073	93.7754	226.257	132.17	175.542	129.647	117.306	157.611	0	317.896	1592.5	1002.68	1177.28	2355.13	1970.61	197.637	210.639	146.53	166.804	133.483	0	0	252.846	249.618	220.033	0	126.575	159.214	123.202	208.276	176.197	201.562	230.748	246.306	210.538	216.967	0
SRR18920794_vb_S1C17313	d__Bacteria;p__Myxococcota;c__Polyangia;o__Polyangiales;f__Polyangiaceae;g__;s__	0	0	0	0	0	0	0	0	0	105.925	0	0	54.3291	16.4853	16.4958	0	21.1809	0	0	0	0	0	0	0	0	0	0	0	0	0	25.6789	31.356	0	0	0	0	0	0	0	0	0	0	0	0	0	0	0	0
SRR13892591_me2_bin.115	d__Bacteria;p__Myxococcota;c__B64-G9;o__B64-G9;f__B64-G9;g__;s__	0	0	0	0	0	0	23.7996	0	0	0	0	0	0	0	0	0	0	0	0	0	0	0	0	0	0	0	0	0	0	22.0168	0	0	2733.83	0	0	7.44964	0	0	0	0	7.07944	0	0	0	0	0	0	125.605
SRR13892591_me2_bin.232	d__Bacteria;p__Verrucomicrobiota;c__Lentisphaeria;o__UBA1407;f__Lenti-02;g__;s__	0	0	0	0	0	0	0	0	0	0	0	0	0	0	22.3086	0	0	0	0	0	0	0	0	0	0	0	0	0	0	0	0	0	2082.47	0	0	0	307.998	0	0	0	0	0	0	0	0	0	0	129.426
SRR13892603_vb_S1C4173	d__Bacteria;p__Acidobacteriota;c__Aminicenantia;o__UBA2199;f__UBA2199;g__;s__	0	0	0	0	0	0	0	0	0	0	0	0	72.713	0	0	0	13.3255	0	40.319	0	0	0	0	0	0	0	259.415	19.5564	599.742	132.618	36.4327	0	0	0	0	0	0	0	0	0	0	0	0	38.3118	1279.84	518.568	647.798	0
SRR14270297_vb_S1C16445	d__Bacteria;p__Planctomycetota;c__Planctomycetes;o__Planctomycetales;f__Planctomycetaceae;g__KOR42;s__	0	0	0	0	0	0	0	0	0	46.7633	0	0	114.138	0	0	0	0	0	0	0	0	0	0	0	0	0	17.5802	14.7366	120.489	0	0	22.5492	27.43	0	0	0	68.7442	0	0	0	12.6364	0	0	0	0	0	0	0
SRR18920792_me2_bin.63	d__Bacteria;p__Myxococcota;c__Polyangia;o__HGW-17;f__;g__;s__	0	0	0	0	0	0	0	0	31.8274	98.6246	80.0853	0	148.889	0	39.2223	0	23.5517	0	22.1894	0	39.4493	0	0	0	0	0	22.3099	51.3003	42.5504	53.9276	51.6558	111.913	63.4482	0	0	0	99.0864	0	0	0	0	0	0	55.2079	46.5904	32.8383	42.6351	197.091
SRR13892591_vb_S1C7872	d__Bacteria;p__Myxococcota;c__Polyangia;o__GCA-2747355;f__GCA-2747355;g__GCA-2747355;s__	0	0	0	0	0	0	0	0	0	0	0	0	0	0	0	0	0	0	0	0	0	0	0	0	0	0	0	0	0	0	0	0	1435.35	0	0	0	0	0	0	0	0	0	0	0	0	0	0	0
SRR18920794_ct_bin.18	d__Bacteria;p__Myxococcota;c__Polyangia;o__Polyangiales;f__SG8-38;g__B10-G4;s__	0	0	0	0	0	0	0	0	0	0	0	0	129.818	0	15.4069	0	16.9512	0	0	0	0	0	0	0	0	0	0	0	0	0	0	0	0	0	0	0	152.273	0	0	0	0	0	0	0	0	0	0	0
SRR13892593_me2_bin.111	d__Bacteria;p__Planctomycetota;c__Phycisphaerae;o__Sedimentisphaerales;f__SG8-4;g__;s__	0	0	0	0	0	0	0	235.711	933.792	130.166	573.567	126.918	82.1378	83.6683	0	444.512	0	112.85	0	0	0	0	0	0	0	0	47.9453	68.4233	0	65.8465	0	0	0	115.482	529.231	113.723	0	91.6298	127.718	114.094	119.321	122.244	181.77	186.827	161.42	85.8837	83.3209	0
SRR14339844_me2_bin.7	d__Bacteria;p__SZUA-182;c__SZUA-182;o__DTGQ01;f__DTGQ01;g__;s__	0	0	0	0	0	0	0	37.4544	51.3427	0	84.8754	0	58.1333	0	0	24.8158	0	0	0	0	0	21.9692	268.912	139.544	46.6529	0	122.105	149.469	93.61	126.12	0	0	0	0	0	0	0	0	0	0	35.4237	28.491	31.0631	33.0958	22.7282	93.0553	410.753	0
SRR13892600_me2_bin.140	d__Bacteria;p__Desulfobacterota;c__Desulfobacteria;o__Desulfatiglandales;f__Desulfatiglandaceae;g__4484-190-2;s__	0	0	0	0	961.348	988.487	955.521	595.786	600.522	664.972	463.852	513.81	231.876	997.802	565.296	493.372	428.747	514.599	260.945	0	345.097	0	65.7623	83.3841	105.304	0	178.103	190.413	214.061	273.571	129.125	103.42	0	449.793	370.331	445.422	0	418.604	457.006	445.923	482.914	559.049	612.948	294.668	263.348	227.771	221.323	0
SRR19020590_ma2_bin.25	d__Archaea;p__Halobacteriota;c__Methanosarcinia;o__Methanosarcinales;f__Methanosarcinaceae;g__;s__	0	0	0	0	640.418	628.599	617.294	866.398	165.83	504.029	140.701	490.938	227.741	1272.66	1020.99	362.859	1290.29	717.712	719.476	0	0	0	0	0	0	0	606.81	517.392	488.221	631.37	492.482	346.936	0	444.603	329.612	406.067	0	193.955	309.947	248.821	871.078	1769.91	826.914	352.71	410.411	456.138	385.641	0
SRR19020594_ct_bin.167	d__Bacteria;p__Proteobacteria;c__Alphaproteobacteria;o__Rhizobiales;f__Beijerinckiaceae;g__Methylobacterium;s__Methylobacterium aquaticum_B	0	0	0	0	0	0	0	0	0	0	0	0	0	0	0	0	0	0	0	0	0	0	0	0	0	0	0	0	0	0	0	0	0	0	0	0	0	0	0	0	0	0	0	0	0	0	0	0
E26_bin7	d__Bacteria;p__Chloroflexota;c__Anaerolineae;o__E26-bin7;f__E26-bin7;g__E26-bin7;s__E26-bin7 sp004377365	0	0	0	0	0	0	0	69.9976	324.294	0	263.642	93.8159	0	70.8897	0	146.43	0	45.9064	0	0	0	0	0	0	0	0	58.8882	132.907	25.1614	30.0939	0	0	0	0	0	0	0	0	0	0	0	0	34.7563	552.639	345.795	228.436	101.605	0
SRR19020599_ma2_bin.18	d__Archaea;p__Halobacteriota;c__Methanosarcinia;o__Methanosarcinales;f__Methanosarcinaceae;g__;s__	0	0	0	0	523.446	512.043	508.398	1289.63	163.507	827.671	132.583	529.102	548.851	938.514	1218.94	393.382	1675.05	1145.43	1109.5	0	145.602	0	0	0	0	0	752.055	663.08	612.644	723.205	649.141	528.117	0	391.59	233.797	307.846	113.754	228.725	254.094	239.758	861.536	716.001	921.857	445.804	528.865	633.997	526.621	0
SRR18936878_me2_bin.26	d__Bacteria;p__Planctomycetota;c__Phycisphaerae;o__UBA1845;f__UTPLA1;g__;s__	0	0	0	0	0	0	0	0	0	188.636	52.6605	81.2924	130.504	43.034	0	0	0	0	38.3006	0	0	0	0	0	0	0	35.8694	58.9252	63.0138	68.4312	0	0	0	0	0	0	0	0	0	0	0	0	0	49.7578	50.1896	48.5752	70.5987	0
SRR13892595_me2_bin.110	d__Bacteria;p__Planctomycetota;c__UBA1135;o__UBA2386;f__UBA2386;g__GCA-2684655;s__	0	0	0	0	0	0	0	0	0	0	0	0	0	0	0	0	0	0	0	0	0	0	0	0	0	0	0	0	0	0	0	0	0	0	0	0	2035.75	0	0	0	0	0	0	0	0	0	0	1573.06
E44_bin39	d__Bacteria;p__Planctomycetota;c__E44-bin39;o__E44-bin39;f__E44-bin39;g__E44-bin39;s__E44-bin39 sp004376375	0	0	0	0	0	0	0	21.9269	39.4917	155.522	40.8021	99.0889	0	52.6475	0	0	21.9848	26.1934	0	0	0	0	0	0	0	0	0	0	0	0	0	0	0	0	0	0	0	0	0	0	0	0	0	68.1204	47.4491	18.9478	33.675	0
Co_bin30	d__Bacteria;p__Planctomycetota;c__Planctomycetes;o__Pirellulales;f__UBA11386;g__;s__	0	0	0	0	0	0	50.7614	0	93.2173	166.641	81.4795	82.2329	209.269	61.7977	44.0302	95.804	34.6313	62.9683	0	0	0	0	164.77	1120.66	852.115	0	0	0	0	0	0	0	0	97.592	34.3901	65.8576	0	9.24745	0	0	10.9457	0	0	0	0	0	0	0
SRR13892590_ct_bin.146	d__Bacteria;p__Bacteroidota;c__Bacteroidia;o__Bacteroidales;f__4572-128;g__;s__	0	0	0	0	0	0	0	0	0	0	0	0	0	0	0	0	0	0	0	0	0	0	0	0	0	0	18.9111	0	0	24.8335	453.436	1041.73	0	0	0	0	0	0	0	0	0	0	0	0	0	16.2668	41.4988	0
SRR18920794_ct_bin.60	d__Bacteria;p__Myxococcota;c__Polyangia;o__Haliangiales;f__Haliangiaceae;g__;s__	0	0	0	0	0	0	0	0	0	131.687	0	0	140.394	0	18.4898	0	0	0	0	0	0	0	0	0	0	0	0	0	46.6854	37.2348	38.0982	88.3438	0	0	0	0	0	0	0	0	0	0	0	0	0	0	0	0
SRR18920793_ct_bin.190	d__Bacteria;p__Myxococcota;c__Polyangia;o__Haliangiales;f__Haliangiaceae;g__;s__	0	0	0	0	0	0	0	0	0	0	0	0	0	0	0	0	0	0	0	0	0	0	0	0	0	0	0	0	0	0	0	0	0	0	0	0	0	0	0	0	0	0	0	0	0	0	0	0
SRR19020590_ma2_bin.10	d__Bacteria;p__Planctomycetota;c__Phycisphaerae;o__Sedimentisphaerales;f__SG8-4;g__NIOZ-UU13;s__	0	0	0	0	1072.48	1196.65	1133.74	2739.41	2519.84	970.829	2159.88	604.088	334.066	1475.04	1138.91	2299.11	1170.54	1100.18	748.475	0	278.549	188.508	128.929	167.159	147.979	151.373	520.918	451.59	417.447	519.175	464.454	339.153	0	484.684	520.179	436.373	0	407.706	523.234	484.36	834.732	1006.61	1726.9	575.15	509.111	540.394	468.936	0
RS_7.bin.18	d__Bacteria;p__QNDG01;c__QNDG01;o__QNDG01;f__QNDG01;g__;s__	0	0	0	0	0	0	0	0	0	0	0	0	0	0	0	0	0	0	0	0	0	0	0	0	0	0	0	0	0	0	0	0	0	0	0	0	0	0	0	0	0	0	0	0	0	0	1377.94	0
7_SB_cbin_17	d__Bacteria;p__SZUA-182;c__SZUA-182;o__DTGQ01;f__DTGQ01;g__;s__	0	0	0	0	0	0	0	0	0	0	30.3206	0	0	0	0	0	0	0	0	0	0	32.8968	1409.03	1652.23	0	83.3888	0	0	0	0	0	0	0	0	0	0	0	0	0	0	0	0	0	0	0	0	37.0777	0
SRR18920792_me2_bin.28	d__Bacteria;p__Myxococcota;c__Polyangia;o__JAAYKL01;f__JAAYKL01;g__;s__	930.349	0	0	0	187.377	125.043	150.293	16.3126	144.051	336.795	103.082	36.8015	422.993	99.9716	350.384	21.919	370.358	29.9823	371.258	0	66.3454	0	0	69.7374	0	0	206.554	201.006	169.389	159.469	238.732	319.927	0	33.4937	67.2165	21.0776	0	11.2155	42.732	64.1472	119.121	15.351	27.9873	125.377	68.1397	138.616	134.367	0
RS_8.bin.31	d__Bacteria;p__Acidobacteriota;c__Aminicenantia;o__UBA2199;f__UBA2199;g__;s__	0	0	0	0	0	0	0	0	0	69.7821	0	0	0	233.217	57.266	0	14.3329	0	0	0	0	0	0	0	0	0	151.355	143.331	49.6992	0	65.0805	0	0	0	0	0	0	0	0	0	0	0	0	57.7262	36.8791	1711.17	1115.21	0
SRR13892600_me2_bin.60	d__Bacteria;p__Planctomycetota;c__Phycisphaerae;o__UBA1845;f__UBA1845;g__;s__	0	0	0	0	0	0	0	0	0	0	0	0	0	37.5165	0	0	0	0	0	0	0	0	0	0	0	0	0	0	0	0	0	0	0	0	0	0	0	0	0	0	0	587.797	26.6748	0	0	0	0	0
SRR13892593_me2_bin.81	d__Bacteria;p__Planctomycetota;c__Phycisphaerae;o__Sedimentisphaerales;f__SG8-4;g__;s__	0	0	0	0	0	0	0	219.752	712.898	134.201	554.195	82.5746	89.8746	51.79	0	816.554	0	107.331	42.9256	0	0	0	0	0	0	87.919	40.0594	62.2147	0	53.4507	0	0	0	116.476	818.474	100.916	0	102.146	90.7507	57.7839	83.5193	96.9592	150.702	126.941	118.462	75.9214	74.4026	0
S8_bin16	d__Bacteria;p__Planctomycetota;c__Phycisphaerae;o__SM23-33;f__SM23-33;g__;s__	0	0	0	0	0	0	0	48.0305	106.146	149.211	79.5465	0	123.155	0	0	0	21.4851	80.5378	39.815	0	0	0	78.4086	71.9916	36.4644	213.049	43.0652	74.3527	55.6942	86.8607	38.5162	50.7368	42.7575	0	0	0	0	0	0	0	0	0	20.3096	84.4608	57.8024	48.7933	79.1966	0
S3_bin32	d__Bacteria;p__Planctomycetota;c__Phycisphaerae;o__UBA1845;f__Fen-1342;g__;s__	0	0	0	0	195.452	175.406	203.933	37.1531	106.753	96.852	52.4943	81.2612	0	132.332	42.6203	0	21.4025	34.6632	0	0	62.2056	3556.75	47.7854	43.8391	0	0	0	0	0	0	0	0	0	25.2077	12.5148	31.6282	0	20.6024	33.7426	20.6553	64.0807	33.8264	51.7426	39.9984	35.4677	0	0	0
RS_12.bin.21	d__Bacteria;p__Bacteroidota;c__Bacteroidia;o__Bacteroidales;f__B39-G9;g__B39-G9;s__	0	0	0	0	227.859	114.705	176.135	0	0	0	0	0	0	47.4036	116.106	0	67.5417	0	56.2913	0	0	0	0	0	0	0	0	0	0	0	0	0	0	17.1291	24.8681	13.3453	0	0	0	17.7183	128.758	1291.02	62.7638	0	0	0	0	0
SRR18920794_ct_bin.209	d__Bacteria;p__Myxococcota;c__XYA12-FULL-58-9;o__XYA12-FULL-58-9;f__XYA12-FULL-58-9;g__;s__	0	0	0	0	0	0	0	0	0	108.925	33.5339	0	67.9119	0	17.5649	0	0	0	0	0	0	0	0	0	0	0	0	0	0	0	25.2985	521.338	0	0	0	0	0	0	0	0	0	0	0	0	0	0	0	0
SRR13892591_vb_S1C3743	d__Bacteria;p__Proteobacteria;c__Gammaproteobacteria;o__Pseudomonadales;f__Ketobacteraceae;g__Ketobacter;s__Ketobacter sp002471665	0	0	0	0	0	0	0	0	0	0	0	0	0	0	0	0	0	0	0	0	0	0	0	0	0	0	0	0	0	0	0	0	1521.27	0	0	0	0	0	0	0	0	0	0	0	0	0	0	0
7_SB_cbin_281	d__Archaea;p__Asgardarchaeota;c__Lokiarchaeia;o__CR-4;f__SOKP01;g__SOKP01;s__	0	0	0	0	0	0	0	196.882	565.289	229.402	802.761	242.697	189.62	155.752	29.6343	271.876	34.9573	72.5555	53.247	0	394.973	96.3894	306.339	364.055	411.589	516.73	198.146	470.446	200.669	254.7	61.1699	37.7125	0	119.996	262.759	126.048	0	131.339	121.929	89.6419	92.3277	131.844	209.44	566.625	543.032	343.277	589.363	0
SRR13892601_ct_bin.106	d__Bacteria;p__Bacteroidota;c__Bacteroidia;o__Bacteroidales;f__B39-G9;g__JAADFW01;s__	0	0	0	0	0	0	0	0	0	0	0	0	0	65.7888	79.4972	0	71.2423	0	79.6241	0	0	0	0	0	0	0	61.2535	49.594	63.8885	47.7259	56.8399	55.9893	0	0	0	0	0	0	0	0	52.3127	43.9188	443.691	32.6486	31.1583	63.4896	61.4733	0
SRR19020594_ct_bin.37	d__Bacteria;p__Acidobacteriota;c__UBA6911;o__RPQK01;f__RPQK01;g__;s__	0	0	0	0	0	0	60.2344	121.064	220.905	1519.69	146.249	448.44	992.782	118.091	138.056	84.5987	180.8	455.726	246.285	387.303	217.629	0	0	0	0	0	106.113	152.359	492.796	613.07	305.949	136.393	0	0	0	0	0	0	0	19.5721	20.2008	27.7146	53.7334	283.282	209.044	130.509	354.844	0
HTR4_me2_bin.103	d__Bacteria;p__Gemmatimonadota_A;c__GCA-2686955;o__;f__;g__;s__	0	0	0	0	0	0	0	0	0	101.833	38.833	73.5164	0	1074.17	217.117	0	61.5906	44.5583	0	0	0	0	0	0	0	0	0	0	0	0	0	0	0	0	0	0	0	0	0	0	0	0	37.1453	0	0	0	0	0
HTR9_ct_bin.48	d__Bacteria;p__Bacteroidota;c__Bacteroidia;o__Bacteroidales;f__JAADGE01;g__JAADGE01;s__	0	0	0	0	0	0	0	193.827	0	0	0	0	45.6119	41.7725	283.943	0	76.0561	35.8237	952.812	0	0	0	0	53.3496	31.7897	0	170.46	79.0336	80.8641	69.0719	76.878	130.795	0	0	12.526	8.27755	0	0	0	18.4273	28.3765	0	18.5327	49.0601	25.3508	611.731	124.211	0
SRR14270297_me2_bin.73	d__Bacteria;p__Verrucomicrobiota;c__Verrucomicrobiae;o__Verrucomicrobiales;f__DEV007;g__JAADHD01;s__	0	0	0	0	0	0	0	0	0	0	0	0	80.7094	0	0	0	0	0	0	0	0	0	0	0	0	0	12.7084	0	0	0	0	0	75.646	0	0	0	140.159	0	0	0	6.86335	0	0	0	0	0	0	0
SRR13892590_me2_bin.26	d__Bacteria;p__Muirbacteria;c__Muirbacteriia;o__;f__;g__;s__	0	0	0	0	0	0	0	0	0	0	0	0	0	0	0	0	0	0	0	0	0	0	0	0	0	0	47.9007	0	44.5004	49.4102	494.847	1152.14	0	0	0	0	0	0	0	0	0	0	0	0	0	0	46.3976	0
SRR18936875_me2_bin.6	d__Bacteria;p__Desulfobacterota;c__Desulfobulbia;o__Desulfobulbales;f__Desulfobulbaceae;g__Desulfobulbus_A;s__	0	0	0	0	0	0	0	0	0	222.72	0	0	345.498	192.804	349.101	0	186.641	0	134.444	0	0	0	0	0	0	0	229.776	100.211	172.57	196.629	233.792	224.877	108.549	0	0	0	171.585	0	0	0	122.319	0	0	0	0	91.6103	103.93	0
SRR13892594_me2_bin.40	d__Bacteria;p__Eisenbacteria;c__RBG-16-71-46;o__CAIMUX01;f__;g__;s__	0	0	0	0	0	0	0	59.1301	69.5592	63.8367	0	46.5568	0	154.812	29.2767	0	24.3258	28.9348	0	0	0	0	0	0	0	0	0	24.2074	0	0	0	0	0	24.6844	74.2774	352.46	0	0	0	0	25.1243	17.228	54.1348	39.4323	24.485	22.843	26.8259	0
S3_bin21	d__Bacteria;p__Chloroflexota;c__Anaerolineae;o__B4-G1;f__B4-G1;g__B30-G15;s__	0	0	0	0	164.238	170.747	186.819	189.754	426.856	138.166	218.03	527.621	0	278.852	126.264	246.102	100.287	108.596	0	0	398.165	4638.35	170.13	476.815	89.4196	0	31.8564	47.02	0	0	0	0	0	77.8758	43.5919	65.9403	0	41.2461	79.9585	78.1938	61.9973	85.4486	141.964	231.907	157.235	93.8967	58.6221	0
SRR6660646_me2_bin.18	d__Bacteria;p__Chloroflexota;c__Anaerolineae;o__B4-G1;f__;g__;s__	0	0	0	0	0	0	0	0	0	0	0	0	0	52.5726	0	0	0	0	0	0	0	0	0	0	0	0	0	0	0	0	0	0	0	0	0	0	0	0	0	0	0	0	0	0	0	0	0	0
SRR13892599_me2_bin.84	d__Bacteria;p__Calditrichota;c__Calditrichia;o__;f__;g__;s__	0	0	0	0	0	0	0	322.72	174.445	450.312	75.9128	210.168	216.164	918.713	630.683	42.59	530.279	161.909	101.971	0	422.961	0	0	0	0	0	76.5087	112.286	106.53	120.93	64.8266	50.7498	0	0	25.5746	24.56	0	0	0	50.6643	603.255	147.807	430.979	120.673	155.958	157.576	129.823	0
RS_2.bin.10	d__Bacteria;p__Proteobacteria;c__Gammaproteobacteria;o__Beggiatoales;f__Beggiatoaceae;g__QNES01;s__	0	0	0	0	0	0	0	23.9401	41.1169	0	0	0	0	0	0	0	46.0975	0	23.7664	0	0	0	0	0	0	0	39.6413	0	0	41.3535	2263.65	1411.13	83.7574	0	14.9783	12.6007	87.0357	0	53.1479	19.8712	0	0	30.9232	0	0	0	0	434.335
SRR14270297_me2_bin.35	d__Bacteria;p__Firmicutes_A;c__Clostridia;o__Lachnospirales;f__Vallitaleaceae;g__Vallitalea;s__Vallitalea guaymasensis	0	0	0	0	0	0	0	0	0	0	0	0	0	0	0	0	0	0	0	0	0	0	0	0	0	0	0	0	0	0	0	0	0	0	0	0	0	0	0	0	0	0	0	0	0	0	0	0
RS_9.bin.39	d__Bacteria;p__Bacteroidota;c__Bacteroidia;o__Bacteroidales;f__GCA-2748055;g__;s__	0	0	0	0	0	0	0	0	0	72.065	22.5093	0	107.115	0	0	0	16.9657	0	301.814	0	0	0	0	0	0	0	193.342	363.741	152.158	219.03	158.731	200.702	246.895	0	0	0	0	0	0	0	0	0	0	2200.03	998.834	632.251	170.41	0
SRR19020600_vb_S1C11305	d__Bacteria;p__Proteobacteria;c__Gammaproteobacteria;o__Enterobacterales;f__Alteromonadaceae;g__Pseudoalteromonas;s__Pseudoalteromonas shioyasakiensis	0	0	0	0	0	0	0	0	0	0	0	0	0	0	0	0	0	0	0	0	0	0	0	0	0	0	0	0	0	0	21.5483	0	448.275	0	0	0	1066.42	0	0	0	0	0	0	0	0	0	0	213.758
2_HM_sbin_25_4	d__Bacteria;p__Proteobacteria;c__Gammaproteobacteria;o__Beggiatoales;f__Beggiatoaceae;g__DRQV01;s__	0	0	0	0	0	0	0	0	0	0	0	0	0	0	0	0	0	0	0	0	0	0	0	0	0	0	0	0	0	0	26.061	46.2418	0	0	0	0	649.021	0	0	0	0	0	0	0	0	0	0	0
SRR13892604_ct_bin.100	d__Bacteria;p__Planctomycetota;c__Phycisphaerae;o__;f__;g__;s__	0	0	0	0	0	0	0	42.1353	0	0	0	0	85.4246	36.27	0	45.6245	0	316.497	375.619	0	0	0	0	0	0	0	655.637	256.955	616.313	211.584	319.382	402.896	0	0	0	0	0	0	0	0	0	0	19.0678	143.643	301.862	932.506	730.064	0
SRR13892606_me2_bin.62	d__Bacteria;p__Proteobacteria;c__Alphaproteobacteria;o__Rhizobiales;f__Rhizobiaceae;g__Fulvimarina;s__Fulvimarina manganoxydans	0	0	0	0	0	0	0	0	0	0	0	0	0	0	0	0	0	0	0	0	0	0	0	0	0	0	0	0	0	0	0	0	401.906	0	0	0	1364.91	0	0	0	0	0	0	0	0	0	0	6133.88
SRR13892595_ct_bin.190	d__Bacteria;p__Bacteroidota;c__Bacteroidia;o__Bacteroidales;f__;g__;s__	0	0	0	0	0	0	0	0	0	0	0	0	0	0	0	0	0	0	0	0	0	0	0	0	0	0	0	0	0	0	0	0	0	0	0	0	2535.82	0	0	0	0	0	0	0	0	0	0	0
7_SB_cbin_231	d__Bacteria;p__Desulfobacterota;c__Desulfobacteria;o__Desulfatiglandales;f__Desulfatiglandaceae;g__;s__	0	0	0	0	0	297.758	299.45	145.802	217.25	251.924	175.707	140.454	0	421.236	273.123	186.463	180.413	112.106	0	0	141.448	2919.55	78.8106	82.5977	48.4894	0	61.3948	60.0895	68.4752	90.6151	0	0	0	81.5432	65.429	76.4169	0	0	0	82.6095	106.243	113.71	256.712	70.6147	66.717	66.4612	65.8304	0
SRR13892594_me2_bin.101	d__Bacteria;p__Planctomycetota;c__Phycisphaerae;o__UBA1845;f__Fen-1342;g__Fen-1342;s__	0	0	0	0	0	0	0	0	76.7025	0	0	0	0	61.8943	0	0	0	0	0	0	0	0	0	0	0	0	0	0	0	0	0	0	0	0	63.8888	629.438	0	0	0	0	0	0	29.0558	0	0	0	0	0
S7_bin26	d__Bacteria;p__Bacteroidota;c__Bacteroidia;o__Bacteroidales;f__UBA12077;g__UBA12077;s__	0	0	0	0	497.746	258.666	381.298	362.445	51.2288	74.8528	98.6135	0	0	86.0406	319.922	95.147	110.896	672.529	1883.84	0	90.9211	111.516	179.593	737.234	1312.64	3057.23	425.14	187.686	187.329	122.645	213.728	181.564	268.782	24.3109	29.2539	18.9851	0	0	0	30.0377	346.571	35.8168	88.5059	203.86	235.021	1058.08	377.802	0
7_SB_cbin_115	d__Bacteria;p__Armatimonadota;c__UBA5377;o__UBA5377;f__UBA5352;g__;s__	0	0	0	0	184.456	145.958	208.531	0	66.059	74.8545	0	66.3756	117.36	42.0453	59.2272	23.8524	75.2805	239.707	0	0	70.8169	42.989	142.452	290.059	293.272	420.417	0	0	63.5048	88.5365	59.5325	0	151.238	10.3192	8.8111	0	0	0	0	0	97.9191	16.0773	30.6875	80.3599	48.5335	0	119.914	0
HTR4_me2_bin.16	d__Bacteria;p__Eisenbacteria;c__RBG-16-71-46;o__CAIMUX01;f__;g__;s__	0	0	0	0	0	0	0	121.372	163.536	150.449	45.9163	422.973	0	1089.68	0	0	0	60.3642	0	0	84.0424	0	0	0	0	0	0	0	0	0	0	0	0	0	11.9824	0	0	10.3824	24.0577	21.7338	40.7575	40.9378	67.8791	207.078	58.8477	40.2368	0	0
7_SB_cbin_203	d__Archaea;p__Asgardarchaeota;c__Lokiarchaeia;o__CR-4;f__SOKP01;g__;s__	0	0	0	0	0	33.3803	48.0174	46.1595	0	45.7352	59.8088	0	0	28.4778	39.1252	70.8899	29.2419	25.8047	93.126	0	84.7769	0	94.5013	463.907	878.779	496.024	56.0114	76.9762	58.3996	51.5418	27.6902	19.1732	0	23.4944	49.8769	23.881	0	17.301	0	32.3027	41.7949	39.9475	34.4781	42.7572	47.2426	53.9257	76.2214	0
SRR19020591_ct_bin.89	d__Bacteria;p__Zixibacteria;c__MSB-5A5;o__GN15;f__FEB-12;g__;s__	0	0	0	0	558.341	641.74	619.684	848.308	591.945	807.632	394.371	382.19	519.762	722.76	621.283	444.75	511.44	724.335	458.29	0	267.993	147.979	0	0	0	0	317.564	232.587	285.444	335.614	344.493	315.023	0	63.6522	83.4229	66.2678	0	60.9324	86.3156	86.4786	237.049	333.585	429.435	234.2	201.85	277.962	257.044	0
SRR9649756_me2_bin.14	d__Bacteria;p__Chloroflexota;c__Anaerolineae;o__B4-G1;f__DUEL01;g__;s__	0	0	0	0	0	113.09	122.282	68.6106	153.226	117.596	86.5904	243.078	0	137.521	74.9157	86.9511	70.4697	67.8051	0	0	0	0	0	0	0	0	0	0	0	0	0	0	0	35.9204	15.9289	24.793	0	19.2649	28.1186	28.8128	25.2177	29.5386	49.2624	78.2031	52.8843	39.174	31.1823	0
SRR13892605_me2_bin.168	d__Bacteria;p__Bacteroidota;c__Bacteroidia;o__Bacteroidales;f__GCA-2748055;g__GCA-2748055;s__	0	0	0	0	126.437	98.8892	118.45	70.7305	36.1198	214.507	41.6284	56.5335	213.909	146.684	278.89	36.7608	164.614	142.889	203.016	0	91.9263	0	0	0	0	0	365.31	148.94	197.666	195.82	155.57	184.81	79.3614	0	0	0	0	0	0	0	33.2936	0	50.1494	145.178	213.666	181.272	5755.48	0
SRR13892591_me2_bin.144	d__Bacteria;p__Calditrichota;c__Calditrichia;o__Calditrichales;f__;g__;s__	0	0	0	0	0	0	0	0	0	0	0	0	61.9782	0	79.3195	0	41.3625	0	0	0	0	0	0	0	0	0	0	0	0	0	0	0	2664.86	0	0	0	152.958	0	0	0	0	0	0	0	0	0	0	210.787
S2_bin40	d__Bacteria;p__Sumerlaeota;c__Sumerlaeia;o__MWCT01;f__;g__;s__	0	0	0	0	0	0	0	349.999	653.728	0	287.562	620.896	108.572	218.613	0	260.875	0	202.434	39.1353	0	2531.32	23.2142	39.6942	0	0	0	95.6089	338.598	114.567	267.677	39.3507	34.5806	0	67.6631	38.5217	40.6298	0	25.1402	80.6166	65.4425	32.5803	45.9026	120.812	463.041	408.115	247.937	297.142	0
SRR13892603_me2_bin.135	d__Bacteria;p__Sumerlaeota;c__Sumerlaeia;o__UBA8349;f__;g__;s__	0	0	0	0	0	0	0	32.0312	0	122.062	65.9479	0	104.049	0	0	194.322	0	104.274	96.1931	0	0	0	0	0	0	0	43.3915	59.802	70.9965	77.5933	41.9315	66.2141	0	0	0	0	0	0	0	0	0	0	0	270.163	558.573	170.29	212.441	0
HTR9_ct_bin.33	d__Bacteria;p__Latescibacterota;c__Latescibacteria_A;o__4484-107;f__4484-107;g__4484-107;s__	0	0	0	0	0	0	0	27.6209	0	0	22.7109	0	0	44.397	43.0444	31.2551	28.0213	96.8734	546.87	0	0	46.2927	0	0	0	0	103.072	209.252	124.472	106.01	117.489	126.378	0	0	11.5506	16.8582	0	0	0	0	37.9912	23.7021	33.7584	57.6351	47.5608	124.368	128.168	0
S2_bin20	d__Bacteria;p__Chloroflexota;c__Anaerolineae;o__UBA7937;f__B3-Chlor;g__B3-Chlor;s__	0	0	0	0	0	0	0	77.6899	464.282	173.242	205.203	651.348	0	312.858	55.5007	350.996	122.699	60.4559	0	0	7485.64	0	112.784	53.488	111.826	0	0	0	0	0	0	0	0	15.5923	10.793	9.53092	0	10.8596	68.8139	150.866	64.0124	81.4031	84.6046	77.6447	64.5235	35.0631	0	0
3_PE_cbin_21	d__Bacteria;p__Planctomycetota;c__Phycisphaerae;o__Sedimentisphaerales;f__SG8-4;g__NIOZ-UU13;s__	0	0	0	0	0	0	0	1016.43	1878.08	226.721	1791.03	168.613	151.077	186.696	28.8806	1628.65	40.7631	294.159	77.0318	0	91.2408	0	135.209	103.026	100.216	125.469	88.4283	152.534	80.108	116.513	38.8361	0	0	200.02	390.075	141.644	0	230.234	239.326	304.802	288.975	252.038	724.512	460.398	395.363	212.898	208.497	0
HTR5_me2_bin.1	d__Bacteria;p__Desulfobacterota;c__Desulfobacteria;o__C00003060;f__C00003060;g__C00003060;s__	0	0	0	0	592.199	629.764	605.434	1996.61	667.46	1065.16	259.26	627.528	443.297	1023.95	7102.21	234.647	4121.39	1558.51	621.568	0	445.963	0	0	0	0	0	218.528	162.692	203.538	252.306	196.741	152.632	0	219.946	116.253	165.62	0	146.88	144.514	141.712	209.009	220.492	295.325	118.907	108.604	174.149	166.593	0
SRR14270297_me2_bin.101	d__Bacteria;p__Proteobacteria;c__Gammaproteobacteria;o__Pseudomonadales;f__Pseudomonadaceae;g__Pseudomonas_A;s__Pseudomonas_A sp003205815	0	0	0	0	0	0	0	0	0	0	0	0	0	0	0	0	0	0	0	0	0	0	0	0	0	0	0	0	0	0	46.9343	0	41.7511	0	0	0	169.784	0	0	0	0	0	0	0	0	0	29.5198	355.273
SRR12623521_ma2_bin.16	d__Bacteria;p__Planctomycetota;c__Planctomycetes;o__Pirellulales;f__UBA11386;g__;s__	810.074	0	0	0	0	44.9805	57.3435	0	0	0	49.7501	0	99.2962	144.911	45.6591	66.5888	22.0847	122.239	152.569	0	144.669	161.052	85.9482	1207.57	17089.9	1065.69	36.9758	108.818	50.1199	46.5144	46.2285	57.7706	0	44.4946	13.2773	45.5613	0	0	0	0	11.0791	0	0	90.2443	38.2261	49.9945	55.5466	0
7_SB_sbin_8_45	d__Archaea;p__Asgardarchaeota;c__Lokiarchaeia;o__CR-4;f__AMARA-1;g__Prometheoarchaeum;s__	0	0	0	0	540.314	305.746	420.891	149.428	25.4004	266.431	88.3295	62.4998	267.252	112.931	159.102	23.9617	78.1276	60.0506	222.685	0	140.397	27.0241	378.639	1893.49	336.136	408.568	211.624	155.385	213.001	252.107	141.55	148.656	47.8459	0	26.262	11.4726	0	0	0	24.1491	193.908	48.2343	94.7099	146.357	177.396	194.069	281.476	0
S2_bin2	d__Bacteria;p__Bacteroidota;c__Bacteroidia;o__Bacteroidales;f__VadinHA17;g__;s__	0	0	0	0	0	101.812	119.337	119.448	140.404	663.125	84.3524	206.577	119.616	723.544	499.842	54.4536	443.437	113.219	113.326	0	1635.88	0	0	0	0	0	68.8157	79.5784	85.231	93.1548	60.6987	62.5096	0	0	0	70.5811	0	0	0	86.4215	96.5699	66.4311	191.995	97.4076	84.9199	90.9262	102.227	0
SRR13892595_ct_bin.128	d__Bacteria;p__Chloroflexota;c__Anaerolineae;o__Promineofilales;f__Promineofilaceae;g__GCA-2746795;s__	0	0	0	0	0	0	0	0	0	0	0	0	0	0	58.0559	0	0	0	0	0	0	0	0	0	0	0	43.1129	0	0	65.8751	1211.1	3820.32	523.929	0	0	0	2945.18	0	0	0	0	0	0	0	0	29.612	144.828	178.49
SRR18920794_vb_S1C3000	d__Bacteria;p__Proteobacteria;c__Gammaproteobacteria;o__GCA-001735895;f__GCA-001735895;g__GCA-001735895;s__	0	0	0	0	0	0	0	0	0	0	0	0	0	0	0	0	0	0	0	0	0	0	0	0	0	0	0	33.4828	0	0	0	0	0	0	0	0	0	0	0	0	0	0	0	22.3919	27.3834	0	0	0
SRR13892596_vb_S1C20213	d__Bacteria;p__Eisenbacteria;c__RBG-16-71-46;o__CAIMUX01;f__;g__;s__	0	0	0	0	0	0	0	0	0	0	0	0	0	69.0637	26.9713	0	0	42.5787	0	0	0	0	0	0	0	0	29.1598	38.5042	39.0122	52.2991	0	0	0	0	0	0	0	978.764	10.075	0	0	10.214	26.0706	44.5802	58.9512	65.3556	52.9318	0
SRR13892591_me2_bin.149	d__Bacteria;p__UBA3054;c__UBA3054;o__UBA3054;f__B51-G9;g__B51-G9;s__	0	0	0	0	331.306	193.573	305.977	0	0	213.391	0	56.9434	163.755	24.2314	377.117	0	216.496	0	43.8623	0	0	0	0	0	0	0	27.4342	30.7307	37.123	62.4233	64.1091	114.204	4081.3	0	0	0	151.272	0	0	0	0	0	0	0	0	28.4821	27.0567	117.003
7_SB_cbin_34	d__Archaea;p__Asgardarchaeota;c__Lokiarchaeia;o__CR-4;f__SOKP01;g__;s__	0	0	0	0	0	0	70.0995	0	0	0	0	0	0	53.5612	42.2968	0	0	0	0	0	147.923	468.368	1053.42	1516.46	1458.76	3031.5	0	0	0	0	0	0	0	53.3719	73.3316	41.4461	0	0	0	33.4966	31.4637	0	0	0	0	0	0	0
SRR13892606_me2_bin.50	d__Bacteria;p__Actinobacteriota;c__Actinomycetia;o__Propionibacteriales;f__Nocardioidaceae;g__Nocardioides;s__Nocardioides sp001627335	0	0	0	0	0	0	0	0	0	0	0	0	0	0	0	0	0	0	0	0	0	0	0	0	0	0	0	0	0	0	0	0	457.047	0	0	0	3288.74	0	0	0	0	0	0	0	0	0	0	14741.2
SRR13892586_ma2_bin.186	d__Bacteria;p__Desulfobacterota;c__Desulfobacteria;o__Desulfobacterales;f__Desulfobacteraceae;g__NBML01;s__	0	0	0	0	0	0	0	0	0	161.78	44.8599	0	134.022	0	47.6612	0	0	0	132.6	0	0	0	0	0	0	0	389.886	730.386	170.736	145.339	231.427	274.317	140.759	0	11.5878	0	284.048	0	0	0	11.7053	0	0	130.078	115.064	169.097	379.861	0
RS_7.bin.36	d__Bacteria;p__Zixibacteria;c__MSB-5A5;o__GN15;f__JAAZOE01;g__;s__	0	0	0	0	0	0	0	0	0	0	0	0	0	0	18.272	0	0	0	0	0	0	0	0	0	0	0	0	0	0	0	0	0	0	0	0	0	0	0	0	0	0	0	0	0	0	0	1840.26	0
SRR13892591_me2_bin.44	d__Bacteria;p__Proteobacteria;c__Alphaproteobacteria;o__Rhodospirillales;f__Casp-alpha2;g__UBA4479;s__	0	0	0	0	0	0	0	0	0	0	0	0	0	0	0	0	0	0	0	0	0	0	0	0	0	0	0	0	0	0	0	0	1983.14	0	0	0	180.73	0	0	0	0	0	0	0	0	0	0	160.284
S5_bin1	d__Bacteria;p__Chloroflexota;c__Anaerolineae;o__B4-G1;f__B4-G1;g__B30-G15;s__	0	0	0	0	120.737	134.379	143.085	145.75	370.958	129.387	213.836	472.536	0	242.404	111.563	222.213	86.6269	88.8392	0	0	90.0376	269.041	44.9111	2046.33	0	0	28.3394	43.8861	0	0	0	0	0	62.5532	34.559	49.5917	0	32.5899	61.6079	61.27	51.9958	76.8958	124.911	194.503	130.427	81.2069	53.2644	0
HTR9_me2_bin.68	d__Bacteria;p__Spirochaetota;c__Spirochaetia;o__Spirochaetales_E;f__Spirochaetaceae_B;g__UBA2779;s__	0	0	0	0	74.8813	60.3312	69.1763	0	0	125.703	0	34.3094	184.197	36.5534	260.819	35.3142	123.663	444.779	2338.58	0	0	0	0	0	0	0	527.353	530.852	355.942	400.125	297.53	351.261	0	0	0	0	44.7944	0	0	0	0	0	0	71.4537	78.0523	285.816	404.036	0
SRR13892605_ma2_bin.49	d__Bacteria;p__Proteobacteria;c__Alphaproteobacteria;o__UBA8366;f__;g__;s__	0	0	0	0	0	0	0	26.8156	65.5868	242.64	188.818	216.536	141.233	29.4034	0	137.165	0	111.157	62.0411	1365.09	69.8776	0	0	0	0	0	176.94	456.289	313.789	229.04	72.0754	88.8151	0	0	0	0	0	5.73428	0	8.88725	8.49088	12.2414	63.5527	552.8	353.98	155.74	1200.36	0
SRR13892591_ma2_bin.197	d__Bacteria;p__Verrucomicrobiota;c__Lentisphaeria;o__Victivallales;f__JAADHT01;g__JAADHT01;s__	0	0	0	0	0	0	0	0	0	0	0	0	0	0	0	0	0	0	0	0	0	0	0	0	0	0	0	0	0	0	0	0	1602.18	0	0	0	594.135	0	0	0	0	0	0	0	0	0	0	120.903
SRR14270297_me2_bin.15	d__Bacteria;p__Acidobacteriota;c__Thermoanaerobaculia;o__Thermoanaerobaculales;f__FEB-10;g__;s__	0	0	0	0	0	64.1108	65.8704	0	0	546.66	44.4063	177.192	910.452	61.671	230.211	0	163.415	196.141	79.2896	0	0	0	0	0	0	0	77.6651	90.2376	376.755	341.656	160.062	160.544	71.142	0	0	0	78.2395	0	0	0	0	0	9.90321	62.4089	75.3532	72.2073	165.989	0
SRR13892587_vb_S1C16965	d__Bacteria;p__Bacteroidota;c__Bacteroidia;o__Flavobacteriales;f__Flavobacteriaceae;g__Maribacter_A;s__	0	0	0	0	0	0	0	0	0	46.5967	0	0	51.4646	0	0	0	0	0	0	0	0	0	0	0	0	0	175.265	277.401	1331.74	53.8061	26.6476	39.2139	0	0	0	0	0	0	0	0	0	0	8.16048	91.6188	154.518	116.497	212.424	0
SRR19020593_ct_bin.29	d__Bacteria;p__Proteobacteria;c__Gammaproteobacteria;o__Pseudomonadales;f__Halomonadaceae;g__Halomonas;s__Halomonas desiderata	0	0	0	0	0	0	0	0	0	0	0	0	0	0	0	0	0	0	0	0	0	0	0	0	0	0	0	0	0	0	0	0	54.9503	0	0	0	148.337	0	0	0	0	0	0	0	0	0	0	0
SRR6660646_ma2_bin.12	d__Bacteria;p__WOR-3;c__WOR-3;o__SM23-42;f__SM23-42;g__SOIY01;s__	0	0	0	0	1069.76	965.336	965.993	3463.65	354.979	852.672	680.121	368.048	311.539	3010.32	2449.37	539.388	1261.33	2883.8	5408.6	0	307.107	0	158.894	315.246	342.936	273.257	4321.15	2573.67	2458.27	2571.09	3815.48	2397.62	44.9936	295.525	305.234	316.084	0	235.155	337.026	409.04	1237.67	761.921	1818.67	1324.69	1629.46	3296.47	2362.13	0
SRR12623518_me2_bin.15	d__Bacteria;p__Planctomycetota;c__Planctomycetes;o__Pirellulales;f__UBA11386;g__;s__	1004.5	0	0	0	0	56.9869	71.2593	0	62.6333	99.433	66.6883	0	128.1	206.28	64.1838	89.6726	29.9434	164.144	208.059	0	557.716	3285.6	194.136	315.658	1001.04	234.554	47.5065	144.825	63.6343	59.3752	58.997	70.994	0	64.6228	17.9291	67.3033	0	8.766	0	0	16.0134	12.3104	0	119.863	48.8102	63.8288	71.9127	0
7_SB_cbin_250	d__Bacteria;p__Armatimonadota;c__UBA5377;o__UBA5377;f__UBA5352;g__;s__	2174.04	0	0	0	75.43	74.8179	86.1583	0	130.767	71.2381	29.9871	239.795	0	80.646	26.0454	0	42.4207	32.4582	0	0	125.716	33.0173	98.6551	495.015	69.1283	300.554	0	0	0	0	0	0	0	34.329	75.3471	44.5288	0	11.7124	25.9145	19.4681	64.0384	46.9688	44.7401	0	0	0	0	0
SRR14270297_me2_bin.93	d__Bacteria;p__Proteobacteria;c__Gammaproteobacteria;o__Pseudomonadales;f__Pseudomonadaceae;g__Pseudomonas_A;s__Pseudomonas_A balearica	0	0	0	0	0	0	0	0	0	0	0	0	0	0	0	0	0	0	0	0	0	0	0	0	0	0	0	0	0	47.1984	125.218	0	0	0	0	0	141.275	0	0	0	0	0	0	0	0	0	116.179	269.527
SRR13892590_me2_bin.76	d__Bacteria;p__Bacteroidota;c__Bacteroidia;o__Bacteroidales;f__Prolixibacteraceae;g__Draconibacterium;s__	0	0	0	0	0	0	0	0	0	0	0	0	61.3172	0	47.4045	0	30.5815	0	78.6439	0	80.2564	0	0	0	0	0	135.542	77.4997	80.4746	183.591	1081.01	4714.25	1531.26	0	0	0	659.789	0	0	0	23.0251	0	17.7062	69.8361	42.5147	106.539	517.923	204.637
SRR13892589_me2_bin.16	d__Bacteria;p__Bacteroidota;c__Bacteroidia;o__Bacteroidales;f__;g__;s__	0	0	0	0	0	0	0	0	0	0	0	0	0	0	0	0	0	0	0	0	0	0	0	0	0	0	36.2563	0	0	59.7379	912.458	1688.44	0	0	0	0	0	0	0	0	0	0	0	0	0	29.2663	75.3707	0
SRR19020584_ct_bin.13	d__Bacteria;p__Chloroflexota;c__Anaerolineae;o__B4-G1;f__;g__;s__	0	0	0	0	0	0	0	102.275	166.716	334.52	67.7812	120.262	457.006	149.046	89.8566	42.3638	77.0754	218.633	37.8513	0	527.699	0	25.9294	74.8575	72.112	49.3474	42.9318	115.615	37.8539	74.4264	26.5546	66.0592	0	0	0	0	0	0	0	10.2572	14.3519	12.9427	55.5174	92.334	84.1107	80.8615	74.9422	0
4_MS_sbin_5	d__Bacteria;p__Chloroflexota;c__Anaerolineae;o__Anaerolineales;f__UBA11858;g__UBA11858;s__	0	0	0	0	0	0	0	0	0	141.216	0	0	160.061	53.2835	870.337	0	210.113	0	44.2685	0	167.844	0	0	0	0	0	43.5391	48.6489	41.2658	61.7653	63.3989	96.4825	44.8533	0	0	0	0	0	0	0	0	0	0	0	0	28.8082	202.847	0
HTR10_me2_bin.95	d__Bacteria;p__Proteobacteria;c__Gammaproteobacteria;o__Enterobacterales;f__Alteromonadaceae;g__Pseudoalteromonas;s__Pseudoalteromonas sp001974855	0	0	0	0	0	0	0	2955.03	0	0	0	0	0	2188.96	0	21.1077	0	147.417	30.3637	0	0	0	0	0	0	0	0	0	0	0	0	0	107.023	0	0	0	961.674	0	0	0	0	0	0	0	0	0	0	0
SRR12623520_me2_bin.6	d__Archaea;p__Asgardarchaeota;c__Thorarchaeia;o__Thorarchaeales;f__Thorarchaeaceae;g__MP8T-1;s__	0	0	0	0	0	0	0	73.0624	110.468	205.074	151.51	62.1982	70.5318	69.0008	90.3101	86.4773	39.0137	195.271	269.53	0	147.32	0	375.158	2029.67	478.801	368.248	120.834	186.417	189.435	130.107	45.7491	41.7569	0	16.7225	30.961	10.6345	0	12.0123	32.0655	30.2167	36.7924	21.8434	71.0983	108.84	159.031	180.559	224.773	0
SRR19020584_me2_bin.67	d__Bacteria;p__Desulfobacterota;c__Syntrophobacteria;o__BM002;f__BM002;g__BM002;s__	0	0	0	0	0	0	0	356.119	298.44	1164.52	393.102	709.328	617.513	438.37	0	266.32	0	599.344	281.129	307.089	224.32	0	0	0	0	0	188.086	247.764	261.317	364.176	183.142	152.851	0	0	0	0	0	0	0	0	33.9192	34.1066	88.7106	235.057	226.428	242.88	285.475	0
HTR5_me2_bin.8	d__Bacteria;p__Actinobacteriota;c__Acidimicrobiia;o__UBA5794;f__UBA5794;g__;s__	0	0	0	0	0	0	0	0	0	186.363	0	150.283	293.906	109.999	1421.06	0	186.042	0	0	0	0	0	0	0	0	0	0	0	0	0	0	0	0	0	0	0	0	0	0	0	0	0	0	0	0	0	0	0
SRR13892599_ct_bin.5	d__Bacteria;p__Verrucomicrobiota;c__Kiritimatiellae;o__Kiritimatiellales;f__Pontiellaceae;g__Pontiella;s__	0	0	0	0	0	0	0	0	28.6717	178.755	0	0	356.899	0	119.112	0	64.3197	61.2009	117.136	0	106.604	0	0	0	0	0	131.472	87.7692	95.5717	173.398	177.631	470.767	3002.4	0	11.9443	11.0921	2274.79	0	0	13.2063	408.675	16.6002	17.9761	38.7969	46.9641	50.7722	172.282	510.825
SW_4.bin.3	d__Bacteria;p__Proteobacteria;c__Gammaproteobacteria;o__Methylococcales;f__Methylomonadaceae;g__QPIN01;s__	0	0	0	0	0	0	0	12.0503	0	0	0	0	0	0	142.007	0	0	0	0	0	0	0	0	0	0	0	0	0	0	0	0	71.2069	3130.47	0	0	0	5919.08	0	0	0	0	0	0	0	0	0	0	4355.06
HTR3_me2_bin.5	d__Bacteria;p__Proteobacteria;c__Gammaproteobacteria;o__GCF-002020875;f__GRL18;g__GRL18;s__	0	0	0	0	0	96.6468	101.127	35.6413	0	594.302	44.9779	127.467	10469.6	50.0678	553.917	0	295.931	59.8812	334.472	0	0	0	0	0	0	0	110.644	74.1058	193.85	211.357	787.667	2601.42	399.487	0	9.86976	9.09615	2133.12	0	0	0	0	0	30.6735	40.5231	35.7814	78.8556	304.587	0
SRR13892593_ma2_bin.55	d__Bacteria;p__Planctomycetota;c__Phycisphaerae;o__Sedimentisphaerales;f__SG8-4;g__NIOZ-UU13;s__	0	0	0	0	0	0	0	1454.59	2788.51	274.403	2633.86	318.998	166.497	561.624	234.59	2941.41	234.884	374.95	163.009	0	154.872	76.0217	125.64	124.901	129.144	145.839	146.955	195.757	123.734	182.2	84.7361	71.0896	0	1401.01	2279.62	1543.99	0	827.962	1145.33	910.823	942.298	883.395	1068.22	452.676	408.677	264.639	256.999	0
Co_bin256	d__Bacteria;p__Planctomycetota;c__Phycisphaerae;o__Sedimentisphaerales;f__SG8-4;g__NIOZ-UU13;s__	0	0	0	0	250.853	176.735	219.651	528.207	692.235	1752.66	757.733	101.604	534.139	202.927	273.465	500.589	244.196	488.142	575.222	0	159.844	0	402.766	655.622	834.365	345.103	208.662	320.307	431.926	414.309	362.261	386.054	0	29.0986	58.1739	27.431	0	24.8639	35.2798	38.4803	92.7885	51.8241	298.521	252.383	189.07	206.856	377.551	0
SRR19020594_me2_bin.46	d__Bacteria;p__Acidobacteriota;c__Aminicenantia;o__Aminicenantales;f__Aminicenantaceae;g__WTAW01;s__	0	0	0	0	0	0	0	198.998	401.036	365.466	357.801	135.636	213.904	127.466	150.669	307.029	248.303	194.507	111.55	0	89.8904	0	0	0	0	0	84.1848	93.2899	84.961	92.0814	77.4075	0	0	0	0	0	0	0	0	0	0	0	102.524	136.334	111.741	83.1919	147.2	0
HTR2_me2_bin.57	d__Bacteria;p__Proteobacteria;c__Gammaproteobacteria;o__Enterobacterales;f__Vibrionaceae;g__Photobacterium;s__Photobacterium frigidiphilum	0	0	0	0	0	0	0	0	0	0	0	4272.64	257.571	3658.84	0	0	0	0	0	0	0	0	0	0	0	0	0	0	0	0	0	0	232.9	0	0	0	0	0	0	0	0	0	0	0	0	0	0	0
2_HM_cbin_52	d__Archaea;p__Halobacteriota;c__Methanosarcinia;o__Methanosarcinales;f__Methanosarcinaceae;g__MTP4;s__MTP4 sp9310u	0	0	0	0	0	0	0	0	0	0	0	0	0	0	0	0	0	0	0	0	0	0	0	0	0	0	0	0	0	0	0	0	0	0	0	0	0	0	0	0	0	0	0	0	0	0	0	0
SRR13892589_ct_bin.169	d__Bacteria;p__Proteobacteria;c__Alphaproteobacteria;o__Rhodobacterales;f__Rhodobacteraceae;g__Epibacterium;s__Epibacterium mobile	0	0	0	0	0	0	0	0	0	0	0	0	0	0	0	0	0	0	0	0	0	0	0	0	0	0	19.4918	0	44.3608	293.05	563.217	72.5272	89.7114	0	0	0	169.298	0	0	0	0	0	0	19.0017	25.3812	24.3146	205.927	134.143
SRR13892601_me2_bin.102	d__Bacteria;p__Planctomycetota;c__Phycisphaerae;o__Phycisphaerales;f__SM1A02;g__;s__	0	0	0	0	70.0744	59.063	75.1877	0	0	0	0	0	0	120.377	21.4936	0	0	0	0	0	0	0	0	0	0	0	0	0	0	0	0	0	0	0	0	0	0	0	0	0	0	0	774.37	0	0	0	0	0
RS_17.bin.43	d__Bacteria;p__Bacteroidota;c__Bacteroidia;o__Bacteroidales;f__VadinHA17;g__;s__	0	0	0	0	0	0	0	150.122	249.989	80.5162	219.422	79.1062	0	79.9011	67.0321	86.0423	57.454	60.4411	0	0	180.376	0	102.998	0	88.601	153.67	24.9099	30.4621	0	0	0	0	0	447.695	679.543	603.433	0	440.622	288.27	188.303	214.966	238.036	161.751	64.1121	64.8608	40.3403	31.62	0
S3_bin36	d__Bacteria;p__Latescibacterota;c__Latescibacteria_A;o__4484-107;f__4484-107;g__4484-107;s__	0	0	0	0	78.2781	52.2431	67.0206	66.0893	0	75.5591	40.6627	33.3808	0	107.063	133.32	33.7464	78.7873	76.5917	61.1347	0	0	1255.62	48.3041	56.2292	59.084	0	56.8597	42.5716	52.6462	43.8199	28.8027	0	0	38.3197	32.7586	57.8057	0	17.3905	41.4544	26.4743	115.873	72.5629	86.9876	32.5831	25.5361	49.2694	49.6386	0
SRR13892588_ct_bin.78	d__Bacteria;p__DSWW01;c__DSWW01;o__DSWW01;f__DSWW01;g__;s__	0	0	0	0	0	0	0	32.3953	49.7692	1260.08	105.55	187.429	519.819	101.474	275.238	26.2376	199.294	181.26	385.623	0	30.8236	0	0	0	0	0	146.082	242.381	498.1	602.377	313.119	328.839	0	0	0	0	0	0	0	0	0	0	11.1039	92.103	83.2394	203.688	175.431	0
SRR18920794_ct_bin.61	d__Bacteria;p__Myxococcota;c__Myxococcia;o__SLRQ01;f__;g__;s__	0	0	0	0	0	0	0	0	0	0	0	0	0	0	0	0	0	0	0	0	0	0	0	0	0	0	0	0	0	0	0	0	0	0	0	0	0	0	0	0	0	0	0	30.0904	0	0	0	0
6_MG_cbin_56	d__Bacteria;p__Desulfobacterota;c__Desulfobacteria;o__Desulfatiglandales;f__Desulfatiglandaceae;g__JABMQV01;s__	0	0	0	0	0	0	0	0	0	204.317	342.741	0	108.149	0	0	129.579	0	47.8008	0	0	0	0	0	0	0	0	37.8083	59.0866	58.8121	64.0231	39.7625	0	0	0	0	0	0	0	0	0	0	0	0	237.612	230.71	100.157	78.4765	0
SRR13892600_me2_bin.170	d__Bacteria;p__Planctomycetota;c__Phycisphaerae;o__SM23-33;f__SM23-33;g__;s__	1545.96	0	0	0	73.0283	57.1166	73.3032	0	0	144.62	0	72.8201	0	261.965	136.982	0	97.4381	0	0	0	0	0	0	0	0	0	21.7253	35.7068	32.7678	41.215	0	0	0	163.885	87.6563	53.8633	0	16.5204	117.712	33.0039	169.007	869.819	100.688	37.963	32.5419	0	0	0
SRR13892591_me2_bin.102	d__Bacteria;p__KSB1;c__UBA2214;o__;f__;g__;s__	0	0	0	0	0	0	0	0	0	0	0	0	0	0	0	0	0	0	0	0	0	0	0	0	0	0	0	0	0	0	0	0	1500.47	0	0	0	0	0	0	0	0	0	0	0	0	0	0	53.3381
SRR13892605_me2_bin.186	d__Bacteria;p__Desulfobacterota;c__Desulfobacteria;o__Desulfobacterales;f__Desulfobacteraceae;g__Desulfobacula;s__	0	0	0	0	0	0	0	0	0	119.515	0	0	119.835	0	57.8342	0	31.6217	53.8048	339.31	0	0	0	0	0	0	0	598.093	729.461	371.701	209.919	367.348	281.236	123.183	0	0	0	113.416	0	0	0	0	0	0	170.517	220.363	612.021	1296.44	0
Co_bin241	d__Archaea;p__Asgardarchaeota;c__Lokiarchaeia;o__CR-4;f__SOKP01;g__SOKP01;s__	0	0	0	0	0	0	0	564.792	1467.77	1004.81	1377.36	967.515	725.606	642.134	67.2236	478.01	217.579	239.119	233.853	0	1355.2	235.429	1673.63	4067.54	6767.98	5348.18	506.382	1253.26	592.038	815.198	132.426	98.8483	0	570.593	2024.21	551.742	0	668.536	849.628	548.915	191.896	293.489	475.936	1353.42	1559.58	910.315	1239.25	0
HTR9_me2_bin.86	d__Bacteria;p__Desulfobacterota;c__Desulfobulbia;o__Desulfobulbales;f__Desulfurivibrionaceae;g__;s__	0	0	0	0	0	0	0	195.543	44.2138	475.684	96.0201	94.0234	338.106	175.983	251.529	150.373	117.526	362.809	3624.4	0	0	0	0	0	0	0	315.011	217.706	324.801	362.463	368.201	429.542	0	0	0	0	0	0	0	0	0	0	71.7389	114.76	150.258	231.557	287.083	0
6_MG_cbin_41	d__Archaea;p__Asgardarchaeota;c__Lokiarchaeia;o__CR-4;f__SOKP01;g__SOKP01;s__	0	0	0	0	0	0	0	244.235	768.993	345.516	1446.33	298.27	309.863	185.266	0	777.049	35.6441	85.5716	59.4834	0	540.437	39.6097	319.113	522.052	679.176	899.68	246.204	634.766	239.421	375.984	34.3557	20.2068	0	174.741	706.78	184.131	0	261.449	245.576	198.021	61.7786	119.902	208.381	992.197	984.366	493.675	800.791	0
SRR18936874_me2_bin.16	d__Bacteria;p__Bacteroidota;c__Bacteroidia;o__Bacteroidales;f__GCA-2748055;g__GCA-2748055;s__	0	0	0	0	0	0	71.2765	42.653	0	379.505	47.5506	44.4921	428.848	248.531	375.33	34.8482	210.387	411.457	912.729	0	61.0614	0	0	0	0	0	265.657	285.849	243.554	322.448	234.847	256.482	115.805	0	0	0	0	0	0	0	88.0148	22.5316	40.922	130.411	132.463	235.356	377.671	0
HTR1_ct_bin.211	d__Bacteria;p__Bacteroidota;c__Bacteroidia;o__Bacteroidales;f__4572-128;g__;s__	0	0	0	0	0	0	0	18.1495	148.452	0	1122.82	0	0	34.9171	0	324.51	0	0	0	0	0	0	172.51	142.916	222.38	207.853	24.7597	27.8256	0	0	0	0	0	92.2655	137.522	110.227	0	42.6508	121.096	93.7254	160.142	109.637	209.364	103.121	72.989	31.4284	52.1573	0
3_PE_cbin_13	d__Bacteria;p__Proteobacteria;c__Alphaproteobacteria;o__Rhizobiales;f__Xanthobacteraceae;g__Bradyrhizobium;s__	0	0	0	0	0	0	0	0	0	0	0	0	0	0	0	0	0	0	0	0	0	0	0	0	0	0	0	0	0	0	0	0	0	0	0	0	118.034	0	0	0	0	0	0	0	0	0	0	307.351
7_SB_cbin_249	d__Bacteria;p__Planctomycetota;c__PUPC01;o__JABMSA01;f__;g__;s__	0	0	0	0	0	0	0	40.2205	87.5646	75.2806	70.9646	35.6957	0	0	0	57.7348	0	48.2533	23.1918	0	0	0	94.8635	127.262	106.384	233.149	17.5485	32.0573	0	0	0	0	0	0	0	0	0	0	0	0	0	0	19.0214	47.106	50.501	27.0051	34.0582	0
SRR13892595_me2_bin.16	d__Bacteria;p__Actinobacteriota;c__Actinomycetia;o__Mycobacteriales;f__Mycobacteriaceae;g__Mycobacterium;s__Mycobacterium poriferae	0	0	0	0	0	0	0	0	0	0	0	0	0	0	0	0	0	0	0	0	0	0	0	0	0	0	0	0	0	0	0	0	640.457	0	0	0	880.637	0	0	0	0	0	0	0	0	0	0	651.392
S2_bin42	d__Bacteria;p__Planctomycetota;c__Phycisphaerae;o__Sedimentisphaerales;f__SG8-4;g__CS2-K091;s__	0	0	0	0	0	0	0	729.212	1934.94	1604.51	1139.62	278.185	634.992	163.032	63.0319	1066.52	251.783	511.712	116.829	0	6209.06	0	51.7955	67.8306	89.7026	239.479	81.3899	141.032	137.114	167.001	39.0057	36.772	0	62.8737	133.763	58.9042	0	37.7048	57.6494	76.0983	69.4119	74.791	188.202	345.799	375.102	225.495	163.609	0
HTR9_ct_bin.200	d__Bacteria;p__Latescibacterota;c__Latescibacteria;o__Latescibacterales;f__Latescibacteraceae;g__;s__	0	0	0	0	0	42.0506	51.4004	162.035	170.652	208.756	153.383	30.7672	79.8851	107.751	70.3923	106.288	46.8592	287.904	817.541	0	78.9755	0	0	0	35.636	54.1265	101.841	230.283	123.788	95.5494	42.6681	47.8612	0	0	0	0	0	0	0	0	30.1023	34.1191	48.9226	123.284	95.2586	182.004	154.727	0
SRR13892591_me2_bin.108	d__Bacteria;p__Desulfobacterota;c__Desulfobacteria;o__Desulfobacterales;f__Desulfobacteraceae;g__NBML01;s__	0	0	0	0	0	0	0	0	0	0	0	0	0	0	0	0	0	0	0	0	0	0	0	0	0	0	52.0357	58.029	0	0	65.7146	91.3681	3592.61	0	0	0	1915.77	0	0	0	0	0	0	0	0	0	54.0032	0
Co_bin279	d__Bacteria;p__Planctomycetota;c__Phycisphaerae;o__UBA1845;f__UBA1845;g__;s__	0	0	0	0	73.6111	65.6835	77.5407	0	62.7572	103.35	0	68.8599	0	72.4102	0	0	0	0	0	0	0	1450.77	0	0	0	0	0	0	0	0	0	0	0	0	0	0	0	0	0	0	0	0	31.7271	39.2247	35.5105	30.3523	0	0
SRR19020586_me2_bin.2	d__Bacteria;p__Acidobacteriota;c__Thermoanaerobaculia;o__Thermoanaerobaculales;f__FEB-10;g__;s__	0	0	0	0	311.032	352.711	367.56	74.7776	87.2057	3632.43	172.729	1138.71	3100.89	234.181	417.747	108.9	693.173	1228.57	358.908	617.142	100.234	0	0	0	0	0	213.498	303.343	1429.13	1553.63	497.045	454.794	36.0445	0	0	6.08406	103.13	0	0	0	0	0	19.3018	293.354	385.265	222.533	694.737	0
RS_9.bin.78	d__Bacteria;p__Spirochaetota;c__GWE2-31-10;o__GWE2-31-10;f__GWE2-31-10;g__;s__	0	0	0	0	0	0	0	0	0	0	0	0	0	30.9614	20.7783	0	28.2541	0	54.5202	0	0	0	0	0	0	0	627.342	710.93	496.455	302.792	242.309	189.995	0	0	0	0	0	0	0	0	0	0	12.5658	878.61	1317.73	748.283	720.544	0
RS_12.bin.1	d__Bacteria;p__Bacteroidota;c__Bacteroidia;o__Bacteroidales;f__B18-G4;g__;s__	0	0	0	0	427.36	266.327	377.993	30.1026	25.7375	67.5927	47.0928	0	0	412.89	178.599	0	135.048	33.0192	77.423	0	74.6923	0	0	47.6264	0	0	50.0896	47.9158	73.8722	66.8538	34.2209	30.9091	195.787	22.6964	44.7877	27.8325	0	10.9179	28.4952	67.4426	1682.44	1390.86	443.274	60.6426	35.1088	51.3698	89.6078	0
SRR13892591_vb_S1C11994	d__Bacteria;p__Proteobacteria;c__Gammaproteobacteria;o__Pseudomonadales;f__Oleiphilaceae;g__Marinobacter;s__Marinobacter adhaerens	0	0	0	0	0	0	0	0	0	0	0	0	0	0	0	0	0	0	0	0	0	0	0	0	0	0	0	0	0	0	41.3972	0	2101.81	0	0	0	357.567	0	0	0	0	0	0	0	0	0	0	215.03
S6_bin7	d__Bacteria;p__Desulfobacterota;c__Desulfobacteria;o__Desulfatiglandales;f__Desulfatiglandaceae;g__4484-190-2;s__	0	0	0	0	920.815	922.445	900.686	484.087	209.975	870.292	253.353	350.754	346.822	1113.01	843.236	230.952	556.4	772.698	539.85	0	833.209	365.39	289.921	637.942	988.251	587.273	426.083	352.749	461.552	548.35	361.702	287.458	66.202	233.265	242.839	273.759	0	274.136	381.945	387.61	475.705	415.429	368.504	260.269	251.514	359.891	435.296	0
HTR1_me2_bin.40	d__Bacteria;p__Proteobacteria;c__Alphaproteobacteria;o__Sphingomonadales;f__Sphingomonadaceae;g__Sphingomonas;s__Sphingomonas paucimobilis	0	0	0	0	0	0	0	0	1840.69	826.753	3314.53	2719.23	1324.14	319.189	46.4616	5820.66	71.9261	0	0	0	0	0	0	0	0	0	0	0	0	0	0	0	0	0	0	0	0	0	0	0	0	0	0	0	0	0	0	385.545
SRR18920792_me2_bin.48	d__Archaea;p__Asgardarchaeota;c__Lokiarchaeia;o__CR-4;f__AMARA-1;g__Prometheoarchaeum;s__	0	0	0	0	0	0	0	0	0	55.5892	0	0	186.244	0	61.3856	0	49.1033	0	174.691	0	0	0	0	0	0	0	175.785	112.418	197.115	219.425	166.859	148.577	0	0	14.7515	9.23857	0	0	0	0	130.931	54.4821	26.6551	67.8602	45.0146	114.416	137.259	0
SRR14270297_me2_bin.76	d__Bacteria;p__Acidobacteriota;c__Thermoanaerobaculia;o__UBA5704;f__UBA5704;g__;s__	0	0	0	0	0	0	0	0	0	1874.56	69.8144	485.125	1482.25	50.0943	40.5307	23.1678	219.502	211.232	57.3232	0	0	0	0	0	0	0	25.8552	36.7973	208.904	232.554	77.2566	82.2982	0	0	0	0	39.6236	0	0	0	0	0	0	29.0058	0	27.6864	79.6854	0
SRR13892606_vb_S1C2214	d__Bacteria;p__Proteobacteria;c__Alphaproteobacteria;o__Caulobacterales;f__Caulobacteraceae;g__Caulobacter;s__Caulobacter sp001556515	0	0	0	0	0	0	0	0	0	0	0	0	0	0	0	0	0	0	0	0	0	0	0	0	0	0	0	0	0	0	0	0	130.186	0	0	0	1135.16	0	0	0	0	0	0	0	0	0	0	2400.93
Co_bin39	d__Bacteria;p__Planctomycetota;c__Phycisphaerae;o__Sedimentisphaerales;f__SG8-4;g__NIOZ-UU13;s__	0	0	0	0	0	0	0	1081.9	1172.93	401.747	1418.55	116.5	177.393	92.965	24.4141	1022.41	51.1953	741.082	98.698	0	71.2347	0	375.925	138.471	167.41	254.374	100.553	137.53	84.2399	113.619	46.491	47.9843	0	113.76	208.073	72.4204	0	84.4122	100.603	110.383	152.856	134.085	443.585	332.955	290.113	185.936	183.976	0
SRR18920794_ct_bin.11	d__Bacteria;p__Acidobacteriota;c__UBA890;o__;f__;g__;s__	0	0	0	0	0	0	0	0	0	127.243	0	0	96.0667	0	0	0	0	0	0	0	0	0	0	0	0	0	53.3814	88.854	175.165	58.2824	48.6403	80.7746	0	0	0	0	76.9923	0	0	0	0	0	0	28.9046	0	28.0481	40.5688	0
SRR13892605_me2_bin.9	d__Bacteria;p__Krumholzibacteriota;c__Krumholzibacteria;o__LZORAL124-64-63;f__LZORAL124-64-63;g__;s__	0	0	0	0	0	0	0	0	0	198.986	0	88.0233	204.694	26.9792	29.9264	0	0	70.4899	62.2455	0	0	0	0	0	0	0	102.743	109.148	189.845	174.65	160.049	178.257	0	0	0	0	0	0	0	0	0	0	0	85.0121	84.5477	72.9937	695.147	0
SRR18920794_ct_bin.52	d__Bacteria;p__Gemmatimonadota;c__Gemmatimonadetes;o__Longimicrobiales;f__UBA6960;g__;s__	0	0	0	0	0	0	0	0	0	96.4033	0	0	0	0	0	0	0	0	0	353.296	0	0	0	0	0	0	71.8245	89.4149	174.551	94.5519	38.7192	57.4028	0	0	0	0	0	0	0	0	0	0	0	45.9392	46.3599	45.8205	48.2351	0
7_SB_sbin_3_12	d__Bacteria;p__Desulfobacterota;c__Desulfobacteria;o__Desulfatiglandales;f__Desulfatiglandaceae;g__4484-190-2;s__	0	3220.36	2733.85	2703.47	2436.98	2456.45	2396.95	609.882	306.202	1594.33	230.88	649.53	470.23	1761.54	1598.7	266.704	1078.11	1165.03	509.496	0	1022.08	875.977	318.703	557.284	420.233	484.856	262.501	270.126	504.019	675.767	182.837	158.679	88.1894	124.469	119.034	137.829	0	110.442	158.229	201.522	292.68	244.435	411.543	333.795	273.741	300.498	442.467	0
7_SB_sbin_7_21	d__Bacteria;p__Planctomycetota;c__Phycisphaerae;o__Sedimentisphaerales;f__SG8-4;g__;s__	0	0	0	0	0	0	0	181.788	341.412	143.194	336.217	70.1931	0	30.0676	0	287.995	0	99.6357	0	0	0	53.2292	1301.19	1284.62	625.605	3246.7	45.4562	73.5594	0	71.6444	0	0	0	33.0731	79.9083	32.9063	0	87.1317	44.6446	33.835	44.048	42.0094	94.855	142.683	132.043	88.0489	85.8164	0
SRR13892591_me2_bin.228	d__Bacteria;p__Proteobacteria;c__Gammaproteobacteria;o__Nevskiales;f__Algiphilaceae;g__Algiphilus;s__	0	0	0	0	0	0	0	0	0	0	0	0	0	0	0	0	0	0	0	0	0	0	0	0	0	0	0	0	0	0	0	0	2878.93	0	0	0	233.72	0	0	0	0	0	0	0	0	0	0	356.106
SRR13892599_me2_bin.20	d__Bacteria;p__;c__;o__;f__;g__;s__	0	0	0	0	0	0	0	0	0	0	0	0	0	47.6043	62.7259	0	21.8072	0	0	0	0	0	0	0	0	0	0	0	0	0	0	0	0	17.7178	13.736	13.5562	0	14.3297	0	6.18538	636.142	53.4568	83.9091	0	0	0	0	0
S6_bin28	d__Bacteria;p__Chloroflexota;c__Anaerolineae;o__E26-bin7;f__JACIWR01;g__;s__	0	0	0	0	0	0	0	76.2547	609.79	142.65	413.602	1441.73	71.0785	889.877	47.9563	534.762	56.3131	59.7317	0	0	136.491	128.264	387.418	249.071	3094.65	0	0	29.6546	0	29.6093	0	0	0	854.052	278.029	421.825	0	420.343	283.568	152.028	135.23	369.949	394.214	160.075	122.288	50.8548	44.4578	0
SRR13892590_ct_bin.106	d__Bacteria;p__Desulfobacterota;c__Desulfobacteria;o__Desulfobacterales;f__BuS5;g__;s__	0	0	0	0	0	0	0	0	0	176.279	0	0	408.234	32.0698	41.3999	0	36.451	0	0	0	102.665	0	0	0	0	0	69.4717	59.0582	82.6005	112.107	484.227	1013.65	149.121	0	0	8.03553	57.6995	0	0	0	0	0	0	0	0	53.871	74.4451	0
RS_8.bin.71	d__Bacteria;p__Planctomycetota;c__Phycisphaerae;o__Sedimentisphaerales;f__Anaerohalophaeraceae;g__Anaerohalosphaera;s__	0	0	0	0	0	0	0	0	0	0	0	0	64.4438	0	0	0	18.2689	33.0042	51.3277	0	0	0	0	0	0	0	43.9799	56.9839	51.6335	71.7918	84.5132	386.133	0	0	0	0	0	0	0	0	0	0	0	69.2	307.7	655.841	96.9885	0
8_GM_cbin_4	d__Bacteria;p__Bacteroidota;c__Bacteroidia;o__Bacteroidales;f__GCA-2748055;g__GCA-2748055;s__	0	2073.94	1307.33	1032.01	1047.86	796.113	958.457	0	0	321.688	32.6467	72.1238	429.957	202.7	157.932	0	116.784	69.3309	124.088	0	0	0	0	0	0	0	162.392	117.348	211.807	246.097	217.096	279.665	98.3085	0	0	0	0	0	0	0	42.9489	0	64.9951	74.9833	82.0024	134.785	218.993	0
SRR13892606_ct_bin.197	d__Bacteria;p__Proteobacteria;c__Gammaproteobacteria;o__Burkholderiales;f__Burkholderiaceae;g__Rubrivivax;s__	0	0	0	0	0	0	0	0	0	0	0	0	0	0	0	0	0	0	0	0	0	0	0	0	0	0	0	0	0	0	0	0	517.578	0	0	0	830.192	0	0	0	0	0	0	0	0	0	0	6247.74
SRR19020594_me2_bin.73	d__Bacteria;p__Proteobacteria;c__Alphaproteobacteria;o__Sphingomonadales;f__Sphingomonadaceae;g__Sphingomonas;s__Sphingomonas aquatilis	0	0	0	0	0	0	0	0	0	0	0	0	0	0	0	0	0	0	0	0	0	0	0	0	0	0	0	0	0	0	0	0	0	0	0	0	0	0	0	0	0	0	0	0	0	0	0	254.917
7_SB_sbin_2_39	d__Archaea;p__Asgardarchaeota;c__Lokiarchaeia;o__CR-4;f__AMARA-1;g__Prometheoarchaeum;s__	0	0	0	760.416	777.611	426.924	599.901	113.566	0	181.617	59.7356	48.1142	181.362	101.224	189.047	0	62.814	33.2127	129.794	0	1553.58	60.7246	98.9878	237.675	264.451	823.186	147.253	103.776	146.312	171.832	99.8338	105.435	55.7881	0	35.988	19.963	0	0	0	23.6691	148.318	32.6207	67.7092	88.7727	110.001	126.859	207.35	0
HTR6_ma2_bin.061	d__Bacteria;p__Desulfobacterota;c__Desulfobacteria;o__Desulfobacterales;f__UBA11574;g__;s__	0	0	0	0	740.161	703.224	712.44	2253.61	1329.23	2546.91	3387.38	1260.12	1923.61	1720.81	1161.15	3115.24	1155.25	2529.27	2461.12	0	676.305	0	88.6848	214.335	217.868	132.513	1493.4	1573.9	1228.13	1324.63	1243.06	827.841	0	195.014	232.62	212.543	0	181.234	249.127	270.66	452.941	366.821	1195.63	1978.08	1941.49	2267.8	1596.17	0
ERR3365594_me2_bin.32	d__Bacteria;p__Desulfobacterota;c__Desulfobacteria;o__Desulfobacterales;f__Desulfosarcinaceae;g__Desulfosarcina;s__Desulfosarcina sp002352605	0	5897.95	4501.78	3530.15	3741.36	4489.32	4326.33	0	0	0	0	0	0	0	112.561	0	0	0	0	0	67.5349	0	0	0	0	0	0	0	0	0	0	0	0	0	0	0	0	0	0	0	0	0	0	0	0	0	0	0
SRR13892602_ct_bin.108	d__Bacteria;p__Krumholzibacteriota;c__Krumholzibacteria;o__WVZY01;f__WVZY01;g__;s__	0	0	0	0	0	0	0	36.9927	61.444	173.457	80.91	80.8437	196.276	13.4041	0	40.5704	0	107.51	44.8856	0	0	0	0	0	0	0	68.8813	192.855	238.239	288.111	103.376	125.978	0	0	0	0	0	0	0	0	0	0	0	287.136	220.854	110.839	194.625	0
HTR6_me2_bin.62	d__Bacteria;p__Planctomycetota;c__Planctomycetes;o__Pirellulales;f__UBA11386;g__;s__	0	0	0	0	0	0	0	218.248	660.003	591.376	643.572	214.637	879.245	48.825	0	1225.15	36.8696	456.782	310.285	0	0	0	39.4018	0	0	0	58.4134	99.7542	110.061	154.085	74.1719	101.362	0	0	0	0	0	0	0	0	29.0979	44.2073	102.138	173.339	143.998	90.1143	119.59	0
SRR13892591_me2_bin.206	d__Bacteria;p__Verrucomicrobiota;c__Kiritimatiellae;o__RFP12;f__UBA1067;g__;s__	0	0	0	0	0	0	0	0	0	0	0	0	0	0	0	0	0	0	0	0	0	0	0	0	0	0	0	0	0	0	0	0	1309.58	0	0	0	176.234	0	0	0	0	0	0	0	0	0	0	60.8669
SRR14270297_me2_bin.22	d__Bacteria;p__Bacteroidota;c__Bacteroidia;o__Flavobacteriales;f__Flavobacteriaceae;g__QNYL01;s__	0	0	0	0	0	45.52	60.5791	0	0	613.107	52.849	126.764	836.681	170.809	138.647	0	200.437	0	178.039	0	0	0	0	0	0	0	187.868	127.155	178.034	202.048	265.856	194.168	288.058	0	0	0	690.758	0	0	0	65.6374	51.5875	113.921	88.322	88.2763	152.814	192.489	0
7_SB_sbin_5_25	d__Bacteria;p__Armatimonadota;c__UBA5377;o__UBA5377;f__UBA11051;g__UBA11051;s__	0	0	0	0	0	28.6442	34.8472	0	31.9314	0	0	71.3249	0	63.7642	14.8013	0	31.8479	0	0	0	0	21.9311	64.7453	1073.51	123.05	118.854	0	0	0	0	0	0	0	25.0918	19.3296	38.85	0	0	0	0	24.9522	8.28264	27.0426	0	0	0	0	0
SRR18936874_ct_bin.39	d__Archaea;p__Asgardarchaeota;c__Lokiarchaeia;o__CR-4;f__SOKP01;g__SOKP01;s__	0	0	0	0	418.094	237.697	336.177	149.079	198.999	201.551	216.272	556.458	86.8318	625.933	329.403	79.961	187.774	31.9562	27.3326	0	2269.95	198.152	1468.29	2291.2	3696.63	5232.7	53.161	113.87	57.4648	72.0298	0	0	0	413.955	632.574	220.725	0	188.481	248.986	335.35	220.182	220.532	499.291	151.791	172.125	91.5024	132.896	0
SRR13892591_me2_bin.239	d__Bacteria;p__Spirochaetota;c__Spirochaetia;o__B11-G9;f__B11-G9;g__;s__	0	0	0	0	0	0	0	0	0	0	0	0	0	0	26.6409	0	0	76.2059	127.712	0	0	0	0	0	0	0	95.0301	124.294	71.4104	56.9656	153.476	256.335	1750.65	0	0	0	127.793	0	0	0	23.5302	0	0	54.1515	50.1202	86.6419	166.492	118.496
SRR18936875_me2_bin.35	d__Bacteria;p__Bacteroidota;c__Bacteroidia;o__Bacteroidales;f__F082;g__JAADID01;s__	0	0	0	0	0	209.645	226.742	0	0	310.001	0	44.104	139.728	388.767	506.444	0	285.2	161.559	481.364	0	0	0	0	0	0	0	475.255	222.738	288.275	332.67	508.943	396.905	354.581	0	46.4255	0	203.898	0	0	0	157.922	0	149.121	0	0	188.167	175.245	0
HTR5_stLFR_bin.19	d__Bacteria;p__Desulfobacterota;c__Desulfobacteria;o__C00003060;f__C00003060;g__C00003060;s__C00003060 sp001751085	0	0	0	0	1729.96	1871.85	1772.84	392.959	118.781	723.299	157.091	237.688	206.367	1035.08	5043.69	125.672	2897.74	440.783	423.288	0	200.271	0	0	0	0	0	499.063	249.83	342.939	409.445	542.719	412.389	0	254.538	183.272	202.042	0	151.019	192.476	146.921	362.981	359.633	364.062	124.261	129.981	236.303	239.694	0
2_HM_cbin_34	d__Bacteria;p__Proteobacteria;c__Gammaproteobacteria;o__Beggiatoales;f__Beggiatoaceae;g__DRQV01;s__	0	0	0	0	0	0	0	0	0	0	0	0	0	0	0	0	0	0	0	0	0	0	0	0	0	0	0	0	0	0	0	0	0	0	0	0	299.595	0	0	0	0	0	0	0	0	0	0	0
HTR4_ct_bin.44	d__Bacteria;p__Spirochaetota;c__Spirochaetia;o__Spirochaetales_C;f__SLST01;g__;s__	0	0	0	0	0	0	0	34.0752	0	60.6213	38.7046	0	0	749.445	32.4203	0	22.852	125.987	67.0169	0	0	0	0	0	0	0	76.8701	64.5868	68.3438	73.9956	39.0141	60.3101	0	0	0	0	0	0	0	0	40.2398	12.8987	31.6804	59.593	59.4476	87.2269	82.5812	0
SRR18920792_me2_bin.31	d__Bacteria;p__Acidobacteriota;c__Thermoanaerobaculia;o__Thermoanaerobaculales;f__FEB-10;g__;s__	0	0	0	0	94.371	106.57	112.536	0	0	124.213	0	0	337.278	53.7193	185.25	0	114.994	84.6933	41.7697	0	0	0	0	0	0	0	35.162	30.5879	109.983	94.2717	51.1693	60.6125	142.108	0	0	0	0	0	0	0	8.28254	0	0	0	28.4279	24.7067	50.1574	0
Co_bin11	d__Bacteria;p__Bacteroidota;c__Bacteroidia;o__Bacteroidales;f__GCA-2711565;g__;s__	0	0	0	0	0	0	0	37.2022	0	0	0	0	0	216.26	87.5153	0	42.2995	0	0	0	0	0	0	865.841	1092.93	1205.54	0	0	0	37.8187	0	0	0	58.5597	25.6685	25.7113	0	43.9556	20.6842	18.9998	70.245	125.463	54.7952	0	0	0	0	0
RS_12.bin.19	d__Bacteria;p__Mcinerneyibacteriota;c__;o__;f__;g__;s__	0	0	0	0	0	0	0	342.826	16.5871	42.4352	45.9973	42.1604	0	245.499	24.201	16.4131	42.0794	96.0275	54.7643	0	0	0	0	0	0	0	34.5603	72.3636	62.8631	93.6613	23.1054	21.1591	0	0	11.2077	10.2414	0	0	0	15.7785	110.501	611.199	68.2327	51.4298	27.0414	80.5772	236.881	0
SRR18936875_ct_bin.75	d__Bacteria;p__Krumholzibacteriota;c__Krumholzibacteria;o__LZORAL124-64-63;f__LZORAL124-64-63;g__LZORAL124-64-63;s__	0	0	0	0	80.292	73.6093	83.3892	0	0	364.855	0	84.4356	1815.76	47.6607	314.566	0	153.181	31.1063	154.087	0	47.2513	0	0	0	0	0	235.778	291.456	899.843	427.75	356.001	783.745	82.6358	0	0	0	164.158	0	0	0	0	0	9.33588	107.753	55.4868	142.491	226.665	0
6_MG_sbin_29_18	d__Archaea;p__Asgardarchaeota;c__Thorarchaeia;o__Thorarchaeales;f__Thorarchaeaceae;g__MP8T-1;s__	0	0	0	0	0	0	0	182.979	433.616	164.774	281.275	232.722	152.175	110.963	113.292	252.249	72.0085	127.972	61.3429	0	238.823	0	142.098	100.019	68.9803	0	69.0294	103.153	89.4471	82.6721	110.519	0	0	69.3904	119.217	49.1086	0	43.4305	94.4607	113.324	81.3657	76.2202	116.867	213.054	199.209	136.315	149.758	0
SRR18936876_me2_bin.40	d__Bacteria;p__Planctomycetota;c__Brocadiae;o__Brocadiales;f__Scalinduaceae;g__DRGJ01;s__	0	0	0	0	0	0	0	583.324	277.275	246.17	2148.69	799.807	1585.72	336.53	0	1528.78	0	640.871	1327.97	3367	0	0	0	0	0	0	828.425	900.296	1110.63	1230.44	1082.15	723.294	0	0	0	0	0	0	0	0	156.018	131.68	401.979	686.356	692.204	979.595	991.674	0
SRR14270297_me2_bin.65	d__Bacteria;p__Proteobacteria;c__Alphaproteobacteria;o__Rhodobacterales;f__Rhodobacteraceae;g__NORP181;s__	0	0	0	0	0	0	0	0	0	0	0	0	176.516	0	45.8682	0	16.434	0	0	0	0	0	0	0	0	0	13.8042	17.8004	63.6801	25.9098	0	33.5921	49.5828	0	0	0	206.15	0	0	0	17.0166	0	9.24061	0	0	0	0	89.1008
HTR9_ma2_bin.045	d__Archaea;p__Halobacteriota;c__Methanosarcinia;o__Methanosarcinales;f__Methanosarcinaceae;g__;s__	0	0	0	0	0	0	0	1530.79	0	285.624	252.492	105.307	412.41	377.938	246.49	671.098	164.631	2657.9	4115.54	0	0	0	0	0	0	0	1263.93	2659.46	1860.15	2245.04	1088.95	772.814	0	71.7109	82.6216	52.8135	0	49.4406	92.8191	130.741	312.812	174.591	382.859	1757.79	1720.7	1301.06	1057.16	0
SRR13892592_vb_S1C7652	d__Bacteria;p__Firmicutes_F;c__Halanaerobiia;o__DY22613;f__DY22613;g__;s__	0	0	0	0	0	0	0	0	0	0	0	0	0	0	0	0	0	0	0	0	0	0	0	0	0	0	0	0	0	0	0	0	0	1252.47	9.72536	0	0	0	0	0	0	0	0	0	0	0	0	0
SRR13892590_me2_bin.95	d__Bacteria;p__Desulfobacterota_C;c__Deferrisomatia;o__Deferrisomatales;f__Deferrisomataceae;g__;s__	0	0	0	0	0	0	0	0	0	207.059	0	0	253.172	0	26.4037	0	0	0	0	0	0	0	0	0	0	0	214.719	336.067	263.596	319.827	503.949	828.996	0	0	0	0	0	0	0	0	0	0	0	105.775	44.0931	58.7784	116.262	0
HTR5_stLFR_bin.45	d__Bacteria;p__Proteobacteria;c__Gammaproteobacteria;o__Chromatiales;f__Sedimenticolaceae;g__Endoriftia;s__	0	0	0	0	178.982	192.079	195.802	0	0	349.299	0	134.443	517.363	186.327	1702.3	0	350.873	0	0	0	0	0	0	0	0	0	0	0	0	0	0	0	0	0	0	0	0	0	0	0	0	0	0	0	0	0	0	0
SRR12623517_ma2_bin.128	d__Archaea;p__Asgardarchaeota;c__Thorarchaeia;o__Thorarchaeales;f__Thorarchaeaceae;g__MP8T-1;s__	0	0	0	0	0	0	0	205.936	309.008	277.374	200.7	233.539	163.528	147.849	277.815	163.89	398.183	174.191	95.2165	0	916.185	0	257.518	490.541	117.797	98.0748	96.2399	114.576	99.527	96.626	72.1217	102.033	0	149.11	145.604	130.014	0	109.629	133.885	131.792	143.12	122.339	220.238	160.797	163.094	149.199	154.471	0
SRR19020587_me2_bin.18	d__Bacteria;p__Bacteroidota;c__Ignavibacteria;o__Ignavibacteriales;f__Ignavibacteriaceae;g__BMS3ABIN03;s__	0	0	0	0	0	191.382	215.974	666.256	162.59	3133.36	374.985	624.667	1734.51	533.242	636.562	142.933	505.602	711.41	1934.93	1120.59	234.39	0	77.0145	116.252	116.775	166.135	1832.61	1419.19	2433.43	2239.88	2832.33	1988.72	183.656	0	50.4376	39.9141	103.792	0	0	51.6628	168.896	105.159	320.587	587.68	691.054	1320.54	1502.9	0
HTR1_me2_bin.62	d__Bacteria;p__Planctomycetota;c__Planctomycetes;o__Pirellulales;f__UBA1268;g__CACORA01;s__	0	0	0	0	0	0	0	101.352	603.926	249.532	754.73	151.799	408.648	57.4076	21.9355	1035.35	36.9461	299.7	57.6258	0	0	0	0	0	0	0	24.1788	31.0945	57.966	113.427	21.257	31.5981	0	0	0	9.69889	0	0	16.6925	20.2307	101.531	182.865	136.022	233.971	88.0422	31.4565	49.7355	0
SRR19020586_me2_bin.25	d__Bacteria;p__Proteobacteria;c__Gammaproteobacteria;o__Xanthomonadales;f__SZUA-36;g__;s__	0	0	0	0	0	0	0	95.8124	107.585	4094.26	213.948	1517.59	2981.75	111.835	106.593	68.2977	284.396	415.359	430.236	2587.52	145.744	0	0	0	0	0	192.142	287.21	1685.88	1145.28	1005.8	556.903	0	0	0	0	219.573	0	0	0	0	0	34.6021	161.429	91.8771	159.224	302.127	0
SRR13892591_me2_bin.201	d__Bacteria;p__Bacteroidota;c__Bacteroidia;o__Bacteroidales;f__UBA12481;g__;s__	0	0	0	0	0	0	0	0	0	0	0	0	0	0	0	0	0	0	29.1446	0	0	0	0	0	0	0	33.3746	30.7416	36.6472	32.0256	51.9922	63.6532	1779.43	0	0	0	0	0	0	0	0	0	0	26.1461	25.5334	39.8076	46.221	122.714
SRR13892591_me2_bin.218	d__Bacteria;p__Krumholzibacteriota;c__Krumholzibacteria;o__LZORAL124-64-63;f__LZORAL124-64-63;g__LZORAL124-64-63;s__	0	0	0	0	147.451	129.766	148.802	0	0	443.256	27.2452	133.59	2662.9	87.3334	593.246	0	295.987	53.0008	187.176	0	0	0	0	0	0	0	221.179	167.161	652.41	360.455	308.227	623.046	4302.3	0	0	0	308.126	0	0	0	0	0	12.6154	63.7579	38.4181	102.879	183.353	124.808
SRR13892602_me2_bin.141	d__Bacteria;p__Gemmatimonadota;c__Gemmatimonadetes;o__Gemmatimonadales;f__GWC2-71-9;g__WVYX01;s__	0	0	0	0	0	0	0	66.9858	142.212	648.092	332.931	154.318	462.293	24.3455	0	132.232	0	366.19	129.854	280.643	0	0	0	0	0	0	144.8	341.16	342.078	403.571	144.163	135.948	0	0	0	0	0	0	0	0	0	0	0	551.793	393.148	259.492	377.97	0
7_SB_cbin_165	d__Bacteria;p__Armatimonadota;c__UBA5377;o__UBA5377;f__UBA5352;g__;s__	0	0	0	0	0	0	0	14.9878	181.841	139.177	43.0631	219.411	75.5107	37.5478	0	114.651	46.7882	354.461	0	0	382.816	0	187.233	53.825	170.691	231.926	0	0	0	0	0	0	0	0	16.9395	0	0	7.29575	0	0	0	0	42.2953	42.6316	24.1301	0	25.1237	0
SRR13892591_me2_bin.172	d__Bacteria;p__Bacteroidota;c__Bacteroidia;o__Flavobacteriales;f__UBA1820;g__;s__	0	0	0	0	0	0	0	0	0	0	0	0	0	0	33.5318	0	0	0	0	0	0	0	0	0	0	0	0	0	0	0	0	0	14121.2	0	0	0	3187.2	0	0	0	0	0	0	0	0	0	0	1707.21
RS_16.bin.45	d__Bacteria;p__Cloacimonadota;c__Cloacimonadia;o__JGIOTU-2;f__JGIOTU-2;g__;s__	0	0	0	0	0	0	0	0	0	0	0	0	0	0	0	0	0	0	0	0	0	0	0	0	0	0	0	0	0	0	0	0	0	1556.91	510.662	844.98	0	1777.66	236.354	129.249	57.1076	51.2	29.569	0	0	0	0	0
HTR7_me2_bin.65	d__Bacteria;p__Desulfobacterota;c__Desulfobacteria;o__Desulfobacterales;f__QNYZ01;g__QNYZ01;s__	0	0	0	0	461.774	485.527	486.17	100.579	85.6076	2272.84	253.596	448.684	1012.61	614.655	1682.73	86.7681	1310.29	318.935	658.522	0	151.66	0	0	0	0	0	294.577	262.342	456.177	477.357	394.045	355.264	108.068	0	0	0	175.593	0	0	0	0	0	54.3927	130.627	124.2	264.298	273.259	0
SRR19020587_me2_bin.16	d__Bacteria;p__Acidobacteriota;c__Thermoanaerobaculia;o__Thermoanaerobaculales;f__FEB-10;g__;s__	0	0	0	0	189.892	216.249	249.89	86.6389	78.3584	2423.15	147.203	777.905	2164.74	180.34	309.907	121.541	516.947	1517.37	511.279	494.109	68.546	0	0	0	0	0	291.906	404.25	1465.18	1412.29	438.429	399.959	0	0	0	0	69.5606	0	0	0	0	0	17.6918	385.295	565.409	298.737	836.3	0
HTR9_me2_bin.31	d__Bacteria;p__Bacteroidota;c__Bacteroidia;o__Bacteroidales;f__Marinifilaceae;g__Ancylomarina;s__	0	0	0	0	0	0	0	0	0	0	0	0	0	34.7058	831.769	0	0	0	1302.5	0	192.055	0	0	0	0	0	43.1043	0	0	0	0	0	0	0	9.21536	9.4954	0	12.316	0	0	19.0865	0	15.1096	0	0	0	0	0
8_GM_sbin_oily_48	d__Bacteria;p__Spirochaetota;c__Spirochaetia;o__Spirochaetales_C;f__SLST01;g__;s__	0	0	0	0	565.204	481.293	561.423	21.0261	0	66.9225	25.4221	0	0	59.3368	35.4853	0	23.2044	88.8908	49.5458	0	0	0	0	0	0	0	47.499	45.4327	46.0301	48.3713	30.0458	47.4166	0	0	0	0	0	0	0	0	38.5799	0	21.6181	44.9565	39.669	60.1104	59.6519	0
SRR13892588_me2_bin.139	d__Bacteria;p__Proteobacteria;c__Gammaproteobacteria;o__Woeseiales;f__Woeseiaceae;g__JAACFE01;s__	0	0	0	0	0	0	0	20.758	29.9819	1239.76	94.3896	756.402	1754.78	0	0	0	0	147.573	283.123	3066.67	0	0	0	0	0	0	519.319	879.174	4093.06	3160.57	2832.27	3683.52	0	0	0	0	0	0	0	0	0	0	0	193.83	47.005	483.443	448.294	0
3_PE_cbin_16	d__Archaea;p__Asgardarchaeota;c__Lokiarchaeia;o__CR-4;f__SOKP01;g__SOKP01;s__SOKP01 sp005222975	0	0	0	732.311	706.232	404.115	569.38	468.614	585.09	429.508	656.417	1547.45	207.044	1707.63	357.401	236.899	289.921	72.0583	50.0594	141.273	5191.49	287.069	2332.08	4938.12	9835.98	9973.48	114.437	269.196	120.164	150.301	19.7406	0	0	1355.52	2775.98	1064.45	0	719.44	1059.85	1177.99	692.338	773.585	1718.09	376.244	429.984	226.239	309.253	0
HTR9_me2_bin.21	d__Bacteria;p__Desulfobacterota;c__Desulfobacteria;o__Desulfobacterales;f__ETH-SRB1;g__B13-G4;s__	0	0	0	0	627.593	546.723	564.738	2278.55	128.581	817.123	1117.26	195.984	325.69	2820.17	1214.83	777.314	793.071	2169.07	8481.7	0	183.472	0	86.6457	166.502	159.816	113.091	2872.1	2044.67	1921.8	1969.18	2818.66	1789.28	0	236.767	277.128	295.408	0	215.924	301.782	335.771	995.956	543.151	1245.67	860.003	860.156	1972.46	1433.54	0
RS_1.bin.27	d__Bacteria;p__Myxococcota;c__XYA12-FULL-58-9;o__XYA12-FULL-58-9;f__XYA12-FULL-58-9;g__;s__	0	0	0	0	0	0	0	0	0	0	0	0	0	0	0	0	0	0	0	0	0	0	0	0	0	0	19.8149	0	0	30.7996	296.504	991.985	0	0	0	0	0	0	0	0	0	0	0	0	0	14.1622	81.7525	0
HTR8_me2_bin.96	d__Bacteria;p__Acidobacteriota;c__Thermoanaerobaculia;o__Thermoanaerobaculales;f__FEB-10;g__;s__	0	0	0	0	0	0	62.767	86.455	96.356	1785.14	169.093	692.481	1585.68	183.607	189.217	126.139	300.605	1189.87	292.477	590.918	39.5121	0	0	0	0	0	182.45	292.779	1336.85	1338.64	336.5	289.754	0	0	0	0	0	0	0	0	0	0	20.1712	380.969	586.712	226.233	851.787	0
SRR13892589_vb_S1C9423	d__Bacteria;p__Proteobacteria;c__Gammaproteobacteria;o__Pseudomonadales;f__Pseudomonadaceae;g__Pseudomonas_D;s__Pseudomonas_D aestusnigri	0	0	0	0	0	0	0	0	0	0	0	0	0	0	0	0	0	0	34.0615	0	0	0	0	0	0	0	62.455	40.5455	53.4729	356.126	1176.52	253.031	93.7768	0	0	0	386.854	0	0	0	0	0	0	33.9491	29.4002	81.5322	386.33	288.81
SRR13892606_me2_bin.9	d__Bacteria;p__Actinobacteriota;c__Actinomycetia;o__Propionibacteriales;f__Nocardioidaceae;g__Aeromicrobium;s__	0	0	0	0	0	0	0	0	0	0	0	0	0	0	0	0	0	0	0	0	0	0	0	0	0	0	0	0	0	0	0	0	38.9102	0	0	0	1526.76	0	0	0	0	0	0	0	0	0	0	8168.25
SRR19020596_me2_bin.28	d__Bacteria;p__Desulfobacterota;c__Desulfobacteria;o__Desulfatiglandales;f__Desulfatiglandaceae;g__JACNIU01;s__	0	0	0	0	1421.8	1617.14	1485.46	659.643	399.852	1563.8	402.218	515.161	850.779	1303.88	1687.04	326.595	1247.82	963.901	502.956	0	758.433	0	59.1877	115.149	429.422	144.999	447.008	410.171	622.553	701.119	403.878	313.064	59.516	166.246	183.154	238.793	56.3924	224.647	314.848	327.29	470.438	512.797	497.125	364.598	364.867	414.201	533.89	0
SRR19020584_ct_bin.22	d__Bacteria;p__Poribacteria;c__DTPJ01;o__DTPJ01;f__;g__;s__	0	0	0	0	0	0	0	266.031	603.794	332.842	254.028	97.0819	156.49	56.7253	155.696	72.017	170.54	74.4631	61.839	0	293.411	0	0	0	0	0	44.4617	48.1498	0	0	0	0	0	0	17.3226	0	0	0	0	0	51.9868	39.6195	117.26	0	0	0	48.697	0
Co_bin8	d__Bacteria;p__Zixibacteria;c__MSB-5A5;o__GN15;f__FEB-12;g__;s__	0	0	0	0	147.614	117.629	143.524	82.5091	133.964	0	95.5971	0	0	50.6662	40.3038	174.224	37.6311	56.0588	0	0	79.2519	7504.07	428.02	343.875	118.99	0	0	0	0	0	0	0	0	17.2132	18.085	11.6282	0	32.2257	53.6968	21.7453	93.3998	86.3543	65.8919	73.5566	37.2527	28.2085	0	0
8_GM_cbin_54	d__Bacteria;p__Planctomycetota;c__Planctomycetes;o__Pirellulales;f__UBA11386;g__;s__	22427.5	0	0	0	0	0	50.9792	0	80.2409	124.43	0	65.0984	161.497	44.8529	35.6539	80.505	0	54.0117	0	0	0	0	99.8295	249.218	96.6215	93.503	0	0	0	0	0	0	0	107.694	36.6602	26.6803	0	9.13354	27.3329	69.3778	0	0	0	0	0	0	0	0
SRR13892589_ct_bin.132	d__Bacteria;p__Spirochaetota;c__Spirochaetia;o__B11-G9;f__B11-G9;g__;s__	0	0	0	0	0	0	0	0	0	0	0	0	0	0	36.7095	0	0	86.0487	168.776	0	0	0	0	0	0	0	136.938	132.419	83.1574	93.6333	682.574	1238.38	252.92	0	0	0	100.36	0	0	0	16.8044	0	0	65.1212	54.9389	101.574	330.474	0
7_SB_cbin_6	d__Bacteria;p__Desulfobacterota;c__Desulfobacteria;o__Desulfatiglandales;f__B25-G16;g__B33-G16;s__	0	0	0	0	0	0	0	119.808	367.726	168.367	285.608	399.996	0	369.598	128.926	311.73	105.221	53.3981	0	0	418.107	4086.27	203.141	87.6961	74.9333	0	0	0	0	0	0	0	0	494.393	375.12	391.815	0	300.76	339.619	262.724	362.089	730.255	634.995	96.8819	86.302	56.5574	0	0
HTR5_stLFR_bin.4	d__Bacteria;p__Proteobacteria;c__Gammaproteobacteria;o__SZUA-229;f__SZUA-229;g__GCA-2746365;s__	0	5581.26	2299.67	1192.15	1444.17	1288.34	1342.14	147.21	93.5155	2428.37	84.0723	340.909	4242.38	1093	14275.6	38.2413	5661.49	175.231	370.022	310.77	156.073	0	0	0	0	0	370.285	199.535	281.857	486.483	1192.95	2181.21	168.318	0	56.4934	47.5406	1227.09	0	0	35.0892	61.6855	36.9381	139.744	50.2116	77.6718	152.185	430.04	0
7_SB_sbin_7_22	d__Bacteria;p__Desulfobacterota;c__Desulfobacteria;o__Desulfobacterales;f__Desulfobacteraceae;g__Desulfobacula;s__	0	0	0	0	0	0	163.659	0	0	84.2111	32.2216	0	111.964	0	55.1784	0	32.391	0	252.057	0	65.2706	0	53.3567	292.928	1050.57	3883.93	535.941	455.803	215.085	171.971	415.015	448.758	200.41	0	0	0	196.776	0	0	0	0	0	0	157.748	184.186	249.723	359.215	0
SRR18936872_ct_bin.1	d__Bacteria;p__Spirochaetota;c__Spirochaetia;o__B11-G9;f__B11-G9;g__;s__	0	0	0	0	334.728	211.085	275.985	20.1287	0	44.0541	35.3583	0	0	36.9183	64.9368	30.9111	26.9062	330.171	483.12	0	62.9232	0	0	0	0	0	303.775	439.829	231.875	155.523	189.039	178.416	80.2091	0	12.3202	0	0	0	0	0	60.6114	18.9995	32.9651	188.78	169.075	293.868	347.804	0
8_GM_cbin_56	d__Bacteria;p__Desulfobacterota;c__SM23-61;o__UBA8473;f__UBA8473;g__;s__	0	9094.56	6168.99	6252.07	4828.38	4762.29	4491.26	0	0	142.752	0	0	0	152.351	145.906	0	102.748	0	0	0	0	0	0	0	0	0	0	0	0	0	0	0	0	0	0	0	0	0	0	0	0	0	58.4074	0	0	0	0	0
SRR14270297_ct_bin.59	d__Bacteria;p__Verrucomicrobiota;c__Verrucomicrobiae;o__Verrucomicrobiales;f__DEV007;g__;s__	0	0	0	0	0	0	0	0	0	76.9105	0	0	124.89	0	0	0	19.1224	0	0	0	0	0	0	0	0	0	0	0	0	0	0	0	0	0	0	0	0	0	0	0	0	0	0	0	0	0	0	0
SW_4.bin.13	d__Bacteria;p__Proteobacteria;c__Gammaproteobacteria;o__Nevskiales;f__Oceanococcaceae;g__Abyssibacter;s__	0	0	0	0	0	0	0	0	0	0	0	0	0	0	0	0	0	0	0	0	0	0	0	0	0	0	0	0	0	0	0	0	3186.54	0	0	0	191.054	0	0	0	0	0	0	0	0	0	0	151.776
7_SB_cbin_126	d__Bacteria;p__Bacteroidota;c__Bacteroidia;o__Bacteroidales;f__JAADJA01;g__JAADJA01;s__	0	0	0	0	0	0	0	0	0	48.7804	33.4448	0	0	94.7993	105.859	0	48.7479	0	0	0	0	0	0	1755.1	0	0	0	0	0	45.8574	0	0	0	0	19.6135	13.9257	0	0	0	0	65.2145	0	39.5453	41.3108	0	0	50.4221	0
SRR13892595_me2_bin.128	d__Bacteria;p__Myxococcota;c__Polyangia;o__Polyangiales;f__SG8-38;g__;s__	0	0	0	0	0	0	0	0	0	0	0	0	0	0	23.8369	0	0	0	0	0	0	0	0	0	0	0	0	0	0	0	0	0	98.6927	0	0	0	1789.69	0	0	0	0	0	0	0	0	0	0	0
SRR18936875_me2_bin.15	d__Bacteria;p__Desulfobacterota;c__Desulfobacteria;o__C00003060;f__C00003060;g__;s__	0	0	0	0	724.259	791.07	752.771	144.488	68.1422	364.048	101.626	142.901	195.302	407.443	714.957	76.3557	416.748	177.689	156.057	0	0	0	0	0	0	0	191.025	129.227	175.462	226.231	171.28	161.101	0	91.7379	56.0415	79.4868	0	0	0	0	145.362	151.868	142.611	71.571	69.6981	102.074	110.373	0
SRR13892601_vb_S1C22761	d__Bacteria;p__Proteobacteria;c__Alphaproteobacteria;o__UBA8366;f__;g__;s__	0	0	0	0	0	0	0	37.0153	0	86.2103	146.266	100.319	106.866	0	0	0	0	73.9441	36.2146	902.606	0	0	0	0	0	0	90.967	215.947	165.626	122.574	40.9854	55.9771	0	0	11.6233	14.8475	0	8.11588	21.0972	0	16.9104	39.1554	360.84	224.881	248.265	131.529	534.67	0
6_MG_cbin_89	d__Bacteria;p__Desulfobacterota;c__Desulfobacteria;o__Desulfatiglandales;f__B25-G16;g__B33-G16;s__	0	0	0	0	0	0	0	366.13	991.158	278.292	356.552	654.989	118.671	452.055	154.957	467.361	125.783	198.591	67.5277	0	217.684	0	0	0	0	0	54.7383	73.6307	74.8477	92.9753	0	0	0	103.094	84.2418	70.8372	0	73.1904	113.38	166.252	171.315	241.04	453.888	193.68	182.442	113.656	106.225	0
RS_12.bin.45	d__Bacteria;p__Desulfobacterota_F;c__Desulfuromonadia;o__Desulfuromonadales;f__Geopsychrobacteraceae;g__Malonomonas;s__Malonomonas sp013138655	0	0	0	0	0	0	0	0	24.052	0	34.3029	121.059	0	55.1135	48.8681	0	64.7989	0	0	0	0	0	0	0	0	0	0	0	0	0	0	0	0	0	23.9842	32.7369	0	8.62129	0	17.9265	720.491	1210.26	139.922	0	0	0	0	0
HTR12_ct_bin.59	d__Archaea;p__Thermoplasmatota;c__Thermoplasmata;o__DTKX01;f__;g__;s__	0	0	0	0	0	0	0	86.0118	105.675	2162.91	118.746	88.309	350.781	23.2676	0	46.0475	24.2093	303.892	98.579	0	0	0	0	0	34.3738	0	41.0802	128.362	125.731	176.845	46.8219	25.5902	0	9.54141	29.4822	7.70582	0	25.5717	20.0537	0	12.3617	26.0327	51.8592	87.2645	66.7678	95.5532	108.4	0
RS_8.bin.19	d__Bacteria;p__Bacteroidota;c__Bacteroidia;o__Bacteroidales;f__GCA-2748055;g__GCA-2748055;s__	0	0	0	0	0	0	0	49.4998	72.4334	575.114	85.2976	87.9014	294.209	163.363	166.467	102.617	130.277	867.863	828.825	0	119.177	0	0	0	0	0	497.02	431.821	708.362	444.76	217.017	253.304	0	0	0	0	0	0	0	0	0	0	16.4116	319.648	381.418	1376.03	1058.42	0
SRR13892591_me2_bin.21	d__Bacteria;p__Bacteroidota;c__Bacteroidia;o__Bacteroidales;f__UBA1556;g__4572-112;s__	0	0	0	0	0	0	0	0	0	0	0	0	0	0	24.9884	0	0	0	0	0	0	0	0	0	0	0	0	0	0	0	0	0	6901.91	0	0	0	2318.05	0	0	0	0	0	0	0	0	0	0	546.431
SRR14270297_ct_bin.178	d__Bacteria;p__Firmicutes_A;c__Clostridia_A;o__Christensenellales;f__UMGS416;g__;s__	0	0	0	0	0	0	0	0	0	0	0	0	0	0	0	0	0	0	0	0	0	0	0	0	0	0	0	0	0	0	0	0	0	0	0	0	0	0	0	0	0	0	0	0	0	0	0	0
SRR7716470_me2_bin.45	d__Archaea;p__Asgardarchaeota;c__Lokiarchaeia;o__CR-4;f__SOKP01;g__SOKP01;s__	0	0	0	0	0	0	71.0489	647.823	1799.11	1086.02	2022.58	1105.96	866.743	638.606	47.72	762.791	161.238	261.034	226.203	186.838	1880.09	181.655	2481.41	4167.35	4450.76	9104.33	673.082	1968.95	863.861	1245.71	163.048	116.798	0	702.074	2410.13	682.938	0	731.597	1050.46	616.467	187.767	324.345	550	2139.96	2424.07	1224.09	1967.4	0
3_PE_cbin_18	d__Archaea;p__Asgardarchaeota;c__Heimdallarchaeia;o__UBA460;f__UBA460;g__;s__	0	0	0	0	0	0	0	99.833	111.714	53.5444	333.763	0	0	87.4505	38.5185	255.492	47.0515	74.5542	23.6264	0	109.193	0	192.389	222.2	0	0	38.0223	49.0597	0	0	0	0	0	49.962	48.425	27.3662	0	91.3665	47.777	81.0484	83.4531	127.691	203.872	185.255	173.789	111.308	143.338	0
SRR18920792_me2_bin.66	d__Bacteria;p__Bacteroidota;c__Bacteroidia;o__Bacteroidales;f__B18-G4;g__B18-G4;s__	0	0	0	0	371.104	276.337	343.806	928.667	34.2144	201.683	60.6941	54.8744	78.0423	331.814	867.404	85.4877	416.131	1031.79	970.97	0	97.2355	0	0	0	0	0	785.114	491.413	568.962	520.031	624.961	321.988	132.181	0	31.8788	22.7209	0	0	0	45.4127	208.103	88.8333	265.221	298.326	328.245	661.257	575.112	0
SRR18920790_me2_bin.64	d__Archaea;p__Thermoplasmatota;c__Thermoplasmata;o__DTKX01;f__;g__;s__	0	0	0	0	0	0	0	78.4082	149.341	276.942	65.1272	121.913	123.786	29.9925	0	56.2234	61.562	382.867	35.6256	0	68.5443	0	0	0	52.4052	0	30.7147	86.8205	54.826	126.542	19.7902	0	0	0	19.0717	7.01658	0	16.6943	14.5673	0	11.9143	25.4522	35.236	130.331	136.429	133.151	81.6644	0
SRR19020594_ct_bin.133	d__Bacteria;p__Gemmatimonadota;c__Gemmatimonadetes;o__Longimicrobiales;f__UBA6960;g__JABDNZ01;s__	0	0	0	0	0	0	0	63.5793	293.272	412.991	84.5959	308.406	279.595	52.2347	78.321	82.3062	193.961	538.735	48.3962	0	120.25	0	0	0	0	0	67.1047	135.891	141.079	206.851	72.7667	68.9557	0	0	0	0	0	0	0	0	0	0	9.23412	216.201	280.268	216.929	232.641	0
SRR13892601_me2_bin.193	d__Bacteria;p__Bacteroidota;c__Bacteroidia;o__Bacteroidales;f__GCA-2748055;g__GCA-2748055;s__	0	0	0	0	152.862	115.299	141.153	23.0632	0	503.087	45.5087	117.204	593.343	848.647	166.975	0	131.719	97.4172	169.366	0	0	0	0	0	0	0	279.551	188.693	345.265	398.565	322.583	404.905	95.7808	0	12.1049	8.78972	0	0	0	0	171.119	22.5362	459.021	106.845	132.007	207.376	360.664	0
7_SB_sbin_1_13	d__Bacteria;p__Planctomycetota;c__Planctomycetes;o__Planctomycetales;f__Planctomycetaceae;g__;s__	0	0	0	0	0	0	0	0	0	0	0	0	0	0	0	0	0	0	0	5728.51	0	0	0	0	0	0	0	0	0	0	0	55.1606	0	0	0	0	0	0	0	0	0	0	0	0	0	0	0	0
SRR13892595_me2_bin.53	d__Bacteria;p__Proteobacteria;c__Gammaproteobacteria;o__Enterobacterales;f__Psychromonadaceae;g__Psychromonas;s__	0	0	0	0	0	0	0	0	0	0	0	0	0	0	0	0	0	0	0	0	0	0	0	0	0	0	0	0	0	0	0	0	4353.76	0	0	0	36411.7	0	0	0	0	0	0	0	0	0	0	778.583
HTR7_me2_bin.52	d__Bacteria;p__Chloroflexota;c__Anaerolineae;o__Anaerolineales;f__UBA11858;g__UBA11858;s__	0	0	0	0	0	0	0	181.872	160.137	2273.04	141.113	342.244	1316.96	270.005	1249.96	72.42	1267.07	668.578	596.102	0	285.381	0	0	0	0	0	134.825	126.772	155.53	234.131	175.755	243.115	53.9247	0	23.0333	22.7146	137.522	0	0	33.3213	38.8843	57.3408	85.8769	75.0909	62.3877	113.01	148.832	0
7_SB_cbin_41	d__Bacteria;p__Planctomycetota;c__Phycisphaerae;o__Sedimentisphaerales;f__SG8-4;g__B140-G9;s__	0	0	0	0	0	0	0	107.252	210.256	0	189.19	0	0	0	0	157.149	0	72.4768	0	0	0	55.707	529.035	583.205	565.404	298.573	39.457	66.8708	0	63.5942	0	0	0	0	58.3192	0	0	0	0	0	31.3501	32.0642	68.7127	111.255	101.003	73.3547	75.3441	0
HTR4_me2_bin.102	d__Bacteria;p__Proteobacteria;c__Gammaproteobacteria;o__Enterobacterales;f__Moritellaceae;g__Moritella;s__	0	0	0	0	0	0	0	0	0	0	0	1571.98	0	827.655	0	0	0	0	0	0	0	0	0	0	0	0	0	0	0	0	0	0	0	0	0	0	0	0	0	0	0	0	0	0	0	0	0	0
HTR8_ct_bin.188	d__Bacteria;p__Acidobacteriota;c__Aminicenantia;o__Aminicenantales;f__Aminicenantaceae;g__WTAW01;s__	0	0	0	0	0	0	0	63.3222	211.734	373.071	99.7891	135.311	156.12	143.772	399.361	118.435	222.688	825.961	33.0688	0	76.4259	0	0	0	0	0	17.13	24.3692	58.9501	80.4677	0	0	0	0	0	0	0	0	0	0	6.19223	0	36.6538	76.0354	52.8996	32.4081	178.512	0
SRR13892605_me2_bin.165	d__Bacteria;p__Planctomycetota;c__Phycisphaerae;o__Phycisphaerales;f__Phycisphaeraceae;g__KS4;s__	0	0	0	0	0	0	0	0	0	108.579	0	0	101.112	0	0	0	0	0	0	0	0	0	0	0	0	0	34.2467	51.4362	85.8626	58.4596	44.5081	74.7838	0	0	0	0	0	0	0	0	0	0	0	0	32.3814	32.9727	616.634	0
HTR10_ct_bin.46	d__Bacteria;p__Bacteroidota;c__Bacteroidia;o__Bacteroidales;f__JAADGE01;g__JAADGE01;s__	0	0	0	0	0	0	0	637.525	0	42.5113	0	0	47.5583	64.5146	173.166	0	56.2224	71.9586	203.744	0	0	0	0	47.1074	0	0	119.601	66.0755	58.9466	63.6172	66.6011	111.122	0	0	11.0599	7.70289	0	0	0	16.4042	26.8488	0	38.4051	55.348	31.7946	462.337	90.0013	0
SRR13892597_me2_bin.26	d__Bacteria;p__Desulfobacterota;c__Desulfobacteria;o__C00003060;f__C00003060;g__C00003060;s__	0	0	0	0	0	0	448.541	263.404	273.3	281.567	288.059	316.758	0	505.521	317.354	242.422	233.205	170.133	118.008	0	0	0	0	0	0	0	80.6316	73.2403	73.0347	90.4354	0	0	0	1439.43	788.119	1275.63	0	2004.42	1162.13	884.15	612.097	852.195	418.484	101.615	88.9233	85.2447	71.1322	0
SRR13892591_me2_bin.118	d__Bacteria;p__Hydrogenedentota;c__Hydrogenedentia;o__Hydrogenedentiales;f__CAITNO01;g__SLFT01;s__	0	0	0	0	0	0	0	0	0	0	0	0	0	0	0	0	0	0	0	0	0	0	0	0	0	0	0	0	0	0	0	0	3668.27	0	0	0	150.926	0	0	0	0	0	0	0	0	0	0	190.409
SRR13892601_ct_bin.147	d__Bacteria;p__UBP7_A;c__;o__;f__;g__;s__	0	0	0	0	0	0	0	0	26.7522	175.383	0	28.3562	36.371	119.163	69.0618	0	109.467	0	50.6425	0	0	191.146	0	0	0	0	0	0	0	20.9476	0	0	0	21.0749	14.3596	11.5514	0	0	0	8.64319	97.4477	98.9262	394.64	24.6534	28.9761	0	0	0
HTR1_me2_bin.4	d__Bacteria;p__Planctomycetota;c__Planctomycetes;o__Pirellulales;f__UBA1268;g__UBA1268;s__UBA1268 sp002694955	0	0	0	0	0	0	0	147.95	829.23	276.197	1118.96	198.202	509.289	100.185	27.4585	1553.47	43.4684	353.307	87.3566	0	0	0	0	0	0	0	36.1432	44.4794	59.527	103.182	28.9562	34.2084	0	0	9.27362	7.93809	0	0	18.3815	25.4035	117.138	187.33	142.24	226.931	85.4202	43.7677	49.3339	0
SRR13892595_me2_bin.100	d__Bacteria;p__Proteobacteria;c__Gammaproteobacteria;o__Beggiatoales;f__Beggiatoaceae;g__DRQV01;s__	0	0	0	0	0	0	0	0	0	0	0	0	0	0	0	0	0	0	0	0	0	0	0	0	0	0	0	0	0	0	0	0	131.575	0	0	0	6169.69	0	0	0	0	0	0	0	0	0	0	134.468
SRR18920790_me2_bin.46	d__Bacteria;p__Fermentibacterota;c__Fermentibacteria;o__Fermentibacterales;f__Fermentibacteraceae;g__Aegiribacteria;s__	0	0	0	0	0	0	41.2444	0	0	0	0	0	0	211.357	253.36	0	42.2942	0	0	0	0	0	0	0	0	0	34.1408	0	33.9879	34.3122	0	0	0	0	0	0	0	0	0	0	68.7193	19.2453	28.3929	0	0	0	0	0
SRR13892591_ma2_bin.109	d__Bacteria;p__Fermentibacterota;c__Fermentibacteria;o__Fermentibacterales;f__Fermentibacteraceae;g__Sabulitectum;s__	0	0	0	0	0	0	0	0	0	0	0	0	0	0	23.5096	0	0	0	0	0	0	0	0	0	0	0	0	0	0	0	0	0	16073.5	0	0	0	0	0	0	0	0	0	0	0	0	0	0	103494
HTR6_ct_bin.145	d__Bacteria;p__Bacteroidota;c__Bacteroidia;o__Bacteroidales;f__SM23-62;g__SM23-62;s__	0	0	0	0	0	61.3538	64.5737	288.864	359.043	583.412	167.144	331.024	426.284	282.397	338.892	423.77	398.644	454.399	199.679	0	222.528	0	0	0	0	0	149.327	241.607	223.486	378.498	100.951	84.5455	0	0	0	0	0	0	0	0	33.7809	23.7236	198.602	409.516	396.114	340.051	290.574	0
HTR5_me2_bin.84	d__Bacteria;p__Desulfobacterota;c__Desulfobulbia;o__Desulfobulbales;f__Desulfocapsaceae;g__UBA2775;s__	0	0	0	0	652.26	674.143	654.479	95.1983	59.5879	561.371	75.9604	183.253	3472.94	305.681	1760.94	0	1080.26	139.722	183.566	0	263.353	0	0	0	0	0	177.054	111.523	158.994	190.804	229.658	408.146	2531.55	0	0	0	4627.56	0	0	0	91.5349	0	86.1322	63.9744	75.466	110.732	147.375	343.89
SRR14270297_me2_bin.113	d__Bacteria;p__Firmicutes_A;c__Clostridia;o__Tissierellales;f__GPF-1;g__GPF-1;s__	0	0	0	0	0	0	0	0	0	0	0	0	0	0	0	0	0	0	0	0	0	0	0	0	0	0	0	0	0	0	0	0	0	0	0	0	0	0	0	0	0	0	0	0	0	0	0	0
S2_bin51	d__Archaea;p__Asgardarchaeota;c__Heimdallarchaeia;o__UBA460;f__UBA460;g__UBA460;s__	0	0	0	0	0	0	0	58.3882	65.2146	0	63.6336	59.0727	0	42.0028	0	32.2867	23.9065	30.0407	34.5854	0	1722.62	0	722.438	1980.48	146.657	120.439	0	51.7358	0	0	0	0	0	92.3923	93.0311	60.6803	0	53.2292	77.2151	71.3856	73.5247	57.9174	46.8075	53.922	53.151	40.0768	38.5508	0
HTR9_me2_bin.50	d__Bacteria;p__Zixibacteria;c__MSB-5A5;o__GN15;f__JAAZOE01;g__;s__	0	0	0	0	0	0	0	35.6677	32.2944	169.418	74.2319	0	105.437	0	0	89.7653	0	515.467	1018.89	0	0	0	0	0	0	0	180.074	109.499	139.956	104.659	42.5929	0	0	0	0	0	0	0	0	0	0	0	0	221.901	257.769	190.702	223.053	0
S6_bin15	d__Bacteria;p__Desulfobacterota;c__Desulfobacteria;o__Desulfatiglandales;f__Desulfatiglandaceae;g__JACNIU01;s__	0	0	0	0	268.392	263.658	260.231	265.114	410.772	1271.59	630.169	277.458	842.815	276.18	818.745	334.542	574.446	530.989	270.626	0	1122.94	86.1815	610.386	1254.2	7759.52	2326.12	305.465	459.939	579.223	611.634	361.012	205.431	43.23	0	0	0	44.9161	0	0	0	0	0	66.7583	367.218	416.023	458.75	602.88	0
RS_7.bin.6	d__Bacteria;p__Fermentibacterota;c__Fermentibacteria;o__Fermentibacterales;f__Fermentibacteraceae;g__Aegiribacteria;s__	0	0	0	0	0	57.0304	66.8246	22.3897	0	73.2291	0	0	79.6057	82.1001	60.4023	28.4978	56.1695	451.686	486.682	0	205.231	0	0	0	0	0	77.1547	48.5149	63.3144	76.243	114.528	43.7584	0	0	0	0	0	0	0	0	58.1011	0	20.1145	114.034	121.359	254.801	1525.66	0
ERR3365594_ma2_bin.17	d__Archaea;p__Halobacteriota;c__Methanosarcinia;o__Methanosarcinales;f__ANME-2c;g__UBA203;s__	0	8197.2	7695.71	6676.69	5563.87	6262.43	5608.13	447.004	0	267.064	0	108.269	0	497.942	1286.43	0	656.329	296.82	117.389	0	0	0	0	0	0	0	478.156	140.082	360.649	598.436	276.969	209.132	0	122.787	84.4492	107.202	0	0	94.8025	80.7744	572.262	1152.52	517.494	32.1719	0	73.8213	116.564	0
7_SB_cbin_12	d__Bacteria;p__Planctomycetota;c__Phycisphaerae;o__Sedimentisphaerales;f__SG8-4;g__NIOZ-UU13;s__	0	0	0	0	0	0	0	1301.11	2141.01	272.072	2672.52	158.42	251.492	149.167	38.3746	1965.59	52.7479	557.795	126.53	0	90.3111	39.3908	934.937	303.567	577.052	722.155	129.432	199.346	116.855	140.865	55.3079	54.5877	0	273.905	766.935	194.791	0	223.489	200.941	261.618	279.403	280.351	724.612	624.838	524.242	305.744	341.623	0
SRR13892591_me2_bin.226	d__Bacteria;p__Bacteroidota;c__Bacteroidia;o__Bacteroidales;f__B39-G9;g__B39-G9;s__	0	0	0	0	420.262	229.447	346.994	0	0	0	0	0	0	0	0	0	0	0	0	0	0	0	0	0	0	0	0	0	0	0	0	0	7160.1	0	0	0	972.466	0	0	0	0	0	0	0	0	0	0	391.904
SRR13892606_me2_bin.71	d__Bacteria;p__Proteobacteria;c__Gammaproteobacteria;o__Pseudomonadales;f__Alcanivoracaceae;g__PGZG01;s__	0	0	0	0	0	0	0	0	0	0	0	0	0	0	0	0	0	0	0	0	0	0	0	0	0	0	0	0	0	0	0	0	0	0	0	0	21072.3	0	0	0	0	0	0	0	0	0	0	8949.91
SRR13892596_ct_bin.47	d__Bacteria;p__Planctomycetota;c__Brocadiae;o__SM23-32;f__SM23-32;g__SM23-32;s__	0	0	0	0	0	0	0	46.3318	121.783	0	0	0	0	0	0	0	0	0	0	0	0	0	0	0	0	0	0	0	0	0	0	0	0	32.1541	187.793	40.8873	0	231.928	120.245	22.5059	0	0	28.4532	48.9195	40.0443	0	0	0
HTR3_me2_bin.15	d__Bacteria;p__Proteobacteria;c__Gammaproteobacteria;o__GCF-002020875;f__GRL18;g__GRL18;s__	0	0	0	0	0	0	0	0	0	318.679	0	92.1204	6577.2	34.177	345.04	0	199.432	37.0072	93.3754	0	0	0	0	0	0	0	30.1673	0	0	62.2339	152.909	289.369	106.419	0	0	0	447.798	0	0	0	0	0	0	0	0	0	52.2987	0
SRR13892606_me2_bin.17	d__Bacteria;p__Bacteroidota;c__Bacteroidia;o__Bacteroidales;f__Prolixibacteraceae;g__Draconibacterium;s__	0	0	0	0	0	0	0	0	0	0	0	0	58.611	0	91.9854	0	41.5742	0	58.3036	0	122.412	0	0	0	0	0	63.8942	46.5568	44.2428	71.436	179.757	510.963	26331.2	0	0	0	4854.57	0	0	0	24.8036	0	20.6344	64.4691	21.191	66.3315	117.949	3597.83
HTR3_me2_bin.30	d__Bacteria;p__Bacteroidota;c__Bacteroidia;o__Flavobacteriales;f__Flavobacteriaceae;g__QNYL01;s__	0	0	0	0	0	0	0	0	0	0	0	49.6812	5777.3	0	119.101	0	30.8494	0	74.8741	0	0	0	0	0	0	0	38.9305	0	0	94.5434	642.512	457.29	1512.25	0	0	0	659.774	0	0	0	0	0	0	0	0	0	166.198	288.22
HTR8_ct_bin.1	d__Bacteria;p__Acidobacteriota;c__Aminicenantia;o__UBA2199;f__UBA2199;g__UBA647;s__	0	0	0	0	0	0	0	47.1359	0	81.106	0	0	115.329	52.3468	370.615	257.154	426.841	2442.27	3618.84	0	0	0	0	0	0	0	21.8249	27.1447	27.4765	0	0	0	0	0	0	0	0	0	0	0	0	0	10.2162	27.5997	23.2503	28.1175	59.3732	0
SRR13892600_me2_bin.50	d__Archaea;p__Asgardarchaeota;c__Heimdallarchaeia;o__UBA460;f__UBA460;g__UBA460;s__	0	0	0	0	0	0	0	54.9353	59.0615	28.275	60.3144	262.015	0	32.5293	0	20.047	34.9766	21.6846	25.1523	0	46.9264	0	131.691	454.88	29.7491	0	0	43.5929	0	0	0	0	0	571.749	881.83	181.309	0	253.058	1043.52	1011.99	1255.65	1503.82	98.7086	45.1579	44.3113	30.4982	29.2224	0
SRR13892604_me2_bin.136	d__Bacteria;p__Gemmatimonadota;c__Gemmatimonadetes;o__Longimicrobiales;f__UBA6960;g__;s__	0	0	0	0	0	0	0	93.4941	151.501	159.431	359.839	35.7987	106.991	0	0	503.475	0	225.822	43.0957	0	0	0	0	0	0	0	67.3023	140.258	93.7305	141.451	28.1539	0	0	0	0	0	0	0	0	0	0	0	10.4771	279.96	300.436	231.282	146.882	0
6_MG_cbin_63	d__Archaea;p__Asgardarchaeota;c__Thorarchaeia;o__Thorarchaeales;f__Thorarchaeaceae;g__SMTZ1-45;s__SMTZ1-45 sp004376265	0	0	0	0	0	0	0	64.1172	75.327	0	269.13	60.1332	56.8494	28.4508	0	107.86	0	67.5906	46.374	0	0	0	0	82.0032	67.6702	0	96.3976	278.787	218.168	145.258	65.2229	33.7657	0	0	12.9087	0	0	0	0	0	10.0742	19.5398	19.3148	304.827	389.562	215.181	245.252	0
7_SB_sbin_7_23	d__Bacteria;p__Desulfobacterota;c__Desulfobacteria;o__Desulfobacterales;f__ETH-SRB1;g__JACNLL01;s__	0	0	1925.13	1744.04	1645.97	1446.89	1536.62	771.804	90.2471	371.518	721.901	561.734	127.941	4583.23	1077.04	409.2	266.219	527.417	825.7	0	200.876	836.651	1700.11	1665.24	1000.51	6356.93	608.248	435.346	527.076	782.058	649.314	455.865	0	2587.15	2637.58	3165.63	0	2758.68	3956.79	4327.96	5185.67	5586.41	1979.15	166.831	178.831	387.15	306.414	0
SRR13892607_me2_bin.11	d__Bacteria;p__Proteobacteria;c__Gammaproteobacteria;o__Thiotrichales;f__Thiotrichaceae;g__Cocleimonas;s__	0	0	0	0	0	0	0	0	0	0	0	0	0	0	35.286	0	0	0	0	0	0	0	0	0	0	0	0	0	0	0	0	0	10028.9	0	0	0	2258.48	0	0	0	0	0	0	0	0	0	0	14339.5
SRR13892589_ct_bin.145	d__Bacteria;p__4572-55;c__;o__;f__;g__;s__	0	0	0	0	0	0	0	0	0	0	0	0	0	0	20.0811	0	24.7276	0	92.3772	0	0	0	0	0	0	0	574.795	369.762	409.279	643.605	583.26	335.253	0	0	0	0	0	0	0	0	0	0	28.1773	220.46	139.276	565.155	653.585	0
SRR18936875_me2_bin.54	d__Bacteria;p__Desulfobacterota;c__Desulfobacteria;o__Desulfobacterales;f__SURF-7;g__;s__	0	0	0	0	0	0	0	0	0	0	0	0	112.607	140.144	495.171	0	126.176	0	0	0	0	0	0	0	0	0	0	0	0	0	146.053	139.005	1534.32	0	0	0	282.847	0	0	0	0	0	0	0	0	0	0	151.596
SRR18920794_ct_bin.5	d__Bacteria;p__Verrucomicrobiota;c__Verrucomicrobiae;o__Opitutales;f__Verruco-01;g__CK1056;s__	0	0	0	0	0	0	0	0	0	133.764	0	0	130.116	0	29.753	0	39.7258	0	51.2957	0	0	0	0	0	0	0	84.7854	120.626	81.5747	76.2328	86.0416	134.165	61.7646	0	0	0	102.818	0	0	0	0	0	0	50.6685	47.1012	94.0428	56.9575	0
SRR13892591_me2_bin.113	d__Bacteria;p__Bacteroidota;c__Bacteroidia;o__Flavobacteriales;f__;g__;s__	0	0	0	0	0	0	0	0	0	0	0	0	0	0	87.7517	0	0	0	0	0	0	0	0	0	0	0	0	0	0	0	0	0	11338.2	0	0	0	11507	0	0	0	0	0	0	0	0	0	0	1483.44
SRR13892595_me2_bin.20	d__Bacteria;p__Proteobacteria;c__Gammaproteobacteria;o__Pseudomonadales;f__DT-91;g__DT-91;s__	0	0	0	0	0	0	0	0	0	0	0	0	0	0	0	0	0	0	0	0	0	0	0	0	0	0	0	0	0	0	0	0	267.719	0	0	0	4677.35	0	0	0	0	0	0	0	0	0	0	0
RS_11.bin.22	d__Bacteria;p__Proteobacteria;c__Gammaproteobacteria;o__Methylococcales;f__Methylomonadaceae;g__QPIN01;s__	0	0	0	0	0	0	0	0	0	0	0	0	166.699	0	245.366	0	60.5491	0	0	0	0	0	0	0	0	0	94.7625	107.835	280.387	100.644	167.913	241.138	302.981	0	22.8413	18.6419	1613.65	24.6002	15.5054	27.4869	64.7993	78.1516	682.476	37.7871	120.519	92.3461	112.352	893.747
HTR2_me2_bin.112	d__Bacteria;p__Chloroflexota;c__Anaerolineae;o__Anaerolineales;f__UBA4823;g__9FT-COMBO-55-16;s__	0	0	0	0	0	0	0	354.024	462.516	1213.46	220.962	4925.63	876.644	412.311	95.5313	189.383	111.353	411.307	77.9614	0	700.68	0	57.8205	125.259	306.228	122.565	257.829	484.798	294.79	526.948	102.118	98.1755	0	404.286	245.999	269.264	0	167.973	584.817	613.789	251.469	251.512	305.912	421.946	381.777	291.716	381.703	0
7_SB_sbin_1_17	d__Bacteria;p__Chloroflexota;c__Dehalococcoidia;o__UBA3495;f__UBA3495;g__GCA-2707185;s__	0	0	0	0	0	0	0	0	32.3098	261.845	56.5676	225	342.096	0	0	0	0	82.6604	63.1201	9997.1	0	0	0	0	0	0	45.606	108.437	149.767	178.5	127.417	203.21	0	0	0	0	0	0	0	0	0	0	0	41.7971	0	50.4809	77.2855	0
SRR7716471_me2_bin.33	d__Bacteria;p__TA06;c__DG-26;o__E44-bin18;f__E44-bin18;g__E44-bin18;s__E44-bin18 sp004376575	0	0	0	0	0	0	0	53.969	45.0422	0	0	308.172	0	0	0	0	0	0	0	0	0	0	0	0	0	0	0	0	0	0	0	0	0	0	0	0	0	0	0	0	0	0	15.8958	29.7641	30.6634	0	0	0
Co_bin60	d__Bacteria;p__Acidobacteriota;c__Aminicenantia;o__Aminicenantales;f__Aminicenantaceae;g__Aminicenans;s__	0	0	0	0	0	0	40.3123	168.77	124.523	79.364	48.0544	40.9773	77.1084	31.5786	48.2254	45.6421	144.901	145.191	0	0	0	744.616	1690.18	1115.37	1028.53	1688.93	0	0	0	0	0	0	0	0	21.1192	18.4655	0	0	0	0	118.016	0	52.8823	36.0033	30.2045	0	50.7647	0
SRR18936875_me2_bin.33	d__Bacteria;p__Desulfobacterota;c__Desulfobacteria;o__C00003060;f__C00003106;g__C00003106;s__C00003106 sp001751015	0	0	0	0	754.294	794.837	756.265	242.527	0	143.855	106.296	63.1455	0	656.083	3058.87	95.6066	463.437	249.535	470.488	0	0	0	0	0	0	0	1125.47	264.16	321.372	427.377	498.135	384.19	0	0	0	0	0	0	0	0	178.933	0	161.683	0	87.3326	212.537	178.389	0
HTR11_ma2_bin.018	d__Bacteria;p__Planctomycetota;c__Phycisphaerae;o__Sedimentisphaerales;f__SG8-4;g__NIOZ-UU13;s__	0	0	0	0	0	0	0	3013.36	7982.16	487.733	5464.84	350.257	368.27	534.671	108.735	5952.11	103.964	654.295	165.796	0	267.349	57.8749	144.609	130.638	161.136	189.092	206.617	367.5	176.568	271.28	82.8828	71.8247	0	264.973	545.337	243.589	0	376.194	559.854	519.037	422.833	467.043	1298.91	978.204	871.961	515.247	482.581	0
SRR12623518_vb_S1C1076	d__Bacteria;p__Planctomycetota;c__Phycisphaerae;o__SM23-33;f__SM23-33;g__;s__	841.192	0	0	0	132.211	106.224	137.436	0	0	142.992	0	39.0192	0	155.737	166.471	0	135.727	0	0	0	0	7561.27	0	115.085	49.5631	0	24.5114	36.6673	37.5348	44.8436	0	0	0	84.3159	48.9902	28.2736	0	0	39.0447	18.0713	132.212	239.882	71.7057	37.1838	0	0	37.0569	0
RS_1.bin.39	d__Bacteria;p__DQWO01;c__DQWO01;o__DQWO01;f__JAADEO01;g__JAADEO01;s__	0	0	0	0	0	0	0	0	0	0	0	0	0	0	31.6182	0	0	0	0	0	0	0	0	0	0	0	60.358	55.0262	43.6825	71.7295	599.684	1251.82	685.936	0	0	0	0	0	0	0	0	0	0	51.803	38.4843	57.2098	110.713	0
Co_bin277	d__Archaea;p__Asgardarchaeota;c__Heimdallarchaeia;o__UBA460;f__UBA460;g__UBA460;s__	0	0	0	0	0	0	38.9904	27.8808	0	39.0831	32.881	0	0	42.2402	55.9499	0	38.7457	17.112	30.5756	0	38.5956	0	81.3953	1051.36	1004.47	140.732	22.6625	40.0905	33.9768	32.9872	0	0	0	14.7853	33.6763	11.244	0	0	0	0	36.6086	11.9646	72.4911	0	31.1155	42.5855	57.3014	0
S2_bin26	d__Bacteria;p__WOR-3;c__WOR-3;o__SM23-42;f__SM23-42;g__SOIY01;s__	0	0	0	0	0	0	0	126.23	404.334	189.269	457.743	184.92	92.8318	134.527	92.4699	263.328	65.3851	136.241	0	0	2050.83	0	96.7168	0	0	0	0	0	0	0	0	0	0	42.2584	58.1906	35.9207	0	0	46.4308	45.2386	71.0831	66.3836	73.2701	139.752	126.254	61.4594	0	0
6_MG_sbin_44_2	d__Archaea;p__Asgardarchaeota;c__Heimdallarchaeia;o__LC-3;f__B3-JM-08;g__B3-JM-08;s__	0	0	0	0	0	0	0	179.686	473.282	84.435	404.575	31.2434	47.0728	89.2496	0	95.1296	12.9106	34.9413	32.1654	0	0	0	0	0	38.0169	53.4527	65.7852	130.789	42.4641	56.974	0	0	0	18.0071	35.5801	11.4765	0	14.0999	19.5066	21.1718	38.1604	98.9908	167.637	289.336	283.655	130.535	171.386	0
SRR13892591_me2_bin.200	d__Bacteria;p__Bacteroidota;c__Bacteroidia;o__Bacteroidales;f__4484-276;g__4484-276;s__	0	0	0	0	180.705	104.662	144.445	0	0	0	0	0	0	0	61.096	0	34.705	0	30.8753	0	0	0	0	0	0	0	40.9197	28.6471	36.2337	34.5497	33.8537	0	2720.12	0	0	0	94.2676	0	0	0	0	0	0	22.876	0	24.5852	37.9745	133.587
SRR13892604_me2_bin.75	d__Bacteria;p__Bdellovibrionota;c__Bacteriovoracia;o__Bacteriovoracales;f__Bacteriovoracaceae;g__;s__	0	0	0	0	0	0	0	29.3798	0	0	0	0	0	36.0788	0	0	76.1588	114.614	397.254	0	0	0	0	0	0	0	287.78	454.923	292.225	196.759	349.605	397.936	0	0	0	0	0	0	0	0	0	0	0	482.319	228.994	1336.31	453.359	0
SRR13892589_me2_bin.2	d__Bacteria;p__Aureabacteria;c__SURF-26;o__;f__;g__;s__	0	0	0	0	0	0	0	0	0	0	0	0	0	0	0	0	0	0	136.532	0	0	0	0	0	0	0	315.858	1168.91	924.144	760.633	1577.76	1827.62	0	0	0	0	0	0	0	0	0	0	0	189.345	253.639	366.806	773.395	0
SRR13892591_me2_bin.155	d__Bacteria;p__Desulfobacterota;c__Desulfobacteria;o__Desulfobacterales;f__SURF-3;g__SURF-3;s__	0	0	0	0	0	0	0	0	0	109.592	0	0	0	0	0	0	0	0	40.8303	0	0	0	0	0	0	0	33.1386	37.5027	0	0	38.8461	0	6468.2	0	0	0	94.1578	0	0	0	0	0	0	0	0	0	0	149.792
SRR13892600_ct_bin.227	d__Bacteria;p__Spirochaetota;c__Spirochaetia;o__Spirochaetales_C;f__SLST01;g__;s__	0	0	0	0	0	0	0	35.8275	0	57.8615	46.0391	0	0	97.6347	53.6722	0	24.6166	123.07	65.6562	0	0	0	0	0	0	0	62.3265	59.4441	49.1626	52.0563	31.0938	48.3856	0	0	10.3163	9.17743	0	0	0	0	231.387	477.021	104.163	66.1877	66.6779	88.6473	75.802	0
8_GM_sbin_oily_59	d__Archaea;p__QMZS01;c__;o__;f__;g__;s__	0	0	0	963.999	892.332	458.119	673.872	28.5495	0	0	0	0	0	54.8591	38.1502	0	21.1417	0	27.9806	0	0	0	0	0	0	0	31.0707	0	0	33.7849	0	0	0	0	0	0	0	0	0	0	60.2985	47.771	43.1753	0	34.443	28.8196	42.5398	0
RS_8.bin.35	d__Bacteria;p__Fermentibacterota;c__Fermentibacteria;o__Fermentibacterales;f__Fermentibacteraceae;g__Sabulitectum;s__	0	0	0	0	0	0	0	0	0	0	0	0	0	0	0	0	0	0	0	0	0	0	0	0	0	0	261.482	0	203.028	75.8201	199.789	53.4256	1747.98	0	0	0	0	0	0	0	7.6081	0	0	86.9021	16.3577	653.275	244.734	0
3_PE_sbin_11_1	d__Bacteria;p__Caldatribacteriota;c__JS1;o__SB-45;f__34-128;g__34-128;s__34-128 sp003575245	945.504	0	0	0	213.46	132.639	185.143	152.904	1042.15	82.0767	2350.78	1115.14	63.1511	1403.94	37.3495	2930.5	32.8323	143.499	16.4678	0	2369.09	1335.61	2210.47	2247.99	3825.62	2934.78	33.3107	58.7594	62.7429	51.4034	15.4387	0	0	1073.78	972.965	1339.06	0	995.928	714.446	571.284	1203.59	1305.11	1134.33	848.202	657.838	134.742	189.204	0
RS_12.bin.32	d__Bacteria;p__Acidobacteriota;c__Aminicenantia;o__Aminicenantales;f__Aminicenantaceae;g__;s__	0	0	0	0	0	0	0	680.583	624.167	85.8847	476.322	69.0138	97.1749	46.1899	0	254.989	110.484	231.477	45.88	0	0	0	0	0	0	0	76.211	291.65	67.8369	71.4984	0	0	0	127.627	763.972	195.253	0	142.897	144.273	97.1198	948.413	1597.52	205.075	168.189	167.516	135.209	211.25	0
7_SB_sbin_2_30	d__Bacteria;p__Desulfobacterota;c__Desulfobacteria;o__Desulfobacterales;f__BuS5;g__;s__	0	0	0	0	864.219	694.568	780.438	768.112	538.948	1730.46	1491.22	706.063	906.506	1473.79	1863.6	1186.29	1059.89	1531.76	2238.35	0	29973.4	62.9622	228.753	988.431	1898.95	440.587	1959.34	1733.15	1681.05	1453.7	1008.01	1007.73	50.9867	101.584	112.597	104.959	0	66.8401	118.996	171.954	205.26	186.88	551.965	827.549	1294.38	1752.36	2679.68	0
SRR18920791_me2_bin.23	d__Bacteria;p__Proteobacteria;c__Gammaproteobacteria;o__Chromatiales;f__Sedimenticolaceae;g__;s__	0	0	0	0	160.748	181.29	173.457	0	0	630.228	33.3692	151.238	4420.09	52.4334	688.26	0	301.737	74.2071	48.8441	0	0	0	0	0	0	0	0	0	0	0	0	0	63.8298	0	0	0	267.783	0	0	0	0	0	0	0	0	0	0	0
SRR13892606_ct_bin.193	d__Bacteria;p__Bacteroidota;c__Bacteroidia;o__Bacteroidales;f__F082;g__B6-G9;s__	0	0	0	0	0	0	0	0	0	0	0	0	0	0	181.78	0	53.1562	0	0	0	0	0	0	0	0	0	0	0	0	0	0	64.6732	11041.9	0	0	0	1586.25	0	0	0	0	0	0	0	0	0	0	5342.18
S2_bin49	d__Bacteria;p__RBG-13-66-14;c__B26-G2;o__WVWN01;f__WVWN01;g__WVWN01;s__	0	0	0	0	0	0	0	35.7874	117.566	65.9452	0	163.526	0	134.58	0	0	0	121.618	0	0	7190.51	0	0	0	0	0	0	0	0	0	0	0	0	0	0	0	0	0	0	0	0	7.83053	35.5797	29.0024	0	0	0	0
SRR18936874_ct_bin.125	d__Bacteria;p__WOR-3;c__UBA3073;o__;f__;g__;s__	0	0	0	0	0	0	0	0	0	0	0	0	0	34.6001	63.0009	0	25.7502	0	0	0	0	0	0	0	0	0	0	0	0	0	0	0	0	30.4689	37.3528	38.0174	0	0	0	0	15.006	0	0	0	0	0	0	0
RS_9.bin.8	d__Bacteria;p__Calditrichota;c__Calditrichia;o__RBG-13-44-9;f__RBG-13-44-9;g__;s__	0	0	0	0	0	0	0	337.584	122.439	463.045	139.445	75.2529	168.011	229.13	116.793	122.498	70.7974	342.531	336.474	0	74.7199	0	0	0	0	0	182.54	204.158	204.411	381.356	58.5839	36.1072	0	0	0	0	0	0	0	0	0	0	82.0536	364.775	547.942	547.236	439.092	0
4_MS_sbin_7	d__Bacteria;p__Desulfobacterota;c__Desulfobacteria;o__Desulfatiglandales;f__Desulfatiglandaceae;g__4484-190-2;s__	0	0	0	0	1195.09	1309.31	1214.1	82.5304	147.912	261.808	106.417	70.8508	0	266.605	336.983	82.8618	219.961	87.1688	0	0	0	0	0	0	0	0	0	43.3012	0	64.2162	0	0	0	0	0	0	0	0	0	0	55.9293	0	142.371	38.9631	40.8232	46.4719	0	0
SRR13892604_me2_bin.197	d__Bacteria;p__Krumholzibacteriota;c__Krumholzibacteria;o__LZORAL124-64-63;f__LZORAL124-64-63;g__LZORAL124-64-63;s__	0	0	0	0	0	0	0	0	0	473.819	58.9593	83.6992	506.716	51.645	107.039	0	63.5239	194.352	347.585	0	0	0	0	0	0	0	229.739	344.905	670.962	574.039	392.589	594.096	0	0	0	0	0	0	0	0	0	0	0	122.697	150.512	577.207	291.254	0
HTR8_me2_bin.8	d__Bacteria;p__Krumholzibacteriota;c__Krumholzibacteria;o__Krumholzibacteriales;f__Krumholzibacteriaceae;g__;s__	0	0	0	0	148.055	133.549	140.408	127.627	68.7623	202.752	73.0782	69.5088	229.333	110.994	303.663	160.065	240.585	2132.08	1071.48	0	446.57	0	0	0	0	0	149.769	105.907	127.683	203.175	72.1376	120.694	0	0	0	0	0	0	0	0	44.0398	12.3688	34.6225	150.878	191.522	233.606	146.834	0
SRR13892599_me2_bin.167	d__Bacteria;p__Bacteroidota;c__Bacteroidia;o__Bacteroidales;f__B18-G4;g__B18-G4;s__	0	0	0	0	0	0	0	0	0	88.2479	0	0	0	162.939	382.869	0	210.571	128.055	210.146	0	0	0	0	0	0	0	161.486	123.58	122.42	118.233	134.718	93.1092	0	0	30.4765	23.2122	0	0	0	38.7348	524.883	43.4826	275.775	77.8294	92.8584	152.337	175.013	0
HTR5_me2_bin.57	d__Bacteria;p__Bacteroidota;c__Bacteroidia;o__Flavobacteriales;f__Flavobacteriaceae;g__Flavivirga;s__	0	0	0	0	0	0	0	0	0	0	0	0	0	0	1037.22	0	39.7387	0	0	0	0	0	0	0	0	0	0	0	0	0	0	0	170.686	0	0	0	431.144	0	0	0	0	0	0	0	0	0	0	0
SRR13892591_me2_bin.170	d__Archaea;p__Asgardarchaeota;c__Lokiarchaeia;o__CR-4;f__AMARA-1;g__Prometheoarchaeum;s__	0	0	0	0	0	0	0	0	0	0	0	0	0	0	0	0	0	0	54.1156	0	0	0	0	0	0	41.8704	0	0	0	0	28.5949	38.5031	957.848	0	0	0	334.968	0	0	0	0	0	0	0	0	33.3338	0	380.461
8_GM_cbin_23	d__Bacteria;p__Chloroflexota;c__Anaerolineae;o__Anaerolineales;f__E44-bin32;g__E44-bin32;s__	0	3067.83	2042.79	1227.88	1347.02	1068.8	1317.18	62.3925	93.0122	164.962	69.8468	143.808	187.773	222.688	166.902	46.4993	156.804	139.44	37.7553	0	143.755	0	0	67.3337	51.1356	0	54.1256	80.9961	52.5557	83.5239	0	0	0	0	11.0864	0	0	0	0	12.2549	43.5582	31.6636	79.3528	133.982	110.103	74.432	106.726	0
HTR8_vb_S1C17474	d__Archaea;p__Thermoplasmatota;c__EX4484-6;o__EX4484-6;f__EX4484-6;g__;s__	0	0	0	0	0	0	0	417.825	18.8492	302.72	49.8446	21.5073	71.2682	20.0931	12.2558	102.867	67.1451	1761.19	726.226	0	98.272	0	0	0	0	0	56.5542	68.428	52.8507	36.4366	12.2349	0	0	0	0	0	0	0	0	17.5489	10.85	0	45.2238	27.9109	32.0752	92.4091	88.2941	0
SRR13892591_me2_bin.50	d__Bacteria;p__Bacteroidota;c__Bacteroidia;o__Bacteroidales;f__UBA1556;g__QNXT01;s__	0	0	0	0	0	0	0	0	0	0	0	0	0	0	24.6194	0	0	0	0	0	0	0	0	0	0	0	0	0	0	0	0	0	7050.73	0	0	0	1825.87	0	0	0	0	0	0	0	0	0	0	650.266
S3_bin39	d__Bacteria;p__Cloacimonadota;c__Cloacimonadia;o__JGIOTU-2;f__JGIOTU-2;g__JGIOTU-2;s__	0	0	0	0	0	0	0	0	0	0	0	0	0	145.649	91.6815	0	40.1982	0	0	0	0	3124.28	526.415	806.263	503.959	623.894	90.9164	53.595	63.5488	83.1101	0	0	0	120.735	94.8291	160.152	0	65.2452	88.5897	93.7026	206.453	138.028	115.801	0	0	0	0	0
HTR5_stLFR_bin.14	d__Bacteria;p__Proteobacteria;c__Gammaproteobacteria;o__Thiotrichales;f__UWMA-0217;g__UWMA-0217;s__	0	0	0	0	0	0	0	0	26.3747	417.581	0	100.581	377.479	445.67	6828.69	0	851.264	0	0	0	0	0	0	0	0	0	0	0	0	0	118.388	181.669	136.545	0	0	0	205.794	0	0	0	0	0	0	0	0	0	0	146.993
SRR19020594_me2_bin.30	d__Bacteria;p__Chloroflexota;c__Anaerolineae;o__Promineofilales;f__Promineofilaceae;g__UBA11865;s__	0	0	0	0	0	0	0	79.6909	120.976	2697.44	146.67	380.554	1103.23	83.0309	316.679	39.498	300.516	172.409	154.326	932.63	109.333	0	48.1413	0	0	0	106.713	136.272	193.94	246.537	273.606	270.123	0	0	0	0	80.8497	0	0	11.9728	14.267	23.809	26.8018	55.7872	40.436	126.603	121.836	0
SRR13892605_vb_S1C5910	d__Bacteria;p__Fermentibacterota;c__Fermentibacteria;o__Fermentibacterales;f__Fermentibacteraceae;g__Sabulitectum;s__	0	0	0	0	0	0	0	0	0	0	0	0	0	0	0	0	0	0	0	0	0	0	0	0	0	0	19.6794	0	19.7226	0	0	0	0	0	0	0	0	0	0	0	0	0	0	0	36.8701	17.4528	5759.44	0
SRR13892600_me2_bin.136	d__Bacteria;p__Planctomycetota;c__Phycisphaerae;o__SM23-33;f__SM23-33;g__;s__	1105.43	0	0	0	141.816	110.651	139.968	0	0	156.149	0	45.355	0	211.631	192.528	0	158.061	0	0	0	0	0	0	32.699	0	0	23.8782	35.4623	36.4495	46.5816	0	0	0	103.913	61.4173	33.4791	0	10.4726	50.8735	27.9916	179.215	1239.44	102.255	42.6713	0	0	34.0735	0
S5_bin24	d__Bacteria;p__Chloroflexota;c__Anaerolineae;o__Anaerolineales;f__UBA4823;g__;s__	0	0	0	0	233.063	195.662	229.125	1163.99	649.201	1374.46	216.055	1039.44	1498.5	717.7	875.703	199.858	895.737	807.63	160.868	0	1946.66	693.404	177.824	3228.02	13604.1	2235.68	205.958	395.033	250.527	562.563	98.5195	63.6436	0	49.2511	36.7517	61.8888	95.5113	18.9324	120.806	204.59	211.937	344.85	518.335	247.079	228.602	329.683	271.509	0
SRR13892601_ct_bin.93	d__Bacteria;p__Proteobacteria;c__Alphaproteobacteria;o__Rhodobacterales;f__Rhodobacteraceae;g__Marinosulfonomonas;s__	0	0	0	0	0	0	0	0	0	0	0	0	51.9125	0	175.126	0	0	0	0	0	0	0	0	0	0	0	13.2328	18.3572	26.7525	31.8545	0	0	34.5318	0	0	5.5905	91.4675	0	0	0	53.571	50.4848	191.294	20.0851	105.302	14.1231	71.2754	62.6195
Co_bin153	d__Archaea;p__Asgardarchaeota;c__Lokiarchaeia;o__CR-4;f__SOKP01;g__SDNM01;s__	0	0	0	0	0	0	0	294.968	535.823	152.219	298.209	371.167	40.0785	674.141	36.7508	163.384	36.2845	25.1606	0	0	376.862	32.9029	410.852	740.651	79.8499	0	35.3334	61.2983	20.1032	0	0	0	0	57.6511	126.193	48.3264	0	76.0805	73.9019	136.919	82.5103	121.015	259.802	126.355	130.166	97.3888	87.4756	0
S4_bin26	d__Archaea;p__Halobacteriota;c__Methanosarcinia;o__Methanosarcinales;f__Methanosarcinaceae;g__;s__	0	0	0	0	0	0	0	244.196	0	136.358	98.3473	144.382	56.6397	548.975	126.665	894.111	106.765	408.403	2539.75	0	0	0	14531.2	1188.74	732.201	561.315	817.419	2175.4	1343.7	1819.89	613.486	406.176	0	208.747	173.183	177.626	0	148.33	211.61	208.743	665.229	423.336	445.667	1390.2	1353.61	805.921	652.188	0
SRR18920794_me2_bin.100	d__Bacteria;p__Verrucomicrobiota;c__Lentisphaeria;o__Victivallales;f__JAADHT01;g__;s__	0	0	0	0	0	0	0	0	0	0	0	0	0	0	0	0	0	0	0	0	0	0	0	0	0	0	0	0	0	0	0	0	270.59	0	0	0	134.327	0	0	0	0	0	0	0	0	0	0	0
SRR18936872_ct_bin.120	d__Bacteria;p__Spirochaetota;c__Spirochaetia;o__Spirochaetales_C;f__SLST01;g__;s__	0	0	0	0	0	0	0	32.0307	0	60.3294	30.6568	0	0	70.6708	131.836	0	42.1278	111.729	64.7356	0	0	0	0	0	0	0	66.5619	58.3564	60.6428	67.8117	41.2928	54.6134	0	0	0	0	0	0	0	0	127.531	25.0327	36.8417	51.0971	45.605	72.2521	68.5403	0
SRR19020584_ct_bin.27	d__Bacteria;p__Gemmatimonadota;c__;o__;f__;g__;s__	0	0	0	0	68.4652	61.878	70.7769	205.534	120.09	543.57	88.6441	226.932	602.805	100.632	103.689	55.4059	102.014	313.126	70.3737	273.603	120.356	0	0	0	0	0	94.7612	173.458	469.48	464.349	204.49	128.389	0	0	0	0	0	0	0	11.1367	67.5921	24.2087	49.6464	141.791	136.581	111.268	309.205	0
SRR13892600_me2_bin.155	d__Bacteria;p__Eisenbacteria;c__;o__;f__;g__;s__	0	0	0	0	0	36.9184	45.488	462.046	118.075	115.802	29.0943	104.929	77.5834	283.974	155.541	42.1025	68.6666	390.333	90.0169	0	116.498	0	0	0	0	0	64.7051	66.6719	58.7134	50.6812	34.699	52.8838	0	19.62	26.2624	41.0759	0	15.4836	54.8829	45.1445	517.083	477.962	106.077	47.4066	43.4772	71.4333	63.2985	0
HTR10_me2_bin.39	d__Bacteria;p__Latescibacterota;c__Latescibacteria_A;o__4484-107;f__4484-107;g__4484-107;s__	0	0	0	0	0	0	0	796.431	106.102	145.466	84.8385	42.5292	0	99.9464	198.463	115.121	162.336	752.065	112.95	0	0	53.0903	0	0	0	0	83.8496	60.3518	64.4558	51.496	28.4566	20.9898	0	19.476	19.3507	25.7491	0	12.1504	25.9481	16.3048	115.539	37.3537	137.928	71.8308	46.3918	139.054	113.688	0
SRR13892591_ct_bin.265	d__Bacteria;p__UBP14;c__UBA6098;o__UBA6098;f__UBA6098;g__UBA6098;s__	0	0	0	0	0	0	0	0	0	0	0	0	0	0	0	0	0	0	0	0	0	0	0	0	0	0	0	0	0	0	0	0	1881.19	0	0	0	0	0	0	0	0	0	0	0	0	0	0	0
SRR18936872_me2_bin.36	d__Bacteria;p__Fermentibacterota;c__Fermentibacteria;o__Fermentibacterales;f__Fermentibacteraceae;g__Sabulitectum;s__	0	0	0	0	0	0	0	0	0	0	0	0	0	0	40.2051	0	0	0	0	0	0	0	0	0	0	0	0	0	0	0	0	0	0	0	0	0	0	0	0	0	0	0	0	0	0	0	0	0
S2_bin28	d__Bacteria;p__Desulfobacterota;c__;o__;f__;g__;s__	0	0	0	0	0	0	0	0	0	0	0	0	0	96.8632	38.5083	0	35.2512	0	0	0	2136.79	0	0	0	0	0	0	0	0	0	0	0	0	0	0	0	0	0	0	0	0	0	0	0	0	0	47.4338	0
7_SB_sbin_6_10	d__Archaea;p__Asgardarchaeota;c__Lokiarchaeia;o__CR-4;f__AMARA-1;g__Prometheoarchaeum;s__	0	0	0	0	576.731	319.565	445.004	130.468	31.0237	253.979	81.3861	60.3259	256.927	106.149	158.967	22.4902	76.0853	57.2131	201.561	0	159.145	0	76.4128	506.569	1651.33	405.806	217.647	154.034	215.064	245.669	151.416	153.265	44.4843	0	30.9502	13.2064	0	0	0	21.8952	142.42	34.2793	77.8709	125.775	157.752	186.12	270.066	0
SRR13892603_ma2_bin.341	d__Bacteria;p__Desulfobacterota;c__Desulfobacteria;o__Desulfobacterales;f__BuS5;g__;s__	0	0	0	0	0	0	0	197.604	214.869	2086.35	806.202	353.86	1068.22	157.546	161.4	288.17	174.383	434.666	985.223	291.687	203.055	0	0	0	0	0	478.223	665.891	820.092	853.675	644.024	488.763	0	0	0	0	0	0	0	0	30.335	33.1161	57.6034	535.273	610.153	666.681	721.548	0
SRR18936874_me2_bin.40	d__Bacteria;p__Bacteroidota;c__Bacteroidia;o__Bacteroidales;f__VadinHA17;g__;s__	0	0	0	0	149.078	104.356	125.307	0	0	0	0	0	0	142.124	234.484	0	201.86	0	351.142	0	0	0	0	0	0	0	137.644	73.734	110.189	120.497	115.586	0	204.846	0	0	0	0	0	0	0	120.184	0	67.1289	0	0	0	80.447	0
7_SB_cbin_247	d__Bacteria;p__Planctomycetota;c__Planctomycetes;o__Pirellulales;f__UBA1268;g__UBA1268;s__UBA1268 sp014238855	0	0	0	0	0	0	0	0	44.4127	0	49.8938	0	0	0	0	70.9489	0	0	0	0	30.9568	40.0452	181.442	366.276	776.949	118.969	0	0	0	0	0	0	0	0	0	0	0	0	0	0	0	0	0	0	0	0	0	0
SRR13892588_me2_bin.100	d__Bacteria;p__Krumholzibacteriota;c__Krumholzibacteria;o__LZORAL124-64-63;f__LZORAL124-64-63;g__;s__	0	0	0	0	0	0	0	69.9352	58.0516	532.888	79.4035	280.287	584.925	76.8075	43.288	49.1514	52.2481	326.875	146.784	0	68.2134	0	0	0	0	0	153.278	396.094	547.562	747.884	211.257	251.295	0	0	0	0	0	0	0	0	0	0	11.0988	152.447	166.433	188.267	287.469	0
SRR18920791_me2_bin.1	d__Bacteria;p__Eisenbacteria;c__;o__;f__;g__;s__	0	0	0	0	0	40.5069	49.6407	50.0065	33.9257	161.312	27.1068	64.0921	370.573	72.1605	102.473	24.2561	144.098	212.619	108.035	0	142.618	0	0	0	0	0	115.978	81.7067	117.826	127.864	121.331	231.986	0	0	0	0	0	0	0	0	64.578	13.9462	18.6235	40.1971	40.5128	77.4487	102.921	0
8_GM_cbin_47	d__Bacteria;p__Planctomycetota;c__Phycisphaerae;o__SM23-33;f__SM23-33;g__;s__	105098	0	0	0	0	0	46.5571	0	76.4729	130.398	0	76.3287	0	108.451	79.4607	0	57.4681	0	0	0	0	0	0	0	0	0	0	0	0	43.4585	0	0	0	195.797	103.046	52.8191	0	16.1635	83.4679	22.0212	114.988	192.975	66.172	45.6923	40.7076	0	0	0
Co_bin105	d__Archaea;p__Asgardarchaeota;c__Heimdallarchaeia;o__UBA460;f__UBA460;g__;s__	0	0	0	0	89.1933	52.809	75.637	48.4507	25.9162	52.7227	44.6145	0	36.1796	48.1024	56.0278	0	37.4031	29.805	53.8039	0	46.0279	0	219.58	750.395	2013.19	0	29.0157	53.0805	45.3878	41.1136	0	0	0	14.1833	28.8744	11.4704	0	0	0	0	34.9757	14.3716	92.1702	23.7563	35.4159	57.1915	87.9491	0
SRR13892590_me2_bin.13	d__Bacteria;p__Bdellovibrionota;c__Bacteriovoracia;o__Bacteriovoracales;f__Bacteriovoracaceae;g__;s__	0	0	0	0	0	0	0	0	0	0	0	0	0	0	0	0	0	0	0	0	0	0	0	0	0	0	42.3515	0	0	56.4176	617.587	1630.84	71.6227	0	0	0	0	0	0	0	0	0	0	16.9601	0	30.1867	270.042	0
SRR18920791_me2_bin.55	d__Bacteria;p__Bacteroidota;c__Bacteroidia;o__Bacteroidales;f__F082;g__JAADID01;s__	0	0	0	0	0	0	183.971	306.133	0	425.364	55.0203	82.2901	180.91	273.8	403.731	0	314.168	236.958	573.85	0	0	0	0	0	0	0	473.207	295.708	317.694	371.844	452.668	294.201	0	0	44.0556	31.8309	121.633	0	0	0	161.42	0	154.426	156.342	189.309	306.189	288.943	0
RS_11.bin.32	d__Bacteria;p__Desulfobacterota;c__Desulfobulbia;o__Desulfobulbales;f__Desulfurivibrionaceae;g__;s__	0	0	0	0	0	0	0	156.143	97.4407	1075.84	240.197	203.769	838.315	175.699	142.096	77.0397	123.459	339.087	215.193	1327.16	0	0	0	0	0	0	338.535	579.21	452.577	1036.24	209.578	246.304	0	0	8.39054	7.76258	0	8.72935	0	15.9366	19.7626	25.8363	522.961	244.748	200.297	343.78	473.395	0
SRR13892593_ct_bin.161	d__Bacteria;p__Planctomycetota;c__DG-23;o__;f__;g__;s__	0	0	0	0	0	0	0	36.6878	251.731	0	31.6852	0	0	17.7785	0	41.768	0	0	0	0	0	0	36.6656	0	26.994	42.3459	17.9183	33.6877	0	0	0	0	0	102.601	290.886	53.1827	0	46.9336	37.403	0	0	7.37322	62.8852	78.3877	73.8456	34.317	85.3551	0
SRR18936876_vb_S1C23281	d__Bacteria;p__Chloroflexota;c__Anaerolineae;o__Promineofilales;f__UBA4811;g__GLR113;s__	0	0	0	0	0	0	0	0	0	0	0	0	0	0	0	0	0	0	0	0	0	0	0	0	0	0	0	0	0	0	0	0	0	0	0	0	0	0	0	0	0	0	0	0	0	0	0	0
HTR3_me2_bin.28	d__Bacteria;p__Krumholzibacteriota;c__Krumholzibacteria;o__LZORAL124-64-63;f__LZORAL124-64-63;g__;s__	0	0	0	0	93.6755	82.8113	95.2313	0	0	416.702	42.3534	143.934	6833.48	156.569	761.211	0	724.981	67.1649	195.773	0	54.1041	0	0	0	0	0	193.117	191.762	401.549	291.657	281.75	491.11	63.1783	0	7.47572	5.85318	125.582	0	0	0	10.4815	0	18.0992	64.3658	50.8178	103.841	162.93	0
SRR13892606_me2_bin.39	d__Bacteria;p__Proteobacteria;c__Gammaproteobacteria;o__Pseudomonadales;f__Alcanivoracaceae;g__Alcanivorax;s__Alcanivorax sp002354605	0	0	0	0	0	0	0	0	0	0	0	0	0	0	0	0	0	0	0	0	0	0	0	0	0	0	0	0	0	0	64.7459	0	262.82	0	0	0	1030.05	0	0	0	0	0	0	0	0	0	0	2835.42
2_HM_cbin_28	d__Bacteria;p__Marinisomatota;c__UBA2242;o__UBA2242;f__UBA2242;g__UBA9312;s__UBA9312 sp003527965	0	0	0	0	0	0	0	0	0	0	0	0	0	0	0	0	0	0	0	0	0	0	0	0	0	0	0	0	0	0	0	0	0	0	0	0	0	0	0	0	0	0	0	0	0	0	0	0
SRR18936874_ct_bin.159	d__Archaea;p__Thermoplasmatota;c__EX4484-6;o__;f__;g__;s__	0	0	0	0	0	0	0	106.17	58.1729	216.049	40.1391	0	0	18.2195	110.295	19.7355	157.768	215.954	92.5106	0	0	0	0	0	0	0	54.9352	92.5134	41.9902	26.713	38.4622	38.2561	0	0	0	0	0	0	0	13.023	59.8073	41.7434	51.7023	187.961	162.6	161.665	132.921	0
SRR13892602_me2_bin.26	d__Bacteria;p__Planctomycetota;c__Phycisphaerae;o__Sedimentisphaerales;f__Anaerohalophaeraceae;g__DRGS01;s__	0	0	0	0	0	0	0	69.5438	0	254.219	397.868	76.3039	333.643	53.4468	0	90.3316	0	145.35	252.36	0	0	0	0	0	0	0	484.634	442.239	303.773	546.429	171.2	204.478	0	0	0	0	0	0	0	0	0	0	0	3401.46	1168.13	845.476	529.315	0
RS_2.bin.24	d__Bacteria;p__Desulfobacterota;c__Desulfobacteria;o__Desulfobacterales;f__ETH-SRB1;g__B13-G4;s__	0	0	0	0	612.438	578.419	569.642	542.137	0	160.098	140.21	56.6998	70.7677	1068.53	640.501	105.012	230.006	451.606	1004.66	0	0	0	0	0	0	0	8566.06	1942.32	3806.16	3942	18961.1	10722.6	91.6604	98.3067	135.197	124.809	48.3155	108.543	141.148	181.913	339.182	243.91	307.579	245.271	402.679	1281.93	1415.17	0
SRR19020591_me2_bin.17	d__Bacteria;p__Fermentibacterota;c__Fermentibacteria;o__Fermentibacterales;f__Fermentibacteraceae;g__Aegiribacteria;s__	0	0	0	0	0	133.667	124.969	114.915	0	53.3853	0	42.6709	0	434.623	200.682	36.1983	121.161	442.104	121.087	0	95.3223	0	0	0	0	0	52.219	24.79	56.9995	61.4831	45.4173	0	0	0	0	0	0	0	0	0	115.367	65.2925	147.505	64.3075	52.7193	49.5824	104.631	0
SRR18936880_ma2_bin.4	d__Archaea;p__Halobacteriota;c__Methanosarcinia;o__Methanosarcinales;f__HR1;g__HR1;s__HR1 sp002926195	0	0	0	0	227.534	205.665	202.869	211.986	18.9983	94.4902	0	62.3266	0	575.017	4641.01	0	740.401	0	267.604	0	0	0	0	0	0	0	1273.65	295.472	426.73	503.993	742.886	406.618	29.5644	86.2931	67.9151	67.6276	40.7254	0	64.1928	73.2439	192.257	0	156.055	0	103.212	253.192	225.756	0
SRR13892595_me2_bin.11	d__Bacteria;p__Bacteroidota;c__Bacteroidia;o__Bacteroidales;f__UBA12170;g__UBA12170;s__	0	0	0	0	0	0	0	0	0	0	0	0	0	0	0	0	0	0	0	0	0	0	0	0	0	0	0	0	0	0	0	0	3273.82	0	0	0	3570.7	0	0	0	0	0	0	0	0	0	0	415.624
SRR19020594_ct_bin.48	d__Bacteria;p__UBP7_A;c__;o__;f__;g__;s__	0	0	0	0	0	0	0	0	0	58.5588	0	0	0	22.8946	0	0	0	0	0	0	0	0	0	0	0	0	0	0	0	72.6734	0	0	0	0	0	0	0	0	0	0	0	0	0	0	0	0	0	0
HTR9_ma2_bin.043	d__Bacteria;p__Proteobacteria;c__Gammaproteobacteria;o__SZUA-229;f__SZUA-229;g__GCA-2746365;s__	0	0	0	0	199.317	184.697	191.367	121.502	54.4393	2783.21	87.7497	292.565	10001.1	150.948	931.638	44.3149	1117.65	220.618	2985.51	276.866	262.019	0	0	0	0	0	284.612	191.979	311.089	553.731	1051.89	2209.28	68.2725	0	20.7283	17.3009	772.062	0	0	0	17.6757	15.9609	81.8569	47.444	62.5596	138.769	441.891	0
S2_bin41	d__Bacteria;p__Desulfobacterota;c__Desulfobulbia;o__Desulfobulbales;f__Desulfobulbaceae;g__;s__	0	3083.29	1947.66	1555.1	1544.99	1696.81	1663.06	51.8014	167.875	705.914	51.8582	745.718	1413.63	191.806	1727.45	19.2339	1122.92	142.577	69.4879	0	7095.42	0	0	0	0	0	50.3885	44.5914	80.9874	74.9535	73.2547	173.553	1155.71	0	0	0	1408.16	0	0	0	0	0	0	31.7263	47.8039	45.3215	102.063	197.821
SRR18936873_me2_bin.25	d__Bacteria;p__UBA6262;c__UBA6262;o__;f__;g__;s__	0	0	0	0	0	0	52.2928	0	0	0	0	0	0	371.98	226.02	0	200.967	0	0	0	0	0	0	0	0	0	140.615	73.7133	108.573	152.246	97.6309	67.1209	0	105.848	0	0	0	0	0	0	92.0008	0	61.3291	0	33.6512	61.2012	62.6214	0
SRR18936872_me2_bin.22	d__Bacteria;p__Desulfobacterota;c__Desulfobacteria;o__Desulfobacterales;f__;g__;s__	0	0	0	1350.26	1260.61	1109.27	1190.22	582.416	198.477	1135.26	567.255	360.14	417.838	1678.18	2089.28	655.26	1065.44	1103.1	1668.91	0	1926.71	52.4446	123.973	455.148	1161.97	208.515	1927.8	1311.58	1427.41	1243.34	1064.46	870.753	114.139	215.973	207.353	221.286	0	258.981	354.562	413.257	430.04	339.277	421.743	394.587	592.326	999.725	1425.25	0
SRR13892602_ct_bin.221	d__Bacteria;p__Bacteroidota;c__UBA10030;o__UBA10030;f__UBA6906;g__;s__	0	0	0	0	0	0	0	50.12	57.7656	52.68	44.5044	150.445	303.86	61.2298	0	30.2279	0	228.146	23.8013	0	0	0	0	0	0	0	82.9511	279.341	402.947	416.266	221.681	88.7889	0	0	0	0	0	0	0	0	0	0	0	537.348	465.788	174.224	354.849	0
RS_13.bin.62	d__Bacteria;p__Desulfobacterota_F;c__Desulfuromonadia;o__Desulfuromonadales;f__BM103;g__M0040;s__	0	0	0	0	0	0	0	0	0	486.63	61.4243	117.759	576.433	0	26.265	0	28.0971	23.333	42.1672	209.468	0	0	0	0	0	0	164.778	541.586	306.697	233.267	409.896	728.261	84.376	0	22.176	17.3581	1183.27	14.51	0	8.65649	414.823	200.568	198.885	120.632	28.0756	82.665	148.376	0
8_GM_sbin_oily_62	d__Archaea;p__Halobacteriota;c__Methanosarcinia;o__Methanosarcinales;f__ANME-2c;g__UBA203;s__	0	0	0	981.368	849.316	920.825	844.63	251.449	0	131.32	0	0	0	279.199	712.741	0	174.766	141.4	47.4887	0	0	0	0	0	0	0	209.689	66.1532	169.84	269.792	128.436	89.1851	0	67.4946	61.6949	41.7279	0	0	51.2365	47.9394	305.927	476.645	254.302	0	0	33.3856	53.627	0
RS_5.bin.23	d__Bacteria;p__Desulfobacterota;c__Desulfobacteria;o__Desulfobacterales;f__Desulfobacteraceae;g__;s__	0	0	0	0	0	0	0	0	0	0	0	0	0	0	38.5473	0	0	0	127.838	0	68.1855	0	0	0	0	0	332.662	1037.53	173.082	94.2034	355.905	241.664	258.512	0	0	0	0	0	0	0	0	0	0	177.474	265.93	301.902	1002.45	0
HTR8_me2_bin.67	d__Bacteria;p__Eisenbacteria;c__;o__;f__;g__;s__	0	0	0	0	0	0	47.1411	236.222	131.799	379.455	143.9	204.85	297.025	70.3348	50.6297	209.89	47.1964	2200.4	733.398	0	71.4575	0	0	0	0	0	538.576	693.916	432.367	286.768	118.299	110.743	0	0	0	0	0	0	0	0	33.8731	17.904	25.953	404.887	484.165	1088.19	570.298	0
SRR13892605_me2_bin.95	d__Bacteria;p__Planctomycetota;c__Phycisphaerae;o__SM23-33;f__FEN-1343;g__JAAYZK01;s__	0	0	0	0	0	0	0	0	0	101.604	0	49.7665	98.4725	0	0	0	0	51.0852	48.9123	0	0	0	0	0	0	0	72.8705	181.908	62.5437	73.3658	0	0	0	0	0	0	0	0	0	0	0	0	0	89.0319	48.8907	42.8846	704.251	0
HTR9_ct_bin.137	d__Bacteria;p__SM23-31;c__SM23-31;o__B21-G16;f__;g__;s__	0	0	0	0	0	0	0	64.3445	25.0596	45.7559	41.4845	0	0	32.438	29.2282	20.7836	25.5812	89.6912	567.75	0	0	0	0	0	0	0	94.1947	154.642	60.2052	81.595	56.8862	40.3383	0	0	0	0	0	0	0	0	7.71619	7.56404	27.6017	112.999	70.6962	227.176	137.091	0
SRR18936874_vb_S1C26321	d__Bacteria;p__Bacteroidota;c__Bacteroidia;o__Bacteroidales;f__F082;g__JAADID01;s__	0	0	0	0	0	0	0	0	22.8124	243.997	27.3439	83.2652	137.757	153.723	823.522	0	452.104	57.0165	328.369	0	0	0	0	0	0	0	73.5947	166.444	106.13	153.833	56.5078	46.8825	227.284	0	0	0	81.969	0	0	0	0	0	16.2764	27.8849	23.6434	91.251	127.903	0
SRR13892604_vb_S1C17087	d__Bacteria;p__Cloacimonadota;c__Cloacimonadia;o__Cloacimonadales;f__TCS61;g__;s__	0	0	0	0	150.874	82.1091	123.201	28.6844	28.6386	119.25	64.3927	23.6618	67.1258	40.8082	85.942	30.0316	79.4007	202.075	1968.87	0	96.7982	0	0	134.021	57.8653	114.256	1127.37	1003.77	703.543	604.063	590.031	331.717	2147.03	0	10.8958	0	0	0	0	14.4424	80.7231	22.9611	45.7509	1165.58	337.531	2028.32	1429.55	0
S3_bin8	d__Bacteria;p__Desulfobacterota;c__Desulfobacteria;o__Desulfobacterales;f__ETH-SRB1;g__JACNLL01;s__	1654.71	2743.48	3250.14	2531.77	2607.54	2034.88	2447.05	979.674	98.811	1248.91	530.805	1463.63	152.018	11976.4	2797.13	301.537	518.331	587.209	909.413	0	326.159	26644.5	1387.17	2844.05	791.457	405.178	707.099	565.804	700.475	886.403	716.307	502.977	0	6044.31	6449.52	7397.86	0	8331.33	11412.8	12084.8	12326.3	11440.1	4538.39	200.136	188.933	427.025	345.569	0
8_GM_sbin_oily_38	d__Bacteria;p__Poribacteria;c__DTPJ01;o__DTPJ01;f__;g__;s__	0	0	0	0	553.911	550.992	533.457	38.6162	105.973	115.739	110.657	41.6635	0	142.589	172.813	0	137.824	0	0	0	0	0	0	0	0	0	88.6984	26.6072	74.1656	53.3313	24.193	0	0	0	13.1075	0	0	9.33521	0	12.801	89.6216	79.994	69.9034	0	0	16.7194	137.212	0
4_MS_sbin_6	d__Bacteria;p__Chloroflexota;c__Anaerolineae;o__Anaerolineales;f__UBA11858;g__B10-G9;s__	0	0	0	0	0	0	0	0	0	0	0	0	0	0	56.9431	0	39.9557	0	0	0	0	0	0	0	0	0	43.1856	37.7713	69.0575	80.5546	39.566	51.6661	0	0	0	0	0	0	0	0	0	0	0	0	0	0	26.0039	0
HTR8_me2_bin.68	d__Bacteria;p__Krumholzibacteriota;c__;o__;f__;g__;s__	0	0	0	0	0	34.1319	40.4568	704.04	680.536	110.166	84.6292	78.9308	198.02	82.5567	58.6503	293.647	44.221	2187.58	351.947	0	119.737	0	0	0	0	0	120.169	234.02	112.702	71.9686	42.7712	59.6746	0	0	0	0	0	6.19774	0	9.96207	69.6239	24.8313	39.6719	253.702	278.313	324.554	144.877	0
SRR18920792_ct_bin.119	d__Bacteria;p__DQWO01;c__DQWO01;o__DQWO01;f__JAADEO01;g__JAADEO01;s__	0	0	0	0	260.96	247.17	259.687	0	0	112.857	0	0	50.6206	0	290.716	0	183.341	0	189.219	0	0	0	0	0	0	0	162.312	178.067	112.811	125.441	186.651	264.602	2169.06	0	7.65819	7.27426	0	0	0	0	126.654	0	37.2496	558.201	234.556	194.533	384.954	200.269
HTR9_ct_bin.59	d__Bacteria;p__Calditrichota;c__Calditrichia;o__;f__;g__;s__	0	0	0	0	0	0	0	70.9241	0	51.5382	24.3139	0	37.6613	31.8441	0	20.6384	0	191.601	742.096	0	0	0	0	0	0	0	192.486	211.261	126.045	158.976	61.2347	39.2061	0	0	0	0	0	0	0	0	0	0	30.3954	99.4046	74.6084	302.498	537.203	0
RS_16.bin.34	d__Bacteria;p__Desulfobacterota;c__Desulfobacteria;o__C00003060;f__C00003060;g__C00003060;s__	0	0	0	0	0	0	0	102.517	93.7783	151.813	168.668	96.8372	0	149.643	192.993	95.468	129.695	77.074	0	0	0	0	0	0	0	0	0	0	0	0	0	0	0	4315.5	1205.31	3017.37	0	1352.72	212.135	194.048	144.108	162.87	106.316	52.5369	45.7521	53.6493	0	0
Co_bin183	d__Bacteria;p__Chloroflexota;c__Dehalococcoidia;o__SZUA-161;f__E44-bin15;g__;s__	0	0	0	0	0	0	0	367.726	998.428	53.9383	124.332	378.536	0	164.035	21.8723	139.582	56.3586	72.1436	0	0	209.71	122.911	1741.01	441.886	455.816	242.69	0	0	0	0	0	0	0	144.322	363.596	138.336	0	109.84	219.347	135.997	124.257	143.238	452.132	70.9848	60.0221	0	0	0
E44_bin32	d__Bacteria;p__Chloroflexota;c__Anaerolineae;o__Anaerolineales;f__E44-bin32;g__E44-bin32;s__E44-bin32 sp004376465	0	0	0	0	0	50.2305	59.2084	138.335	239.678	212.788	187.427	233.58	388.756	285.001	169.99	139.101	180.005	330.208	80.0988	0	268.96	0	106.28	494.957	242.399	243.219	114.542	194.654	98.0009	139.531	26.2534	30.9188	0	0	23.1539	9.60523	0	0	0	18.5226	28.7259	24.3437	110.831	341.415	275.923	186.822	249.547	0
SRR14270297_vb_S1C18619	d__Bacteria;p__Proteobacteria;c__Alphaproteobacteria;o__Rhizobiales;f__Aestuariivirgaceae;g__JABDJG01;s__	0	0	0	0	0	0	0	0	0	0	0	0	0	0	0	0	0	0	0	0	43.6905	0	0	0	0	0	0	0	0	0	0	0	0	0	0	0	0	0	0	0	0	0	0	0	0	0	0	0
HTR5_ct_bin.97	d__Bacteria;p__Proteobacteria;c__Alphaproteobacteria;o__Rhodobacterales;f__Rhodobacteraceae;g__Litoreibacter;s__	0	0	0	0	0	0	0	0	0	0	0	0	0	0	623.444	0	0	0	0	0	0	0	0	0	0	0	0	0	0	0	0	0	0	0	0	0	0	0	0	0	0	0	0	0	0	0	0	0
RS_11.bin.1	d__Archaea;p__Asgardarchaeota;c__Heimdallarchaeia;o__UBA460;f__UBA460;g__UBA460;s__	0	0	0	0	0	0	0	493.046	346.939	0	76.1049	22.7201	26.4137	193.027	0	29.756	0	56.0163	16.9179	0	0	0	0	0	0	0	58.5264	116.406	36.4863	0	0	0	0	0	10.1272	6.46302	0	0	15.8481	28.3867	36.4669	54.0851	1014.02	193.915	203.017	109.256	110.747	0
SRR14270297_vb_S1C20503	d__Bacteria;p__Firmicutes_C;c__;o__;f__;g__;s__	0	0	0	0	0	0	0	0	0	0	0	0	0	0	0	0	0	0	0	0	0	0	0	0	0	0	0	0	0	0	0	0	0	0	0	0	0	0	0	0	0	0	0	0	0	0	0	0
SRR18936880_me2_bin.17	d__Archaea;p__Thermoplasmatota;c__Thermoplasmata;o__DTKX01;f__;g__;s__	0	0	0	0	0	0	0	61.1593	128.585	127.008	92.2608	83.8185	113.045	15.9703	0	88.3995	24.652	296.089	34.6984	0	66.686	0	0	0	51.0942	0	46.1104	134.418	69.5712	166.916	20.1784	0	0	0	19.0573	0	0	17.4896	12.9102	0	12.6986	34.7567	30.3227	239.351	398.977	314.47	145.164	0
4_MS_sbin_4	d__Bacteria;p__Desulfobacterota;c__Desulfobacteria;o__Desulfobacterales;f__ETH-SRB1;g__B13-G4;s__	0	0	0	2397.38	1983.08	1931.01	1867.39	1369.85	43.9848	387.829	288.213	87.02	93.3027	2240.48	1460.14	227.793	633.545	1132.24	2319.65	0	0	0	0	161.452	86.9282	0	3020.23	1468.26	1860.01	2365.42	3093	2162.56	39.3224	135.905	171.067	173.658	0	121.797	178.891	352.908	679.668	470.8	834.842	440.917	477.585	1424.75	1061.41	0
SRR12623517_me2_bin.36	d__Bacteria;p__Eisenbacteria;c__;o__;f__;g__;s__	0	0	0	0	237.125	200.308	240.661	454.917	494.635	159.045	173.095	133.602	134.214	288.195	137.838	177.382	76.8272	484.886	111.202	0	4298.89	0	21.1921	0	26.36	0	98.8646	110.252	89.0449	72.8007	53.2583	83.8657	0	0	8.5644	6.76498	0	0	0	10.4888	90.7688	45.756	124.001	99.963	114.927	185.67	112.366	0
SRR13892590_me2_bin.54	d__Bacteria;p__DQWO01;c__DQWO01;o__DQWO01;f__JAADEO01;g__JAADEO01;s__	0	0	0	0	135.824	137.36	142.33	0	0	0	0	0	81.8251	0	110.852	0	78.5369	0	131.869	0	0	0	0	0	0	0	353.663	362.626	241.755	267.438	1583.62	3062.54	1093.73	0	0	0	0	0	0	0	48.912	0	34.7728	290.315	270.511	355.296	574.745	62.9194
RS_19.bin.7	d__Bacteria;p__WOR-3;c__E44-bin80;o__E44-bin80;f__E44-bin80;g__;s__	0	0	0	0	0	0	0	16.6596	0	98.8767	0	149.162	0	259.592	0	0	0	0	0	0	0	0	0	0	0	0	0	0	0	0	0	0	0	558.161	111.684	66.269	0	26.6616	263.778	278.997	449.962	239.743	92.007	0	0	0	0	0
ERR3341267_me2_bin.31	d__Bacteria;p__Desulfobacterota;c__SM23-61;o__UBA8473;f__;g__;s__	0	11378.9	8648	9508.75	7575.05	7520.5	7107.21	0	0	0	0	0	0	0	0	0	0	0	0	0	0	0	0	0	0	0	0	0	0	0	0	0	0	0	0	0	0	0	0	0	0	0	0	0	0	0	0	0
RS_1.bin.20	d__Bacteria;p__Proteobacteria;c__Gammaproteobacteria;o__Beggiatoales;f__Beggiatoaceae;g__QNES01;s__	0	0	0	0	0	0	0	0	0	0	0	0	0	0	0	0	0	0	31.0033	0	0	0	0	0	0	0	62.2187	17.5912	31.8966	52.9981	1360.9	3918.43	0	0	0	0	0	0	0	0	0	0	0	20.441	0	83.7039	254.002	0
SRR14270297_me2_bin.84	d__Bacteria;p__Proteobacteria;c__Alphaproteobacteria;o__Rhodobacterales;f__Rhodobacteraceae;g__NORP181;s__	0	0	0	0	0	0	29.6083	0	0	61.8467	0	0	132.114	0	44.0488	0	17.0627	20.4785	0	0	0	0	0	0	0	0	0	0	57.6599	0	0	0	62.2734	0	0	0	188.287	0	0	0	12.5955	0	0	0	0	0	0	102.979
SRR18920792_me2_bin.44	d__Bacteria;p__Desulfobacterota_F;c__Desulfuromonadia;o__Desulfuromonadales;f__Geopsychrobacteraceae;g__Malonomonas;s__	0	0	0	0	0	0	0	0	0	192.72	35.1268	91.5654	0	177.601	242.356	0	295.631	0	0	0	0	0	0	0	0	0	80.3648	0	0	100.926	121.219	244.816	0	0	0	0	0	0	0	0	78.3365	42.3339	90.08	0	0	0	81.778	0
SRR13892594_ct_bin.65	d__Bacteria;p__Cloacimonadota;c__Cloacimonadia;o__JGIOTU-2;f__JGIOTU-2;g__;s__	0	0	0	0	0	0	0	0	0	0	0	0	0	0	0	0	0	0	0	0	0	0	0	0	0	0	0	0	0	0	0	0	0	1157.32	482.668	811.218	0	520.129	216.928	157.121	128.088	92.4679	70.8357	0	0	0	0	0
S2_bin24	d__Bacteria;p__Desulfobacterota;c__Desulfobacteria;o__Desulfobacterales;f__UBA11574;g__S5133MH16;s__	0	2614.11	2155.67	2024.08	1944.56	1858.34	1894.07	665.47	1472.23	1730.24	523.008	2274.58	1123.25	2447.62	685.205	340.227	441.454	778.573	509.232	0	6051.57	50.6174	54.6118	121.727	200.831	103.143	222.537	291.02	303.401	359.992	167.83	138.982	0	91.5945	75.041	81.8157	0	58.078	93.3313	101.931	167.304	188.371	476.37	394.109	451.464	403.905	404.943	0
HTR12_stLFR_bin.20	d__Bacteria;p__FCPU426;c__JAAXVQ01;o__JAAXVQ01;f__;g__;s__	0	0	0	0	0	0	0	75.4553	0	151.877	0	0	0	173.408	368.398	0	256.586	77.6407	89.7874	0	0	0	0	0	0	0	104.353	84.5624	77.415	91.5799	0	0	0	0	0	54.3734	0	0	0	0	65.1772	0	64.3265	0	0	71.6677	84.9842	0
HTR5_me2_bin.99	d__Bacteria;p__Proteobacteria;c__Gammaproteobacteria;o__Granulosicoccales;f__;g__;s__	0	0	0	0	0	0	0	0	0	0	0	0	0	0	956.576	0	87.3133	0	0	0	0	0	0	0	0	0	0	0	0	0	0	0	34.7628	0	0	0	0	0	0	0	0	0	0	0	0	0	0	0
SRR13892602_me2_bin.185	d__Bacteria;p__Chloroflexota;c__Anaerolineae;o__Anaerolineales;f__E44-bin32;g__W1033;s__	0	0	0	0	0	0	0	36.1844	71.7379	86.824	152.548	75.0367	124.875	0	0	368.056	0	73.3054	0	0	0	0	0	0	0	0	97.0112	209.172	122.793	141.076	30.5816	0	0	0	0	0	0	0	0	0	0	0	0	737.221	354.516	181.663	222.669	0
S2_bin17	d__Bacteria;p__Krumholzibacteriota;c__Krumholzibacteria;o__Krumholzibacteriales;f__Krumholzibacteriaceae;g__;s__	0	0	0	0	182.397	162.112	174.99	138.312	104.814	272.208	86.7323	339.936	127.26	358.445	235.817	115.721	209.239	313.869	79.4023	0	2242.98	0	0	0	0	0	39.9848	52.7641	48.6508	61.7403	27.2425	41.963	0	9.05867	14.9912	8.97069	0	0	14.5173	16.9963	54.5432	40.0027	104.494	70.8198	93.8923	71.4397	49.5695	0
SW_3.bin.10	d__Bacteria;p__Proteobacteria;c__Gammaproteobacteria;o__Pseudomonadales;f__Endozoicomonadaceae;g__LUC14-002-19-P2;s__	0	0	0	0	0	0	0	0	0	0	0	0	0	0	0	0	0	0	0	0	0	0	0	0	0	0	0	0	0	0	0	0	761.726	0	0	0	34824.3	0	0	0	0	0	0	0	0	0	0	714.026
SRR13892585_vb_S1C27963	d__Bacteria;p__FCPU426;c__JAAXVQ01;o__JAAXVQ01;f__JAAXVQ01;g__;s__	0	0	0	0	0	0	0	36.3897	0	0	0	0	0	271.147	30.4543	0	75.9104	23.8344	0	0	0	0	0	0	0	0	1261.72	133.286	230.046	251.208	241.338	163.563	0	0	0	0	0	0	0	0	0	0	12.4241	113.97	164.715	491.343	602.106	0
SRR13892585_me2_bin.146	d__Bacteria;p__Gemmatimonadota;c__Gemmatimonadetes;o__Gemmatimonadales;f__GWC2-71-9;g__WVYX01;s__	0	0	0	0	0	0	0	148.406	223.819	958.349	450.478	232.325	530.466	57.7686	0	139.728	0	425.07	112.737	1085.19	0	0	0	0	0	0	710.211	1001.5	1198.19	1325.67	391.269	515.855	0	0	0	0	0	0	0	0	0	0	19.5588	1041.63	1237.47	625.692	1347.41	0
RS_8.bin.6	d__Bacteria;p__Spirochaetota;c__Spirochaetia;o__SZUA-6;f__SZUA-6;g__;s__	0	0	0	0	0	0	0	345.393	503.913	64.5108	1140.1	175.707	136.431	121.711	29.8087	526.388	29.3484	404.631	41.8685	0	32.6939	0	0	0	0	0	192.792	432.986	165.311	226.561	36.4849	14.4611	0	18.8689	21.6614	30.3742	0	27.958	14.9238	11.5025	28.2239	42.1367	80.9334	923.825	782.774	464.646	555.5	0
SRR7716471_me2_bin.19	d__Archaea;p__Asgardarchaeota;c__Heimdallarchaeia;o__JABLTI01;f__JABLTI01;g__JABLTI01;s__	0	0	0	0	0	0	0	149.548	602.761	144.365	787.618	73.4362	63.7004	223.343	13.3866	505.01	35.5451	97.0448	107.523	0	87.6353	24.3197	0	0	38.4591	0	155.917	321.414	154.502	104.491	23.3307	0	0	28.8741	104.918	18.8887	0	37.6073	39.039	39.4692	25.5606	38.7957	127.484	273.023	320.797	276.135	278.061	0
SRR18936871_ct_bin.6	d__Bacteria;p__Fermentibacterota;c__Fermentibacteria;o__Fermentibacterales;f__Fermentibacteraceae;g__Aegiribacteria;s__	0	0	0	0	88.627	69.4876	83.9578	0	0	0	0	0	0	32.0354	28.1201	0	0	0	0	0	0	0	28.2439	0	57.5551	39.0964	0	0	0	0	0	0	0	0	0	0	0	0	0	0	24.1125	0	0	0	0	0	0	0
SRR13892602_me2_bin.56	d__Bacteria;p__Planctomycetota;c__Phycisphaerae;o__Sedimentisphaerales;f__Anaerohalophaeraceae;g__B28-G16;s__	0	0	0	0	0	0	0	33.6632	0	124.161	315.283	0	261.41	0	0	183.56	0	81.3044	64.2247	0	0	0	0	0	0	0	705.384	528.817	395.389	773.917	131.078	135.528	0	0	0	0	0	0	0	0	0	0	0	2851.34	1318.12	297.482	455.274	0
HTR5_me2_bin.41	d__Bacteria;p__Bacteroidota;c__Bacteroidia;o__Bacteroidales;f__B18-G4;g__B18-G4;s__	0	0	0	0	538.497	384.328	494.481	304.076	80.7894	442.355	92.2792	96.3851	107.371	605.514	2223.94	98.5778	1063.67	1067.16	561.076	0	126.142	0	0	0	0	0	308.957	209.244	223.479	248.202	205.257	163.499	0	0	25.7178	21.6699	0	0	0	40.891	245.615	104.881	492.683	175.988	143.505	258.847	407.044	0
SRR13892603_ma2_bin.374	d__Bacteria;p__Zixibacteria;c__MSB-5A5;o__GN15;f__FEB-12;g__;s__	0	0	0	0	0	0	0	47.213	69.1101	100.86	92.2652	0	0	39.2907	0	63.3668	0	64.9905	87.0273	0	0	0	0	0	0	0	92.188	125.814	134.789	122.844	65.1283	104.476	0	0	0	0	0	0	0	0	0	0	43.0761	157.831	423.868	111.317	123.669	0
HTR9_me2_bin.22	d__Bacteria;p__Desulfobacterota;c__Desulfobulbia;o__Desulfobulbales;f__Desulfurivibrionaceae;g__;s__	0	0	0	0	0	0	0	152.706	0	236.077	483.07	0	0	242.231	256.632	111.492	135.275	949.913	7732.2	0	0	0	0	0	0	0	524.858	498.301	407.795	435.437	527.134	428.422	0	0	0	0	0	0	0	0	95.3519	0	0	390.045	99.9704	210.938	458.922	0
2_HM_cbin_48	d__Bacteria;p__Desulfobacterota;c__Desulfobacteria;o__Desulfobacterales;f__ETH-SRB1;g__B13-G4;s__	0	0	0	0	1303.15	1197.13	1213.97	1969.44	51.4084	375.076	341.152	124.491	104.483	2917.93	1277.88	286.013	528.847	1596.68	2925.41	0	0	0	107.64	237.805	192.16	187.734	2246.42	1360.32	1459.29	1768.01	2356.19	1630.68	0	264.672	298.823	316.243	0	236.089	396.231	371.936	1124.7	710.596	1126.9	431.389	479.559	1335.13	894.665	0
SRR18936872_ma2_bin.13	d__Bacteria;p__Fermentibacterota;c__Fermentibacteria;o__Fermentibacterales;f__Fermentibacteraceae;g__Aegiribacteria;s__	0	0	0	0	611.981	561.182	579.433	0	0	0	0	0	0	202.787	138.587	0	49.5585	0	0	0	0	0	0	0	37.1189	0	0	0	0	0	0	0	0	0	0	0	0	0	0	0	170.527	0	0	0	0	0	0	0
HTR1_vb_S1C17355	d__Bacteria;p__Spirochaetota;c__B62-G9;o__B62-G9;f__B62-G9;g__;s__	0	0	0	0	0	0	0	106.432	426.792	35.2906	1661.37	270.856	158.479	101.135	0	802.405	0	56.3626	0	0	0	0	0	0	0	0	251.291	581.474	278.505	611.194	84.2081	36.8734	0	0	0	0	0	0	0	12.4322	21.1152	33.9082	102.129	953.106	986.215	385.816	866.205	0
SRR13892590_me2_bin.136	d__Bacteria;p__Bacteroidota;c__Bacteroidia;o__Bacteroidales;f__;g__;s__	0	0	0	0	0	0	0	0	0	0	0	0	0	0	0	0	0	0	0	0	0	0	0	0	0	0	30.4161	0	0	36.1907	418.738	1460.29	261.314	0	0	0	0	0	0	0	0	0	0	0	0	24.105	95.3188	0
SRR18936872_ct_bin.57	d__Bacteria;p__Cloacimonadota;c__Cloacimonadia;o__Cloacimonadales;f__TCS61;g__JACNIV01;s__	0	0	0	0	130.562	79.525	106.99	46.8554	0	0	0	0	0	36.7983	181.853	0	48.7197	0	63.7989	0	0	0	0	0	0	0	41.9934	30.4252	44.3907	0	0	0	0	44.6249	34.26	22.4543	0	0	0	0	169.637	46.197	46.6573	0	0	26.5099	0	0
HTR3_ct_bin.133	d__Bacteria;p__Acidobacteriota;c__Aminicenantia;o__UBA2199;f__UBA2199;g__UBA647;s__	0	0	0	0	0	33.8828	35.954	0	0	0	0	0	2329.82	14.7969	176.498	0	44.7352	0	123.56	0	0	0	0	0	0	0	347.85	346.344	193.457	265.723	494.283	298.699	199.98	0	0	0	0	0	0	0	0	0	8.80981	56.5191	89.7453	93.7934	389.831	0
SRR13892590_ma2_bin.21	d__Bacteria;p__Proteobacteria;c__Gammaproteobacteria;o__SZUA-229;f__SZUA-229;g__GCA-2746365;s__	0	2294.03	0	0	606.398	547.689	573.065	70.1068	40.756	1518.07	47.6547	183.508	10666.9	385.495	3616.73	19.564	2875.13	85.4662	682.456	0	0	0	0	0	0	0	421.444	139.682	263.471	489.105	2138.2	5133.88	138.698	0	61.9068	39.8243	768.858	0	0	16.387	16.5299	8.97792	96.8543	37.7043	52.7752	149.321	679.26	0
SRR18936872_me2_bin.38	d__Bacteria;p__Fermentibacterota;c__Fermentibacteria;o__Fermentibacterales;f__Fermentibacteraceae;g__Aegiribacteria;s__	0	0	0	0	93.0712	79.656	89.0446	0	0	0	0	0	0	74.8445	14.3342	0	0	0	0	0	0	0	0	30.2173	0	0	14.6297	0	0	0	0	0	0	9.9654	7.28274	5.23657	0	0	0	0	172.918	29.6492	43.1345	0	0	0	0	0
SRR13892591_me2_bin.158	d__Bacteria;p__Bacteroidota;c__Bacteroidia;o__Flavobacteriales;f__UBA1820;g__;s__	0	0	0	0	0	0	0	0	0	0	0	0	0	0	0	0	0	0	0	0	0	0	0	0	0	0	0	0	0	0	0	0	5222.89	0	0	0	1195.43	0	0	0	0	0	0	0	0	0	0	548.058
SRR14270297_me2_bin.100	d__Bacteria;p__Firmicutes_A;c__Clostridia;o__Lachnospirales;f__Anaerotignaceae;g__Anaerotignum;s__	0	0	0	0	0	0	0	0	0	0	0	0	0	0	0	0	0	0	0	0	0	0	0	0	0	0	0	0	0	0	0	0	0	0	0	0	0	0	0	0	0	0	0	0	0	0	0	0
S5_bin17	d__Archaea;p__Halobacteriota;c__Syntropharchaeia;o__ANME-1;f__ANME-1;g__QENH01;s__	10028.2	2808.99	2583.74	2729.03	2197.61	1901.24	2034.01	76.747	52.6465	2852.36	86.6158	1662.09	0	1078.78	8624.64	47.8723	15991.4	31.4782	0	0	147.724	2417.26	7703.01	54821	638.77	91.0901	51.8247	51.8191	59.3195	106.232	54.5764	49.6824	0	3171.38	2010.83	3081.73	112.463	2549.55	2091.68	1803.59	6785.07	3559.57	5690.64	0	0	0	0	0
SRR18936878_me2_bin.53	d__Bacteria;p__Proteobacteria;c__Gammaproteobacteria;o__Thiohalomonadales;f__UBA6429;g__;s__	0	0	0	0	0	0	0	78.1175	0	349.844	108.234	78.3031	276.623	102.038	668.583	0	225.512	57.1963	78.418	0	214.029	0	0	0	0	0	223.598	443.029	429.987	276.281	80.3559	124.19	67.9496	0	33.2758	24.7834	282.592	44.8605	0	31.6383	165.118	131.647	560.561	207.3	503.087	341.366	372.712	0
8_GM_sbin_oily_49	d__Bacteria;p__Desulfobacterota;c__Desulfobacteria;o__Desulfobacterales;f__SURF-7;g__;s__	0	3616.06	3373.8	3928.97	3009.79	2254.87	2330.58	0	0	0	0	0	0	0	0	0	0	0	0	0	0	0	0	0	0	0	0	0	0	0	0	0	0	0	0	0	0	0	0	0	0	0	0	0	0	0	0	0
7_SB_sbin_3_20	d__Bacteria;p__WOR-3;c__WOR-3;o__UBA2258;f__UBA2258;g__UBA3079;s__	0	0	0	0	0	0	0	0	0	0	0	0	0	0	0	0	0	0	0	0	0	1286.76	50.858	0	0	0	0	0	0	0	0	0	0	110.86	8.37072	8.22525	0	0	0	0	0	0	0	0	0	0	0	0
Co_bin17	d__Bacteria;p__Planctomycetota;c__Phycisphaerae;o__Sedimentisphaerales;f__SG8-4;g__;s__	0	0	0	0	0	0	0	77.5952	143.758	0	115.745	0	0	0	0	0	0	0	0	0	0	22.6566	675.131	391.946	666.176	796.606	0	0	0	0	0	0	0	53.4791	149.221	34.1908	0	23.436	24.0976	37.5385	28.1464	27.7733	48.5096	68.934	58.4262	0	0	0
SRR19020598_me2_bin.21	d__Bacteria;p__Campylobacterota;c__Campylobacteria;o__Campylobacterales;f__Sulfurimonadaceae;g__;s__	0	0	0	0	0	0	0	0	0	0	0	0	0	0	25.752	0	0	0	0	0	0	0	0	0	0	0	0	0	0	0	76.703	110.52	0	0	0	0	0	0	0	0	0	0	0	0	0	0	18.2184	0
HTR9_vb_S1C20356	d__Bacteria;p__Acidobacteriota;c__Aminicenantia;o__UBA2199;f__UBA2199;g__UBA647;s__	0	0	0	0	0	0	0	0	0	85.0451	0	18.325	209.457	12.572	205.506	25.0062	31.2704	268.488	1898.07	0	0	0	0	0	0	0	194.003	169.077	259.074	279.575	167.094	132.757	26.288	0	0	0	0	0	0	0	0	0	0	150.513	89.6375	214.405	388.315	0
RS_13.bin.38	d__Bacteria;p__Krumholzibacteriota;c__Krumholzibacteria;o__Krumholzibacteriales;f__Krumholzibacteriaceae;g__;s__	0	0	0	0	0	0	0	0	0	0	18.1364	0	34.2807	35.0018	30.0001	0	35.179	94.8578	168.849	0	0	0	0	0	0	0	229.783	140.361	166.479	188.745	145.11	120.66	47.4376	0	16.3733	6.9003	0	0	0	12.878	837.808	10.7885	13.2536	61.2948	84.0499	119.103	124.676	0
SRR13892591_me2_bin.189	d__Bacteria;p__UBP6;c__UBA1177;o__UBA1177;f__;g__;s__	0	0	0	0	0	0	0	0	0	0	0	0	0	0	0	0	0	0	0	0	0	0	0	0	0	0	0	0	0	0	74.412	81.8321	1911.28	0	0	0	359.585	0	0	0	0	0	0	0	0	0	0	60.6437
HTR4_me2_bin.52	d__Bacteria;p__Acidobacteriota;c__Aminicenantia;o__Aminicenantales;f__Aminicenantaceae;g__SOIA01;s__SOIA01 sp004378665	0	0	0	0	0	0	0	307.604	287.187	78.1572	119.794	340.916	0	413.811	0	174.437	0	112.978	0	0	0	0	0	0	0	0	0	30.9543	0	0	0	0	0	19.5618	35.4718	16.2902	0	24.3391	45.5528	77.207	76.4398	59.2718	747.652	77.2193	0	0	0	0
SRR14270297_vb_S1C14835	d__Bacteria;p__Proteobacteria;c__Gammaproteobacteria;o__Xanthomonadales;f__SZUA-36;g__SZUA-51;s__	0	0	0	0	0	0	0	0	0	0	0	0	142.878	0	46.7257	0	26.3925	0	0	0	0	0	0	0	0	0	0	0	0	0	32.5455	0	61.0068	0	0	0	426.499	0	0	0	0	0	0	0	0	0	0	0
HTR1_vb_S1C37317	d__Bacteria;p__Spirochaetota;c__Spirochaetia;o__SZUA-6;f__SZUA-6;g__DRHE01;s__	0	0	0	0	80.3123	67.1968	74.1956	174.474	587.216	107.737	2022.76	41.6232	0	326.436	107.687	1266.71	91.3388	283.907	82.9577	0	0	33.4229	24.253	58.8242	131.286	97.9754	63.7667	128.751	52.7982	102.259	22.7008	0	0	58.5091	41.3001	41.6603	0	18.1034	52.1105	101.43	127.177	96.4696	173.092	94.4026	94.1641	79.959	134.999	0
SRR18920794_ct_bin.141	d__Bacteria;p__Spirochaetota;c__Spirochaetia;o__Spirochaetales_E;f__Spirochaetaceae_B;g__UBA2779;s__	0	0	0	0	0	0	0	0	0	0	0	0	189.134	0	67.0245	0	33.2174	0	50.62	0	0	0	0	0	0	0	49.8708	0	0	57.7409	70.301	119.145	109.908	0	0	0	80.5934	0	0	0	0	0	0	0	0	0	28.6976	0
HTR6_me2_bin.91	d__Bacteria;p__Planctomycetota;c__Phycisphaerae;o__Sedimentisphaerales;f__Anaerohalophaeraceae;g__;s__	0	0	0	0	0	0	0	105.405	0	366.377	334.11	112.052	429.579	0	0	5470.88	0	287.757	578.143	0	0	0	0	0	0	0	219.166	274.382	230.546	449.34	114.221	163.171	0	0	0	0	0	0	0	0	0	0	0	419.962	239.596	279.406	254.83	0
SRR18920791_me2_bin.31	d__Archaea;p__Halobacteriota;c__Methanosarcinia;o__Methanosarcinales;f__Methanosarcinaceae;g__;s__	0	0	0	0	0	0	0	1230.71	0	200.076	65.9364	121.145	62.2298	657.239	592.369	246.572	426.838	1119.95	2003.06	0	0	0	0	0	0	0	1730.98	1927.02	1381.79	1710.53	1328.91	748.265	0	289.778	688.796	221.134	0	113.387	154.626	151.806	627.495	551.741	550.383	1003.13	945.956	1244.1	973.715	0
RS_14.bin.26	d__Bacteria;p__Bacteroidota;c__Bacteroidia;o__Bacteroidales;f__VadinHA17;g__;s__	0	0	0	0	0	0	0	103.946	166.338	121.716	162.453	145.689	0	134.275	130.209	64.7651	85.6648	51.0415	56.8248	0	143.555	0	78.6533	0	71.7022	108.886	29.2181	30.3	0	0	0	0	0	185.001	234.067	179.507	0	163.923	582.561	537.938	291.629	184.332	135.432	50.9558	49.9606	38.3299	36.8061	0
SW_4.bin.56	d__Archaea;p__Thermoplasmatota;c__EX4484-6;o__EX4484-6;f__EX4484-6;g__;s__	0	0	0	0	0	0	0	0	0	45.2829	0	0	0	13.0394	75.6409	0	52.8216	21.2363	29.9666	0	0	0	0	0	0	0	49.2457	39.8715	34.4347	66.9187	27.5114	29.5988	1376.34	0	0	0	0	0	0	0	35.7568	0	0	23.9544	20.4877	39.791	191.706	132.191
HTR5_me2_bin.24	d__Bacteria;p__Proteobacteria;c__Gammaproteobacteria;o__SZUA-229;f__SZUA-229;g__GCA-2746365;s__	0	0	0	0	0	0	0	0	0	407.27	0	81.0422	600.828	127.88	2239.27	0	997.771	44.3437	47.4128	0	0	0	0	0	0	0	48.7118	48.0983	112.783	72.6609	110.063	190.412	39.4928	0	0	0	309.311	0	0	0	0	0	33.272	0	0	58.193	62.9188	0
SRR13892591_me2_bin.99	d__Bacteria;p__Verrucomicrobiota;c__Lentisphaeria;o__Victivallales;f__;g__;s__	0	0	0	0	0	0	0	0	0	0	0	0	0	0	0	0	0	0	0	0	0	0	0	0	0	0	0	0	0	0	0	0	1499.11	0	0	0	1227.23	0	0	0	0	0	0	0	0	0	0	168.013
SRR13892591_me2_bin.145	d__Bacteria;p__Fermentibacterota;c__Fermentibacteria;o__Fermentibacterales;f__Fermentibacteraceae;g__Sabulitectum;s__	0	0	0	0	0	0	0	0	0	0	0	0	0	0	0	0	0	0	0	0	0	0	0	0	0	0	24.0271	0	0	0	24.7568	0	9242.76	0	0	0	0	0	0	0	0	0	0	60.079	0	47.9887	103.98	143.815
RS_16.bin.16	d__Bacteria;p__Bacteroidota;c__Bacteroidia;o__Bacteroidales;f__GCA-2711565;g__;s__	0	0	0	0	0	0	0	24.3929	0	0	0	22.1246	0	209.546	44.5645	25.1222	0	0	0	0	0	0	0	0	0	0	0	0	0	0	0	0	0	208.295	93.2808	79.6083	0	534.595	126.437	79.7968	665.69	717.093	626.198	0	0	0	0	0
SRR19020587_me2_bin.26	d__Bacteria;p__Desulfobacterota;c__Desulfobacteria;o__Desulfobacterales;f__JAABPS01;g__;s__	0	0	0	0	166.812	166.429	164.912	321.504	278.806	11959.2	1339.58	940.061	3847.93	377.171	719.506	281.999	1268.72	1409.67	4338.97	813.341	158.719	0	33.6911	0	65.3101	47.5005	1350.78	1419.7	2544.17	2347.24	2403.6	1691.42	0	0	33.0268	26.8518	117.18	0	0	0	26.151	0	59.3688	651.619	582.321	1528.87	1368.83	0
SRR19020594_ma2_bin.143	d__Bacteria;p__DSWW01;c__DSWW01;o__DSWW01;f__DSWW01;g__;s__	0	0	0	0	0	0	0	54.9008	72.7529	797.526	72.304	147.008	300.645	118.502	213.289	30.633	176.136	249.716	186.368	0	56.0032	0	0	0	0	0	64.5429	104.618	184.372	196.584	111.73	114.846	0	0	0	0	0	0	0	0	0	0	13.7647	76.718	87.0343	111.549	100.794	0
8_GM_sbin_oily_61	d__Bacteria;p__Actinobacteriota;c__Acidimicrobiia;o__Acidimicrobiales;f__;g__;s__	0	0	0	0	271.688	337.067	347.3	0	0	0	0	0	0	0	0	0	0	0	0	0	0	0	0	0	0	0	0	0	0	0	0	0	0	0	0	0	0	0	0	0	0	0	0	0	0	0	0	0
HTR9_me2_bin.60	d__Bacteria;p__Planctomycetota;c__Phycisphaerae;o__Sedimentisphaerales;f__Anaerohalophaeraceae;g__B28-G16;s__	0	0	0	0	0	0	0	194.185	283.958	1080.78	512.297	237.74	959.947	31.2271	46.1539	213.078	69.4611	1379.4	1380.34	303.616	0	0	0	0	50.3682	100.587	683.031	1381.42	907.969	992.163	398.863	518.155	0	0	0	0	0	0	0	0	0	0	39.8069	1055.95	527.285	1171.35	1321.01	0
RS_7.bin.21	d__Archaea;p__Asgardarchaeota;c__Heimdallarchaeia;o__UBA460;f__UBA460;g__UBA460;s__	0	0	0	0	0	0	0	158.939	192.904	58.2091	661.785	104.506	42.4806	79.3599	18.5521	116.615	38.5892	63.2884	77.4081	0	87.3226	0	180.084	724.096	153.45	0	382.007	1172.77	267.816	56.2451	24.0483	23.1656	0	100.955	151.721	31.7392	0	40.4665	114.009	131.264	106.185	108.966	116.833	1229.24	1174.81	774.219	757.671	0
HTR1_me2_bin.63	d__Bacteria;p__Bacteroidota;c__Bacteroidia;o__Bacteroidales;f__VadinHA17;g__;s__	0	0	0	0	180.33	109.617	151.114	132.159	355.319	142.341	1197.57	42.9784	76.9929	368.409	110.059	622.396	98.1381	106.367	213.089	0	59.2465	51.8519	118.774	108.261	139.252	183.407	115.862	137.812	127.647	115.11	74.1954	0	61.8119	106.179	107.455	96.5964	0	35.7495	82.1135	130.344	1088.95	490.844	414.336	214.647	203.629	156.8	123.457	0
2_HM_cbin_7	d__Bacteria;p__Acidobacteriota;c__Aminicenantia;o__UBA2199;f__UBA2199;g__UBA647;s__UBA647 sp002299555	0	0	0	0	0	0	0	0	0	0	0	0	43.6382	0	59.8511	0	27.2623	0	76.9252	0	0	0	0	0	0	0	122.104	99.7421	80.9386	88.8311	162.159	123.558	96.4239	0	0	0	0	0	0	0	0	0	0	32.519	121.476	125.164	362.002	0
RS_6.bin.9	d__Bacteria;p__Spirochaetota;c__Spirochaetia;o__JABMQR01;f__JABMQR01;g__JABMQR01;s__	0	0	0	0	0	0	0	0	0	38.9935	64.2797	0	0	0	0	17.2544	24.2708	91.1879	1049.98	0	0	0	0	0	165.149	73.5096	1064.11	757.024	646.554	339.844	426.465	145.308	0	0	0	0	0	0	0	0	25.9006	0	0	1302.09	365.751	623.975	720.555	0
S2_bin36	d__Bacteria;p__Chloroflexota;c__Anaerolineae;o__Anaerolineales;f__E44-bin32;g__E44-bin32;s__	0	0	0	0	0	0	0	110.164	203.207	238.114	115.848	213.946	312.432	163.428	173.568	96.0976	189.031	250.305	61.2773	0	1239.83	0	0	50.1582	48.5684	0	69.5805	119.734	76.0913	108.342	24.8457	28.1921	0	0	0	0	0	0	0	22.9162	29.0226	25.964	74.7093	199.987	162.897	113.55	151.81	0
SRR13892599_me2_bin.145	d__Bacteria;p__Krumholzibacteriota;c__Krumholzibacteria;o__Krumholzibacteriales;f__Krumholzibacteriaceae;g__;s__	0	0	0	0	158.639	145.617	153.996	0	0	116.178	60.9485	54.2852	366.709	46.0043	89.5783	53.31	48.6497	126.449	126.354	0	51.3326	0	0	0	0	0	105.224	81.5443	102.564	131.426	101.851	166.454	0	0	0	0	0	0	0	0	341.519	27.0461	16.1818	56.2443	62.4002	108.204	82.0308	0
RS_5.bin.8	d__Archaea;p__Asgardarchaeota;c__Thorarchaeia;o__Thorarchaeales;f__Thorarchaeaceae;g__TEKIR-14;s__	0	0	0	0	0	0	0	104.214	66.2388	184.112	202.585	51.325	117.959	0	0	139.66	0	336.557	141.525	0	0	0	0	0	26.1038	0	292.079	1502.4	765.722	243.805	94.9555	46.4518	0	0	12.4503	5.62603	0	8.58095	14.2534	0	0	13.2752	9.15148	551.882	547.129	443.336	799.678	0
8_GM_cbin_44	d__Bacteria;p__Krumholzibacteriota;c__Krumholzibacteria;o__JACNKJ01;f__;g__;s__	0	0	0	0	294.728	308.964	331.36	0	0	176.673	0	63.3418	156.768	48.1315	105.471	0	80.3636	51.9787	34.0503	0	0	0	0	0	0	0	31.8387	40.2619	60.7357	66.3093	36.3655	41.3098	0	0	0	0	0	0	0	0	16.7964	0	12.4233	0	0	29.3252	43.6667	0
SRR13892603_ct_bin.234	d__Bacteria;p__Acidobacteriota;c__Aminicenantia;o__UBA2199;f__UBA2199;g__;s__	0	0	0	0	0	0	0	148.102	203.72	67.4771	440.507	52.744	0	101.697	32.179	199.965	36.8398	161.327	0	0	401.323	0	0	0	0	0	93.3172	240.369	67.4834	19.5112	0	0	0	0	0	0	0	0	0	0	0	0	81.8905	563.358	669.901	254.882	412.571	0
SW_4.bin.6	d__Bacteria;p__Bacteroidota;c__Bacteroidia;o__Bacteroidales;f__B18-G4;g__B18-G4;s__	0	0	0	0	86.8143	61.3475	78.8499	0	0	103.247	0	26.7552	162.745	56.3165	648.83	0	353.137	110.839	185.699	0	48.8389	0	0	0	0	0	144.18	128.971	133.846	142.717	139.034	151.187	4249.43	0	0	0	82.4145	0	0	0	13.6941	0	25.4317	33.8212	36.7832	81.9994	195.501	124.696
Co_bin238	d__Bacteria;p__Planctomycetota;c__DG-23;o__SLPQ01;f__;g__;s__	0	0	0	0	0	0	0	64.2957	71.0085	0	83.5834	0	0	0	0	152.987	0	26.7316	0	0	0	0	632.33	229.423	330.577	99.1829	22.0328	46.5645	0	0	0	0	0	0	0	0	0	0	0	0	16.1509	9.03248	25.194	84.1201	78.1303	41.1926	45.1387	0
7_SB_cbin_13	d__Bacteria;p__Desulfobacterota;c__Desulfobacteria;o__Desulfobacterales;f__;g__;s__	0	0	0	0	0	0	181.336	376.067	414.54	2904.29	1007.95	1028.25	1719.98	275.789	128.646	377.692	115.843	761.759	1000.93	710.442	835.65	0	28.6637	65.4536	69.5624	33.812	383.849	737.476	1127.68	1321.92	726.599	512.184	0	0	0	0	0	0	0	0	32.5331	44.7836	92.3897	673.097	654.584	564.046	1023.32	0
S3_bin24	d__Bacteria;p__Patescibacteria;c__Paceibacteria;o__Portnoybacterales;f__UBA2143;g__;s__	0	0	0	0	836.853	701.835	761.588	561.472	403.165	464.632	384.257	338.337	176.496	995.61	584.362	377.06	489.151	481.73	529.504	0	500.798	823.885	1216.42	1257.2	891.486	970.57	401.738	317.704	306.344	350.689	313.316	201.2	0	585.333	512.29	580.228	0	462.975	540.623	506.581	838.369	734.154	628.361	322.855	340.166	408.335	350.612	0
SRR13892601_me2_bin.47	d__Bacteria;p__Planctomycetota;c__Phycisphaerae;o__Sedimentisphaerales;f__SG8-4;g__SG8-4;s__	0	0	0	0	0	74.0066	86.135	303.221	563.855	539.523	420.99	147.069	262.827	101.43	88.5345	245.484	110.911	384.822	135.519	0	199.957	0	0	0	43.2852	52.5313	86.0334	116.075	133.444	121.002	83.4151	112.058	0	34.4468	44.5038	24.6039	0	22.7053	40.2853	49.3412	101.094	98.5212	471.601	132.498	128.472	91.0703	150.221	0
RS_12.bin.26	d__Bacteria;p__Cloacimonadota;c__Cloacimonadia;o__Cloacimonadales;f__TCS61;g__JACNIV01;s__	0	0	0	0	159.505	94.268	129.889	128.809	70.9017	76.047	127.024	0	0	143.701	85.0514	39.2042	56.8999	74.221	98.746	0	0	0	0	0	0	0	47.1589	35.5696	51.7773	37.5946	0	0	0	273.265	101.067	164.825	0	24.7271	69.6834	55.1072	680.021	1292.38	295.228	54.2584	104.152	44.882	42.2129	0
SRR19020588_me2_bin.11	d__Bacteria;p__Desulfobacterota;c__Desulfobulbia;o__Desulfobulbales;f__BM004;g__BM004;s__	0	0	0	0	0	0	0	237.628	117.218	9222.85	628.044	1037.74	8137.37	264.65	255.382	121.357	459.897	948.742	1523.21	556.913	156.327	0	0	0	0	43.5517	1314.19	1596.99	2367.68	2807.44	2616.42	2277.05	105.457	0	45.4066	50.2227	398.746	0	0	0	54.6039	0	115.673	430.858	241.219	1523.41	907.821	0
HTR8_me2_bin.94	d__Bacteria;p__Fermentibacterota;c__Fermentibacteria;o__Fermentibacterales;f__Fermentibacteraceae;g__;s__	0	0	0	0	0	0	0	18.1369	19.0435	115.454	19.368	29.2281	104.214	12.0497	0	112.27	24.227	1694.55	574.484	0	161.188	0	0	0	0	0	0	0	0	0	0	0	0	0	0	0	0	0	0	0	0	0	7.7123	20.5972	0	24.3494	24.1626	0
SRR18936872_ma2_bin.26	d__Bacteria;p__Eisenbacteria;c__;o__;f__;g__;s__	0	0	0	0	317.873	253.87	320.101	189.468	82.5811	120.188	46.7432	128.149	126.163	386.358	370.536	70.8583	176.33	803.838	264.944	0	95.779	42.9991	0	0	64.6469	0	266.922	217.121	285.056	186.527	102.04	136.772	0	17.8389	42.3621	18.2406	0	16.1141	33.6837	33.7831	712.48	216.275	147.238	115.299	116.038	159.398	201.789	0
SRR19020584_ma2_bin.106	d__Archaea;p__Halobacteriota;c__Syntropharchaeia;o__ANME-1;f__ANME-1;g__QENH01;s__	0	0	0	0	484.729	431.548	438.041	668.228	862.757	1286.61	581.658	794.048	549.834	561.737	1652.27	452.227	2591.46	548.113	325.594	0	491.085	0	235.339	609.916	185.726	137.649	299.879	324.893	296.194	378.453	270.334	320.684	0	742.562	487.378	683.488	0	771.988	537.377	374.581	1350.95	878.752	1112.36	432.449	404.295	377.991	372.727	0
SRR13892594_me2_bin.110	d__Bacteria;p__WOR-3;c__UBA3073;o__UBA3073;f__UBA3073;g__;s__	0	0	0	0	0	0	0	0	0	0	0	120.431	0	113.769	0	0	0	0	0	0	0	0	0	0	0	0	0	0	0	0	0	0	0	1452.45	1713.75	6790.14	0	275.074	387.105	240.775	265.075	215.48	130.976	0	0	0	0	0
SRR13892591_me2_bin.134	d__Bacteria;p__Proteobacteria;c__Gammaproteobacteria;o__Thiotrichales;f__Thiotrichaceae;g__HyVt-477;s__	0	0	0	0	0	0	0	0	0	0	0	0	0	0	0	0	0	0	0	0	0	0	0	0	0	0	0	0	0	0	0	0	1871.34	0	0	0	1436.98	0	0	0	0	0	0	0	0	0	0	1950.64
SRR18936874_me2_bin.54	d__Bacteria;p__Fermentibacterota;c__Fermentibacteria;o__Fermentibacterales;f__Fermentibacteraceae;g__Aegiribacteria;s__	0	0	0	0	156.659	136.728	152.879	17.3473	0	0	0	0	185.327	91.0554	137.415	0	95.7604	317.468	165.694	0	123.424	0	0	30.3998	0	0	87.6119	41.6157	106.635	88.196	637.826	221.604	256.549	0	0	0	0	0	0	0	84.2281	7.15004	21.9771	64.7621	52.5288	50.4622	306.77	0
SRR13892605_me2_bin.190	d__Bacteria;p__Firmicutes_A;c__Clostridia_A;o__Christensenellales;f__UMGS416;g__;s__	0	0	0	0	0	0	0	0	0	0	0	0	0	0	0	0	0	0	0	0	0	0	0	0	0	0	0	0	0	0	0	0	0	0	0	0	0	0	0	0	0	0	0	0	0	0	871.446	0
RS_11.bin.10	d__Bacteria;p__Proteobacteria;c__Gammaproteobacteria;o__Thiohalomonadales;f__UBA6429;g__;s__	0	0	0	0	0	0	0	40.5435	0	164.274	23.3133	45.3814	135.016	49.7908	340.658	0	72.4209	0	0	0	185.559	0	0	0	0	0	157.144	319.125	305.745	162.387	27.2535	48.1015	0	9.79641	69.7603	46.66	0	72.8368	20.1288	36.8096	723.97	382.592	1758.33	139.282	419.943	250.58	263.136	0
SRR18936876_me2_bin.56	d__Bacteria;p__Desulfobacterota;c__Desulfobacteria;o__C00003060;f__C00003060;g__;s__	0	0	0	0	0	0	0	0	0	186.771	122.869	0	0	0	0	0	0	0	0	0	0	0	0	0	0	0	0	0	0	0	0	0	0	0	0	0	0	0	0	0	0	0	0	0	0	60.9252	70.1623	0
7_SB_cbin_128	d__Bacteria;p__Armatimonadota;c__UBA5377;o__UBA5377;f__JAAYIR01;g__;s__	0	0	0	0	0	0	0	0	104.455	45.3782	38.2474	172.119	62.3905	31.1368	0	24.8104	0	65.9261	0	0	54.1217	0	245.308	1398.81	181.556	330.427	0	0	0	28.6181	0	0	0	29.7899	48.3581	24.6516	0	21.1135	40.5643	32.6869	35.5667	36.8077	29.0587	44.5369	37.3578	0	0	0
SRR13892585_me2_bin.21	d__Archaea;p__Thermoplasmatota;c__Thermoplasmata;o__RBG-16-68-12;f__SOIM01;g__SOIM01;s__	0	0	0	0	0	0	0	42.521	132.422	0	74.7826	0	0	72.5721	0	0	0	57.0832	0	0	33.978	0	0	0	0	0	2509.6	2401.22	772.983	41.473	0	0	0	0	0	0	0	0	0	14.5251	7.06196	12.5682	0	459.924	916.034	615.911	3102.27	0
RS_2.bin.14	d__Bacteria;p__Desulfobacterota;c__Desulfobacteria;o__Desulfobacterales;f__Desulfobacteraceae;g__;s__	0	0	0	0	0	0	0	0	0	0	0	0	0	0	40.7418	0	0	0	70.2418	0	48.8254	0	0	0	0	236.849	513.951	637.094	133.146	362.709	2000.98	1219.49	179.988	0	0	0	0	0	0	0	0	0	0	226.884	160.303	256.763	519.725	0
SRR14270297_me2_bin.17	d__Bacteria;p__Verrucomicrobiota;c__Verrucomicrobiae;o__Verrucomicrobiales;f__DEV007;g__;s__	0	0	0	0	0	0	0	0	0	0	0	0	0	0	0	0	0	0	0	0	0	0	0	0	0	0	24.8295	0	102.212	0	0	0	0	0	0	0	66.0936	0	0	0	0	0	0	0	0	0	0	0
SW_4.bin.58	d__Bacteria;p__Bacteroidota;c__Bacteroidia;o__Bacteroidales;f__UBA12170;g__UBA12170;s__	0	0	0	0	0	0	0	0	0	0	0	0	0	0	46.2544	0	0	0	0	0	0	0	0	0	0	0	0	0	0	0	0	0	6740.91	0	0	0	2240.16	0	0	0	0	0	0	0	0	0	0	675.867
SRR13892603_me2_bin.130	d__Bacteria;p__Acidobacteriota;c__Aminicenantia;o__Aminicenantales;f__Aminicenantaceae;g__;s__	0	0	0	0	0	0	0	177.088	624.248	94.3172	825.642	111.037	693.053	81.4199	0	228.48	0	328.411	43.2525	0	138.972	0	0	0	0	0	100.168	206.313	257.541	171.345	52.2877	0	0	0	0	0	0	0	0	0	0	0	41.8489	898.531	840.401	293.46	457.295	0
3_PE_cbin_3	d__Bacteria;p__WOR-3;c__WOR-3;o__SM23-42;f__SM23-42;g__SOIY01;s__	0	0	0	0	0	0	0	0	124.982	46.2081	106.52	148.161	0	176.326	16.4816	0	0	0	0	0	1939.71	0	0	0	0	0	0	0	0	0	0	0	0	95.5835	117.402	82.3666	0	51.5362	79.5295	148.074	97.7595	94.6568	93.8713	71.6687	65.1631	0	0	0
SRR18920793_me2_bin.30	d__Bacteria;p__Proteobacteria;c__Gammaproteobacteria;o__SZUA-229;f__SZUA-229;g__GCA-2746365;s__	0	0	0	0	0	0	0	26.4602	0	464.627	0	90.5168	961.829	39.48	338.931	0	285.832	56.3413	47.7435	0	0	0	0	0	0	0	175.01	140.242	458.519	230.77	320.422	629.296	0	0	15.1534	11.6996	781.168	7.21991	0	10.612	61.5123	31.7517	110.904	31.2838	129.633	174.983	181.279	0
SRR13892595_me2_bin.14	d__Bacteria;p__Desulfobacterota;c__Desulfobulbia;o__Desulfobulbales;f__Desulfocapsaceae;g__UBA2775;s__	0	0	0	0	154.345	143.885	147.651	0	0	194.42	0	51.3059	914.478	37.5306	456.824	0	305.468	0	23.9037	0	0	0	0	0	0	0	0	0	0	46.6339	126.062	307.093	934.382	0	0	0	2632.62	0	0	0	0	0	0	0	0	0	39.0906	164.426
SRR18936872_me2_bin.48	d__Bacteria;p__Eisenbacteria;c__;o__;f__;g__;s__	0	0	0	0	74.179	58.7137	73.7084	50.7211	29.8826	66.0806	21.4958	42.9572	370.735	95.7024	129.568	21.7296	57.5162	174.388	89.1975	0	162.726	0	0	0	0	0	143.084	91.5476	118.545	130.08	126.318	216.176	0	0	11.2799	5.22901	0	0	0	0	126.988	27.0225	22.6428	39.2107	36.9116	72.7673	99.1246	0
SRR13892597_me2_bin.55	d__Bacteria;p__Zixibacteria;c__MSB-5A5;o__GN15;f__FEB-12;g__;s__	0	0	0	0	0	0	43.3826	95.9975	282.077	0	246.67	0	0	59.8095	26.5368	342.656	28.7038	60.3142	0	0	0	273.524	0	0	0	0	16.684	0	0	0	0	0	0	53.3753	90.8895	39	0	120.759	608.386	113.702	160.773	224.89	192.569	162.542	55.5115	37.2499	0	0
SRR13892591_ct_bin.127	d__Bacteria;p__Chloroflexota;c__Anaerolineae;o__Caldilineales;f__Caldilineaceae;g__JAAUPU01;s__	0	0	0	0	0	0	0	0	0	0	0	0	0	0	38.5022	0	0	0	0	0	0	0	0	0	0	0	0	0	0	0	0	0	814.408	0	0	0	0	0	0	0	0	0	0	0	0	0	0	83.1964
SRR13892604_ma2_bin.120	d__Bacteria;p__Desulfobacterota;c__Desulfobulbia;o__Desulfobulbales;f__BM004;g__;s__	0	0	0	0	0	0	213.94	291.594	280.102	2761.4	451.742	649.289	2640.68	327.54	293.428	258.278	239.076	724.706	660.448	265.676	674.348	0	0	0	121	0	1179.54	1132.81	1441.9	1513.55	1118.24	992.342	0	0	17.2238	13.9225	67.3603	0	0	0	43.0366	27.8096	118.536	959.889	1620.35	1360.19	1279.34	0
SRR13892590_me2_bin.43	d__Bacteria;p__Proteobacteria;c__Gammaproteobacteria;o__GCF-002020875;f__GRL18;g__GRL18;s__	0	0	0	0	0	0	0	0	0	0	0	0	0	0	76.9191	0	0	0	0	0	0	0	0	0	0	0	45.1412	25.8206	0	64.9007	502.7	1948.06	68.9855	0	0	0	273.039	0	0	0	0	0	0	0	0	35.3674	204.04	0
S2_bin7	d__Bacteria;p__Chloroflexota;c__Anaerolineae;o__Anaerolineales;f__UBA4823;g__9FT-COMBO-55-16;s__	0	0	0	0	0	0	0	619.312	1067.54	2140.53	293.96	1727.99	1831.95	301.184	169.198	232.676	345.45	1019.49	101.174	278.925	6664.03	0	0	148.012	710.387	97.9557	150.368	271.366	164.011	298.331	47.7087	55.6643	0	26.5005	21.6696	25.558	0	14.5683	141.004	182.17	232.269	324.285	470.774	293.293	335.872	210.99	231.678	0
RS_11.bin.59	d__Bacteria;p__Chloroflexota;c__Anaerolineae;o__Anaerolineales;f__UBA4823;g__;s__	0	0	0	0	0	0	0	921.9	1368.47	1265.42	227.612	888.711	1885.58	143.696	77.3967	130.456	256.643	1445.42	100.532	0	443.553	0	0	47.778	112.841	0	84.9909	174.741	99.5301	234.26	29.2284	40.5359	0	0	12.1625	13.0362	0	0	51.2749	60.9367	95.3313	239.371	540.9	129.618	94.504	146.596	127.735	0
SRR13892591_me2_bin.136	d__Bacteria;p__Chloroflexota;c__Anaerolineae;o__Anaerolineales;f__UBA11858;g__B10-G9;s__	0	0	0	0	0	0	0	0	0	91.1506	0	38.0433	169.208	35.9972	0	0	47.1568	45.25	0	0	0	0	0	0	0	0	53.7766	41.3575	49.7759	69.7701	61.7931	94.3265	1194.02	0	0	0	0	0	0	0	0	0	0	0	0	38.331	56.7739	0
SRR13892603_me2_bin.217	d__Bacteria;p__Desulfobacterota;c__Desulfobacteria;o__Desulfobacterales;f__Desulfobacteraceae;g__Desulfobacula;s__Desulfobacula sp014237455	0	0	0	0	0	0	92.6293	0	53.5628	235.039	137.141	69.0333	192.718	54.021	93.5286	69.3921	59.1242	92.1027	764.13	0	312.298	0	0	0	100.331	0	2088.38	1182.97	614.789	507.917	791.552	499.497	154.929	0	11.1131	6.16703	131.149	0	0	0	0	0	0	374.193	792.458	788.195	997.025	0
SRR14270297_ct_bin.144	d__Bacteria;p__Bdellovibrionota;c__Bacteriovoracia;o__Bacteriovoracales;f__Bacteriovoracaceae;g__GCA-2706205;s__	0	0	0	0	0	0	0	0	0	0	0	0	0	0	0	0	0	0	0	0	0	0	0	0	0	0	0	0	0	35.3286	0	0	0	0	0	0	0	0	0	0	0	0	91.797	0	0	0	0	0
E29_bin63	d__Archaea;p__Asgardarchaeota;c__Lokiarchaeia;o__CR-4;f__SOKP01;g__SOKP01;s__SOKP01 sp005223125	0	0	0	0	0	0	0	211.986	392.666	72.886	4346.81	283.336	86.4319	600.187	0	2372.88	0	33.506	0	0	237.04	0	0	0	334.794	0	142.603	318.413	97.2896	158.518	0	0	0	149.548	386.562	151.438	0	518.673	356.281	543.236	134.961	291.479	536.869	709.665	740.64	258.646	335.353	0
S2_bin54	d__Bacteria;p__Bacteroidota;c__Bacteroidia;o__Flavobacteriales;f__Flavobacteriaceae;g__QNYL01;s__	0	0	0	0	179.753	88.1933	141.726	0	0	0	0	24.834	142.957	22.7907	96.6095	0	44.6432	0	0	0	2186.89	0	0	0	0	0	0	0	0	45.2447	276.147	281.516	674.439	0	0	0	536.164	0	0	0	13.8551	0	15.0219	0	0	0	83.1292	158.672
SRR18920794_vb_S1C16809	d__Archaea;p__Thermoplasmatota;c__EX4484-6;o__EX4484-6;f__EX4484-6;g__EX4484-6;s__	0	0	0	0	0	0	0	0	0	52.0871	0	0	0	0	119.051	0	27.0087	73.9394	40.4083	0	0	0	0	0	0	0	20.6581	17.4326	0	0	12.1609	16.3565	99.8198	0	0	0	0	0	0	0	0	0	0	0	0	20.5229	27.4576	0
8_GM_cbin_61	d__Archaea;p__Halobacteriota;c__Methanocellia;o__;f__;g__;s__	0	2322.02	1854.26	2061.34	1583.38	1335.67	1327.2	0	0	0	0	0	0	153.904	256.567	0	259.64	0	0	0	0	0	0	0	0	0	0	0	0	0	0	0	0	0	0	0	0	0	0	0	132.295	0	132.519	0	0	0	0	0
SRR13892602_ct_bin.123	d__Bacteria;p__T1SED10-198M;c__;o__;f__;g__;s__	0	0	0	0	0	0	0	14.0466	0	0	19.7503	0	0	0	0	0	0	26.1211	30.1438	0	0	0	0	0	0	0	175.565	445.747	228.2	293.059	118.018	113.31	0	0	0	0	0	0	0	0	9.7407	32.8219	9.64258	2506.73	691.292	414.637	680.163	0
RS_5.bin.22	d__Bacteria;p__Chloroflexota;c__Anaerolineae;o__Anaerolineales;f__UBA4823;g__;s__	0	0	0	0	0	0	0	453.96	315.388	828.007	201.836	299.174	750.689	107.788	0	102.435	28.7455	687.125	232.15	0	497.112	0	0	0	0	0	245.118	511.861	293.09	393.548	94.5346	101.948	0	0	0	0	0	0	0	0	9.38889	20.0998	65.279	399.055	363.984	332.866	417.036	0
HTR9_ct_bin.7	d__Bacteria;p__Zixibacteria;c__MSB-5A5;o__GN15;f__FEB-12;g__QNAD01;s__	0	0	0	0	0	40.7073	56.5947	0	0	132.618	0	0	132.604	44.3085	0	0	24.5601	83.8984	1491.1	0	0	0	0	0	0	0	218.407	114.053	242.021	129.341	111.237	100.84	0	0	0	0	0	0	0	0	21.592	13.1781	15.1568	35.4789	40.0518	40.3234	84.2769	0
SRR19020596_ct_bin.58	d__Bacteria;p__Proteobacteria;c__Alphaproteobacteria;o__SMXP01;f__SMXP01;g__;s__	0	0	0	0	0	0	0	0	0	0	0	0	0	0	0	0	0	0	0	0	0	0	0	0	0	0	67.7641	109.827	128.242	50.256	0	0	0	0	11.8313	8.88823	0	9.07367	0	0	25.0642	47.984	220.922	55.6782	99.2879	59.4293	93.1377	0
7_SB_cbin_68	d__Archaea;p__Halobacteriota;c__Syntropharchaeia;o__ANME-1;f__ANME-1;g__QENJ01;s__	4729.53	0	0	0	316.607	273.438	282.523	0	0	373.142	0	398.58	0	235.632	1414.02	0	2071.7	0	0	0	0	43769.3	682	8304.7	1088.1	0	0	0	0	0	0	0	0	2724.46	1460.15	2233	0	1121.57	1384.85	983.887	1571.89	759.603	777.382	0	0	0	0	0
SRR13892602_me2_bin.54	d__Bacteria;p__Planctomycetota;c__Phycisphaerae;o__Sedimentisphaerales;f__Anaerohalophaeraceae;g__;s__	0	0	0	0	0	0	0	71.3296	0	322.611	181.646	89.6009	300.832	0	0	151.133	0	184.117	271.486	0	0	0	0	0	0	0	338.952	306.257	231.458	305.311	120.989	153.812	0	0	0	0	0	0	0	0	0	0	0	2436.47	1514.27	398.96	320.845	0
SRR13892604_me2_bin.46	d__Bacteria;p__Spirochaetota;c__;o__;f__;g__;s__	0	0	0	0	0	0	0	0	0	0	0	0	0	0	0	0	0	0	57.3481	0	0	0	0	0	0	0	560.251	649.001	406.471	523.322	333.834	275.477	203.421	0	0	0	0	0	0	0	0	0	0	314.608	762.114	882.574	688.932	0
SRR13892607_me2_bin.24	d__Bacteria;p__Proteobacteria;c__Gammaproteobacteria;o__Thiotrichales;f__Thiotrichaceae;g__Cocleimonas;s__	0	0	0	0	0	0	0	0	0	0	0	0	0	0	0	0	0	0	0	0	0	0	0	0	0	0	0	0	0	0	0	0	2541.4	0	0	0	1098.1	0	0	0	0	0	0	0	0	0	0	18087.6
ERR3365595_me2_bin.25	d__Bacteria;p__Krumholzibacteriota;c__Krumholzibacteria;o__LZORAL124-64-63;f__LZORAL124-64-63;g__LZORAL124-64-63;s__	0	1999.39	1256.88	628.697	719.794	667.668	824.606	0	0	498.782	30.2665	166.283	1838.23	159.93	1008.4	0	533.695	60.0176	243.662	0	45.2986	0	0	0	0	0	304.331	183.626	791.802	409.004	309.657	603.888	89.1952	0	0	0	237.978	0	0	0	0	0	13.59	80.6406	53.9927	141.182	215.203	0
6_MG_sbin_44_8	d__Archaea;p__Asgardarchaeota;c__Lokiarchaeia;o__CR-4;f__SOKP01;g__SOKP01;s__SOKP01 sp004375715	0	0	0	0	0	0	30.9063	642.03	1792.44	1099.83	2017.59	1032.54	891.623	565.18	32.7445	704.196	159.368	246.523	227.766	142.225	1467.58	177.787	2792.48	4874.34	5005.65	10258.3	715.626	2079.57	887.389	1298.92	165.408	115.113	0	800.564	2855.78	784.591	0	850.088	1229.97	683.5	159.345	303.387	486.195	2205.22	2516.02	1295.36	2074.27	0
SRR13892603_ct_bin.115	d__Bacteria;p__Elusimicrobiota;c__Elusimicrobia;o__Elusimicrobiales;f__UBA9959;g__;s__	0	0	0	0	0	0	0	267.661	0	0	0	0	0	0	0	22.2782	0	220.147	289.039	0	0	0	0	0	0	0	702.535	677.285	679.478	301.979	270.01	152.4	32.0363	0	13.0951	0	0	0	0	0	0	0	7.92413	454.897	602.118	762.963	643.713	0
SRR13892600_me2_bin.3	d__Bacteria;p__Bacteroidota;c__Bacteroidia;o__Bacteroidales;f__VadinHA17;g__;s__	0	0	0	0	227.666	140.063	195.186	232.861	106.978	160.906	321.655	99.2404	66.6349	758.399	174.521	191.553	133.854	114.391	237.489	0	0	75.7264	151.701	132.017	155.029	211.515	179.63	169.309	190.971	178.949	135.945	97.6303	151.634	278.898	250.403	264.868	0	142.846	245.127	323.59	3121.13	3886.95	642.836	146.239	158.648	205.842	132.456	0
SW_4.bin.8	d__Bacteria;p__Proteobacteria;c__Gammaproteobacteria;o__Thiotrichales;f__Thiotrichaceae;g__HyVt-477;s__	0	0	0	0	0	0	0	0	0	0	0	0	0	0	0	0	0	0	0	0	0	0	0	0	0	0	0	0	0	0	0	0	10483.1	0	0	0	466.713	0	0	0	0	0	0	0	0	0	0	11660.1
RS_11.bin.61	d__Bacteria;p__Proteobacteria;c__Gammaproteobacteria;o__SZUA-229;f__SZUA-229;g__SZUA-116;s__	0	0	0	0	0	0	0	49.3561	0	526.12	91.2652	0	326.44	0	0	0	0	55.4867	34.6377	0	0	0	0	0	0	0	151.456	306.111	136.366	46.413	42.8196	47.1362	0	0	13.025	8.35724	0	14.5605	23.0804	34.5925	28.215	41.9749	512.181	157.001	1034.81	950.788	489.632	0
HTR5_stLFR_bin.18	d__Bacteria;p__Chloroflexota;c__Anaerolineae;o__Anaerolineales;f__UBA11858;g__B10-G9;s__	0	0	0	0	0	0	0	61.0593	106.814	405.767	66.4845	109.579	144.673	525.421	1464.19	37.6085	901.653	312.492	93.0952	0	68.3708	0	0	0	0	0	246.31	139.199	302.837	300.174	209.018	155.688	285.072	0	29.706	34.2025	0	0	0	43.8498	88.374	36.5656	96.0521	108.309	89.6854	111.217	176.912	0
SRR13892603_me2_bin.152	d__Bacteria;p__Zixibacteria;c__MSB-5A5;o__GN15;f__FEB-12;g__;s__	0	0	0	0	0	0	0	68.9645	102.237	0	302.562	0	0	46.3056	0	265.969	0	95.8896	99.7627	0	0	0	0	0	0	0	100.922	131.042	140.777	102.207	80.1039	82.1988	0	0	0	0	0	0	0	0	0	0	0	328.698	598.954	321.165	410.78	0
SRR13892600_ct_bin.101	d__Archaea;p__Thermoplasmatota;c__;o__;f__;g__;s__	0	0	0	0	0	0	0	0	0	0	0	0	0	0	0	0	0	0	0	0	0	0	0	0	0	0	0	0	0	0	0	0	0	170.836	161.783	102.934	0	75.8265	98.1536	61.1953	61.9568	414.534	0	0	0	0	0	0
6_MG_cbin_81	d__Bacteria;p__Desulfobacterota;c__Desulfobacteria;o__Desulfobacterales;f__UBA11574;g__;s__	0	0	0	0	0	316.87	327.064	165.818	317.603	793.305	1866.39	883.995	1297.27	286.66	144.167	1068.43	102.2	469.696	253.24	0	336.297	0	0	63.1261	154.707	71.0792	343.266	658.549	441.514	487.125	210.895	174.835	0	0	54.4054	0	0	0	0	0	64.9216	75.448	103.91	1552.28	2161.26	1325.55	812.638	0
SRR13892587_me2_bin.89	d__Bacteria;p__Proteobacteria;c__Gammaproteobacteria;o__Methylococcales;f__Methylomonadaceae;g__QPIN01;s__	0	0	0	0	0	0	130.342	183.625	0	230.676	88.8146	66.8518	533.245	144.86	313.344	0	107.333	216.898	409.157	1566.03	0	0	0	0	0	0	1125.39	868.851	5029.26	2069.78	2940.75	4239.51	131.014	0	23.3995	21.2446	725.781	0	0	0	81.9279	60.2195	168.67	261.089	274.753	587.386	594.076	0
SRR13892596_me2_bin.119	d__Bacteria;p__Eisenbacteria;c__;o__;f__;g__;s__	0	0	0	0	112.638	89.2263	113.247	103.437	94.0202	115.959	54.8142	78.0952	115.266	121.206	96.435	86.9723	65.5137	611.179	347.456	0	78.603	0	0	0	0	0	216.408	266.442	210.681	150.368	111.944	150.867	0	0	41.9169	19.0284	0	244.038	288.609	14.4907	118.562	74.7378	45.2883	150.891	134.428	197.304	212.921	0
SRR13892598_me2_bin.57	d__Archaea;p__Asgardarchaeota;c__Lokiarchaeia;o__CR-4;f__SOKP01;g__SOKP01;s__	873.092	0	0	614.946	590.668	341.36	481.664	356.33	353.734	368.959	376.233	1515.13	136.82	1687.84	342.004	188.538	330.135	96.2748	159.761	0	3534.06	465.677	1568.64	3085.47	6063.05	6462.88	136.254	210.538	118.727	132.573	69.3009	0	0	2270.76	2701.06	1427.98	0	1211.35	1698.94	2164.38	1529.81	1574.82	1438.4	262.266	293.777	216.678	251.488	0
8_GM_cbin_12	d__Bacteria;p__Bacteroidota;c__Bacteroidia;o__Bacteroidales;f__SM23-62;g__SM23-62;s__	0	0	0	0	411.124	362.551	413.273	59.7963	82.8972	325.153	52.6143	143.21	275.696	110.558	216.082	67.2831	184.341	137.377	72.1127	0	353.057	0	0	0	0	0	80.796	128.129	136.013	219.397	72.8089	67.2881	0	0	0	0	0	0	0	0	15.4351	8.80749	68.7929	178.642	141.597	121.747	143.982	0
SRR13892591_me2_bin.160	d__Bacteria;p__Verrucomicrobiota;c__Kiritimatiellae;o__UBA8416;f__JABMPJ01;g__;s__	0	0	0	0	0	0	0	0	0	0	0	0	0	0	0	0	0	0	0	0	0	0	0	0	0	0	0	0	0	0	0	0	1696.49	0	0	0	297.274	0	0	0	0	0	0	0	0	0	0	279.034
S7_bin19	d__Bacteria;p__WOR-3;c__WOR-3;o__SM23-42;f__SM23-42;g__SOIY01;s__	0	0	0	0	0	0	0	35.3221	90.727	0	69.901	301.619	0	75.0216	0	33.7741	0	0	0	0	285.096	34047	1819.87	1431.15	683.056	8889.26	0	0	0	0	0	0	0	144.318	172.436	57.7973	0	50.1164	52.0779	58.3478	77.6419	65.7333	46.6892	0	0	0	0	0
HTR8_me2_bin.27	d__Bacteria;p__Gemmatimonadota;c__Gemmatimonadetes;o__KS3-K002;f__;g__;s__	0	0	0	0	0	0	0	101.708	623.006	820.263	296.803	770.586	1262.81	38.9593	0	195.047	0	770.91	58.9719	1643.93	30.5632	0	0	0	0	0	87.4603	224.009	1149.65	1599.23	324.999	149.446	0	0	0	0	0	0	0	0	0	0	56.3192	304.154	272.785	95.9827	681.194	0
S5_bin15	d__Bacteria;p__Acidobacteriota;c__Aminicenantia;o__UBA2199;f__UBA2199;g__;s__	0	0	0	0	364.305	203.625	284.335	0	0	0	0	0	0	72.1965	202.181	0	47.555	0	0	0	0	2237.24	576.181	6933.97	1430.13	4201.58	0	0	0	0	0	0	0	34.3342	56.849	35.4508	0	0	0	50.7038	76.1007	0	0	0	0	0	0	0
SW_4.bin.48	d__Bacteria;p__Fermentibacterota;c__Fermentibacteria;o__Fermentibacterales;f__Fermentibacteraceae;g__Sabulitectum;s__	0	0	0	0	0	0	0	0	0	0	0	0	0	0	0	0	0	0	0	0	0	0	0	0	0	0	0	0	0	26.0547	27.6643	43.7103	94367.7	0	0	0	98.7343	0	0	0	0	0	0	0	0	0	54.1123	1528.99
Co_bin276	d__Bacteria;p__Chloroflexota;c__Anaerolineae;o__Anaerolineales;f__UBA4823;g__DSPF01;s__	0	0	0	0	0	0	0	78.4657	286.415	610.663	350.907	259.59	976.633	29.7285	0	196.113	0	222.668	52.133	0	90.6524	21.1554	420.786	299.99	338.346	276.373	90.3924	204.189	153.35	280.743	68.6599	94.1323	0	0	13.2193	0	0	0	12.7488	15.0143	34.933	150.779	78.5769	191.017	185.661	134.375	206.518	0
8_GM_cbin_40	d__Bacteria;p__Zixibacteria;c__MSB-5A5;o__GN15;f__FEB-12;g__QNAD01;s__	0	4929.85	2473.14	1382.49	1497.62	1211.35	1462.8	0	0	0	0	0	0	103.246	49.8039	0	30.9573	0	0	0	0	261.93	0	0	0	0	0	0	0	0	0	0	0	0	19.3016	49.6667	0	50.581	38.0258	0	140.324	127.572	45.6696	0	0	0	0	0
SRR13892601_me2_bin.169	d__Bacteria;p__Proteobacteria;c__Alphaproteobacteria;o__Rhodobacterales;f__Rhodobacteraceae;g__UBA3077;s__	0	0	0	0	0	0	0	0	0	0	141.845	98.3271	89.8314	0	0	0	0	34.1066	0	0	76.3796	0	0	0	0	0	144.935	370.576	4951.38	602.627	106.896	48.1376	0	0	6.01657	7.18724	0	7.33897	0	0	224.315	26.1668	270.822	524.933	340.527	168.446	466.695	0
SRR13892599_vb_S1C23292	d__Bacteria;p__Spirochaetota;c__Spirochaetia;o__JC444;f__;g__;s__	0	0	0	0	0	0	0	87.4619	0	0	0	0	0	88.686	17.6988	21.4773	0	284.131	31.2057	0	0	0	0	0	0	0	0	0	0	0	0	0	0	263.383	249.326	88.2679	0	85.0934	383.092	538.831	784.845	531.673	61.2047	0	0	0	0	0
SRR13892603_vb_S1C6016	d__Bacteria;p__Desulfobacterota;c__Desulfobacteria;o__Desulfobacterales;f__ETH-SRB1;g__B13-G4;s__	0	0	0	0	280.56	250.05	253.078	5967.84	541.472	481.227	1008.61	174.817	214.735	2403.37	879.219	1386.03	392.431	5621.35	12568	0	0	0	103.024	226.691	97.8806	141.778	8518.15	6928.72	6056.23	4162.98	7108.23	4478.44	0	127.183	197.439	171.833	0	108.328	191.057	256.472	832.617	439.541	2687.37	5509.24	10203.7	9957.76	5858.96	0
4_MS_sbin_1	d__Bacteria;p__Desulfobacterota;c__Desulfobacteria;o__Desulfatiglandales;f__Desulfatiglandaceae;g__;s__	0	0	0	0	864.198	988	910.413	95.2461	170.381	251.858	98.9242	76.1704	0	267.407	322.552	81.251	212.878	100.769	0	0	0	0	0	0	0	0	48.7778	40.9231	57.6775	75.3765	0	0	0	0	0	0	0	0	0	0	35.2049	0	136.264	39.3526	39.0981	42.5257	0	0
SRR18936874_ct_bin.61	d__Bacteria;p__Spirochaetota;c__Spirochaetia;o__Spirochaetales_E;f__Spirochaetaceae_B;g__UBA2779;s__	0	0	0	0	153.079	131.011	149.244	0	0	35.8262	0	0	45.5995	25.275	159.133	0	64.6123	0	62.3882	0	0	0	0	0	0	0	30.7874	0	0	31.1689	29.7202	38.3225	0	0	0	0	0	0	0	0	0	0	0	0	0	0	0	0
SRR13892591_me2_bin.186	d__Bacteria;p__DQWO01;c__DQWO01;o__DQWO01;f__JAADEO01;g__JAADEO01;s__	0	0	0	0	0	103.587	105.981	0	0	0	0	0	75.8517	0	61.3232	0	41.4525	0	57.559	0	0	0	0	0	0	0	149.339	162.139	106.363	117.867	183.43	318.82	4962.71	0	0	0	220.6	0	0	0	38.3382	0	23.812	140.186	128.847	162.966	228.238	1377.19
8_GM_cbin_11	d__Bacteria;p__UBP14;c__UBA6098;o__UBA6098;f__UBA6098;g__;s__	0	0	0	0	567.022	343.082	523.76	0	0	0	0	0	0	0	0	0	0	0	0	0	0	0	0	91.8359	0	0	0	0	0	0	0	0	0	0	0	0	0	0	0	0	0	0	0	0	0	0	0	0
HTR10_me2_bin.60	d__Bacteria;p__Acidobacteriota;c__Aminicenantia;o__Aminicenantales;f__Aminicenantaceae;g__Aminicenans;s__	0	0	0	0	0	0	0	1203.65	782.59	216.152	202.334	157.576	285.832	184.623	111.794	220.071	254.826	895.875	82.9116	0	0	0	137.351	83.0293	84.2774	119.109	63.876	70.2557	51.939	52.1023	0	0	0	0	110.066	132.204	0	94.2669	0	0	323.373	228.27	191.299	174.527	126.356	82.0223	242.513	0
RS_9.bin.76	d__Archaea;p__Asgardarchaeota;c__Heimdallarchaeia;o__UBA460;f__UBA460;g__UBA460;s__	0	0	0	0	0	0	0	117.503	68.6312	0	619.862	0	0	24.9887	0	149.299	0	47.1271	13.3621	0	0	0	0	0	0	0	734.697	1352.7	367.367	197.67	21.9487	0	0	0	0	0	0	0	0	0	9.28891	18.425	101.218	2499.62	2621.6	1303.7	1365.7	0
SRR13892588_ct_bin.111	d__Archaea;p__Asgardarchaeota;c__Heimdallarchaeia;o__LC-2;f__LC-2;g__LC-2;s__	0	0	0	0	0	0	0	141.063	0	96.1564	34.0128	0	269.772	0	0	0	0	64.7056	347.178	0	0	0	0	0	0	0	295.316	277.03	598.643	673.18	279.507	456.301	0	0	0	0	0	0	0	0	0	0	0	80.7359	101.271	169.551	269.877	0
Co_bin164	d__Bacteria;p__Desulfobacterota;c__Desulfobacteria;o__Desulfobacterales;f__ETH-SRB1;g__ETH-SRB1;s__	0	0	0	0	0	0	226.124	136.408	53.7154	172.793	515.57	98.8716	147.628	537.135	160.223	528.244	79.0864	147.751	531.981	0	286.418	65.6652	202.426	762.934	9159.79	189.371	207.479	202.705	175.603	197.405	195.354	133.713	0	205.677	192.922	216.41	0	202.978	309.713	302.38	334.772	332.226	356.638	79.502	95.9463	134.18	178.26	0
SRR19020587_me2_bin.27	d__Bacteria;p__Proteobacteria;c__Gammaproteobacteria;o__Chromatiales;f__Sedimenticolaceae;g__;s__	0	0	0	0	283.904	306.937	300.559	0	0	500.061	31.4441	143.159	2707.74	39.4417	481.63	0	223.49	45.7217	0	0	0	0	0	0	0	0	0	0	0	0	0	0	51.5948	0	0	0	236.782	0	0	0	0	0	0	0	0	0	0	0
SRR12623517_me2_bin.28	d__Bacteria;p__Desulfobacterota_F;c__Desulfuromonadia;o__Desulfuromonadales;f__Syntrophotaleaceae;g__SFB93;s__	0	0	0	0	0	0	0	176.755	465.544	0	42.6862	346.744	136.284	30.083	0	0	0	102.973	80.1366	0	2704.41	0	0	0	0	0	0	0	44.3779	110.666	0	0	0	0	0	0	0	0	0	0	14.0429	16.9153	12.8396	43.9114	50.0908	33.4114	53.807	0
SRR13892603_me2_bin.84	d__Bacteria;p__Planctomycetota;c__Phycisphaerae;o__Sedimentisphaerales;f__SG8-4;g__;s__	0	0	0	0	88.9119	57.4254	81.7978	0	0	0	0	0	0	0	0	0	0	113.704	136.249	0	0	0	0	0	0	0	398.156	517.445	316.847	506.209	110.344	98.6969	531.383	0	0	0	0	0	0	0	31.0224	0	43.8611	231.466	861.114	436.632	659.199	0
SRR18920793_vb_S1C13566	d__Archaea;p__Asgardarchaeota;c__Thorarchaeia;o__Thorarchaeales;f__Thorarchaeaceae;g__MP8T-1;s__	0	0	0	0	0	0	0	28.6584	32.9837	71.4357	47.9368	27.3251	0	42.3406	173.796	27.0342	60.4986	76.3792	63.0625	0	85.1729	0	0	43.2888	0	0	37.6478	45.8145	51.7935	32.4579	14.497	0	0	31.4843	56.9123	14.2006	0	8.873	28.4677	24.5405	36.7588	12.2563	56.8514	32.9986	47.33	55.7868	77.9092	0
HTR9_ct_bin.216	d__Bacteria;p__Fusobacteriota;c__Fusobacteriia;o__Fusobacteriales;f__Fusobacteriaceae;g__Psychrilyobacter;s__	0	0	0	0	0	0	0	200.658	0	0	0	133.73	91.1228	1126.38	336.152	35.6342	0	316.836	712.552	0	0	0	0	0	0	0	79.2579	19.5475	0	40.666	0	0	84.1213	0	0	0	103.035	0	0	0	0	0	0	0	0	16.8013	24.1888	0
RS_11.bin.45	d__Bacteria;p__Spirochaetota;c__B62-G9;o__B62-G9;f__B62-G9;g__DRHN01;s__	0	0	0	0	0	0	0	236.95	427.968	60.6749	601.827	150.402	88.3625	201.479	0	375.857	0	112.796	22.6583	0	56.3376	0	0	25.5659	34.6041	0	80.3132	165.364	65.5023	74.2826	0	0	0	35.6211	27.9979	21.0062	0	15.0071	22.4291	20.3181	30.5115	43.5194	353.601	401.049	376.632	183.655	213.532	0
SRR13892602_me2_bin.203	d__Bacteria;p__Desulfobacterota;c__Desulfobacteria;o__Desulfobacterales;f__;g__;s__	0	0	0	0	0	0	0	316.712	371.491	1272.3	1114.44	482.366	1252.73	153.742	0	442.382	0	854.768	1109.81	272.755	118.024	0	0	0	0	0	384.836	735.714	917.635	1137.56	538.136	394.521	0	0	0	0	0	0	0	0	24.7743	32.4677	57.5313	906.32	906.987	637.246	926.398	0
7_SB_cbin_23	d__Bacteria;p__Desulfobacterota;c__Desulfobacteria;o__Desulfobacterales;f__ETH-SRB1;g__;s__	0	0	0	0	0	434.878	440.13	255.671	0	107.905	158.439	0	0	433.395	262.489	68.899	92.4381	243.367	1202.16	0	0	41.5702	449.534	2408.07	840.605	0	808.905	431.466	421.096	509.345	827.771	595.177	0	0	77.0656	85.7341	0	0	0	164.915	239.892	185.771	173.731	161.043	308.358	470.191	321.107	0
SRR18936879_me2_bin.18	d__Bacteria;p__Proteobacteria;c__Gammaproteobacteria;o__Thiohalomonadales;f__UBA6429;g__;s__	0	0	0	0	0	0	0	78.0277	0	312.869	56.7515	79.2089	284.194	73.7484	389.979	0	106.168	49.5	66.832	262.505	244.469	0	0	0	0	0	370.578	636.252	692.415	341.013	96.092	129.149	0	0	35.0539	24.8965	160.13	47.5384	16.1434	29.5568	191.588	147.226	634.277	265.481	964.848	540.159	617.444	0
SRR13892595_me2_bin.18	d__Bacteria;p__Proteobacteria;c__Gammaproteobacteria;o__Pseudomonadales;f__Halieaceae;g__Halioglobus;s__	0	0	0	0	0	0	0	0	0	74.2555	0	0	197.117	0	141.909	0	39.2839	0	0	0	0	0	0	0	0	0	22.2103	0	42.4672	33.2805	59.0288	112.268	451.755	0	0	0	9990.41	0	0	0	0	0	0	0	0	0	0	76.5492
8_GM_cbin_19	d__Bacteria;p__Desulfobacterota;c__Desulfobacteria;o__Desulfobacterales;f__Desulfosarcinaceae;g__Desulfosarcina;s__	0	0	1409.39	1350.3	1215.87	1300.6	1254.01	0	0	0	0	0	0	0	0	0	0	0	0	0	0	0	0	0	0	0	0	0	0	0	0	0	0	0	0	0	0	0	0	0	0	0	0	0	0	0	0	0
RS_18.bin.29	d__Archaea;p__Asgardarchaeota;c__Lokiarchaeia;o__CR-4;f__SOKP01;g__SOKP01;s__	0	0	0	0	0	0	0	499.812	1522.67	447.441	1017.4	326.671	295.219	138.031	0	344.421	0	95.5708	41.8781	0	376.95	34.5071	120.294	265.966	313.859	279.377	233.263	732.167	273.567	383.035	41.6733	23.5378	0	196.778	916.776	220.461	0	399.947	349.563	151.428	82.9069	128.503	481.145	751.664	714.978	438.518	858.356	0
SRR18936880_me2_bin.33	d__Archaea;p__Thermoplasmatota;c__Thermoplasmata;o__RBG-16-68-12;f__SOIM01;g__SOIM01;s__	0	0	0	0	0	0	0	50.223	147.971	0	100.505	0	82.743	70.5995	0	24.5262	0	111.439	0	0	29.8205	0	0	0	0	0	27.4187	0	0	0	0	0	0	0	0	0	0	0	0	14.2629	11.0083	30.598	0	67.3843	34.5955	27.5299	0	0
SRR13892595_me2_bin.66	d__Bacteria;p__Proteobacteria;c__Gammaproteobacteria;o__Beggiatoales;f__Beggiatoaceae;g__DRQV01;s__	0	0	0	0	0	0	0	0	0	0	0	0	0	0	0	0	0	0	0	0	0	0	0	0	0	0	0	0	0	0	0	0	78.1535	0	0	0	2633.32	0	0	0	0	0	14.8928	0	0	0	0	0
SRR18920793_ct_bin.65	d__Archaea;p__Halobacteriota;c__Methanomicrobia;o__Methanomicrobiales;f__Methanomicrobiaceae;g__Methanogenium;s__	0	0	0	0	0	0	0	0	0	0	0	0	0	0	0	0	0	0	0	0	0	0	0	0	0	0	0	0	0	0	0	0	0	0	0	0	0	0	0	0	0	0	0	0	0	0	0	0
HTR8_me2_bin.12	d__Bacteria;p__Krumholzibacteriota;c__Krumholzibacteria;o__Krumholzibacteriales;f__Krumholzibacteriaceae;g__;s__	0	0	0	0	0	0	0	62.1281	86.5028	125.383	72.4196	116.135	126.881	146.516	401.967	107.496	415.512	1020.49	218.202	0	61.8243	0	0	0	0	0	36.4892	37.9034	43.5991	62.6696	26.2033	45.3644	0	0	0	0	0	0	0	0	15.4948	12.3207	35.4482	32.3813	34.9919	46.0835	50.448	0
SRR13892600_me2_bin.139	d__Bacteria;p__Marinisomatota;c__Marinisomatia;o__SCGC-AAA003-L08;f__TS1B11;g__;s__	0	0	0	0	0	0	0	91.8627	66.1807	0	62.6272	0	64.8571	50.9681	0	0	0	59.4378	21.8981	0	0	0	0	0	0	0	0	0	0	0	0	0	0	0	0	0	0	0	0	0	33.3345	406.059	87.5952	0	0	0	0	0
SRR13892602_me2_bin.57	d__Bacteria;p__Actinobacteriota;c__Acidimicrobiia;o__UBA5794;f__UBA11373;g__;s__	0	0	0	0	0	0	0	0	0	154.827	138.417	232.212	410.679	0	0	124.896	0	114.427	39.4147	459.335	0	0	0	0	0	0	99.9943	270.843	444.007	320.093	134.705	116.121	0	0	0	0	0	0	0	0	0	0	0	750.428	540.319	180.953	513.495	0
RS_10.bin.7	d__Bacteria;p__Omnitrophota;c__Koll11;o__UBA10015;f__;g__;s__	0	0	0	0	0	0	0	0	0	0	0	0	0	0	0	0	0	0	0	0	0	0	0	0	0	0	59.3212	224.918	132.574	138.122	47.2359	33.7144	0	0	0	0	0	0	0	0	0	0	0	1491.9	859.051	211.287	243.074	0
E44_bin80	d__Bacteria;p__WOR-3;c__E44-bin80;o__E44-bin80;f__E44-bin80;g__E44-bin80;s__E44-bin80 sp004375785	0	0	0	0	0	0	0	0	155.607	0	0	43.1176	0	35.6882	0	0	0	0	0	0	0	0	0	0	0	0	0	0	0	0	0	0	0	41.3084	70.1214	26.6621	0	62.5628	47.2511	47.5214	24.1008	26.8961	47.2751	74.8083	55.4687	0	0	0
SRR13892606_me2_bin.40	d__Bacteria;p__Proteobacteria;c__Gammaproteobacteria;o__Methylococcales;f__Methylomonadaceae;g__;s__	0	0	0	0	0	0	0	0	0	0	0	0	0	0	67.8047	0	0	0	0	0	0	0	0	0	0	0	0	0	0	0	0	0	5333.2	0	0	0	36914.1	0	0	0	0	0	0	0	0	0	0	17330.6
SRR13892599_me2_bin.106	d__Bacteria;p__Desulfobacterota;c__Desulfobulbia;o__Desulfobulbales;f__Desulfurivibrionaceae;g__;s__	0	2580.12	1990.72	1835.48	1539.47	1560.71	1491.42	199.456	55.3413	324.163	109.045	122.072	0	1134.6	2496.59	90.3259	1268.19	235.303	573.375	0	0	0	0	0	0	0	4217.24	768.177	2552.91	3153.84	2216.39	1951.31	74.6427	102.919	127.916	128.001	0	95.9794	182.995	183.527	1462.72	315.889	220.264	138.96	160.97	450.575	693.193	0
RS_10.bin.78	d__Bacteria;p__Desulfobacterota;c__BSN033;o__BSN033;f__;g__;s__	0	0	0	0	0	0	0	45.3176	129.478	0	81.701	35.7825	0	14.4911	0	148.99	0	24.6653	0	0	0	0	0	0	0	0	148.093	264.242	143.248	208.271	37.6001	0	0	0	0	0	0	0	0	0	9.25943	11.8434	19.8669	608.876	323.906	177.732	320.686	0
HTR6_me2_bin.14	d__Bacteria;p__Bipolaricaulota;c__Bipolaricaulia;o__UBA7950;f__UBA9294;g__;s__	0	0	0	0	0	0	0	66.8499	233.814	0	195.407	0	0	93.97	0	1233.15	0	82.5044	0	0	0	0	0	0	0	0	0	43.1088	0	0	0	0	0	0	0	0	0	0	0	0	0	23.8722	69.681	86.0047	76.0001	51.46	50.2084	0
SRR14270297_ct_bin.42	d__Bacteria;p__Proteobacteria;c__Alphaproteobacteria;o__Rhodobacterales;f__Rhodobacteraceae;g__;s__	0	0	0	0	0	0	0	0	0	0	0	0	0	0	0	0	0	0	0	0	0	0	0	0	0	0	30.7168	34.6172	92.3976	57.4982	0	0	0	0	0	0	0	0	0	0	12.3199	0	0	35.3353	146.105	25.1183	128.944	0
RS_12.bin.48	d__Bacteria;p__Planctomycetota;c__Phycisphaerae;o__Sedimentisphaerales;f__SM23-30;g__;s__	0	0	0	0	261.652	210.495	249.268	188.77	0	62.8909	42.638	0	45.94	386.742	74.4955	59.2252	49.957	619.645	1088.59	0	0	0	0	0	132.007	43.5397	468.67	666.21	326.697	220.109	330.167	373.908	0	0	0	0	0	0	0	0	79.7784	337.496	73.2156	236.683	313.63	803.158	493.444	0
RS_13.bin.2	d__Archaea;p__Asgardarchaeota;c__Thorarchaeia;o__Thorarchaeales;f__Thorarchaeaceae;g__MP8T-1;s__	0	0	0	0	0	0	0	71.583	87.7369	142.976	117.681	76.1497	56.3192	112.603	207.714	68.7103	81.6562	170.776	129.922	0	203.566	0	0	77.4898	43.3774	0	92.515	101.7	124.547	76.1727	29.873	26.5039	0	30.6388	55.3518	22.4877	0	27.2612	136.336	82.896	342.392	50.0231	307.039	81.2621	115.587	135.549	178.945	0
SRR13892591_me2_bin.166	d__Bacteria;p__Acidobacteriota;c__Holophagae;o__UM-FILTER-49-7;f__UM-FILTER-49-7;g__UM-FILTER-49-7;s__	0	0	0	0	133.117	99.041	126.135	0	0	0	0	0	0	0	117.507	0	43.5184	0	0	0	0	0	0	0	0	0	0	0	0	0	0	0	1284.86	0	0	0	0	0	0	0	0	0	0	0	0	0	0	0
SRR13892595_me2_bin.52	d__Bacteria;p__Proteobacteria;c__Gammaproteobacteria;o__Pseudomonadales;f__DT-91;g__DT-91;s__	0	0	0	0	0	0	0	0	0	0	0	0	0	0	17.1931	0	0	0	0	0	0	0	0	0	0	0	0	0	0	0	0	0	130.756	0	0	0	5225.01	0	0	0	0	0	0	0	0	0	0	0
SRR13892604_ct_bin.142	d__Bacteria;p__Bacteroidota;c__Bacteroidia;o__Bacteroidales;f__Prolixibacteraceae;g__Draconibacterium;s__	0	0	0	0	0	0	0	19.2509	32.6258	82.8418	51.7936	0	81.941	22.0045	74.0511	0	43.9443	24.2867	139.761	0	189.516	0	0	0	0	0	117.408	118.784	95.2226	104.526	181.697	451.252	1562.9	0	0	0	726.54	0	0	0	35.3504	0	63.8927	189.846	86.3751	448.404	211	246.032
SRR12623518_ma2_bin.25	d__Bacteria;p__Desulfobacterota;c__Desulfobacteria;o__Desulfobacterales;f__ETH-SRB1;g__JACNLL01;s__	1569.44	4054.04	4994.67	3872.01	4007.59	3057.92	3755.75	554.772	145.278	510.431	384.432	854.381	176.944	3887.66	1321.38	256.25	446.437	430.332	599.341	0	422.887	3414.79	2307.62	1452.18	1236.48	473.873	471.479	360.651	445.318	599.486	469.095	355.521	0	2789.35	2974.16	3730.3	0	3075.57	4657.7	5051.86	7572.44	5544.56	1944.65	180.669	167.8	310.193	271.293	0
4_MS_sbin_3	d__Archaea;p__Asgardarchaeota;c__Heimdallarchaeia;o__UBA460;f__;g__;s__	0	0	0	0	0	0	0	0	0	0	0	0	0	0	25.0187	0	0	0	0	0	0	0	0	0	0	0	0	0	0	0	0	0	0	0	0	0	0	0	0	0	0	0	0	0	0	0	0	0
8_GM_sbin_oily_32	d__Bacteria;p__Zixibacteria;c__MSB-5A5;o__GN15;f__FEB-12;g__;s__	0	0	0	0	481.414	383.345	477.462	75.191	114.116	132.981	80.9624	52.1895	0	53.139	69.0905	133.932	58.9406	68.5611	0	0	0	660.945	34.9453	0	0	0	33.764	0	0	0	0	0	0	14.9682	14.7825	0	0	22.7344	31.9333	16.6279	71.5194	65.1585	56.7925	61.2311	36.8196	31.0946	0	0
SRR13892605_me2_bin.155	d__Bacteria;p__Planctomycetota;c__Phycisphaerae;o__SM23-33;f__SM23-33;g__B1-G9;s__	0	0	0	0	0	0	0	0	0	0	0	0	0	0	21.1498	0	55.801	0	0	0	0	0	0	0	0	0	55.163	47.5839	51.921	49.0767	44.9085	49.778	58.175	0	0	0	0	0	0	0	0	0	0	0	0	48.9569	1125.76	0
8_GM_sbin_oily_67	d__Bacteria;p__Bacteroidota;c__Bacteroidia;o__Bacteroidales;f__4484-276;g__4484-276;s__	0	0	1366.91	0	775.439	469.039	653.488	0	0	0	0	0	0	0	74.3124	0	39.9414	0	0	0	0	0	0	0	0	0	35.6418	25.7833	33.3979	32.1518	28.0199	0	481.82	0	0	0	0	0	0	0	0	0	0	0	0	0	33.2576	0
RS_12.bin.34	d__Bacteria;p__Marinisomatota;c__UBA2242;o__UBA2242;f__UBA2242;g__UBA9312;s__	0	0	0	0	0	0	0	66.864	41.8706	0	57.1423	0	0	19.6971	28.7174	38.8752	13.795	0	0	0	0	45.897	54.1552	52.2201	66.4868	84.0088	0	0	19.0313	21.1579	0	0	0	52.643	63.6347	54.6598	0	25.8435	39.3706	33.634	165.143	642.79	123.853	0	0	0	0	0
Co_bin103	d__Bacteria;p__Acidobacteriota;c__Aminicenantia;o__Aminicenantales;f__Aminicenantaceae;g__;s__	0	0	0	0	0	0	0	0	168.794	0	91.0802	240.087	0	119.48	0	160	0	0	0	0	1426.12	1241.22	84.3634	31.7689	40.8358	34.3106	0	0	0	0	0	0	0	380.74	273.781	176.242	0	368.601	160.649	89.4311	116.956	83.0091	76.0668	0	0	0	0	0
RS_6.bin.36	d__Bacteria;p__Omnitrophota;c__Koll11;o__UBA10015;f__;g__;s__	0	0	0	0	0	0	0	0	0	0	0	0	0	58.8823	19.2421	0	0	0	67.5048	0	0	0	0	0	0	0	1160.51	1443.66	605.955	594.903	337.498	381.43	0	0	0	0	0	0	0	0	10.7934	0	0	1352.35	616.504	1014.65	1597.33	0
SRR13892587_me2_bin.55	d__Bacteria;p__Bacteroidota;c__Bacteroidia;o__Flavobacteriales;f__Flavobacteriaceae;g__PRS1;s__	0	0	0	0	0	0	0	0	0	53.9761	0	86.1213	177.109	15.192	57.4306	0	0	22.5843	46.2546	294.533	127.363	0	0	0	42.3987	0	192.503	217.972	1628.06	164.493	56.9808	68.3795	143.991	0	0	0	421.307	0	0	0	0	0	13.6848	55.4225	67.3678	179.127	108.073	0
SRR13892603_me2_bin.53	d__Bacteria;p__Proteobacteria;c__Alphaproteobacteria;o__Sphingomonadales;f__Emcibacteraceae;g__Emcibacter_A;s__	0	0	0	0	0	0	0	0	0	0	0	0	0	0	0	0	0	0	0	0	0	0	0	0	0	0	141.528	334.746	1169.88	186.484	0	0	0	0	0	0	0	0	0	0	0	0	0	546.483	720.536	259.01	163.252	0
2_HM_sbin_25_8	d__Bacteria;p__Proteobacteria;c__Gammaproteobacteria;o__Methylococcales;f__Methylomonadaceae;g__WTBX01;s__	0	0	0	0	0	0	0	0	0	0	0	0	0	0	0	0	0	0	0	0	0	0	0	0	0	0	0	0	0	0	0	0	70.8421	0	27.9598	6.56362	4603.33	0	0	0	42.5347	0	0	0	0	0	0	0
SRR13892601_me2_bin.112	d__Bacteria;p__Planctomycetota;c__Phycisphaerae;o__UBA1845;f__UBA1845;g__SBAX01;s__	0	0	0	0	88.03	75.9813	88.8886	293.484	367.715	155.821	228.676	272.892	94.7158	362.202	73.3209	109.062	60.5763	105.617	0	0	0	340.693	0	0	59.523	0	26.5863	46.7706	0	51.2514	0	0	0	36.6524	38.8149	82.5632	0	45.1841	41.0513	22.4519	188.105	68.9806	652.164	63.3188	69.3149	51.3827	58.0001	0
SRR13892599_me2_bin.73	d__Bacteria;p__Zixibacteria;c__MSB-5A5;o__GN15;f__FEB-12;g__;s__	0	0	0	0	0	67.3966	80.8881	172.363	253.988	63.9139	185.931	39.8006	0	117.862	111.99	302.081	153.515	86.8273	38.5664	0	0	288.013	0	0	0	0	22.4438	0	0	31.9814	0	0	0	28.9238	57.7162	26.7144	0	139.864	78.468	50.5917	439.208	281.786	176.947	80.7111	44.5638	35.2661	0	0
6_MG_cbin_1	d__Bacteria;p__Planctomycetota;c__SZUA-567;o__;f__;g__;s__	0	0	0	0	0	0	0	31.9325	98.5173	0	0	0	0	0	0	0	0	27.7551	0	0	0	0	0	0	0	0	0	0	0	0	0	0	0	0	0	0	0	0	0	0	0	0	0	0	0	0	0	0
Co_bin1	d__Bacteria;p__Armatimonadota;c__UBA5377;o__UBA5377;f__JAAYIR01;g__;s__	0	0	0	0	0	0	0	0	40.0557	0	0	57.3654	0	13.8628	0	0	0	0	0	0	0	26.8026	241.778	1477	569.098	167.89	0	0	0	0	0	0	0	123.909	184.418	60.7015	0	20.9661	18.658	22.0796	16.7603	15.8	15.429	0	0	0	0	0
SRR13892599_me2_bin.82	d__Bacteria;p__Bacteroidota;c__Bacteroidia;o__Bacteroidales;f__GCA-2711565;g__;s__	0	0	0	0	215.741	122.726	171.211	0	0	0	0	0	0	66.5412	56.5436	0	0	30.1279	103.621	0	0	0	0	92.7406	232.673	0	59.6995	105.378	105.245	104.402	77.1493	83.2488	0	47.1511	75.4685	42.4244	0	21.3359	39.8859	95.3777	816.627	195.168	81.6388	173.494	134.23	103.67	165.053	0
SRR18936874_me2_bin.47	d__Bacteria;p__Cloacimonadota;c__Cloacimonadia;o__Cloacimonadales;f__TCS61;g__;s__	0	0	0	0	434.692	245.217	351.86	88.386	32.1585	63.8322	29.5967	0	36.1633	141.219	346.041	0	160.421	94.5893	687.881	0	65.8822	0	0	177.529	80.6142	347.382	853.924	435.608	760.379	472.542	623.789	410.588	3824.46	0	45.9656	32.1958	0	0	39.5087	62.1872	344.437	106.961	100.142	144.97	177.075	306.739	786.211	82.1689
HTR5_me2_bin.15	d__Archaea;p__Thermoplasmatota;c__EX4484-6;o__;f__;g__;s__	0	0	0	0	0	0	0	151.316	256.263	306.439	61.3047	289.901	0	200.773	662.791	36.9451	627.913	351.615	0	0	0	0	0	0	0	0	0	0	0	0	0	0	0	10.7474	0	0	0	0	19.5665	20.9302	18.6454	22.8594	54.6085	0	0	0	0	0
SRR19020594_me2_bin.48	d__Bacteria;p__Gemmatimonadota;c__Gemmatimonadetes;o__KS3-K002;f__JABDQB01;g__;s__	0	0	0	0	93.5115	94.751	111.597	59.7528	105.364	1270.17	66.3401	394.39	2681.84	51.0437	42.1058	36.7019	260.914	290.707	39.5621	0	0	0	0	0	0	0	33.2161	51.174	475.197	497.699	198.511	90.0375	0	0	0	0	58.5805	0	0	0	0	0	24.1225	59.3364	34.8212	38.2917	187.558	0
SRR13892590_ct_bin.8	d__Bacteria;p__Bacteroidota;c__Bacteroidia;o__Bacteroidales;f__4572-128;g__;s__	0	0	0	0	0	0	0	0	0	0	0	0	0	0	0	0	0	0	0	0	0	0	0	0	0	0	19.0515	0	0	25.1641	320.868	728.196	0	0	0	0	0	0	0	0	0	0	0	0	0	15.8476	78.4072	0
ERR3365595_me2_bin.26	d__Bacteria;p__Desulfobacterota;c__Desulfobacteria;o__Desulfatiglandales;f__Desulfatiglandaceae;g__;s__	0	2256.08	2300.18	1865.67	1743.49	1346.52	1516.39	0	0	0	0	0	0	0	0	0	0	0	0	0	0	0	0	0	0	0	0	0	0	0	0	0	0	0	0	0	0	0	0	0	0	0	0	0	0	0	0	0
S2_bin18	d__Bacteria;p__Fermentibacterota;c__Fermentibacteria;o__Fermentibacterales;f__Fermentibacteraceae;g__Aegiribacteria;s__	0	0	0	0	0	0	0	0	0	0	0	0	0	40.3108	39.9882	0	31.0377	213.43	48.2104	0	2119.25	0	0	59.4966	0	0	0	0	0	0	0	0	0	0	0	0	0	0	0	0	22.6092	0	16.5459	35.4345	26.5911	22.2377	41.3751	0
Co_bin163	d__Bacteria;p__Chloroflexota;c__Anaerolineae;o__Anaerolineales;f__UBA4823;g__9FT-COMBO-55-16;s__	0	0	0	0	0	0	0	113.884	242.375	300.932	152.72	277.172	548.241	61.3451	0	107.313	0	210.357	46.7068	0	335.204	0	365.117	260.712	324.453	382.346	143.307	284.97	167.029	325.902	68.3062	67.4796	0	0	0	0	0	0	24.1329	31.6732	40.1883	75.9668	74.6088	249.622	223.965	176.845	240.598	0
SRR9649759_me2_bin.6	d__Bacteria;p__Krumholzibacteriota;c__;o__;f__;g__;s__	0	0	0	0	75.7479	65.6208	77.2912	142.249	117.227	66.1468	44.8484	70.8928	60.9244	98.6886	61.4233	52.24	39.207	213.506	56.5239	0	286.486	0	0	0	0	0	54.119	69.2676	48.9269	39.7063	27.559	41.2654	0	0	0	0	0	10.064	12.043	12.6652	78.2366	31.9221	41.9843	62.0871	55.2328	84.8179	59.8281	0
SRR18920793_ct_bin.94	d__Bacteria;p__Planctomycetota;c__UBA1135;o__UBA1135;f__UBA1135;g__GCA-2746235;s__	0	0	0	0	0	0	0	0	0	0	0	0	0	0	0	0	0	0	0	0	0	0	0	0	0	0	0	0	0	0	0	0	0	0	0	0	234.688	0	0	0	0	0	0	0	0	0	0	0
HTR2_me2_bin.97	d__Archaea;p__Asgardarchaeota;c__Thorarchaeia;o__Thorarchaeales;f__Thorarchaeaceae;g__WTCK01;s__	0	0	0	0	0	0	0	1041.53	1488.51	172.762	503.164	2161.92	75.0455	636.786	104.006	807.032	92.2755	252.982	28.7448	0	397.901	0	470.734	198.878	81.5385	89.1689	44.5714	91.7058	51.0093	18.7028	0	0	0	101.219	159.586	53.6676	0	42.1521	95.1457	116.599	118.098	83.7636	958.586	237.53	243.171	165.814	78.488	0
SRR13892592_me2_bin.5	d__Bacteria;p__Desulfobacterota;c__Desulfobacteria;o__Desulfatiglandales;f__B25-G16;g__B33-G16;s__	0	0	0	0	0	0	116.862	279.924	192.544	112.948	126.755	361.355	0	264.483	115.598	210.139	91.8036	104.358	0	0	76.0731	0	0	0	0	0	0	0	0	0	0	0	0	731.225	312.022	435.492	0	354.11	369.789	378.422	396.663	459.897	352.721	116.999	110.085	86.0103	0	0
HTR7_me2_bin.34	d__Bacteria;p__Fermentibacterota;c__Fermentibacteria;o__Fermentibacterales;f__Fermentibacteraceae;g__Aegiribacteria;s__	0	0	0	0	0	0	0	12.9289	0	214.656	0	0	182.233	126.407	86.746	27.0807	1466.56	373.522	59.7368	0	0	0	0	0	0	0	0	0	0	0	0	0	0	0	0	0	0	0	0	0	0	0	13.2316	21.8279	0	0	26.4499	0
HTR11_me2_bin.32	d__Bacteria;p__Chloroflexota;c__Anaerolineae;o__Anaerolineales;f__UBA11858;g__B10-G9;s__	0	0	0	0	0	0	0	879.398	2080.09	0	624.41	64.0112	129.598	238.712	0	780.016	0	355.59	20.2761	0	0	0	0	0	0	0	271.462	487.703	177.26	205.984	24.1065	0	0	0	0	0	0	0	0	0	188.264	258.369	347.919	1487.92	1162.79	664.981	588.747	0
SRR13892588_me2_bin.118	d__Bacteria;p__Krumholzibacteriota;c__Krumholzibacteria;o__LZORAL124-64-63;f__LZORAL124-64-63;g__;s__	0	0	0	0	0	0	0	16.0773	0	667.489	53.042	126.31	350.615	29.7473	73.8508	0	68.0533	117.004	196.17	0	0	0	0	0	0	0	201.747	358.945	440.654	627.389	195.178	316.188	0	0	0	0	0	0	0	0	0	0	0	184.294	263.331	208.319	323.207	0
SRR13892594_me2_bin.130	d__Bacteria;p__Planctomycetota;c__Phycisphaerae;o__Sedimentisphaerales;f__SG8-4;g__CS2-K091;s__	0	0	0	0	0	0	0	550.505	1334.8	193.541	1654.88	130.88	115.687	131.261	25.1139	1162.97	49.4283	201.028	44.0312	0	126.748	0	111.046	268.607	62.8803	116.232	93.0647	108.752	55.0032	76.4201	0	0	0	240.25	821.494	418.469	0	124.7	177.604	140.055	251.713	380.264	706.771	475.349	483.628	180.151	191.488	0
SRR13892588_me2_bin.130	d__Bacteria;p__UBA6262;c__UBA6262;o__;f__;g__;s__	0	0	0	0	0	0	0	0	0	0	0	0	0	150.412	99.0966	0	148.768	0	0	0	0	0	0	0	0	0	1348.23	1090.85	1354.1	3033.84	1003.1	1110.79	0	0	0	0	0	0	0	0	20.5375	0	0	497.878	313.337	950.004	1354.41	0
SRR13892605_ct_bin.124	d__Bacteria;p__Planctomycetota;c__DG-23;o__;f__;g__;s__	0	0	0	0	0	0	0	28.9837	223.762	0	38.4583	0	0	0	0	52.5515	0	0	0	0	0	0	0	0	0	0	44.7419	69.6934	0	0	0	0	0	16.8825	31.3124	8.76108	0	7.85509	0	0	0	0	44.8834	135.401	152.072	74.2091	461.933	0
HTR6_me2_bin.34	d__Bacteria;p__Desulfobacterota;c__Desulfobacteria;o__Desulfatiglandales;f__Desulfatiglandaceae;g__;s__	0	0	0	0	0	0	0	549.907	1736.91	301.118	2655.77	185.824	187.351	616.73	356.825	5330.96	564.066	466.203	423.687	0	240.652	0	125.844	72.7812	0	69.42	226.052	232.708	185.377	188.333	180.956	0	0	82.332	81.7965	79.5985	0	78.3588	65.2379	66.9342	102.961	109.155	371.897	545.293	478.135	365.533	320.113	0
SRR18920790_vb_S1C14400	d__Bacteria;p__FCPU426;c__JAAXVQ01;o__JAAXVQ01;f__JAAXVQ01;g__;s__	0	0	0	0	0	0	33.9527	0	0	62.6991	0	0	0	353.568	74.5835	0	75.2727	0	0	0	0	0	0	0	0	0	123.789	26.5736	41.2034	45.6161	28.0275	0	0	0	0	0	0	0	18.1877	0	37.9017	18.1873	0	0	0	22.7893	32.196	0
HTR1_ct_bin.140	d__Bacteria;p__Nitrospirota;c__Thermodesulfovibrionia;o__Thermodesulfovibrionales;f__JdFR-88;g__;s__	0	0	0	0	0	0	0	0	0	0	697.877	0	0	0	0	0	0	0	0	0	0	0	0	0	0	0	51.4249	52.1808	0	50.7937	0	0	0	0	0	0	0	0	0	0	0	0	35.7001	33.6276	30.6856	57.0454	63.3151	0
SRR14270297_ct_bin.125	d__Bacteria;p__Chloroflexota;c__Anaerolineae;o__Anaerolineales;f__UBA11858;g__B10-G9;s__	0	0	0	0	0	0	0	39.1786	45.6384	591.043	49.3062	141.71	1000.93	47.9308	39.1353	23.6125	109.717	220.267	155.158	0	0	0	0	0	0	0	353.222	206.52	211.096	315.8	300.01	466.071	156.228	0	0	0	0	0	0	0	10.5335	0	33.7015	84.5358	67.6254	237.782	362.144	0
SRR13892600_ct_bin.184	d__Bacteria;p__RBG-13-66-14;c__RBG-13-66-14;o__RBG-13-66-14;f__RBG-13-66-14;g__RBG-13-66-14;s__	0	0	0	0	0	0	0	48.2219	146.001	0	78.9761	0	0	27.5599	18.1857	129.285	21.3249	119.57	0	0	0	0	0	0	0	32.2955	0	0	0	0	0	0	0	0	9.89205	17.9424	0	0	0	0	104.477	310.998	31.3811	37.7012	25.0509	0	0	0
S2_bin25	d__Bacteria;p__Proteobacteria;c__Alphaproteobacteria;o__Rhodobacterales;f__Rhodobacteraceae;g__UBA3077;s__	0	0	0	0	0	0	0	37.0649	24.6846	66.4044	20.1527	137.664	242.581	10.4833	32.4988	0	0	147.547	0	0	1749.72	0	0	0	0	0	46.7689	137.467	574.235	275.019	31.2207	23.78	0	0	0	0	76.3359	0	0	0	90.117	11.5855	57.837	197.621	121.65	59.553	173.976	0
SRR13892591_me2_bin.9	d__Bacteria;p__Proteobacteria;c__Gammaproteobacteria;o__Enterobacterales;f__Alteromonadaceae;g__Alteromonas;s__Alteromonas macleodii	0	0	0	0	0	0	0	0	0	0	0	0	0	0	0	0	0	0	0	0	0	0	0	0	0	0	0	0	0	0	41.6901	0	722.738	0	0	0	4572.43	0	0	0	0	0	0	0	0	0	26.4687	542.973
SRR19020594_ct_bin.66	d__Bacteria;p__Acidobacteriota;c__Aminicenantia;o__UBA2199;f__UBA2199;g__;s__	0	0	0	0	0	0	0	69.2434	66.7012	121.713	27.7458	77.7986	0	236.062	107.84	18.9972	127.091	75.8096	0	0	84.0764	0	0	0	0	0	0	0	0	0	0	0	0	0	0	0	0	0	0	0	0	0	43.7167	0	0	0	0	0
RS_1.bin.5	d__Bacteria;p__Proteobacteria;c__Gammaproteobacteria;o__GCF-002020875;f__GRL18;g__GRL18;s__	0	0	0	0	0	34.8459	39.938	12.2069	0	500.125	17.264	37.5351	3166.36	46.6973	881.763	0	417.446	0	103.532	0	0	0	0	0	0	0	74.1429	25.5165	60.7936	115.243	1312.52	1374.01	59.6044	0	14.1411	10.3539	108.457	0	0	0	0	0	29.2206	18.9321	0	34.1129	191.978	0
HTR12_stLFR_bin.30	d__Bacteria;p__Fermentibacterota;c__Fermentibacteria;o__Fermentibacterales;f__Fermentibacteraceae;g__Aegiribacteria;s__	0	0	0	0	0	61.7736	78.3682	0	0	37.9126	0	0	0	164.858	92.0002	0	53.9607	0	22.1019	0	0	0	0	0	0	0	42.4147	0	47.4653	40.5189	23.9608	0	0	0	0	0	0	0	0	0	163.396	26.4297	63.8665	0	27.3223	24.7459	32.0863	0
ERR3365594_me2_bin.29	d__Bacteria;p__Chloroflexota;c__Anaerolineae;o__B4-G1;f__B4-G1;g__B30-G15;s__	698.006	2407.67	2514.15	1757.76	2068.64	2337.99	2423.24	41.6237	105.003	99.7249	72.1855	120.443	0	194.507	306.215	66.0445	187.88	36.7726	0	0	0	0	0	0	0	0	0	0	0	0	0	0	0	117.249	32.4626	69.8721	0	15.0294	42.0301	23.9818	42.0228	45.9871	37.475	51.2155	33.5899	26.6528	0	0
SRR13892585_me2_bin.143	d__Bacteria;p__Gemmatimonadota;c__Gemmatimonadetes;o__Longimicrobiales;f__UBA6960;g__PXFI01;s__	0	0	0	0	0	0	0	0	22.9539	212.073	143.742	0	107.486	0	43.8596	174.658	71.2659	118.999	141.172	0	0	0	0	0	43.1184	47.6357	289.986	159.101	213.48	301.712	198.948	269.156	0	0	0	0	0	0	0	0	22.6687	0	35.9148	46.9717	69.6896	82.3993	210.366	0
2_HM_sbin_21_16	d__Bacteria;p__Actinobacteriota;c__Acidimicrobiia;o__UBA5794;f__UBA5794;g__;s__	0	0	0	0	0	0	33.3313	0	0	178.403	0	89.9842	1868.55	36.6113	374.396	0	110.256	37.7447	0	0	0	0	0	0	0	0	0	0	30.5732	44.9133	33.7991	95.2058	326.954	0	0	0	206.812	0	0	0	0	0	0	0	0	0	0	56.8309
SRR13892591_me2_bin.14	d__Bacteria;p__Chloroflexota;c__Ellin6529;o__CSP1-4;f__CSP1-4;g__;s__	0	0	0	0	0	0	0	0	0	159.984	0	80.4166	669.78	33.2158	142.931	0	49.2218	40.3293	23.2284	496.108	57.2795	0	0	0	0	0	31.9864	49.9903	59.8791	75.8291	39.6908	107.456	1198.57	0	0	0	531.262	0	0	0	0	0	0	0	0	29.3099	39.2381	1289.98
HTR6_me2_bin.38	d__Bacteria;p__UBA10199;c__UBA10199;o__2-02-FULL-44-16;f__;g__;s__	0	0	0	0	0	0	0	0	52.3294	97.9689	235.791	66.191	96.435	248.703	0	5044.58	21.6721	31.3243	0	0	0	0	0	0	0	0	0	0	72.775	151.05	0	0	0	0	0	12.4236	0	0	0	0	17.0746	0	165.058	64.7781	86.7143	0	79.5091	0
SRR18936873_me2_bin.2	d__Archaea;p__Halobacteriota;c__Syntropharchaeia;o__ANME-1;f__ANME-1;g__QENJ01;s__	0	0	0	0	402.164	374.917	367.557	0	29.0805	538.559	26.281	313.157	0	1018.71	5837.52	0	5502.52	0	0	0	0	0	0	501.137	0	0	0	0	0	63.2658	0	0	26.8973	1316.98	770.85	904.14	0	513.549	665.488	525.056	1097.94	586.099	999.191	0	0	0	0	0
SRR18920792_me2_bin.13	d__Bacteria;p__Marinisomatota;c__UBA8477;o__UBA8477;f__UBA8477;g__JABMPR01;s__	0	0	0	0	0	0	0	0	0	0	0	0	0	156.3	256.948	0	178.018	107.446	199.052	0	0	0	0	0	0	0	186.417	142.135	221.615	178.635	139.682	132.685	0	0	43.1516	30.7773	0	0	0	0	61.6317	0	92.703	73.2973	75.0515	108.615	130.863	0
RS_15.bin.7	d__Bacteria;p__WOR-3;c__UBA3072;o__UBA3072;f__UBA3072;g__;s__	0	0	0	0	0	0	0	0	0	0	0	0	0	0	0	0	0	0	0	0	0	0	0	0	0	0	0	0	0	0	0	0	0	255.471	246.436	75.2548	0	175.285	1021.71	65.5241	463.981	0	0	0	0	0	0	0
SRR14270297_me2_bin.75	d__Bacteria;p__Proteobacteria;c__Gammaproteobacteria;o__Arenicellales;f__;g__;s__	0	0	0	0	0	0	0	0	28.4694	1699.43	59.376	334.208	1147.19	59.4031	77.2782	0	110.484	59.1355	49.9757	0	0	0	0	0	0	0	37.7971	38.1617	107.217	76.8072	64.9752	93.0301	0	0	0	0	352.944	0	0	0	0	0	0	0	0	0	46.232	0
SRR18920794_ct_bin.0	d__Bacteria;p__Bdellovibrionota;c__Bdellovibrionia;o__Bdellovibrionales;f__UBA1609;g__;s__	0	0	0	0	0	0	0	0	0	0	0	0	0	0	0	0	0	0	0	0	0	0	0	0	0	0	0	0	0	0	0	0	0	0	0	0	0	0	0	0	0	0	0	0	0	0	0	0
SRR13892585_me2_bin.2	d__Bacteria;p__Gemmatimonadota;c__Gemmatimonadetes;o__Gemmatimonadales;f__GWC2-71-9;g__WVYX01;s__	0	0	0	0	0	0	0	32.6835	58.0598	661.365	132.213	126.186	469.006	26.2542	62.1353	64.2862	78.268	111.095	83.3589	0	0	0	0	0	0	0	421.42	201.767	343.64	307.785	336.24	551.116	0	0	0	0	0	0	0	0	0	0	0	120.905	127.044	153.906	250.803	0
2_HM_cbin_44	d__Bacteria;p__Firmicutes_B;c__Desulfotomaculia;o__Desulfotomaculales;f__Pelotomaculaceae;g__UBA3103;s__UBA3103 sp002365855	0	0	0	0	0	0	0	0	0	0	0	0	0	0	0	0	0	0	0	0	0	0	0	0	0	0	0	0	0	0	0	0	0	0	0	0	0	0	0	0	0	0	0	0	0	0	0	0
SRR13892600_ct_bin.58	d__Bacteria;p__Latescibacterota;c__Latescibacteria_A;o__4484-107;f__4484-107;g__4484-107;s__	0	0	0	0	0	0	49.5563	88.6319	59.8514	113.331	83.7298	78.357	0	149.452	154.829	91.7349	96.7036	100.257	66.4634	0	0	132.511	0	0	0	0	61.4402	58.0982	58.6861	58.0691	32.0383	28.6648	0	101.419	71.9716	112.144	0	42.8398	67.67	46.6462	194.762	376.421	123.868	59.9256	50.9631	64.1066	67.1165	0
SRR13892599_me2_bin.72	d__Bacteria;p__Planctomycetota;c__Phycisphaerae;o__Sedimentisphaerales;f__SG8-4;g__;s__	0	0	0	0	0	0	0	879.445	2408.91	247.136	1879.43	340.436	172.296	244.933	44.6049	1878.98	54.3095	258.543	93.7224	0	96.6845	0	130.021	76.442	60.5652	92.1012	144.357	238.083	119.544	168.804	52.8334	0	0	337.997	686.962	273.255	0	488.176	539.457	693.654	1429.9	1358.64	1561.09	1078.7	1085.86	332.875	264.431	0
SRR18920792_ct_bin.84	d__Bacteria;p__Desulfobacterota_F;c__Desulfuromonadia;o__Desulfuromonadales;f__Desulfuromonadaceae;g__Desulfuromonas;s__	0	0	0	0	0	0	0	0	0	0	0	0	0	0	0	0	0	0	0	0	0	0	0	0	0	0	0	0	0	0	0	0	256.227	0	0	0	0	0	0	0	0	0	0	0	0	0	0	0
HTR5_stLFR_bin.28	d__Bacteria;p__Proteobacteria;c__Gammaproteobacteria;o__Woeseiales;f__Woeseiaceae;g__UBA1847;s__	0	0	0	0	251.143	268.25	271.571	43.3222	37.8244	1443.99	71.4375	394.756	2660.6	381.376	2304.47	28.1047	680.021	298.337	92.9986	849.057	92.1032	0	0	0	0	0	1120.72	994.403	3150.83	760.709	610.579	1493.36	48.8113	0	12.9487	11.856	412.139	12.7917	0	0	15.1587	19.1474	177.708	537.88	704.826	508.089	1818.98	0
SRR13892585_me2_bin.40	d__Bacteria;p__Chloroflexota;c__Anaerolineae;o__Anaerolineales;f__E44-bin32;g__E44-bin32;s__	0	0	0	0	0	0	0	85.484	640.726	196.149	858.942	232.704	406.246	79.0996	0	447.306	0	214.57	116.963	0	53.4248	0	0	0	30.5917	0	799.577	1286.52	576.64	705.525	196.371	171.989	0	0	0	0	0	0	0	0	17.22	23.615	78.1808	2638.48	2446.28	1070.34	1607	0
RS_12.bin.5	d__Bacteria;p__Zixibacteria;c__MSB-5A5;o__GN15;f__FEB-12;g__;s__	0	0	0	0	0	0	0	0	64.2493	47.6422	92.4112	0	0	163.514	0	158.892	24.2319	34.4428	0	0	0	0	0	0	0	0	0	0	0	0	0	0	0	78.7134	172.118	119.978	0	26.2794	40.1878	19.0107	116.365	663.714	57.227	24.3816	0	0	0	0
5_PO_sbin_5	d__Bacteria;p__Zixibacteria;c__MSB-5A5;o__GN15;f__FEB-12;g__QNAD01;s__	0	0	0	0	0	0	0	0	0	0	0	0	0	36.2034	0	0	0	0	0	0	0	0	0	0	0	0	0	0	0	0	0	0	0	0	0	0	0	0	0	0	0	0	0	0	0	0	0	0
2_HM_cbin_12	d__Bacteria;p__Proteobacteria;c__Gammaproteobacteria;o__Methylococcales;f__Methylomonadaceae;g__Methyloprofundus;s__	0	0	0	0	0	0	0	0	0	0	0	0	0	0	0	0	0	0	0	0	0	0	0	0	0	0	0	0	0	0	0	0	0	0	0	0	748.671	0	0	0	0	0	0	0	0	0	0	0
8_GM_sbin_oily_50	d__Bacteria;p__Acidobacteriota;c__Thermoanaerobaculia;o__Thermoanaerobaculales;f__FEB-10;g__;s__	0	0	0	0	447.946	495.628	523.6	0	0	163.567	0	0	339.963	39.4242	164.181	0	103.843	69.8785	30.8039	0	0	0	0	0	0	0	27.3067	0	107.792	94.9667	45.4924	46.1898	124.115	0	0	0	0	0	0	0	0	0	0	0	26.304	0	48.5386	0
HTR9_me2_bin.41	d__Bacteria;p__Bdellovibrionota;c__Bacteriovoracia;o__Bacteriovoracales;f__Bacteriovoracaceae;g__;s__	0	0	0	0	0	0	0	0	0	0	0	0	0	0	0	19.4676	0	164.761	932.032	0	0	0	0	0	0	0	228.508	164.315	138.732	140.815	338.292	246.216	0	0	0	0	0	0	0	0	0	0	0	69.1231	60.5817	107.789	143.639	0
SRR13892595_me2_bin.69	d__Bacteria;p__Proteobacteria;c__Gammaproteobacteria;o__Pseudomonadales;f__DT-91;g__DT-91;s__	0	0	0	0	0	0	0	0	0	0	0	0	0	0	25.0035	0	0	0	0	0	0	0	0	0	0	0	0	0	0	0	0	0	451.489	0	0	0	11873.8	0	0	0	0	0	0	0	0	0	0	185.502
5_PO_sbin_18	d__Bacteria;p__Proteobacteria;c__Gammaproteobacteria;o__SZUA-229;f__SZUA-229;g__JABDQW01;s__	0	0	0	0	0	0	0	0	0	240.101	0	0	0	52.1072	0	0	0	0	0	0	0	0	0	0	0	0	0	0	0	0	0	0	0	0	0	0	0	0	0	0	0	0	0	0	0	0	0	0
HTR10_me2_bin.32	d__Bacteria;p__Gemmatimonadota_A;c__;o__;f__;g__;s__	0	0	0	0	0	0	0	715.448	382.981	0	194.231	0	0	22.1607	0	163.137	0	186.899	0	0	69.5919	0	0	0	0	0	28.953	57.4069	36.9609	48.2149	0	0	0	0	0	0	0	0	0	0	12.8925	0	76.1612	117.936	128.222	42.4962	54.4891	0
SRR13892598_ct_bin.17	d__Bacteria;p__Krumholzibacteriota;c__Krumholzibacteria;o__Krumholzibacteriales;f__Krumholzibacteriaceae;g__;s__	0	0	0	0	0	0	0	0	0	0	0	0	0	32.2604	0	0	0	0	0	0	0	0	0	0	0	0	0	0	0	0	0	0	0	53.8291	48.5112	35.0283	0	65.5011	331.258	383.976	31.6001	0	21.9297	0	0	0	0	0
SRR13892601_ct_bin.2	d__Archaea;p__Thermoplasmatota;c__;o__;f__;g__;s__	0	0	0	0	0	0	0	349.953	330.191	213.911	152.088	353.527	83.831	183.883	164.928	90.4149	188.169	270.323	21.5808	0	66.7629	0	0	0	0	0	14.7697	48.3178	23.7216	46.9207	0	0	0	0	0	0	0	0	16.9622	23.1736	15.7106	32.6456	208.919	51.4246	51.5951	49.5531	33.7069	0
Co_bin201	d__Bacteria;p__Latescibacterota;c__Latescibacteria;o__Latescibacterales;f__Latescibacteraceae;g__;s__	0	0	0	0	0	0	42.1884	181.213	123.78	99.5709	208.465	0	0	96.8981	84.2532	93.1132	73.1209	120.694	35.0494	0	49.9472	101.665	224.751	159.005	327.974	301.967	22.8819	29.3484	29.6752	36.7431	0	0	0	122.364	142.332	83.4157	0	72.3587	85.2297	69.8722	182.26	138.424	99.2195	34.9497	32.028	0	33.7771	0
RS_2.bin.19	d__Bacteria;p__Desulfobacterota;c__Desulfobulbia;o__Desulfobulbales;f__Desulfocapsaceae;g__UBA2775;s__	0	0	0	0	0	0	0	0	0	224.686	0	25.5513	1493.58	15.2081	108.233	0	95.1595	0	31.87	0	0	0	0	0	0	0	96.4957	30.2166	74.1999	255.994	1551.44	3855.57	169.007	0	0	0	572.739	0	0	0	0	0	0	28.6814	19.7002	36.9746	339.461	0
SRR18936874_me2_bin.1	d__Bacteria;p__Bacteroidota;c__Bacteroidia;o__Bacteroidales;f__VadinHA17;g__;s__	0	0	0	0	202.454	124.764	173.407	0	0	105.302	0	0	108.238	89.2134	296.266	0	96.4895	32.3072	111.113	0	0	0	0	0	0	0	55.268	45.5974	67.9859	57.2955	57.6405	59.3997	1090.34	0	0	0	0	0	0	0	0	0	0	0	0	27.4708	45.6726	43.0535
SRR13892602_me2_bin.65	d__Bacteria;p__Proteobacteria;c__Gammaproteobacteria;o__Thiohalomonadales;f__UBA6429;g__;s__	0	0	0	0	0	0	0	129.685	0	427.891	78.0171	128.502	505.344	51.0289	91.899	0	55.1693	67.1936	105.504	305.312	1048.09	0	0	0	35.9689	0	481.605	1039.1	1444.34	1323.53	89.6334	110.067	0	0	32.0223	23.2744	0	39.2475	16.4904	91.9268	143.298	103.061	644.485	1972.59	1006.66	938.155	1928.9	0
2_HM_sbin_20_9	d__Archaea;p__Halobacteriota;c__Methanomicrobia;o__Methanomicrobiales;f__Methanoculleaceae;g__Methanoculleus;s__Methanoculleus sp002498065	0	0	0	0	0	0	0	0	0	0	0	0	0	0	0	0	0	0	0	0	0	0	0	0	0	0	0	0	0	0	0	0	0	0	0	0	0	0	0	0	0	0	0	0	0	0	0	0
4_MS_sbin_19	d__Bacteria;p__Caldatribacteriota;c__JS1;o__SB-45;f__34-128;g__34-128;s__	970.156	0	0	0	419.591	250.147	353.675	182.442	673.569	207.264	528.153	1589.48	60.1728	2553.73	260.437	619.224	190.79	178.296	87.4681	0	2872.54	2187.85	3152.6	3186.2	3528.37	3455.5	97.726	86.0551	157.354	149.729	92.3912	0	0	1821.03	1483.39	1928.68	0	1309.67	938.319	855.869	2363.91	2478.74	1538.67	357.336	299.444	117.136	162.559	0
SRR18920794_ct_bin.194	d__Bacteria;p__Zixibacteria;c__MSB-5A5;o__GN15;f__JAAZOE01;g__;s__	0	0	0	0	0	0	0	0	0	0	0	0	0	0	0	0	0	0	0	0	0	0	0	0	0	0	0	0	0	0	0	0	0	0	0	0	0	0	0	0	0	0	0	0	0	0	0	0
SRR18920793_me2_bin.37	d__Bacteria;p__Marinisomatota;c__UBA8477;o__UBA8477;f__UBA8477;g__;s__	0	0	0	0	0	0	0	0	0	0	0	0	0	0	0	0	0	0	61.286	0	0	0	0	0	0	0	83.1963	54.2348	86.1143	70.2443	88.6935	88.3335	0	0	0	0	95.2079	0	0	0	0	0	0	55.9658	30.8384	50.064	59.8724	0
SRR18920790_me2_bin.44	d__Bacteria;p__Proteobacteria;c__Gammaproteobacteria;o__Pseudomonadales;f__Porticoccaceae;g__50-400-T64;s__	0	0	0	0	0	0	0	0	0	0	0	0	0	0	0	0	0	0	0	0	0	0	0	0	0	0	0	0	0	0	0	0	0	0	0	0	0	0	0	0	0	0	0	0	0	0	0	0
6_MG_cbin_64	d__Bacteria;p__Chloroflexota;c__Anaerolineae;o__Anaerolineales;f__UBA4823;g__DSPF01;s__	0	0	0	0	0	0	0	260.071	627.034	393.46	353.216	619.991	1210.07	169.528	0	247.945	0	431.418	84.8784	220.722	693.979	0	155.248	410.013	739.058	380.735	389.597	768.12	431.986	862.662	156.065	143.548	0	15.0158	15.905	13.9802	0	10.2596	62.7858	86.5246	111.49	192.838	201.493	727.065	641.197	473.289	641.653	0
7_SB_sbin_2_48	d__Bacteria;p__AABM5-125-24;c__AABM5-125-24;o__;f__;g__;s__	0	0	0	0	0	0	0	289.551	196.749	171.966	70.9068	86.1393	90.0908	103.535	49.0853	0	41.5736	89.2355	0	0	1086.45	0	0	0	0	0	0	37.4149	0	0	0	0	0	0	0	0	0	0	0	0	35.4486	29.5384	111.369	48.9036	44.1767	34.1119	45.3946	0
SRR13892599_me2_bin.142	d__Bacteria;p__Krumholzibacteriota;c__;o__;f__;g__;s__	0	0	0	0	0	49.8632	62.4084	45.3149	51.8123	72.9103	62.5568	38.0161	59.0481	243.531	72.2406	64.2613	26.9292	288.001	108.82	0	77.6633	0	0	0	0	0	253.477	147.585	193.28	174.915	123.33	164.756	0	0	22.5491	17.2555	0	9.72495	16.2533	26.6498	326.507	53.701	189.628	56.7147	75.7892	170.69	167.689	0
SRR12623516_me2_bin.7	d__Bacteria;p__Proteobacteria;c__Gammaproteobacteria;o__HK1;f__HK1;g__JAABYT01;s__	0	0	0	0	0	0	0	76.2495	235.717	1519.21	698.631	1404.99	2227.12	15.6588	0	407.067	0	264.666	234.093	31728.3	40.1694	0	39.2323	0	28.5451	0	344.548	741.012	1283.47	1186.71	1373.11	1707.44	0	0	0	0	0	0	0	0	0	0	23.2608	243.381	143.112	264.056	424.311	0
SRR18936872_vb_S1C9676	d__Bacteria;p__Cloacimonadota;c__Cloacimonadia;o__Cloacimonadales;f__TCS61;g__;s__	0	0	0	0	127.378	66.6894	95.796	0	0	0	0	0	0	32.911	61.8878	0	40.3897	28.4778	242.011	0	0	0	0	113.471	37.3714	64.2808	225.926	141.463	232.311	144.06	161.492	121.704	1515.45	31.1202	114.139	49.2518	0	0	14.5702	23.3737	200.829	26.468	37.4651	49.2808	55.355	88.4497	182.559	0
SRR7716470_vb_S1C7021	d__Archaea;p__Thermoplasmatota;c__Thermoplasmata;o__RBG-16-68-12;f__SOIM01;g__SOIM01;s__SOIM01 sp004377185	0	0	0	0	0	0	0	0	27.0884	0	0	0	0	92.0558	0	131.351	0	0	0	0	0	0	0	0	0	0	0	0	0	0	0	0	0	0	0	0	0	0	0	0	0	0	0	48.7217	53.8791	11.5982	0	0
HTR8_me2_bin.33	d__Bacteria;p__Planctomycetota;c__Phycisphaerae;o__Sedimentisphaerales;f__SM23-30;g__;s__	0	0	0	0	115.156	91.5546	105.724	485.997	0	250.318	87.1647	0	153.742	373.781	95.055	141.135	70.3317	1769.13	2255.15	0	0	0	0	40.371	222.931	47.4057	701.42	1011.45	532.988	380.813	457.975	527.223	0	0	0	0	0	0	0	0	35.9701	47.1604	53.4482	382.077	525.337	1200.52	875.894	0
SRR13892599_me2_bin.30	d__Bacteria;p__Desulfobacterota_F;c__Desulfuromonadia;o__Desulfuromonadales;f__BM103;g__;s__	0	0	0	0	0	0	0	40.2875	0	0	0	84.2122	0	0	0	0	0	0	0	0	0	0	0	0	0	0	0	0	0	0	88.2476	139.782	0	0	23.0253	17.0536	0	0	0	14.8219	418.663	33.2046	44.8996	0	0	0	0	0
8_GM_sbin_oily_7	d__Archaea;p__Asgardarchaeota;c__Thorarchaeia;o__Thorarchaeales;f__Thorarchaeaceae;g__WTCK01;s__	0	1912.24	0	552.261	577.899	446.688	536.867	114.145	127.436	62.7916	128.318	135.641	0	121.1	58.5616	188.889	39.2471	45.1359	0	0	624.357	0	386.13	155.984	64.7142	0	0	24.9398	0	0	0	0	0	53.1768	83.8608	26.2388	0	15.6483	38.3858	41.6218	49.2283	32.8662	100.267	60.7472	64.999	45.9894	24.9975	0
S8_bin18	d__Archaea;p__Halobacteriota;c__Methanosarcinia;o__Methanosarcinales;f__HR1;g__UBA7939;s__	0	0	0	0	0	104.403	101.552	1804.57	0	244.218	102.542	133.761	0	970.033	343.527	157.457	322.579	1675.18	2227.47	0	0	39.7274	125.628	394.896	518.586	1474.8	7028.19	3119.57	3454.34	3771.38	6883.62	5345.96	0	62.4867	94.4998	52.2082	0	50.1513	113.424	167.358	760.298	656.869	913.388	892.297	1289.61	3188.84	2464.22	0
Co_bin252	d__Bacteria;p__Armatimonadota;c__UBA5377;o__UBA5377;f__JAAYIR01;g__;s__	0	0	0	0	0	0	0	0	99.732	0	0	79.9712	0	0	0	0	0	0	0	0	0	0	555.382	676.369	280.666	162.274	0	0	0	0	0	0	0	21.8983	25.1101	16.8559	0	0	0	0	14.0499	13.9603	22.2688	32.4291	0	0	0	0
HTR2_me2_bin.96	d__Bacteria;p__Fusobacteriota;c__Fusobacteriia;o__Fusobacteriales;f__Fusobacteriaceae;g__Psychrilyobacter;s__	0	0	0	0	0	0	0	48.8915	48.6179	55.4704	0	2018.1	1680.14	2351.49	249.737	0	0	91.7649	80.9905	0	0	0	0	0	0	0	39.5729	25.3658	0	22.0676	0	0	131.62	0	0	0	115.843	0	0	0	0	0	0	0	0	0	29.6168	0
Co_bin247	d__Bacteria;p__Cloacimonadota;c__Cloacimonadia;o__Cloacimonadales;f__TCS61;g__JABMPU01;s__	0	0	0	0	193.962	107.793	160.802	62.5007	36.63	0	57.0857	0	0	70.2069	57.98	49.4468	37.9118	50.3068	132.427	0	0	827.966	280.075	356.89	482.871	894.462	129.677	102.582	116.593	107.406	61.4173	40.3779	0	150.941	80.7323	126.941	0	37.1048	60.3861	37.7731	171.178	93.9814	107.355	50.3087	48.2559	124.346	103.772	0
S2_bin30	d__Bacteria;p__Acidobacteriota;c__Aminicenantia;o__Aminicenantales;f__Aminicenantaceae;g__;s__	0	0	0	0	0	0	0	297.965	458.918	155.069	142.722	278.37	131.018	264.376	0	78.1659	0	126.539	0	0	1786.78	0	0	0	0	0	15.9245	32.6986	37.2426	27.6207	0	0	0	0	0	0	0	0	0	12.7385	32.8734	30.8327	92.7304	119.798	101.16	43.983	66.8663	0
HTR6_me2_bin.16	d__Bacteria;p__Zixibacteria;c__MSB-5A5;o__GN15;f__;g__;s__	0	0	0	0	0	0	0	129.64	282.716	231.38	542.788	42.9518	68.9895	55.1886	0	1100.73	30.8083	237.764	70.9288	0	0	0	0	0	0	0	42.7546	99.8822	75.065	50.8014	23.8382	0	0	0	0	0	0	0	0	0	22.9671	25.0812	19.9207	148.973	141.081	108.484	83.9432	0
SRR13892591_me2_bin.209	d__Bacteria;p__Proteobacteria;c__Gammaproteobacteria;o__Xanthomonadales;f__SZUA-36;g__SZUA-51;s__	0	0	0	0	0	0	0	0	0	0	0	0	0	0	188.154	0	0	0	0	0	0	0	0	0	0	0	0	0	0	0	0	0	2267.5	0	0	0	2807.99	0	0	0	0	0	0	0	0	0	0	11108.9
SRR13892601_me2_bin.27	d__Bacteria;p__Proteobacteria;c__Gammaproteobacteria;o__SZUA-229;f__SZUA-229;g__GCA-2746365;s__	0	0	0	0	0	0	0	36.7333	0	625.207	0	83.9853	599.749	52.2534	281.58	0	276.757	96.5307	57.8517	0	0	0	0	0	0	0	140.018	120.788	324.604	96.3207	156.781	199.009	0	0	32.5958	20.5944	174.964	22.4355	12.9741	12.9817	98.4382	150.524	1333.94	31.2166	109.391	195.456	128.73	0
7_SB_sbin_4_9	d__Archaea;p__Thermoplasmatota;c__Thermoplasmata;o__SG8-5;f__SG8-5;g__;s__	0	0	0	0	74.5804	48.2306	70.4292	23.0123	0	52.3068	80.3074	0	58.5206	0	53.9349	26.507	65.9467	77.341	74.2288	0	129.606	0	3453.24	454.387	114.193	116.994	84.3094	137.684	94.9557	100.771	67.6002	61.2665	146.165	0	25.5856	14.2659	0	0	0	13.9285	40.8913	0	17.9532	133.446	82.3434	87.1547	115.93	0
HTR3_ma2_bin.080	d__Bacteria;p__Proteobacteria;c__Gammaproteobacteria;o__Woeseiales;f__Woeseiaceae;g__SZUA-117;s__	0	0	0	0	88.9781	91.2294	98.4442	33.1005	38.9241	2082.82	89.2957	565.607	3525.65	152.155	257.475	29.4335	525.024	258.82	228.2	2076.15	0	0	0	0	0	0	369.073	334.093	960.489	692.707	722.511	1377.12	54.9526	0	0	6.58361	525.853	0	0	0	0	0	32.908	83.6791	68.7132	140.091	282.191	0
SRR13892585_ma2_bin.92	d__Bacteria;p__Bacteroidota;c__Bacteroidia;o__Cytophagales;f__Cyclobacteriaceae;g__JAAUQL01;s__	0	0	0	0	0	194.174	205.452	532.393	136.637	409.684	281.415	121.803	254.197	434.587	402.414	194.467	230.196	484.362	1139.27	0	0	0	0	122.836	132.075	0	1596.31	1356.91	1339.08	1180.4	1263.68	946.079	0	95.4742	119.534	110.625	0	64.9157	113.399	93.3845	244.843	258.342	293.661	932.909	899.636	1043.87	1057.02	0
ERR3365595_ma2_bin.6	d__Bacteria;p__Desulfobacterota;c__Desulfobacteria;o__Desulfatiglandales;f__Desulfatiglandaceae;g__4484-190-2;s__	480.168	27405.7	23726	22858.6	20497.2	22457.4	21525.5	336.318	144.501	1386.25	146.2	375.185	265.02	1692.24	2107.08	135.503	1689.85	544.855	280.744	0	311.906	0	0	78.6855	73.7863	0	201.126	168.115	286.058	377.02	151.557	127.874	67.7459	101.049	90.7349	118.711	0	56.3992	135.995	93.305	410.254	562.598	644.898	160.663	140.393	178.094	234.252	0
SRR13892595_me2_bin.13	d__Bacteria;p__Proteobacteria;c__Gammaproteobacteria;o__Pseudomonadales;f__Spongiibacteraceae_A;g__;s__	0	0	0	0	0	0	0	0	0	0	0	0	0	0	0	0	0	0	0	0	0	0	0	0	0	0	0	0	0	0	0	0	337.095	0	0	0	10093.5	0	0	0	0	0	0	0	0	0	0	62.501
2_HM_sbin_21_2	d__Archaea;p__Halobacteriota;c__Methanosarcinia;o__Methanotrichales;f__Methanotrichaceae;g__Methanothrix_A;s__Methanothrix_A harundinacea_A	0	0	0	0	0	0	0	0	0	0	0	0	0	0	0	0	0	0	0	0	0	0	0	0	0	0	0	0	0	0	0	0	0	0	0	0	0	0	0	0	0	0	0	0	0	0	0	0
S2_bin12	d__Bacteria;p__Chloroflexota;c__Anaerolineae;o__Anaerolineales;f__UBA11858;g__UBA11858;s__	0	0	0	0	0	0	0	0	49.6711	163.473	52.2435	85.5101	166.916	39.18	516.81	0	117.898	70.4083	44.9856	0	1375.94	0	0	0	0	0	45.7511	67.9834	66.2237	73.13	56.4498	71.8803	0	0	0	0	0	0	0	0	0	0	0	46.5947	42.6265	48.7982	157.19	0
HTR4_ct_bin.15	d__Bacteria;p__Krumholzibacteriota;c__Krumholzibacteria;o__LZORAL124-64-63;f__LZORAL124-64-63;g__;s__	0	0	0	0	116.069	113.949	128.323	109.559	85.7748	1682.08	117.314	626.982	1004.96	639.626	437.224	96.9805	230.689	391.743	500.775	0	39.7056	0	0	0	0	0	316.327	526.641	1161.05	1059.59	382.984	433.851	0	0	0	0	0	0	0	0	0	0	87.5694	440.439	405.059	421.673	545.209	0
SRR18936872_me2_bin.23	d__Bacteria;p__Eisenbacteria;c__;o__;f__;g__;s__	0	0	0	0	0	0	34.4042	0	0	0	0	0	0	22.5894	19.2683	0	0	0	0	0	0	110.862	0	0	28.4804	100.215	227.955	48.2204	129.358	126.324	66.2467	58.802	0	0	0	15.7414	0	0	0	0	30.0145	0	0	0	16.6166	31.4977	89.4039	0
S3_bin2	d__Bacteria;p__Eisenbacteria;c__;o__;f__;g__;s__	0	0	0	0	0	53.8409	67.917	45.691	35.7542	61.2129	0	41.3901	115.335	58.9569	50.6982	0	33.1195	152.342	71.9338	0	238.862	790.591	0	0	0	0	67.4872	61.748	62.9919	59.0933	48.4219	80.0338	0	0	0	0	0	0	0	0	52.3198	18.1208	19.1268	36.5355	33.7256	53.5618	58.0182	0
RS_6.bin.47	d__Archaea;p__Asgardarchaeota;c__Heimdallarchaeia;o__JABLTI01;f__JABLTI01;g__JABLTI01;s__	0	0	0	0	0	0	0	86.732	98.3644	83.5964	200.848	43.9923	47.9406	111.482	0	112.947	17.268	76.2511	87.4089	0	49.5148	0	0	0	36.2679	0	263.007	387.899	200.57	90.0529	19.0417	0	0	28.0605	105.205	17.5955	0	40.3948	33.0036	21.0819	15.3465	25.3947	42.2128	408.14	598.225	313.633	287.028	0
7_SB_sbin_5_23	d__Archaea;p__Asgardarchaeota;c__Lokiarchaeia;o__CR-4;f__SOKP01;g__SOKP01;s__	0	0	0	0	0	90.1188	124.709	378.625	1056.01	684.714	1059.02	736.294	526.794	538.434	69.5038	401.138	171.224	166.14	244.169	0	1487.06	662.202	2562.28	4474.37	5660.87	7107.47	370.178	940.394	433.634	621.905	94.5242	69.5718	0	633.794	1672.92	606.519	0	781.497	793.59	566.332	281.298	356.496	432.34	1046.42	1173.36	652.598	937.133	0
Co_bin42	d__Bacteria;p__Armatimonadota;c__UBA5377;o__UBA5377;f__JAAYIR01;g__;s__	0	0	0	0	0	0	0	0	40.7948	0	0	133.411	0	59.0748	0	0	0	0	0	0	0	138.653	622.078	328.781	226.898	273.408	0	0	0	0	0	0	0	29.498	48.0223	30.0668	0	29.8956	20.57	26.8562	26.7821	22.1662	0	0	0	0	0	0
SRR13892595_me2_bin.123	d__Bacteria;p__Bacteroidota;c__Bacteroidia;o__Flavobacteriales;f__Schleiferiaceae;g__;s__	0	0	0	0	0	0	0	0	0	0	0	0	0	0	57.3555	0	0	0	0	0	0	0	0	0	0	0	0	0	0	0	0	0	155.11	0	0	0	3609.11	0	0	0	0	0	0	0	0	0	0	0
SRR13892604_ma2_bin.17	d__Bacteria;p__Omnitrophota;c__Koll11;o__UBA10015;f__Kpj58rc;g__2-02-FULL-52-10;s__	0	0	0	0	177.358	143.662	163.96	362.586	122.18	274.755	176.425	81.3205	184.436	444.443	272.967	159.758	166.459	542.724	925.526	0	0	0	0	0	0	0	923.346	1138.99	1413.11	744.621	832.315	589.201	0	0	51.6887	53.5784	0	0	0	0	161.937	0	241.774	1531.72	1229.08	5217.93	640.967	0
2_HM_sbin_24_1	d__Bacteria;p__Proteobacteria;c__Gammaproteobacteria;o__Methylococcales;f__Methylomonadaceae;g__WTBX01;s__	0	0	0	0	0	0	0	0	0	0	0	0	0	0	0	0	0	0	0	0	0	0	0	0	0	0	0	0	0	0	0	0	0	0	0	0	1176.31	0	0	0	0	0	0	0	0	0	0	0
SRR13892600_me2_bin.145	d__Bacteria;p__Proteobacteria;c__Gammaproteobacteria;o__SZUA-229;f__SZUA-229;g__GCA-2746365;s__	0	0	0	0	0	0	0	161.01	310.026	1069.01	44.5072	318.574	782.378	79.4626	297.212	33.7827	236.447	384.82	158.206	0	317.522	0	0	0	0	0	142.769	320.856	329.813	149.824	128.529	183.258	0	23.4276	26.8367	22.1239	182.506	23.4174	16.6841	20.2813	98.5924	283.315	468.716	63.5866	97.6667	203.979	178.19	0
SRR18920793_ma2_bin.5	d__Bacteria;p__Proteobacteria;c__Gammaproteobacteria;o__GCF-002020875;f__GRL18;g__GRL18;s__	0	0	0	0	0	0	0	0	0	89.0213	0	0	240.485	71.1484	216.807	0	111.69	0	0	0	0	0	0	0	0	0	122.979	107.971	150.411	147.073	233.35	330.172	372.968	0	0	0	550.24	0	0	0	47.7988	27.2887	82.1885	0	58.177	81.4385	104.06	0
S7_bin34	d__Bacteria;p__Chloroflexota;c__Anaerolineae;o__Anaerolineales;f__UBA4823;g__9FT-COMBO-55-16;s__	0	0	0	0	0	0	0	67.3441	231.292	526.72	73.5424	150.361	555.095	24.1767	0	36.7462	0	175.053	28.0626	0	76.5507	98.1937	480.966	709.352	1636.23	1665.28	28.7492	52.7785	40.0194	70.701	0	25.375	0	0	0	0	0	0	0	11.3168	16.1737	42.5937	48.746	40.4849	38.1107	42.6438	50.5123	0
SRR13892600_me2_bin.154	d__Bacteria;p__Zixibacteria;c__MSB-5A5;o__CAIYYT01;f__;g__;s__	0	0	0	0	0	0	0	93.6704	233.547	487.355	167.601	89.2559	85.8529	202.32	68.4231	49.2957	257.347	181.713	38.2669	0	140.217	0	0	0	0	0	0	27.7317	21.2854	0	0	0	0	16.8721	17.8521	15.1287	0	74.2344	39.8737	32.4362	238.835	360.872	146.953	42.8964	26.6315	79.5233	20.7854	0
SW_4.bin.4	d__Bacteria;p__UBP6;c__UBA1177;o__UBA1177;f__;g__;s__	0	0	0	0	0	0	0	0	0	0	0	0	0	0	0	0	0	0	0	0	0	0	0	0	0	0	0	0	0	0	0	0	3749.06	0	0	0	292.123	0	0	0	0	0	0	0	0	0	0	345.36
6_MG_cbin_95	d__Bacteria;p__Desulfobacterota;c__Desulfobacteria;o__Desulfatiglandales;f__B25-G16;g__B33-G16;s__	0	0	0	0	0	0	0	79.1888	664.881	0	1840.2	101.051	0	76.6003	0	1147.61	0	0	0	0	0	0	0	0	0	0	45.1692	58.18	0	56.0345	0	0	0	85.5702	63.8127	71.5307	0	54.9274	54.9235	50.087	55.4652	89.9185	105.668	194.101	180.816	92.1303	66.2247	0
SRR19020600_me2_bin.11	d__Bacteria;p__Proteobacteria;c__Gammaproteobacteria;o__Methylococcales;f__Methylomonadaceae;g__;s__	0	0	0	0	0	0	157.478	178.637	75.5994	1569.46	148.756	229.02	1359.14	231.066	326.692	63.6773	340.476	309.934	671.492	0	0	0	0	0	0	0	317.276	326.487	1343.62	555.464	1160.47	1696.28	0	0	57.0144	55.503	306.522	0	0	0	0	0	118.867	123.303	96.9875	229.075	291.829	0
SRR14270297_ma2_bin.74	d__Bacteria;p__Firmicutes_A;c__Clostridia;o__Oscillospirales;f__Oscillospiraceae;g__Evtepia;s__	0	0	0	0	0	0	0	0	0	266.091	0	0	458.569	201.166	277.014	0	242.044	0	0	0	0	0	0	0	0	0	0	0	0	280.626	482.759	790.311	479.697	0	0	0	0	0	0	0	0	0	0	0	0	0	231.589	0
HTR8_ct_bin.33	d__Bacteria;p__Proteobacteria;c__Gammaproteobacteria;o__Enterobacterales;f__Psychromonadaceae;g__Psychromonas;s__	0	0	0	0	0	0	0	193.456	0	0	0	0	0	65.1232	183.423	69.4205	0	986.897	378.533	0	37.4427	0	0	0	0	0	15.4786	0	0	0	0	0	253.587	0	0	0	2526.74	0	0	0	0	0	0	0	0	0	0	0
Co_bin115	d__Bacteria;p__Marinisomatota;c__AB16;o__AB16;f__TCS52;g__TCS52;s__	0	0	0	0	167.315	84.3179	124.966	0	0	0	0	0	0	0	0	0	0	0	0	0	0	105.59	579.988	734.713	982.068	1174.43	0	0	0	0	0	0	0	0	0	0	0	0	0	0	26.517	0	0	0	0	0	0	0
SW_4.bin.27	d__Bacteria;p__Bacteroidota;c__Bacteroidia;o__Bacteroidales;f__B18-G4;g__;s__	0	0	0	0	181.793	113.659	156.796	13.1669	0	0	23.0809	0	77.6765	91.6643	281.853	0	218.96	28.0011	91.4049	0	59.2243	0	0	0	0	0	45.0599	33.065	62.858	50.2059	36.6405	31.1652	1186.06	0	12.0161	0	0	0	0	0	135.794	61.5834	137.227	19.7564	15.5963	25.1442	56.7816	0
SRR13892601_me2_bin.55	d__Bacteria;p__Planctomycetota;c__Phycisphaerae;o__JAACET01;f__JAACET01;g__JAACET01;s__	0	0	0	0	0	0	0	1794.62	4795.69	709.548	2870.85	437.18	597.392	137.083	0	3099.78	49.8911	938.437	314.221	0	197.609	0	117.206	60.8598	49.6304	73.3358	585.074	1267.05	571.756	866.4	154.524	132.994	0	45.0876	90.1206	41.8656	0	43.936	70.8877	54.7184	187.6	284.372	1908.88	2467.89	2322.74	1522.06	1127.56	0
HTR8_me2_bin.83	d__Bacteria;p__Chloroflexota;c__Dehalococcoidia;o__GIF9;f__AB-539-J10;g__;s__	0	0	0	0	0	36.6463	52.1772	417.662	172.293	137.597	0	191.62	104.927	110.674	86.0485	112.316	140.634	1348.64	260.979	0	127.173	0	0	0	36.4407	45.3283	66.0398	74.956	71.0488	74.8366	37.1121	43.1822	0	0	0	0	0	0	0	0	61.9816	46.9954	37.0524	71.6867	57.5799	70.0008	66.8686	0
SRR19020586_me2_bin.30	d__Bacteria;p__Acidobacteriota;c__Thermoanaerobaculia;o__UBA5704;f__UBA5704;g__;s__	0	0	0	0	0	0	0	21.7291	0	756.339	59.3624	378.164	823.904	21.8212	0	26.6786	50.8675	229.189	57.5179	419.296	0	0	0	0	0	0	34.6248	63.6797	227.46	252.433	80.388	79.1506	0	0	0	0	0	0	0	0	0	0	0	52.482	42.7148	41.7213	118.703	0
SRR14270297_me2_bin.48	d__Bacteria;p__Acidobacteriota;c__Aminicenantia;o__UBA2199;f__UBA2199;g__UBA647;s__	0	0	0	0	0	0	0	0	0	52.856	0	0	92.8142	81.908	99.8772	0	37.8693	139.868	318.267	0	0	0	0	0	0	0	446.671	199.705	266.427	238.87	356.787	203.913	36.0549	0	0	0	0	0	0	0	30.2328	0	81.0962	110.711	233.585	502.623	718.452	0
SRR9649756_me2_bin.12	d__Archaea;p__Thermoplasmatota;c__Thermoplasmata;o__DTKX01;f__;g__;s__	0	0	0	0	0	0	0	103.673	163.524	167.855	40.8075	156.959	0	101.364	194.319	27.6702	258.19	267.647	0	0	0	0	0	0	0	0	0	0	0	0	0	0	0	0	0	0	0	0	13.7786	11.8386	12.6272	16.0101	36.4088	0	0	0	0	0
S3_bin22	d__Bacteria;p__UBP14;c__UBA6098;o__UBA6098;f__B30-G16;g__;s__	0	0	0	0	0	41.0753	56.9665	0	0	0	20.2503	0	0	61.8331	19.8392	28.1643	14.8087	0	0	0	0	3296.06	214.038	201.279	176.685	190.812	0	0	0	0	0	0	0	73.2745	67.9274	72.0498	0	47.5618	0	29.2503	120.586	87.1884	86.5465	0	0	0	0	0
SRR13892601_me2_bin.53	d__Bacteria;p__Proteobacteria;c__Gammaproteobacteria;o__AKS1;f__AKS1;g__Sulfuriflexus;s__	0	0	0	0	0	0	0	34.1994	0	204.73	0	96.2557	259.237	0	0	0	0	54.0171	42.786	0	0	0	0	0	0	0	39.8952	82.3785	121.555	110.174	40.5927	56.8576	0	0	0	0	0	0	0	0	15.3628	23.5331	384.053	0	98.6745	67.1294	56.9904	0
SRR13892605_me2_bin.145	d__Bacteria;p__Proteobacteria;c__Gammaproteobacteria;o__Beggiatoales;f__Beggiatoaceae;g__Thiomargarita;s__	0	0	0	0	0	0	0	0	0	0	0	0	0	0	0	0	0	0	0	0	0	0	0	0	0	0	216.29	62.7649	83.1628	247.44	2186.57	4962.6	0	0	0	0	129.206	0	0	0	0	0	0	47.0396	47.2893	178.966	1065.39	0
HTR9_me2_bin.36	d__Bacteria;p__Chloroflexota;c__Anaerolineae;o__Anaerolineales;f__UBA11858;g__B10-G9;s__	0	0	0	0	0	0	0	477.155	1004.67	1530.96	332.887	618.979	841.407	2138.86	527.292	414.555	734.727	5444.11	1407.96	0	166.642	0	37.6843	30.9198	0	0	464.663	608.164	580.6	522.144	225.296	213.155	0	0	18.155	19.398	0	9.32764	13.5525	23.2799	149.732	107.133	780.171	584.6	434.699	668.024	955.22	0
RS_11.bin.44	d__Bacteria;p__Proteobacteria;c__Gammaproteobacteria;o__AKS1;f__AKS1;g__Sulfuriflexus;s__	0	0	0	0	0	0	0	0	0	74.6257	0	0	95.9636	0	0	0	0	0	0	0	0	0	0	0	0	0	0	0	70.938	46.0456	0	0	0	0	69.8437	44.5705	0	54.7914	24.3277	19.4513	149.005	69.0551	2969.15	0	0	0	0	0
SRR19020584_ct_bin.124	d__Bacteria;p__Proteobacteria;c__Alphaproteobacteria;o__Rhodobacterales;f__Rhodobacteraceae;g__RR4-56;s__	0	0	0	0	0	0	0	108.081	275.791	884.223	280.596	390.841	689.588	26.5131	0	173.28	26.8813	186.006	113.971	5857.88	78.2438	0	0	0	0	0	100.942	213.267	472.429	383.499	281.793	297.127	0	0	0	0	237.438	0	0	0	0	0	34.296	141.486	109.875	84.0185	156.632	0
SRR13892596_me2_bin.62	d__Bacteria;p__Latescibacterota;c__MVCY01;o__MVCY01;f__MVCY01;g__MVCY01;s__	0	0	0	0	0	0	0	62.3142	0	68.1463	0	186.712	0	159.014	102.613	0	50.4253	0	0	0	0	0	0	0	0	0	0	0	0	0	0	0	0	941.16	463.192	857.874	0	592.113	254.102	146.235	88.3372	171.614	137.422	0	0	0	0	0
SRR13892605_vb_S1C17605	d__Bacteria;p__Campylobacterota;c__Campylobacteria;o__Campylobacterales;f__Arcobacteraceae;g__CAIJNA01;s__	0	0	0	0	0	0	0	0	124.076	64.4095	30.3318	0	104.328	0	57.815	0	54.5225	0	60.3276	0	47.514	0	0	0	0	0	158.642	65.3232	129.529	198.166	198.721	351.653	616.495	0	0	0	4824.02	0	0	0	0	0	0	53.5853	29.2666	33.9012	2062.28	0
SRR18920793_me2_bin.65	d__Archaea;p__Thermoplasmatota;c__EX4484-6;o__EX4484-6;f__EX4484-6;g__;s__	0	0	0	0	0	0	0	0	0	40.6081	0	0	0	11.5449	46.1677	0	41.8704	19.2097	25.4067	0	0	0	0	0	0	0	46.7971	39.9608	31.3206	63.8028	24.9315	27.4559	49.1597	0	0	0	0	0	0	0	34.9428	0	0	23.6003	20.0042	39.1085	174.241	0
HTR9_me2_bin.34	d__Bacteria;p__Cloacimonadota;c__Cloacimonadia;o__Cloacimonadales;f__TCS61;g__;s__	0	0	0	0	152.642	90.5808	121.943	125.948	25.12	190.736	47.1108	31.179	107.36	78.1517	242.626	75.1874	103.511	457.065	3875.86	0	100.974	0	0	121.383	68.2407	92.77	773.393	495.425	598.693	437.747	678.27	373.763	1715.09	0	12.8804	0	0	0	0	18.8616	81.5436	30.9183	78.0615	261.147	222.272	486.669	918.189	0
SRR13892603_me2_bin.89	d__Bacteria;p__Desulfobacterota;c__Desulfobacteria;o__Desulfobacterales;f__SURF-15;g__DUZK01;s__	0	0	0	0	0	0	0	176.04	271.506	2294.22	1300.69	304.716	1076.2	81.3529	64.5581	559.538	75.4883	280.227	448.395	0	117.801	0	0	0	0	0	296.926	453.789	439.961	445.327	338.745	292	0	0	0	0	0	0	0	0	0	0	21.7034	570.149	633.643	602.41	508.508	0
SRR13892594_me2_bin.79	d__Bacteria;p__Proteobacteria;c__Gammaproteobacteria;o__Thiohalomonadales;f__UBA6429;g__;s__	0	0	0	0	0	0	0	210.507	0	514.452	29.6829	191.184	533.106	21.5007	59.3987	0	54.0835	42.2992	92.7719	1043.97	276.527	0	27.2378	0	0	0	223.505	1326.92	413.158	356.121	62.7683	265.81	0	67.353	276.592	293.409	0	224.796	122.653	87.3279	525.387	886.816	4017.35	175.777	559.406	726.01	625.781	0
S2_bin56	d__Bacteria;p__Proteobacteria;c__Gammaproteobacteria;o__Thiohalomonadales_A;f__SZUA-152;g__;s__	0	0	0	0	0	0	0	65.8523	0	521.806	32.763	370.116	547.824	31.449	0	0	78.2202	126.165	118.435	792.939	2404.26	0	47.4046	45.4038	84.8017	0	93.9236	202.61	384.948	137.683	67.0841	138.112	0	0	25.6791	19.636	0	21.4629	0	0	66.3628	62.1849	487.746	36.3883	66.3257	74.7606	128.372	0
SRR18936880_me2_bin.23	d__Bacteria;p__Desulfobacterota;c__Desulfobulbia;o__Desulfobulbales;f__Desulfocapsaceae;g__Desulfocapsa;s__	0	0	0	0	0	0	0	224.713	491.223	725.968	301.832	982.572	2314.8	171.17	211.993	59.7745	186.498	641.463	188.613	884.027	99.112	0	0	0	0	0	193.459	192.518	398.309	441.568	501.951	604.567	0	0	0	0	0	0	0	0	0	0	67.3009	122.34	271.286	173.238	410.081	0
HTR6_me2_bin.126	d__Bacteria;p__Planctomycetota;c__Phycisphaerae;o__Sedimentisphaerales;f__SG8-4;g__;s__	0	0	0	0	0	0	0	201.51	350.747	165.687	1112.28	87.5457	250.383	0	0	2535.95	0	213.939	122.198	0	0	0	0	0	0	0	117.093	168.995	180.649	267.221	88.2117	79.6765	0	0	47.2891	0	0	0	0	0	34.0731	33.3068	103.618	252.155	196.942	188.029	202.349	0
RS_5.bin.17	d__Bacteria;p__Marinisomatota;c__Marinisomatia;o__Marinisomatales;f__TCS56;g__JABMQW01;s__	0	0	0	0	0	0	0	27.1445	45.4082	54.1846	135.78	0	67.9291	0	0	72.3616	0	35.7843	164.072	0	0	0	0	0	0	0	258.844	539.592	207.964	455.084	85.2053	32.0596	0	0	0	0	0	0	0	0	0	0	32.6775	741.615	807.734	693.746	563.984	0
SRR13892591_me2_bin.19	d__Bacteria;p__Bacteroidota;c__Bacteroidia;o__Bacteroidales;f__UBA12170;g__UBA12170;s__	0	0	0	0	0	0	0	0	0	0	0	0	0	0	0	0	0	0	0	0	0	0	0	0	0	0	0	0	0	0	0	0	4329.02	0	0	0	406.933	0	0	0	0	0	0	0	0	0	0	398.694
Co_bin311	d__Bacteria;p__Chloroflexota;c__Anaerolineae;o__Anaerolineales;f__Anaerolineaceae;g__;s__	0	0	0	0	259.075	169.297	237.126	136.161	186.103	424.638	157.491	250.122	224.324	557.792	699.278	90.9792	1413.99	177.768	59.2831	0	526.131	560.655	672.173	403.229	160.617	67.547	75.9005	64.8758	55.505	70.089	33.5306	38.1914	149.971	89.8493	71.3283	79.601	0	0	0	83.921	159.329	119.919	181.585	122.699	81.5131	103.605	70.09	0
HTR2_me2_bin.11	d__Bacteria;p__Aureabacteria_A;c__PUNC01;o__PUNC01;f__PWXJ01;g__;s__	0	0	0	0	142.06	110.038	138.542	31.2509	74.6818	140.206	55.5948	1087.83	77.6642	238.26	195.559	37.6269	134.872	38.972	0	0	596.158	42.268	66.8209	115.709	76.7937	31.566	18.3165	28.8136	38.7086	48.5567	0	0	743.284	0	0	18.0314	0	35.2839	0	0	17.5165	0	15.3055	30.63	35.7069	21.7216	40.8787	0
SRR13892589_me2_bin.114	d__Bacteria;p__Proteobacteria;c__Gammaproteobacteria;o__Woeseiales;f__Woeseiaceae;g__;s__	0	0	0	0	0	0	0	0	23.8645	823.937	58.7057	300.66	1198.06	0	0	0	0	76.0222	266.612	4000.03	0	0	0	0	0	0	210.931	486.974	905.93	623.089	889.617	1648.92	0	0	0	0	0	0	0	0	0	0	0	83.1745	0	153.867	129.983	0
7_SB_cbin_210	d__Archaea;p__Asgardarchaeota;c__Lokiarchaeia;o__CR-4;f__SOKP01;g__SOKP01;s__	0	0	0	0	0	0	0	379.64	911.024	709.171	1108.23	565.877	497.641	334.539	33.3871	345.659	122.882	146.511	130.845	0	672.906	75.3737	4240.38	1557.83	1773.01	2126.06	363.01	982.126	375.343	570.54	75.4373	57.7951	0	272.927	1100.98	286.885	0	326.55	460.741	277.906	87.2328	148.918	260.55	1111.53	1309	632.621	895.22	0
7_SB_cbin_159	d__Bacteria;p__Elusimicrobiota;c__Elusimicrobia;o__Elusimicrobiales;f__UBA9959;g__;s__	0	0	0	0	0	0	0	33.1734	0	0	0	0	0	0	0	0	0	26.3724	69.6053	0	0	0	365.161	498.115	677.978	312.812	131.805	143.966	125.742	90.1978	48.9015	35.8966	47.6466	40.1873	49.367	34.3303	0	18.8531	0	0	40.9389	0	28.1066	92.9985	104.339	139.843	133.368	0
2_HM_cbin_14	d__Bacteria;p__Bacteroidota;c__Bacteroidia;o__Flavobacteriales;f__Flavobacteriaceae;g__QNYL01;s__	0	0	0	0	0	0	36.4197	0	0	0	0	0	106.371	14.1096	119.401	0	33.6448	0	0	0	0	0	0	0	0	0	19.7433	0	59.7835	51.2916	165.151	147.322	706.173	0	0	0	958.709	0	0	0	52.1308	10.9432	18.9455	0	0	0	60.3612	189.976
SRR13892602_me2_bin.166	d__Bacteria;p__Proteobacteria;c__Gammaproteobacteria;o__Thiohalomonadales;f__;g__;s__	0	0	0	0	0	0	0	0	0	171.059	101.182	0	155.644	0	0	0	0	76.7328	0	0	0	0	0	0	0	0	92.3437	207.7	120.812	88.835	0	0	0	0	0	0	0	0	0	0	0	0	0	809.35	293.97	224.427	223.539	0
SRR13892600_ct_bin.134	d__Bacteria;p__UBP7_A;c__;o__;f__;g__;s__	0	0	0	0	0	0	0	40.8964	0	142.012	42.1814	0	0	27.331	47.1459	41.9707	35.6724	23.0738	0	0	0	0	0	0	0	0	0	0	30.1193	38.1963	0	0	0	0	0	10.0403	0	0	0	0	93.7718	266.141	18.7475	39.9858	41.5612	0	25.3028	0
7_SB_cbin_19	d__Archaea;p__Asgardarchaeota;c__Heimdallarchaeia;o__JABLTI01;f__JABLTI01;g__JABLTI01;s__	0	0	0	0	108.196	63.0619	91.9778	0	0	30.4053	40.9791	0	0	19.2143	77.8784	24.5855	43.9725	26.0282	100.131	0	157.518	538.607	494.649	920.755	614.021	0	42.0271	36.6224	42.1557	30.3187	20.1426	23.3261	0	19.6783	38.2799	9.1209	0	0	0	0	14.009	0	0	0	18.4865	77.9667	208.421	0
S4_bin14	d__Archaea;p__Asgardarchaeota;c__Lokiarchaeia;o__CR-4;f__SOKP01;g__SOKP01;s__	0	0	0	0	321.923	183.297	261.842	111.127	124.841	142.548	134.411	486.768	52.2434	520.622	174.936	54.6628	125.634	25.2973	140.047	0	3614.34	1113	10204.4	10940.1	16109.6	13155.4	30.8395	68.0692	34.4451	43.373	0	0	0	367.472	545.364	201.832	0	154.203	212.7	277.056	206.315	200.3	457.522	84.5125	104.308	51.603	69.9517	0
2_HM_sbin_24_3	d__Archaea;p__Halobacteriota;c__Methanosarcinia;o__Methanosarcinales;f__Methanosarcinaceae;g__;s__	0	0	0	0	0	0	0	107.741	0	90.3802	82.9185	54.2546	81.6819	240.284	109.053	308.606	81.6221	222.176	1908.39	0	0	0	349.216	144.552	139.659	0	836.473	2884.06	1734.4	2390.97	668.256	380.089	0	170.318	110.351	48.597	0	61.981	113.288	85.6963	251.997	253.479	180.234	1434.38	1060.35	649.08	627.094	0
SRR18920794_me2_bin.113	d__Archaea;p__Thermoplasmatota;c__Thermoplasmata;o__;f__;g__;s__	0	0	0	0	0	0	0	0	0	0	0	0	0	0	0	0	0	0	0	0	0	0	0	0	0	0	0	0	0	0	0	0	0	0	0	0	0	0	0	0	0	0	0	0	0	0	0	0
ERR3341267_ma2_bin.0	d__Bacteria;p__Desulfobacterota;c__Dissulfuribacteria;o__Dissulfuribacterales;f__UBA3076;g__UBA3076;s__	0	30006.8	42795.8	46925.6	39796.5	45399.4	40985.9	57.9237	0	757.474	61.8016	106.407	0	1250.43	1695.43	0	1316.64	57.6264	82.8358	0	0	0	0	0	0	0	126.235	71.6859	115.868	181.817	122.142	92.8082	0	116.606	105.635	131.347	0	58.6739	165.686	115.15	589.83	863.202	736.884	0	0	0	56.1807	0
RS_9.bin.2	d__Archaea;p__Asgardarchaeota;c__Heimdallarchaeia;o__UBA460;f__UBA460;g__;s__	0	0	0	0	0	0	0	0	0	0	547.859	0	0	0	0	103.138	0	0	0	0	0	0	0	0	0	0	139.585	319.76	71.4213	36.3242	0	0	0	0	0	0	0	0	0	0	0	0	16.1715	810.514	1035.1	341.357	302.86	0
2_HM_cbin_8	d__Bacteria;p__Campylobacterota;c__Campylobacteria;o__Campylobacterales;f__Arcobacteraceae;g__CAIJNA01;s__	0	0	0	0	0	0	0	0	0	0	0	0	0	0	0	0	0	0	0	0	0	0	0	0	0	0	25.9228	0	0	38.9525	87.817	162.505	216.002	0	0	0	430.011	0	0	0	0	0	0	0	0	0	38.8241	0
SRR13892604_vb_S1C20004	d__Bacteria;p__Bacteroidota;c__Bacteroidia;o__Bacteroidales;f__UBA12077;g__UBA12077;s__	0	0	0	0	0	0	0	0	0	42.9174	0	0	38.7379	0	99.3267	0	31.8751	52.7019	307.829	0	0	0	0	0	0	0	227.179	101.789	136.992	56.6751	161.455	107.69	288.462	0	0	0	0	0	0	0	23.9437	0	0	232.146	93.9854	1339.39	196.852	0
7_SB_cbin_125	d__Bacteria;p__Proteobacteria;c__Alphaproteobacteria;o__Rhizobiales;f__Kaistiaceae;g__Bauldia;s__	0	0	0	0	0	0	0	0	0	114.35	49.4485	53.0159	116.105	0	0	39.6691	0	0	0	0	0	21.5874	79.9728	562.358	45.0233	405.943	0	0	42.954	35.9315	0	0	0	0	0	0	0	0	0	0	0	0	0	0	0	0	0	0
ERR3365595_ma2_bin.4	d__Bacteria;p__Desulfobacterota;c__Desulfobacteria;o__Desulfobacterales;f__BuS5;g__BuS5;s__	0	35516.9	28419.3	29782.9	24802.1	23746	22854.6	0	0	263.57	0	0	0	337.153	615.185	0	617.687	0	0	0	0	0	0	135.659	111.169	0	220.539	121.283	154.853	202.022	222.949	0	0	0	0	0	0	0	0	0	241.509	0	217.522	0	0	103.051	113.092	0
SRR18936880_ct_bin.40	d__Bacteria;p__Chloroflexota;c__Anaerolineae;o__B4-G1;f__SLSP01;g__;s__	0	0	1515.04	1033.64	1279.31	1320.63	1485.77	0	0	0	0	0	0	255.02	266.188	0	83.0027	41.505	36.501	0	0	0	0	0	0	0	47.2215	53.7824	101.018	72.5064	46.5034	0	0	0	0	8.56487	0	0	0	0	55.5708	0	41.3562	0	34.8366	33.5667	45.5325	0
2_HM_sbin_21_5	d__Archaea;p__Halobacteriota;c__Methanosarcinia;o__Methanosarcinales;f__HR1;g__UBA7939;s__UBA7939 sp7939u	0	0	0	0	0	0	0	743.686	0	172.081	45.0339	91.8402	0	616.764	346.854	60.2824	359.04	620.3	1002.66	0	0	0	0	76.2336	0	0	10177.5	1977.46	3851.95	4252.04	6822.51	3745.18	42.7862	68.7165	64.75	45.1648	0	42.1445	88.7126	94.7483	533.649	495.461	454.05	457.316	632.35	2085.01	1892.41	0
SRR18936872_me2_bin.43	d__Archaea;p__Thermoplasmatota;c__EX4484-6;o__EX4484-6;f__EX4484-6;g__;s__	0	0	0	0	0	0	0	0	0	38.7169	0	0	0	48.4483	85.8526	0	96.191	27.1831	28.0987	0	49.5296	0	0	0	0	0	34.4602	41.4402	32.7215	49.3254	16.7868	0	0	22.8372	60.5562	26.0489	0	9.91799	31.1971	21.5406	98.1194	0	11.9258	23.3599	17.0081	43.5841	123.397	0
SRR18936872_ma2_bin.0	d__Archaea;p__Halobacteriota;c__Methanosarcinia;o__Methanosarcinales;f__ANME-2c;g__UBA203;s__	0	4284.89	5770.37	5698.48	4182.32	4621.09	4071.49	817.68	0	397.338	0	154.035	0	1672.91	2562.86	117.697	756.037	655.167	467.07	0	0	0	0	235.072	0	0	1353.69	630.643	1267.77	2833.58	1063.18	670.021	220.334	344.823	353.168	380.249	0	198.855	387.927	329.512	2007.99	2288.81	1370.28	151.445	129.436	270.459	383.406	0
SRR13892606_me2_bin.67	d__Bacteria;p__Verrucomicrobiota;c__Verrucomicrobiae;o__Pedosphaerales;f__UBA1096;g__UBA1096;s__	0	0	0	0	0	0	0	0	0	0	0	0	0	0	0	0	0	0	0	0	0	0	0	0	29.0661	0	0	0	0	0	0	0	905.226	0	0	0	1435.61	0	0	0	0	0	0	0	0	0	0	5669.01
SW_4.bin.10	d__Bacteria;p__Proteobacteria;c__Gammaproteobacteria;o__Methylococcales;f__Methylomonadaceae;g__Methyloprofundus;s__Methyloprofundus sp002189065	0	0	0	0	0	82.9218	85.7169	0	0	250.415	0	0	834.101	0	173.761	0	171.375	0	45.4899	0	0	0	0	0	0	0	95.7837	62.0448	242.019	142.27	334.952	428.56	6229.03	0	0	0	47732.5	0	0	0	9.18407	0	14.4907	25.1391	0	21.7485	94.9226	6061.64
SRR19020584_ct_bin.10	d__Bacteria;p__Proteobacteria;c__Alphaproteobacteria;o__Rhizobiales;f__Methyloligellaceae;g__UBA2767;s__	0	0	0	0	0	52.7583	52.163	55.1085	196.818	439.914	253.55	199.733	580.534	69.0844	129.323	238.976	86.2906	77.6226	60.199	831.074	0	0	0	0	0	0	56.6715	74.4351	81.7582	90.7127	68.7942	155.503	49.3174	0	0	0	113.106	0	0	0	0	0	24.0747	49.7073	41.8067	50.118	63.4764	0
HTR4_ct_bin.76	d__Bacteria;p__Krumholzibacteriota;c__Krumholzibacteria;o__LZORAL124-64-63;f__LZORAL124-64-63;g__LZORAL124-64-63;s__	0	0	0	0	265.243	244.581	276.884	0	0	450.638	40.5916	129.618	1309.69	557.288	630.245	0	396.544	80.7992	173.997	0	102.736	0	0	0	0	0	208.223	184.456	496.642	322.349	260.421	458.412	81.8792	0	0	0	128.614	0	0	0	54.9017	0	45.761	81.1672	67.0898	122.216	184.538	0
RS_8.bin.64	d__Bacteria;p__Acidobacteriota;c__Aminicenantia;o__UBA2199;f__UBA2199;g__UBA647;s__	0	0	0	0	0	0	0	0	0	0	0	0	0	0	52.7546	0	11.6495	28.1654	74.118	0	0	0	0	0	0	0	211.124	155.288	185.981	209.905	164.103	70.5707	0	0	0	0	0	0	0	0	0	0	8.09463	271.088	330.393	822.069	947.19	0
S3_bin4	d__Archaea;p__Halobacteriota;c__Syntropharchaeia;o__ANME-1;f__ANME-1;g__QEXZ01;s__	42459.3	0	0	0	0	202.039	220.036	43.0663	0	324.883	0	4382.44	0	323.054	646.301	0	1109.17	0	0	353.356	1014.38	234982	14625.5	4567.17	1815.31	228.156	0	0	0	0	0	0	0	37677.1	23441.1	39431.8	0	43251.7	33299.1	33499.2	12436.8	9159.48	3373.9	0	0	0	0	0
HTR4_me2_bin.18	d__Bacteria;p__Desulfobacterota;c__Desulfobacteria;o__Desulfatiglandales;f__B25-G16;g__B33-G16;s__	0	0	0	0	312.374	335.902	318.005	1777.37	826.745	402.309	269.903	866.521	127.317	907.709	332.411	689.244	297.413	398.396	102.57	0	237.305	0	25.1219	33.5304	0	0	69.5021	62.5807	77.4285	85.7558	0	0	0	248.394	171.118	205.071	0	119.15	210.603	303.765	461.082	617.665	1351.04	148.483	133.476	122.46	84.0202	0
SRR9649755_ct_bin.29	d__Bacteria;p__Acidobacteriota;c__Thermoanaerobaculia;o__Thermoanaerobaculales;f__FEB-10;g__;s__	0	0	0	0	325.363	364.5	388.755	76.519	117.485	3338.7	203.828	1323.6	2760.91	308.859	598.708	190.318	711.337	1175.14	286.873	573.488	107.76	0	0	0	0	0	240.455	351.361	1433.22	1542.05	424.067	334.954	35.6288	0	0	0	92.3534	0	0	0	0	0	19.097	520.226	886.086	320.739	954.174	0
SRR13892601_vb_S1C23125	d__Bacteria;p__TA06_A;c__;o__;f__;g__;s__	0	0	0	0	0	0	0	0	72.4814	0	0	32.7538	0	19.9484	0	0	0	0	0	0	0	0	0	0	0	0	0	0	0	0	0	0	0	42.379	133.667	49.9823	0	61.4337	167.074	41.5375	117.926	80.696	441.879	0	0	0	0	0
HTR1_ma2_bin.063	d__Bacteria;p__Spirochaetota;c__Spirochaetia;o__SZUA-6;f__Bin103;g__;s__	0	0	0	0	0	0	0	273.452	561.361	308.705	1869.24	169.742	304.267	63.6835	0	897.204	0	292.815	92.6604	0	0	0	0	0	0	0	179.982	358.466	165.221	209.198	54.9785	46.9327	0	0	0	0	0	0	0	0	0	22.9488	62.4175	685.224	604.38	374.537	457.742	0
RS_2.bin.17	d__Bacteria;p__Desulfobacterota;c__Desulfobulbia;o__Desulfobulbales;f__Desulfurivibrionaceae;g__;s__	0	0	0	0	0	0	0	0	0	169.08	57.4606	0	0	156.928	151.737	0	82.7661	120.027	475.679	0	0	0	0	0	0	0	915.46	657.186	940.57	812.477	1045.19	860.968	0	0	0	0	0	0	0	0	61.2316	0	0	65.1825	103.784	262.07	315.014	0
7_SB_sbin_2_50	d__Bacteria;p__Actinobacteriota;c__Acidimicrobiia;o__UBA5794;f__;g__;s__	0	0	0	0	0	0	0	85.8307	268.644	165.712	109.127	229.292	220.054	321.848	85.298	120.16	78.6296	273.87	22.457	0	1081.7	0	0	0	0	0	47.8325	64.0305	125.196	142.914	41.8107	51.6736	0	0	0	0	0	0	0	0	26.751	25.337	61.1915	228.275	146.883	80.9809	91.9765	0
SRR19020584_me2_bin.31	d__Bacteria;p__Gemmatimonadota;c__Gemmatimonadetes;o__Gemmatimonadales;f__GWC2-71-9;g__WVYX01;s__	0	0	0	0	0	0	0	82.8228	123.144	434.829	328.387	202.02	423.341	70.9802	0	87.4534	0	256.82	56.3785	1263	43.0816	0	0	0	0	0	304.561	649.921	745.035	806.098	239.369	290.021	0	0	0	0	0	0	0	0	0	0	17.6181	823.48	974.824	386.331	842.909	0
RS_5.bin.50	d__Bacteria;p__Planctomycetota;c__Phycisphaerae;o__Sedimentisphaerales;f__SM23-30;g__;s__	0	0	0	0	105.89	77.8108	96.4864	200.568	0	0	49.6323	0	0	251.52	93.7288	70.9607	57.2656	874.701	1919.75	0	0	0	0	38.6871	268.752	94.5542	976.192	3503.79	536.009	335.429	556.312	614.22	0	0	0	0	0	0	0	0	27.5913	38.3656	31.8764	572.95	528.255	1645.73	671.235	0
SRR14270297_me2_bin.103	d__Bacteria;p__Verrucomicrobiota;c__Kiritimatiellae;o__Kiritimatiellales;f__Pontiellaceae;g__Pontiella;s__	0	0	0	0	0	0	0	0	0	134.961	0	38.3121	900.218	0	57.048	0	44.0292	40.1128	59.7914	0	0	0	0	0	0	0	34.8574	36.787	46.1141	83.4151	234.168	675.631	1872.13	0	0	0	1281.42	0	0	0	0	0	0	24.0995	21.2452	30.3779	62.8488	308.424
SRR13892599_ct_bin.258	d__Bacteria;p__Bacteroidota;c__Bacteroidia;o__Flavobacteriales;f__Flavobacteriaceae;g__QNYL01;s__	0	0	0	0	0	0	31.4077	0	0	0	0	0	79.9546	12.4413	96.5346	0	26.3578	0	0	0	0	0	0	0	0	0	42.0126	40.2623	153.958	62.3419	152.771	137.377	554.167	0	16.1621	7.00058	805.146	0	0	10.6372	351.163	27.0231	35.9461	24.4402	24.2066	23.0745	100.284	225.232
SRR18920792_ct_bin.183	d__Bacteria;p__Mcinerneyibacteriota;c__;o__;f__;g__;s__	0	0	0	0	0	0	0	147.485	0	0	21.7955	0	0	80.7786	77.3499	0	111.742	45.8088	29.6446	0	0	0	0	0	0	0	38.4494	36.3252	48.8967	53.8578	0	0	0	0	0	0	0	0	0	0	117.22	167.446	44.4969	24.8876	0	39.3564	117.572	0
RS_12.bin.49	d__Bacteria;p__Desulfobacterota;c__Desulfobacteria;o__Desulfobacterales;f__ETH-SRB1;g__B13-G4;s__	0	0	0	0	795.774	752.148	742.909	6458.31	123.46	800.017	1014.46	239.144	414.96	8205.06	2698.16	857.401	1115.71	4754.61	8234.41	0	0	0	40.0467	128.151	123.688	118.112	5512.61	3640.39	3595.52	4086.53	5727.68	3911.13	30.7158	157.426	334.428	286.954	0	157.653	293.622	312.033	2365.21	3742.87	3513.93	1252.24	1373.95	3876.48	2425.04	0
8_GM_sbin_oily_39	d__Bacteria;p__Desulfobacterota;c__Desulfobacteria;o__Desulfobacterales;f__;g__;s__	0	2681.82	1847.72	1413.13	1349.31	1047.05	1226.49	0	0	0	0	0	0	0	0	0	0	0	0	0	0	0	0	0	0	0	0	0	0	0	0	0	0	0	0	0	0	0	0	0	0	0	0	0	0	0	0	0
8_GM_cbin_7	d__Bacteria;p__Fermentibacterota;c__Fermentibacteria;o__Fermentibacterales;f__Fermentibacteraceae;g__Aegiribacteria;s__	0	0	0	670.007	652.889	580.578	640.626	0	0	0	0	0	0	44.2728	42.8828	0	30.3864	141.933	50.7678	0	53.5484	0	0	0	0	0	15.1698	0	24.2615	18.1714	75.5161	29.249	39.7697	0	0	0	0	0	0	0	39.0218	0	12.4945	17.5877	14.7733	13.6762	48.2714	0
RS_18.bin.33	d__Bacteria;p__TA06_A;c__DG-26_A;o__SM23-81;f__SM23-81;g__;s__	0	0	0	0	0	0	0	43.851	88.4968	0	35.2384	341.365	0	268.648	21.0019	0	0	19.6141	0	0	0	216.594	47.1554	0	20.11	0	0	0	0	0	0	0	0	226.272	319.299	225.227	0	14.6305	23.8982	15.078	40.4813	192.771	53.8635	24.9279	21.6395	20.1567	0	0
SRR13892604_me2_bin.158	d__Bacteria;p__Proteobacteria;c__Alphaproteobacteria;o__Sphingomonadales;f__SMXR01;g__;s__	0	0	0	0	0	0	0	9.89998	0	0	0	0	31.3408	0	0	0	0	0	0	0	0	0	0	0	0	0	53.7071	93.7061	100.799	18.394	0	0	0	0	0	0	0	0	0	0	16.8442	18.761	149.953	37.1005	886.241	640.488	75.1321	0
SRR13892591_me2_bin.87	d__Bacteria;p__Campylobacterota;c__Campylobacteria;o__Campylobacterales;f__Sulfurovaceae;g__UBA1140;s__	0	0	0	0	0	0	0	0	0	0	0	0	0	0	50.0413	0	0	0	0	0	0	0	0	0	0	0	0	0	0	0	110.366	278.316	5452.44	0	0	0	244.631	0	0	0	0	0	0	0	0	0	0	4360.22
SRR13892607_me2_bin.7	d__Bacteria;p__Campylobacterota;c__Campylobacteria;o__Campylobacterales;f__Sulfurovaceae;g__UBA1140;s__	0	0	0	0	0	0	0	0	0	0	0	0	0	0	59.7562	0	0	0	0	0	0	0	0	0	0	0	0	0	0	0	138.117	319.728	12968.8	0	0	0	250.043	0	0	0	0	0	0	0	0	0	0	8821.08
HTR4_me2_bin.95	d__Bacteria;p__Fusobacteriota;c__Fusobacteriia;o__Fusobacteriales;f__Fusobacteriaceae;g__Psychrilyobacter;s__	0	0	0	0	0	0	0	47.3415	28.7366	0	0	150.328	76.9385	5910.78	309.023	0	11.8132	33.7028	63.0954	0	0	0	0	0	0	0	59.081	20.128	0	18.9057	0	0	68.5977	0	0	0	81.9771	0	0	0	0	0	0	0	0	0	18.0714	0
RS_8.bin.20	d__Archaea;p__Asgardarchaeota;c__Heimdallarchaeia;o__LC-2;f__;g__;s__	0	0	0	0	0	0	0	18.0153	0	0	26.3682	0	44.235	25.3563	26.2639	26.8827	15.2206	268.126	236.022	0	0	0	0	52.1806	115.346	0	177.5	220.132	240.644	197.912	115.656	102.367	0	0	13.1923	0	0	0	0	0	29.7935	0	0	154.507	232.721	796.916	443.056	0
SRR18936879_me2_bin.25	d__Bacteria;p__Proteobacteria;c__Gammaproteobacteria;o__GCA-001735895;f__GCA-001735895;g__GCA-001735895;s__	0	0	0	0	0	0	0	49.0798	50.19	2207.6	126.591	321.338	1423.57	37.6455	0	0	65.1746	0	202.696	3205.58	0	0	45.2494	0	38.4694	45.037	324.148	353.368	916.723	360.542	885.84	1072.86	0	0	0	0	122.016	0	0	0	0	0	19.1468	111.741	68.0887	129.332	157.839	0
6_MG_cbin_91	d__Bacteria;p__Chloroflexota;c__Anaerolineae;o__Anaerolineales;f__E44-bin32;g__;s__	0	0	0	0	0	0	0	63.9284	299.521	0	223.575	495.175	0	106.246	0	311.582	0	90.6207	0	0	73.2308	0	0	0	0	0	42.9799	77.4465	0	0	0	0	0	19.9004	27.2528	27.4928	0	24.9097	50.6465	40.101	76.1222	73.085	104.502	264.837	197.43	92.9553	101.347	0
SRR13892592_ct_bin.12	d__Bacteria;p__;c__;o__;f__;g__;s__	0	0	0	0	0	0	0	30.5979	0	0	0	68.283	0	35.229	0	0	0	59.6938	0	0	0	0	0	0	0	0	0	0	50.0728	0	0	0	0	299.36	42.703	13.1391	0	23.5012	0	0	28.7666	0	25.8947	0	0	0	0	0
SRR19020584_me2_bin.17	d__Bacteria;p__Gemmatimonadota;c__Gemmatimonadetes;o__KS3-K002;f__JABDQB01;g__JABDQB01;s__	0	0	0	0	0	0	0	0	27.1633	657.724	109.185	192.676	489.536	30.1795	0	0	29.045	107.601	0	705.058	88.075	0	0	0	0	0	83.0935	300.554	1128.84	1012.53	428	177.006	0	0	0	0	0	0	0	0	0	0	0	195.555	207.229	71.7622	766.729	0
SRR13892599_ct_bin.210	d__Bacteria;p__Bacteroidota;c__Bacteroidia;o__Bacteroidales;f__Prolixibacteraceae;g__Draconibacterium;s__	0	0	0	0	0	0	0	0	0	59.4147	0	0	80.9357	0	98.8228	0	104.134	0	114.398	0	234.526	0	0	0	44.2351	0	111.277	84.4397	80.8946	109.911	231.944	639.863	3632.74	0	32.7682	16.5971	1242.02	9.26702	17.1941	33.874	264.004	18.1097	52.0834	127.87	43.0569	124.444	195.44	523.667
SRR13892594_me2_bin.13	d__Archaea;p__Thermoplasmatota;c__Thermoplasmata;o__RBG-16-68-12;f__SOIM01;g__;s__	0	0	0	0	0	0	0	48.7952	94.2196	0	26.7054	354.452	0	30.9487	0	0	0	0	0	0	0	0	0	0	0	0	0	0	0	0	0	0	0	162.749	137.769	276.067	0	216.088	313.945	195.098	33.5897	31.9244	20.3525	47.7245	0	27.3283	0	0
HTR2_me2_bin.70	d__Bacteria;p__WOR-3;c__WOR-3;o__SM23-42;f__SM23-42;g__RBG-13-43-14;s__	0	0	0	0	0	0	0	0	28.566	51.2631	0	3323.87	0	428.289	0	0	0	0	0	0	0	0	0	0	0	0	0	0	0	0	0	0	0	0	0	0	0	37.1423	60.116	66.5073	61.2171	49.8404	89.98	0	0	0	0	0
SRR13892601_vb_S1C20959	d__Bacteria;p__Zixibacteria;c__MSB-5A5;o__CAIYYT01;f__CAIYYT01;g__;s__	0	0	0	0	0	0	0	0	0	0	0	0	0	0	0	0	0	0	0	0	0	0	0	0	0	0	0	0	0	0	0	0	0	0	15.8369	14.6037	0	0	16.3534	0	72.9153	27.2958	586.615	0	0	0	0	0
SRR18936878_ct_bin.28	d__Bacteria;p__Acidobacteriota;c__Aminicenantia;o__Aminicenantales;f__Aminicenantaceae;g__WTAW01;s__	0	0	0	0	0	0	0	58.8148	239.248	155.965	140.929	46.5789	83.2545	120.292	53.57	167.568	132.536	86.443	0	0	178.176	0	39.6493	36.818	0	41.7298	65.2485	99.8989	81.487	52.431	0	0	0	0	0	0	0	0	0	0	0	0	48.2566	304.372	265.813	110.559	202.078	0
S6_bin16	d__Archaea;p__Halobacteriota;c__Syntropharchaeia;o__ANME-1;f__ANME-1;g__JACGMN01;s__	0	0	0	0	692.348	584.67	641.742	0	0	296.809	0	346.271	0	158.932	420.427	0	582.042	0	0	0	247.476	2808.85	2023.6	2722.04	8613.63	1876.47	0	0	0	0	0	0	0	2052.17	1126.3	1914.05	0	1031.54	1214.3	869.705	829.529	557.204	386.732	0	0	0	0	0
4_MS_sbin_12	d__Bacteria;p__Desulfobacterota;c__Desulfobacteria;o__Desulfobacterales;f__UBA11574;g__S5133MH16;s__	0	0	1895.03	1773.26	1649.75	1580.15	1601.87	822.517	209.896	1259.28	299.708	969.282	368.693	1505.23	758.05	207.948	467.906	1010.52	1311.62	0	636.8	60.8794	0	68.2501	107.954	59.4516	695.315	541.551	526.379	541.86	706.948	480.444	0	82.5147	73.4251	75.7221	0	65.4696	119.767	107.428	243.606	212.295	628.785	313.732	334.033	664.084	500.759	0
HTR10_me2_bin.1	d__Bacteria;p__Desulfobacterota;c__Desulfobacteria;o__C00003060;f__C00003060;g__;s__	0	0	0	0	0	0	0	1367.9	744.995	1216.9	547.867	1531.42	439.959	777.575	964.43	376.352	1947.55	762.279	189.417	0	509.075	0	0	47.3326	0	0	93.5622	118.355	133.54	165.13	93.156	0	0	0	104.164	95.6253	0	0	155.617	136.477	163.579	156.359	364.633	138.847	128.129	137.845	135.791	0
SRR13892591_me2_bin.25	d__Bacteria;p__Proteobacteria;c__Gammaproteobacteria;o__Nevskiales;f__Oceanococcaceae;g__Oceanococcus;s__Oceanococcus atlanticus	0	0	0	0	0	0	0	0	0	0	0	0	0	0	0	0	0	0	0	0	0	0	0	0	0	0	0	0	0	0	0	0	802.62	0	0	0	635.49	0	0	0	0	0	0	0	0	0	0	419.704
6_MG_sbin_44_21	d__Bacteria;p__WOR-3;c__WOR-3;o__B3-TA06;f__B3-TA06;g__B3-TA06;s__B3-TA06 sp004375895	0	0	0	0	0	0	0	0	28.897	0	0	537.034	0	30.127	0	0	0	0	0	0	0	0	0	0	0	0	0	0	0	0	0	0	0	24.4809	0	0	0	0	0	14.3318	28.0006	27.4581	81.7224	0	0	0	0	0
SRR7716470_vb_S1C39198	d__Bacteria;p__Chloroflexota;c__Anaerolineae;o__Anaerolineales;f__E44-bin32;g__E44-bin32;s__E44-bin32 sp004376895	0	0	0	0	0	0	0	83.8672	814.541	188.434	320.221	567.822	448.3	232.557	0	238.453	56.9676	173.584	70.7281	0	79.2797	0	0	0	36.9035	0	248.356	506.026	297.89	337.098	73.4786	54.5469	0	0	0	0	0	0	0	19.285	28.3687	44.7205	430.34	1032.4	855.687	451.992	814.542	0
Co_bin221	d__Bacteria;p__Desulfobacterota;c__Syntrophobacteria;o__BM002;f__BM002;g__BM002;s__	0	0	0	0	0	0	0	244.548	120.77	1781.9	839.985	1092.57	2180.82	64.5213	0	241.359	0	1477.53	451.329	3561.95	0	0	0	0	0	0	531.706	1229.84	1383.61	2301.3	638.111	608.92	0	0	0	0	0	0	0	0	0	10.4074	11.561	870.791	905.226	821.605	1461.73	0
7_SB_sbin_3_19	d__Bacteria;p__AABM5-125-24;c__AABM5-125-24;o__AABM5-125-24;f__AABM5-125-24;g__JABMRV01;s__	0	0	0	0	0	0	0	103.791	53.8518	99.8298	92.669	0	0	0	0	0	0	59.1183	0	0	0	855.281	57.1027	0	0	43.0243	0	0	0	0	0	0	0	41.3381	45.2291	15.9181	0	11.2135	61.3774	23.4018	84.3998	139.386	76.3193	0	0	0	0	0
SRR18920794_ct_bin.156	d__Bacteria;p__ARS69;c__ARS69;o__ARS69;f__;g__;s__	0	0	0	0	0	0	0	0	0	114.61	0	0	108.819	0	114.729	0	28.4098	0	23.6698	0	0	0	0	0	0	0	301.197	138.205	331.164	122.085	167.37	286.883	0	0	0	0	0	0	0	0	0	0	0	62.94	45.6035	68.1022	153.823	0
HTR5_ct_bin.132	d__Bacteria;p__Planctomycetota;c__Phycisphaerae;o__Sedimentisphaerales;f__SG8-4;g__NIOZ-UU13;s__	0	0	0	0	295.877	243.341	279.007	490.2	585.985	1497.4	570.44	147.779	541.623	272.071	563.714	363.908	384.08	565.834	576.363	0	249.191	0	92.7635	152.346	245.429	152.312	229.663	323.799	377.75	379.259	319.315	345.586	0	45.7811	57.6604	35.853	0	22.5424	49.651	36.9223	152.101	106.84	274.358	238.423	191.86	233.684	351.371	0
SRR13892590_ct_bin.15	d__Bacteria;p__Campylobacterota;c__Campylobacteria;o__Campylobacterales;f__Sulfurimonadaceae;g__Sulfurimonas;s__	0	0	0	0	0	0	0	0	130.444	0	0	0	113.823	0	46.8496	0	32.2364	0	39.5918	0	0	0	0	0	0	0	92.3034	56.5384	95.2955	128.37	609.813	1557.17	256.484	0	0	0	195.955	0	0	0	0	0	0	30.4453	0	35.3192	207.368	0
SRR13892601_ct_bin.243	d__Bacteria;p__Campylobacterota;c__Campylobacteria;o__Campylobacterales;f__Sulfurimonadaceae;g__Sulfurimonas;s__	0	0	0	0	0	0	0	25.9948	164.592	566.693	34.6779	75.674	437.356	0	47.0514	0	43.2115	0	49.2838	0	0	0	0	0	0	0	128.561	71.7982	179.599	134.971	171.017	319.778	193.905	0	23.629	14.8917	136.735	12.7766	0	11.5332	78.3157	156.227	600.68	64.8882	79.5297	109.597	114.878	0
RS_7.bin.69	d__Bacteria;p__Bacteroidota;c__Ignavibacteria;o__Ignavibacteriales;f__Melioribacteraceae;g__;s__	0	0	0	0	0	0	0	136.184	39.7497	1118.23	76.9187	73.9609	426.03	48.3075	130.909	38.7945	296.638	255.795	1447.71	0	0	0	0	0	0	0	629.972	704.264	1008.93	1982.75	352.85	392.038	0	0	0	0	0	0	0	0	0	0	30.7892	268.91	460.923	536.873	1275.4	0
HTR8_me2_bin.85	d__Bacteria;p__WOR-3;c__WOR-3;o__SM23-42;f__SM23-42;g__SOIY01;s__	0	0	0	0	0	0	0	432.907	377.833	538.494	295.869	303.653	355.87	242.289	169.322	181.038	107.382	1253.59	169.453	0	408.482	0	54.4824	47.7251	0	0	91.249	91.2242	0	96.92	0	0	0	22.2835	29.3047	19.721	0	9.43743	45.5137	45.6622	113.085	113.088	151.761	153.097	131.942	113.006	91.7685	0
RS_10.bin.31	d__Bacteria;p__Chloroflexota;c__Anaerolineae;o__Anaerolineales;f__E44-bin32;g__E44-bin32;s__	0	0	0	0	0	0	0	72.0713	284.486	115.56	323.148	115.563	339.962	36.3127	0	171.465	0	537.344	290.152	0	0	0	0	0	0	0	386.791	511.133	389.633	258.607	55.1125	50.2404	0	0	0	0	0	0	0	0	0	11.3389	33.0729	882.111	769.852	610.079	678.562	0
HTR6_me2_bin.20	d__Bacteria;p__Chloroflexota;c__Anaerolineae;o__E26-bin7;f__JACIWR01;g__;s__	0	0	0	0	0	0	0	80.2994	546.811	76.701	874.678	516.935	0	227.786	0	2430.89	0	69.5352	0	0	0	0	0	0	0	0	38.8709	66.2095	0	0	0	0	0	259.416	129.111	155.589	0	145.607	113.162	77.9623	49.1043	112.422	120.272	386.092	286.49	109.339	82.1417	0
SRR13892593_me2_bin.62	d__Bacteria;p__Planctomycetota;c__Phycisphaerae;o__SM23-33;f__SM23-33;g__;s__	0	0	0	0	0	0	0	71.0388	183.147	0	162.586	0	0	0	0	354.399	0	51.8555	0	0	0	0	0	0	0	0	33.8817	55.6543	0	43.8004	0	0	0	54.4306	380.527	53.2955	0	27.7759	21.1113	0	12.0399	22.1996	30.4241	100.155	72.7083	45.0337	78.8577	0
SW_4.bin.69	d__Bacteria;p__Spirochaetota;c__Spirochaetia;o__Spirochaetales_E;f__Spirochaetaceae_B;g__UBA2779;s__	0	0	0	0	0	0	0	0	0	0	0	0	0	0	0	0	0	0	0	0	0	0	0	0	0	0	0	0	0	0	0	0	2052.29	0	0	0	126.933	0	0	0	0	0	0	0	0	0	0	273.536
SRR9649756_ct_bin.7	d__Bacteria;p__Latescibacterota;c__Latescibacteria_A;o__4484-107;f__4484-107;g__4484-107;s__	0	0	0	0	0	50.7979	57.3091	63.1226	32.7981	78.3749	39.1523	46.1938	0	105.002	118.467	34.421	74.2114	69.5704	46.0347	0	0	97.4946	0	0	0	0	46.2953	33.0099	39.8414	33.5653	21.6654	0	0	36.2838	26.9453	44.954	0	16.4895	48.6403	21.985	89.9443	52.8451	74.3063	29.0725	22.1918	37.3957	38.4892	0
7_SB_cbin_141	d__Archaea;p__Thermoplasmatota;c__Thermoplasmata;o__DTKX01;f__;g__;s__	0	0	0	0	0	0	0	109.037	204.746	116.048	96.3255	94.7765	105.176	27.4221	0	103.331	21.7739	278.114	39.4806	0	434.707	0	26.269	79.8709	255.181	0	33.8458	89.8642	54.4267	121.37	17.2082	0	0	0	26.5585	7.6388	0	22.1026	18.2674	0	9.95842	18.6412	49.5641	145.904	114.452	103.096	78.6523	0
RS_4.bin.50	d__Bacteria;p__Proteobacteria;c__Gammaproteobacteria;o__SZUA-229;f__SZUA-229;g__;s__	0	0	0	0	0	0	0	21.2663	0	309.667	0	40.1357	296.328	0	0	0	0	19.3317	20.2202	0	0	0	0	0	0	0	377.927	742.841	1132.13	129.53	31.02	74.527	0	0	11.3034	8.88307	0	70.5537	17.1742	65.2319	56.1162	23.9964	161.316	202.015	675.942	757.469	331.795	0
SRR13892586_ct_bin.200	d__Bacteria;p__Proteobacteria;c__Alphaproteobacteria;o__;f__;g__;s__	0	0	0	0	0	0	0	0	0	0	0	0	0	0	0	0	0	0	29.7022	0	0	0	0	0	0	0	388.582	767.649	369.391	70.2431	179.257	55.3419	0	0	0	0	0	0	0	0	0	0	0	514.415	132.995	228.904	293.044	0
RS_18.bin.10	d__Archaea;p__Asgardarchaeota;c__Heimdallarchaeia;o__JABLTI01;f__JABLTI01;g__JABLTI01;s__	0	0	0	0	0	0	0	241.461	189.389	202.983	156.257	118.814	171.768	251.916	11.5661	146.813	35.6402	244.916	377.376	0	141.483	0	76.7337	0	54.2615	130.756	53.1689	112.428	57.2061	30.3149	0	0	0	244.618	1079.04	167.302	0	384.879	282.095	135.658	34.634	59.0747	90.3059	102.445	137.454	84.0395	91.634	0
SRR18920794_me2_bin.72	d__Bacteria;p__Desulfobacterota_F;c__Desulfuromonadia;o__Desulfuromonadales;f__BM103;g__;s__	0	0	0	0	0	0	0	0	0	389.927	32.3484	110.194	693.467	31.9892	89.4087	0	102.435	0	50.8272	0	0	0	0	0	0	0	122.62	154.729	190.534	201.149	366.46	773.746	81.7461	0	0	0	384.12	0	0	0	0	0	20.3493	39.5087	0	47.6619	94.8003	0
SRR12623518_ma2_bin.4	d__Archaea;p__Halobacteriota;c__Syntropharchaeia;o__ANME-1;f__ANME-1;g__QEXZ01;s__	71355	0	0	0	402.02	335.349	362.145	73.8114	30.1344	446.661	0	4505.82	0	418.723	921.806	0	1554.3	0	0	0	924.802	73243.4	2689.05	2001.66	1663.53	540.05	0	0	0	64.5333	0	0	0	42918.7	23616.6	48261.1	0	31736.1	29324.1	23628.7	13277.5	9728.5	3564.79	0	0	0	0	0
S6_bin23	d__Bacteria;p__Cloacimonadota;c__Cloacimonadia;o__JGIOTU-2;f__JGIOTU-2;g__JGIOTU-2;s__	0	0	0	0	0	0	0	0	0	0	0	0	0	82.483	55.1776	0	32.397	0	0	0	0	425.988	4011.16	5742.11	3284.22	1002.22	77.2235	79.9718	72.3873	81.1827	0	0	0	109.44	77.9035	105.744	0	0	116.232	0	148.623	99.6761	80.8689	0	0	0	0	0
RS_2.bin.32	d__Bacteria;p__Desulfobacterota;c__SM23-61;o__WTBG01;f__WTBG01;g__WTBG01;s__WTBG01 sp013139225	0	0	0	0	90.8585	64.0614	80.3999	130.524	123.916	1813.25	152.011	433.421	1176.95	180.874	193.305	42.7489	244.534	313.396	295.757	0	234.593	0	0	0	0	0	280.953	233.345	439.821	346.252	320.353	380.029	0	0	7.19709	6.00849	0	0	0	0	17.5816	11.6684	46.1676	82.1953	95.4025	313.539	228.64	0
SRR13892591_me2_bin.219	d__Bacteria;p__Desulfobacterota_F;c__Desulfuromonadia;o__Desulfuromonadales;f__Geopsychrobacteraceae;g__Desulfuromusa;s__	0	0	0	0	0	0	0	0	0	0	0	0	0	0	0	0	0	0	0	0	0	0	0	0	0	0	0	0	0	0	0	0	1690.8	0	0	0	517.355	0	0	0	0	0	0	0	0	0	0	333.757
SRR18936877_me2_bin.11	d__Bacteria;p__Chloroflexota;c__Anaerolineae;o__UBA7937;f__UBA7937;g__UBA7937;s__	0	0	0	0	0	0	0	0	0	0	72.3471	0	0	0	0	462.059	0	0	0	0	0	0	0	0	0	0	0	0	0	0	0	0	0	0	0	0	0	0	0	0	0	0	0	166.711	121.946	32.0979	0	0
7_SB_sbin_2_32	d__Bacteria;p__Planctomycetota;c__SZUA-567;o__;f__;g__;s__	0	0	0	0	0	0	0	0	135.502	103.767	0	0	0	0	20.9239	0	0	0	0	0	1047.41	0	0	0	0	0	0	0	0	0	0	0	0	0	0	0	0	0	0	0	0	0	0	0	0	0	0	0
SRR13892595_ct_bin.89	d__Bacteria;p__Fibrobacterota;c__Chitinivibrionia;o__Chitinivibrionales;f__Chitinivibrionaceae;g__;s__	0	0	0	0	0	0	0	0	0	0	0	0	0	0	0	0	0	0	0	0	0	0	0	0	0	0	0	0	0	0	0	0	458.196	0	0	0	1181.58	0	0	0	0	0	0	0	0	0	0	60.3994
HTR11_me2_bin.59	d__Bacteria;p__WOR-3;c__WOR-3;o__SM23-42;f__SM23-42;g__SM23-42;s__	0	0	0	0	0	0	0	256.651	1266.25	123.908	300.834	284.674	158.765	271.784	0	251.848	0	129.468	0	0	0	0	0	0	0	0	0	33.6392	0	0	0	0	0	0	0	0	0	0	0	0	41.1932	33.2036	133.125	173.33	267.499	51.539	40.1946	0
RS_4.bin.4	d__Bacteria;p__Acidobacteriota;c__Thermoanaerobaculia;o__Thermoanaerobaculales;f__FEB-10;g__;s__	0	0	0	0	0	0	42.4222	0	0	378.16	25.7659	75.9905	596.176	45.574	179.519	0	103.345	96.8695	133.884	0	0	0	0	0	0	0	144.4	98.1585	1129.3	595.382	234.372	233.301	65.4499	0	0	0	0	0	0	0	0	0	0	66.0224	134.005	107.689	220.961	0
SRR13892591_me2_bin.92	d__Bacteria;p__Firmicutes_A;c__Clostridia;o__DUPQ01;f__DUPQ01;g__;s__	0	0	0	0	0	0	0	0	0	0	0	0	99.0472	0	113.223	0	39.8031	0	0	0	0	0	0	0	0	0	28.9019	0	0	0	43.397	41.5446	1935.66	0	9.43311	0	183.242	0	0	0	55.6851	7.50359	0	0	0	0	28.7385	109.315
RS_11.bin.25	d__Bacteria;p__Acidobacteriota;c__Aminicenantia;o__UBA2199;f__UBA2199;g__;s__	0	0	0	0	0	0	0	28.3252	37.754	0	0	38.0878	0	76.3446	0	0	0	0	0	0	0	0	0	0	0	0	0	0	0	0	0	0	0	0	0	0	0	0	0	19.7618	165.383	63.9941	404.927	0	0	0	0	0
RS_13.bin.64	d__Bacteria;p__Dependentiae;c__Babeliae;o__Babeliales;f__GCA-2401785;g__;s__	0	0	0	0	0	0	0	41.4577	0	0	0	0	0	71.3831	0	0	30.1172	0	0	0	0	0	0	0	0	0	0	0	0	0	0	0	0	0	33.6812	36.3345	0	0	0	21.4648	1210.68	212.362	122.177	0	0	0	0	0
SRR13892601_ct_bin.48	d__Bacteria;p__Cloacimonadota;c__Cloacimonadia;o__Cloacimonadales;f__TCS61;g__DRTC01;s__	0	0	0	0	0	0	0	0	0	0	0	0	0	39.026	30.0712	0	21.1844	0	55.2159	0	0	0	0	0	0	0	99.3102	49.7358	123.726	80.1454	30.5868	29.6904	0	0	0	0	0	0	0	0	44.0476	0	350.249	0	20.0981	32.0876	43.003	0
RS_17.bin.17	d__Bacteria;p__Cloacimonadota;c__Cloacimonadia;o__Cloacimonadales;f__TCS61;g__JACNIV01;s__	0	0	0	0	0	0	74.0927	49.1228	37.5971	0	82.9583	0	0	58.3813	41.1763	27.4536	25.7095	0	49.6269	0	0	0	0	0	0	0	35.9005	30.472	35.9671	30.1127	0	0	0	634.607	213.331	604.258	0	45.1306	58.3224	48.112	242.955	223.95	134.791	38.3595	74.7215	37.4683	31.3256	0
HTR3_me2_bin.41	d__Bacteria;p__Chloroflexota;c__Anaerolineae;o__Anaerolineales;f__E44-bin32;g__;s__	0	0	0	0	0	0	0	80.7268	144.792	1111.08	480.674	662.424	2664.94	42.4654	0	250.974	0	408.169	285.045	4223.41	0	0	0	0	0	0	145.99	403.578	472.146	774.953	242.803	337.969	0	0	0	0	0	0	0	0	0	20.6427	24.0436	255.594	249.158	170.905	347.993	0
Co_bin43	d__Bacteria;p__Planctomycetota;c__PUPC01;o__PUPC01;f__PUPC01;g__;s__	0	0	0	0	0	0	0	0	0	0	0	0	0	0	0	0	0	0	0	0	0	20.5266	515.316	176.449	285.17	412.697	0	0	0	0	0	0	0	0	0	0	0	0	0	0	0	0	0	0	0	0	0	0
SRR18936872_ct_bin.133	d__Bacteria;p__Planctomycetota;c__Phycisphaerae;o__Sedimentisphaerales;f__SM23-30;g__;s__	0	0	0	0	136.848	114.397	133.737	130.792	0	0	77.5891	0	0	217.832	173.836	68.4527	107.49	420.451	1233.56	0	0	0	0	49.9711	209.94	89.5059	494.507	877.419	352.51	302.791	383.385	423.482	0	0	0	0	0	0	0	0	61.1559	49.2251	46.4967	259.733	253.028	700.229	374.542	0
SRR13892599_me2_bin.44	d__Bacteria;p__Desulfobacterota_F;c__Desulfuromonadia;o__Desulfuromonadales;f__Geopsychrobacteraceae;g__Desulfuromusa;s__	0	0	0	0	0	0	0	0	0	0	0	0	0	0	0	0	0	0	36.5904	0	0	0	0	0	0	0	31.1755	0	0	66.3052	72.6507	234.512	886.456	0	15.1764	12.4826	0	0	0	9.41666	361.104	72.4919	31.7999	42.8649	0	0	0	0
RS_10.bin.26	d__Bacteria;p__Chloroflexota;c__Anaerolineae;o__Anaerolineales;f__E44-bin32;g__;s__	0	0	0	0	0	0	0	184.898	381.901	1353.57	696.41	1543.71	2254.15	175.416	0	192.588	0	883.404	72.2844	0	426.445	0	0	0	42.1799	0	222.598	493.526	432.376	770.035	76.7504	55.4786	0	0	0	0	0	0	0	0	0	0	30.8897	1414.2	983.285	517.553	719.694	0
S3_bin42	d__Bacteria;p__Cloacimonadota;c__Cloacimonadia;o__Cloacimonadales;f__TCS61;g__JABMPU01;s__	0	0	0	0	264.457	162.306	222.333	81.0931	30.0687	0	61.5895	0	0	150.369	138.085	49.2559	121.602	67.4986	162.212	0	0	1816.61	342.547	329.722	203.159	309.613	181.184	140.512	163.057	152.547	85.0871	54.9296	0	170.132	116.962	137.37	0	143.419	123.093	119.042	253.485	155.455	150.281	50.856	57.1037	158.874	131.622	0
SRR13892604_me2_bin.95	d__Archaea;p__Thermoplasmatota;c__Thermoplasmata;o__SG8-5;f__;g__;s__	0	0	0	0	0	0	0	0	0	92.4589	0	0	212.567	0	50.5627	0	47.1261	36.2754	114.621	0	0	0	0	0	0	0	231.912	762.522	485.45	472.337	214.579	163.771	0	0	0	0	0	0	0	0	0	0	14.2524	695.836	423.802	1032.09	317.046	0
S1_bin12	d__Bacteria;p__Proteobacteria;c__Gammaproteobacteria;o__GCA-2729495;f__GCA-2729495;g__;s__	0	0	0	0	0	0	0	28.9018	165.761	1515.96	188.083	2684.6	1493.34	0	0	41.7023	0	103.361	132.84	16615.9	0	0	0	0	0	0	84.6563	287.701	307.95	267.522	548.855	1289.86	0	0	0	0	93.9673	0	0	0	0	0	0	74.7858	23.4423	109.882	114.868	0
SRR13892588_me2_bin.71	d__Bacteria;p__Proteobacteria;c__Gammaproteobacteria;o__Xanthomonadales;f__SZUA-36;g__;s__	0	0	0	0	0	0	0	69.5906	91.9325	3282.09	205.096	1595.94	3324.59	42.6364	49.7448	54.5659	123.33	375	585.224	5490.3	117.071	0	0	0	0	0	259.732	449.164	2922.88	2262.09	2009.51	950.546	0	0	0	0	161.529	0	0	0	0	0	19.6646	221.529	104.166	219.883	401.945	0
SRR13892588_ct_bin.118	d__Bacteria;p__UBP14;c__;o__;f__;g__;s__	0	0	0	0	0	0	0	52.0049	67.1883	399.292	121.733	28.9671	155.342	13.4527	61.737	38.4103	110.159	248.134	207.772	0	0	0	0	0	0	0	157.962	307.274	170.274	658.987	111.412	116.484	0	0	0	0	0	0	0	0	0	0	0	129.698	142.852	213.387	231.174	0
SRR13892593_ct_bin.229	d__Bacteria;p__Zixibacteria;c__MSB-5A5;o__GN15;f__JAAZOE01;g__;s__	0	0	0	0	75.6629	57.2011	70.9178	0	0	0	0	0	0	59.5142	0	0	0	0	0	0	0	99.8678	59.054	65.7847	120.002	0	0	0	0	0	0	0	0	147.903	313.222	94.3192	0	60.3713	63.8911	42.9604	82.1971	98.1407	76.9256	0	0	0	0	0
SRR13892593_ct_bin.186	d__Archaea;p__Halobacteriota;c__Methanomicrobia;o__Methanomicrobiales;f__Methanomicrobiaceae;g__;s__	0	0	0	0	177.232	132.599	159.657	0	0	0	0	0	0	0	0	0	0	0	0	0	0	0	87.119	161.809	82.943	110.596	0	0	0	0	0	0	0	78.8679	532.93	129.187	0	0	0	0	0	0	0	0	0	0	0	0
7_SB_cbin_8	d__Bacteria;p__Bacteroidota;c__Bacteroidia;o__Bacteroidales;f__GCA-2711565;g__;s__	0	0	0	0	190.71	114.546	155.609	0	0	0	0	0	0	0	48.8776	0	0	0	53.866	0	0	0	0	251.945	1422.86	0	67.3795	58.1531	66.244	58.4475	72.5029	78.2931	0	0	23.4288	12.41	0	0	0	24.8609	95.8011	96.3745	24.2499	57.5014	46.1841	57.0437	76.967	0
SRR13892591_me2_bin.90	d__Bacteria;p__Bacteroidota;c__Bacteroidia;o__Bacteroidales;f__UBA1556;g__QNXT01;s__	0	0	0	0	0	0	0	0	0	0	0	0	0	0	0	0	0	0	0	0	0	0	0	0	0	0	0	0	0	0	0	0	1477.64	0	0	0	321.309	0	0	0	0	0	0	0	0	0	0	184.012
SRR13892597_me2_bin.19	d__Archaea;p__Thermoplasmatota;c__Thermoplasmata;o__RBG-16-68-12;f__SOIM01;g__SOIM01;s__	0	0	0	0	0	0	0	0	88.9356	0	0	124.727	0	104.797	0	28.8461	0	0	0	0	0	0	0	0	0	0	0	0	0	0	0	0	0	48.1418	42.6636	29.1673	0	59.782	606.45	264.072	90.646	64.6655	25.6732	0	0	0	0	0
7_SB_sbin_2_28	d__Bacteria;p__Chloroflexota;c__Anaerolineae;o__UBA2200;f__UBA2200;g__;s__	0	0	0	0	0	0	0	31.8966	149.224	0	26.4966	514.664	0	166.912	19.154	25.9068	44.761	119.644	0	0	3519.37	0	0	0	0	0	0	0	0	0	0	0	0	0	0	0	0	0	0	0	0	0	13.0426	24.464	0	0	0	0
RS_3.bin.36	d__Bacteria;p__Desulfobacterota;c__Desulfobulbia;o__Desulfobulbales;f__Desulfurivibrionaceae;g__;s__	0	0	0	0	0	0	0	0	0	0	48.8751	0	87.8204	0	0	0	0	0	0	0	0	0	0	0	0	0	199.697	336.948	192.753	348.35	113.703	215.597	0	0	0	0	0	0	0	0	0	0	0	736.95	882.988	259.334	450.447	0
3_PE_sbin_8_3	d__Bacteria;p__Caldatribacteriota;c__JS1;o__SB-45;f__34-128;g__34-128;s__	1354.98	0	0	0	359.1	216.866	311.283	198.439	1309.73	115.157	2183.18	1578.27	85.3979	1903.38	49.5414	3099.32	46.6533	172.887	21.877	0	3732.82	2377.07	3543.98	3363.43	5730.59	4119.41	42.4454	72.9559	83.6222	68.6811	20.159	0	0	1591.11	1429.73	1941.75	0	1439.87	1052.49	850.435	1712.59	1873.96	1492.24	1002.12	771.691	172.189	227.509	0
2_HM_sbin_24_2	d__Bacteria;p__Desulfobacterota;c__Desulfobacteria;o__Desulfobacterales;f__ETH-SRB1;g__B13-G4;s__	0	0	0	0	0	457.485	463.418	302.397	0	91.8609	110.263	0	0	696.426	339.443	72.0454	124.354	228.108	547.517	0	0	0	0	0	0	0	3277.65	670.145	1248.19	1271.2	3640.03	2071.5	110.15	56.5178	80.2395	87.7909	0	0	82.6285	84.8389	205.791	140.536	180.411	108.051	151.931	542.995	511.499	0
SRR13892595_me2_bin.46	d__Bacteria;p__Proteobacteria;c__Gammaproteobacteria;o__Enterobacterales;f__Alteromonadaceae;g__Colwellia;s__	0	0	0	0	0	0	0	0	0	0	0	0	0	0	18.5593	0	0	0	0	0	0	0	0	0	0	0	0	0	0	0	0	0	1309.67	0	0	0	24312.9	0	0	0	0	0	0	0	0	0	0	466.485
RS_4.bin.18	d__Bacteria;p__Proteobacteria;c__Gammaproteobacteria;o__SZUA-229;f__SZUA-229;g__GCA-2746365;s__	0	0	0	0	0	0	0	43.7707	30.4381	651.491	31.4257	117.9	1493.19	46.8751	267.116	0	287.412	154.352	167.448	503.311	121.479	0	0	0	0	0	462.946	521.619	2734.81	1006.86	306.153	373.241	0	0	0	0	278.076	0	0	0	0	0	40.5172	129.927	74.8328	423.498	486.488	0
S2_bin22	d__Bacteria;p__Proteobacteria;c__Gammaproteobacteria;o__SZUA-229;f__SZUA-229;g__GCA-2746365;s__	0	0	0	0	0	135.238	138.122	292.46	106.419	1050.06	60.3433	991.33	1133.47	165.569	481.346	70.8635	396.603	639.537	181.843	901.837	6623.09	0	58.8173	0	107.773	0	113.604	221.564	236.927	137.871	145.624	253.176	0	0	19.446	24.1914	176.282	0	0	18.8511	39.0974	47.0507	100.107	56.338	79.7615	153.388	158.43	0
SRR13892605_me2_bin.183	d__Bacteria;p__Planctomycetota;c__Phycisphaerae;o__SM23-33;f__SM23-33;g__B1-G9;s__	0	0	0	0	0	0	0	0	0	0	0	0	73.4541	0	0	0	17.0178	0	34.6677	0	0	0	0	0	0	0	33.1491	38.0147	44.1553	41.5969	36.5299	67.091	0	0	0	0	103.562	0	0	0	9.0963	0	0	0	0	0	548.896	0
SRR13892590_me2_bin.150	d__Bacteria;p__Desulfobacterota;c__Desulfobulbia;o__Desulfobulbales;f__Desulfocapsaceae;g__Desulfocapsa;s__	0	0	0	0	0	0	0	0	0	117.687	0	0	227.418	97.3953	137.199	0	65.7689	0	288.196	0	0	0	0	0	0	0	1197.37	322.933	631.879	804.405	5781.92	13507.3	143.281	0	0	0	0	0	0	0	0	0	0	140.344	174.931	349.001	1055.54	0
Co_bin249	d__Archaea;p__Asgardarchaeota;c__Lokiarchaeia;o__CR-4;f__SOKP01;g__SOKP01;s__	0	0	0	0	0	0	0	552.069	1440.77	940.108	1622.64	829.511	781.906	451.248	34.8227	585.949	138.514	240.728	243.426	0	1204.42	331.195	3749.99	8366.6	6859.78	18370.6	687.461	1895.54	823.338	1218.41	218.562	174.814	0	668.467	2398.91	651.482	0	728.741	1019.97	535.962	144.856	261.743	403.564	1873.89	2108.95	1146.88	1873.4	0
HTR6_vb_S1C25060	d__Bacteria;p__Marinisomatota;c__Marinisomatia;o__Marinisomatales;f__J089;g__;s__	0	0	0	0	0	67.0443	94.3263	1197.41	2752.73	702.866	828.321	355.662	942.883	686.71	191.544	1878.06	147.673	469.803	679.055	0	560.519	0	35.9298	0	59.7339	0	465.501	701.339	1188	1491.84	593.878	291.723	89.0363	0	18.5881	13.3469	0	13.097	0	13.8166	98.6317	64.9107	1038.31	951.591	960.678	655.715	1645.28	0
SRR13892594_me2_bin.61	d__Bacteria;p__Bacteroidota;c__Bacteroidia;o__Bacteroidales;f__VadinHA17;g__;s__	0	0	0	0	226.419	136.987	192.136	298.55	76.5801	153.453	228.826	45.3097	50.9465	485.96	166.776	123.938	138.116	248.221	429.573	0	0	78.1821	136.062	119.82	152.207	214.021	311.108	241.293	236.123	225.252	238.511	0	67.2943	346.942	225.548	328.468	0	72.8038	168.428	194.291	1241.24	697.946	452.636	145.372	178.842	281.325	224.179	0
SRR13892595_vb_S1C23509	d__Bacteria;p__Bdellovibrionota;c__Bacteriovoracia;o__Bacteriovoracales;f__Bacteriovoracaceae;g__;s__	0	0	0	0	0	0	0	0	0	0	0	0	0	0	0	0	0	0	0	0	0	0	0	0	0	0	0	0	0	0	0	0	2171.41	0	0	0	15486.3	0	0	0	0	0	0	0	0	0	0	211.257
SRR13892603_me2_bin.77	d__Bacteria;p__Planctomycetota;c__MHYJ01;o__;f__;g__;s__	0	0	0	0	0	0	0	0	0	59.2672	116.073	0	45.1631	0	0	40.8782	0	0	0	0	0	0	0	0	0	0	94.9443	351.561	197.666	153.048	28.1488	27.0323	0	0	0	0	0	0	0	0	0	0	0	286.628	413.38	290.455	247.799	0
SRR13892593_ct_bin.59	d__Bacteria;p__UBP7_A;c__;o__;f__;g__;s__	0	0	0	0	0	0	0	79.7881	110.667	144.187	94.2133	184.141	0	220.1	30.5301	263.857	65.0277	197.075	0	0	151.851	0	0	0	0	0	0	0	0	0	0	0	0	62.535	243.555	39.6453	0	19.8814	28.3269	28.9375	57.3147	67.6109	74.6989	70.4679	149.837	31.8565	68.4452	0
6_MG_cbin_100	d__Bacteria;p__WOR-3;c__E44-bin80;o__E44-bin80;f__E44-bin80;g__SOKD01;s__SOKD01 sp004376305	0	0	0	0	0	0	0	28.3702	68.9481	0	0	0	0	46.511	0	0	0	25.7321	0	0	157.973	0	0	0	0	0	0	0	0	0	0	0	0	0	0	0	0	0	0	30.2153	66.4019	89.681	42.1272	0	0	0	0	0
SRR13892591_me2_bin.85	d__Bacteria;p__Bacteroidota;c__Bacteroidia;o__Flavobacteriales;f__Flavobacteriaceae;g__Urechidicola;s__	0	0	0	0	0	0	0	0	0	0	0	0	0	0	75.6915	0	0	0	0	0	0	0	0	0	0	0	0	0	0	0	0	0	2700.92	0	0	0	31971	0	0	0	0	0	0	0	0	0	0	329.658
HTR8_me2_bin.110	d__Bacteria;p__Fermentibacterota;c__Fermentibacteria;o__Fermentibacterales;f__Fermentibacteraceae;g__Aegiribacteria;s__	0	0	0	0	0	0	0	52.5762	0	28.9542	0	19.6526	548.732	25.2382	25.1136	126.935	44.6639	2181.56	222.71	0	0	0	0	0	0	0	14.2226	0	28.9416	16.6477	0	0	0	0	0	0	0	0	0	0	0	0	12.052	24.5109	16.9647	17.4577	28.553	0
SRR13892588_ma2_bin.101	d__Bacteria;p__Proteobacteria;c__Gammaproteobacteria;o__Xanthomonadales;f__SZUA-36;g__SZUA-36;s__	0	0	0	0	0	0	0	74.64	60.6807	3519.24	204.316	1118.81	7601.96	137.603	498.994	57.9513	889.68	537.01	336.577	1558.06	142.929	0	0	0	0	0	382.997	482.643	2608.56	2051.6	1363.92	1151.98	98.7757	0	22.3698	24.0182	1207.66	0	0	0	14.1484	13.2754	83.148	279.842	189.295	387.841	831.487	0
HTR1_me2_bin.146	d__Bacteria;p__Bipolaricaulota;c__Bipolaricaulia;o__UBA7950;f__UBA9294;g__SPBW01;s__	0	0	0	0	0	0	0	174.745	167.544	103.966	1169.6	0	105.835	0	0	1439.41	0	420.171	62.1733	0	0	0	0	0	0	0	106.139	267.935	127.751	109.797	60.8803	63.2089	0	0	0	0	0	0	0	0	45.5588	14.7961	29.3464	357.655	455.023	209.584	318.634	0
6_MG_cbin_32	d__Bacteria;p__Chloroflexota;c__Anaerolineae;o__B4-G1;f__B4-G1;g__;s__	0	0	0	0	0	0	0	0	0	0	0	0	0	0	0	36.4907	0	0	0	0	0	0	0	0	0	0	0	0	0	0	0	0	0	0	0	0	0	0	0	17.2226	0	0	0	0	0	0	0	0
SRR13892589_me2_bin.88	d__Bacteria;p__Gemmatimonadota;c__Gemmatimonadetes;o__KS3-K002;f__JABDQB01;g__JABDQB01;s__	0	0	0	0	0	0	0	20.625	47.7304	1582.09	142.66	619.921	1679.43	15.5769	0	39.6973	14.8247	463.044	53.3067	634.86	0	0	0	0	0	0	124.362	352.147	2054.61	2432.37	1142.46	441.861	0	0	0	0	0	0	0	0	0	0	0	234.925	151.875	113.575	1062.79	0
HTR3_me2_bin.65	d__Bacteria;p__Actinobacteriota;c__Acidimicrobiia;o__UBA5794;f__UBA5794;g__B3-G11;s__	0	0	0	0	0	0	0	0	0	606.529	30.7303	119.568	2772.67	42.8501	114.396	0	168.456	28.7544	18.8343	0	0	0	0	0	0	0	62.3279	33.0876	45.8005	133.388	166.724	532.568	44.8003	0	0	0	556.709	0	0	0	0	0	0	0	0	0	45.9678	0
S1_bin11	d__Bacteria;p__Proteobacteria;c__Alphaproteobacteria;o__Rhizobiales;f__Hyphomicrobiaceae;g__;s__	0	0	0	0	0	0	0	36.8889	86.3703	77.1148	247.089	82.702	266.25	0	0	191.922	0	46.9863	23.2914	3954.75	28.5466	0	90.0255	0	0	0	36.7368	64.0817	57.5589	80.0613	35.8914	90.1976	0	0	0	0	0	0	0	0	7.92753	10.2192	14.5725	58.8186	55.6537	45.6135	59.4693	0
S5_bin8	d__Archaea;p__Thermoplasmatota;c__E2;o__DHVEG-1;f__DHVEG-1;g__;s__	0	0	0	0	262.573	194.623	225.164	603.583	689.78	391.307	265.844	434.094	0	907.849	914.596	126.884	1266.56	142.118	0	0	183.996	6164.86	4880.62	2692.86	2393.41	1031.94	178.191	164.606	93.3554	111.98	0	0	0	1625.79	868.141	1234.48	0	1003.37	970.903	759.211	1068.83	664.606	1010.39	155.435	159.487	275.933	138.687	0
RS_8.bin.39	d__Bacteria;p__Calditrichota;c__Calditrichia;o__;f__;g__;s__	0	0	0	0	0	0	0	83.8432	176.755	200.44	160.537	31.5962	138.93	118.277	49.3304	49.8328	25.1639	126.109	572.391	0	620.737	0	0	0	31.1544	0	451.653	414.948	342.72	264.912	100.77	88.5078	0	0	0	0	0	0	0	0	0	0	43.2917	646.931	975.289	936.466	732.906	0
SRR13892589_ct_bin.215	d__Bacteria;p__Bacteroidota;c__Bacteroidia;o__Bacteroidales;f__JAADGE01;g__JAADGE01;s__	0	0	0	0	0	0	0	0	0	0	0	0	0	0	64.0168	0	0	0	41.7648	0	0	0	0	0	0	0	77.5307	34.216	40.8822	86.5848	748.004	1876.81	246.459	13.7776	0	0	90.3355	0	0	0	17.1667	0	0	22.9049	0	57.1269	236.313	59.127
SRR13892601_me2_bin.160	d__Bacteria;p__Proteobacteria;c__Gammaproteobacteria;o__UBA9339;f__;g__;s__	0	0	0	0	0	0	0	0	0	0	0	0	0	114.999	0	0	0	0	0	0	0	0	0	0	0	0	0	0	0	0	23.3457	47.1986	29.6974	0	0	0	0	0	0	0	0	0	621.839	0	0	0	0	0
8_GM_sbin_oily_25	d__Bacteria;p__Zixibacteria;c__MSB-5A5;o__GN15;f__;g__;s__	0	0	0	0	476.545	321.368	443.593	0	0	0	0	0	0	0	0	0	0	0	0	0	0	0	0	0	0	0	0	0	0	0	0	0	0	0	0	0	0	0	0	0	0	0	0	0	0	0	0	0
7_SB_sbin_5_28	d__Bacteria;p__Desulfobacterota;c__Desulfobacteria;o__Desulfobacterales;f__UBA11574;g__;s__	0	0	0	0	406.301	318.772	366.337	327.642	206.358	888.097	647.305	295.606	461.192	718.063	1074.71	481.394	597.817	834.06	1317.11	0	3349.45	66.6264	396.632	3197.39	2748.28	1132.58	1140.94	972.758	1016.13	861.108	571.871	633.88	0	47.3215	51.2387	43.6388	0	36.3431	57.8683	77.4608	99.4425	81.3725	209.135	382.263	561.236	929.147	1816.53	0
RS_9.bin.27	d__Bacteria;p__Proteobacteria;c__Alphaproteobacteria;o__Micavibrionales;f__UBA2020;g__PALSA-926;s__	0	0	0	0	0	0	0	0	0	0	0	0	0	0	0	0	0	0	111.845	0	0	0	0	0	0	0	442.905	883.325	486.685	377.741	479.766	603.643	0	0	0	0	0	0	0	0	0	0	0	529.874	1295.61	494.727	640.534	0
SRR13892607_me2_bin.1	d__Bacteria;p__SAR324;c__SAR324;o__SAR324;f__NAC60-12;g__Arctic96AD-7;s__Arctic96AD-7 sp002082305	0	0	0	0	0	0	0	0	0	0	0	0	0	0	0	0	0	0	0	0	0	0	0	29.1881	65.4719	0	0	0	0	0	0	0	296.326	0	0	0	1623.74	0	0	0	0	0	0	0	0	0	0	1604.2
SRR6660646_ma2_bin.48	d__Bacteria;p__RBG-13-66-14;c__B26-G2;o__WVWN01;f__WVWN01;g__WVWN01;s__	0	0	0	0	0	0	0	62.6328	87.5374	840.537	31.496	71.6139	68.5233	146.981	0	29.4028	0	151.583	0	0	0	0	0	0	0	0	0	0	0	0	0	0	0	0	15.997	0	0	0	0	0	0	0	10.5422	0	0	0	0	0
HTR12_ct_bin.148	d__Bacteria;p__Proteobacteria;c__Gammaproteobacteria;o__Chromatiales;f__Sedimenticolaceae;g__;s__	0	0	0	0	0	0	0	0	0	1767.01	53.766	0	84.899	0	0	0	0	0	0	0	0	0	0	0	0	0	37.07	29.7897	146.134	58.926	0	0	0	0	0	0	0	0	0	0	0	0	0	0	0	32.4928	53.413	0
7_SB_sbin_2_38	d__Bacteria;p__Chloroflexota;c__Anaerolineae;o__Promineofilales;f__UBA4811;g__GLR113;s__	0	0	0	0	0	0	0	0	0	90.3624	0	0	0	0	23.7646	0	40.9022	0	0	0	1109.44	0	0	0	0	0	0	0	0	0	0	0	0	0	0	0	0	0	0	0	0	0	0	0	0	25.0136	57.3461	0
Co_bin162	d__Bacteria;p__Planctomycetota;c__Phycisphaerae;o__Sedimentisphaerales;f__SG8-4;g__CS2-K091;s__	0	0	0	0	0	0	0	717.096	1433.81	402.817	1058.77	225.252	265.106	133.846	34.4773	771.458	89.3	345.129	77.6764	0	487.091	32.5234	100.321	93.1527	152.643	1186.55	73.6549	115.762	70.1639	107.829	0	0	0	124.024	263.498	105.225	0	74.9874	92.8346	96.6371	112.154	118.04	269.739	392.503	403.672	199.286	143.557	0
SRR13892588_me2_bin.51	d__Bacteria;p__Bacteroidota;c__Bacteroidia;o__Cytophagales;f__Cyclobacteriaceae;g__JAAUQL01;s__	0	0	0	0	0	0	0	50.2051	0	510.194	45.5002	47.6359	227.371	0	69.3466	0	30.123	84.0695	666.992	177	0	0	0	0	0	0	399.515	597.135	854.414	825.599	668.375	553.234	0	0	0	0	0	0	0	0	0	0	24.7283	164.45	119.097	276.854	475.328	0
SW_2.bin.22	d__Bacteria;p__Bacteroidota;c__Bacteroidia;o__Flavobacteriales;f__UBA1820;g__;s__	0	0	0	0	0	0	0	0	0	0	0	0	0	0	80.399	0	0	0	0	0	0	0	0	0	0	0	0	0	0	0	0	0	26367.6	0	0	0	15579.4	0	0	0	0	0	0	0	0	0	0	3317.19
SRR18936876_vb_S1C28180	d__Archaea;p__Thermoplasmatota;c__Thermoplasmata;o__RBG-16-68-12;f__SOIM01;g__SOIM01;s__	0	0	0	0	0	0	0	180.27	402.355	0	140.548	55.2719	42.2071	133.661	0	28.0706	0	132.888	0	0	49.8991	0	0	0	0	0	0	0	0	0	0	0	0	0	0	0	0	0	18.5005	41.8482	14.628	14.251	11.1518	36.9976	20.2702	22.7825	0	0
HTR1_me2_bin.10	d__Bacteria;p__Desulfobacterota;c__Desulfobacteria;o__Desulfobacterales;f__ETH-SRB1;g__JACNLL01;s__	0	0	0	0	515.371	430.74	486.337	467.01	67.1781	243.7	41132.2	331.819	127.446	1814.02	357.396	8045.35	103.436	310.146	614.126	0	0	154.52	92.877	419.893	2939.39	432.732	302.651	261.657	263.878	346.785	317.344	222.282	0	1384.81	1524.73	1748.47	0	2115.45	2815.7	3066.08	2841.15	2791.71	1117.95	108.271	117.725	214.072	176.002	0
SRR13892594_vb_S1C10142	d__Bacteria;p__WOR-3;c__WOR-3;o__B3-TA06;f__B3-TA06;g__B3-TA06;s__	0	0	0	0	123.11	93.1338	124.471	0	0	0	0	42.663	0	0	0	0	0	0	0	0	56.6547	95.9136	70.0341	41.4001	134.202	0	0	0	0	0	0	0	0	226.731	109.801	458.262	0	6.61997	43.4315	25.553	103.106	89.8745	0	0	0	0	0	0
SRR19020593_me2_bin.27	d__Bacteria;p__Desulfobacterota;c__Desulfobulbia;o__Desulfobulbales;f__Desulfobulbaceae;g__;s__	0	0	0	0	0	224.194	211.059	117.461	40.6749	2421.81	106.122	371.398	2631.24	159.295	259.807	29.4586	247.321	249.161	214.078	0	0	0	0	0	0	0	172.876	114.251	206.153	257.679	241.515	402.454	89.9415	0	0	0	147.61	0	0	0	0	0	69.7279	0	0	136.003	126.697	0
6_MG_cbin_30	d__Bacteria;p__Planctomycetota;c__Planctomycetes;o__Pirellulales;f__UBA1268;g__UBA1268;s__	0	0	0	0	0	0	0	0	0	0	0	0	0	0	0	0	0	0	0	0	0	0	0	0	0	0	0	0	0	0	0	0	0	0	0	0	0	0	0	0	0	0	0	0	0	0	0	0
SRR13892596_vb_S1C34509	d__Bacteria;p__WOR-3;c__UBA3073;o__;f__;g__;s__	0	0	0	0	0	0	0	0	0	0	0	0	0	0	0	0	0	0	0	0	0	0	0	0	0	0	0	0	0	0	0	0	0	35.1185	47.2092	27.1222	0	771.642	29.4101	12.29	9.44158	17.131	0	0	0	0	0	0
RS_19.bin.8	d__Bacteria;p__Zixibacteria;c__MSB-5A5;o__MSB-5A5;f__SM1-73;g__SM23-73-3;s__	0	0	0	0	0	0	0	0	43.9888	0	29.2022	242.714	0	57.8482	0	29.6496	0	0	0	0	0	0	0	0	0	0	0	0	0	0	0	0	0	1136.89	497.843	313.046	0	371.089	174.098	45.9453	59.1498	55.6233	41.0537	0	0	0	0	0
SRR13892603_me2_bin.67	d__Bacteria;p__Chloroflexota;c__Anaerolineae;o__UBA7937;f__B3-Chlor;g__B3-Chlor;s__	0	0	0	0	0	0	0	54.2699	225.979	0	394.034	97.8433	0	50.462	0	526.314	0	71.6203	0	0	0	0	0	0	0	0	83.3406	126.609	62.0171	63.6371	0	0	0	0	0	0	0	0	0	0	0	0	24.3822	544.54	508.353	185.232	175.196	0
SRR13892590_me2_bin.16	d__Bacteria;p__Proteobacteria;c__Gammaproteobacteria;o__Ga0077536;f__Ga0077536;g__UBA11873;s__	0	0	0	0	0	0	0	0	0	170.389	0	95.706	198.569	0	0	0	0	0	0	0	0	0	0	0	0	0	50.1804	94.3719	555.012	127.182	521.448	814.551	0	0	0	0	0	0	0	0	0	0	0	0	0	37.0962	47.1216	0
RS_11.bin.39	d__Archaea;p__Asgardarchaeota;c__Heimdallarchaeia;o__LC-3;f__B3-JM-08;g__B3-JM-08;s__	0	0	0	0	0	0	0	170.646	188.542	817.919	499.545	234.596	453.566	239.03	119.806	92.0849	204.639	285.656	371.051	0	69.363	0	0	26.3611	0	0	345.722	380.083	408.253	374.204	129.736	111.353	0	0	23.4322	10.6567	0	11.3639	14.7474	13.0983	40.5839	20.6852	523.767	458.926	476.604	539.845	643.474	0
SRR18936872_ct_bin.137	d__Bacteria;p__WOR-3;c__32-111;o__QNBC01;f__QNBC01;g__;s__	0	0	0	0	0	0	0	0	0	0	0	0	0	0	215.107	0	18.5132	0	0	0	0	0	0	0	0	0	0	0	0	0	0	0	0	0	12.1811	6.77388	0	0	19.5453	0	118.121	0	0	0	0	0	0	0
SRR19020596_me2_bin.22	d__Bacteria;p__Proteobacteria;c__Gammaproteobacteria;o__Thiohalomonadales_A;f__SZUA-152;g__JAADHZ01;s__	0	0	0	0	0	0	0	151.418	0	894.191	45.064	398.139	815.464	98.2523	0	0	74.8785	199.006	183.712	325.54	296.391	0	0	0	77.8076	0	188.376	414.153	555.655	154.403	93.1637	227.714	0	20.5621	106.59	85.87	0	101.766	60.7267	44.7111	298.492	286.263	2045.27	57.3033	121.302	141.296	225.041	0
RS_5.bin.44	d__Archaea;p__Nanoarchaeota;c__Nanoarchaeia;o__Woesearchaeales;f__UBA11716;g__;s__	0	0	0	0	0	0	0	0	0	0	0	0	0	0	23.358	0	20.998	0	21.6642	0	0	0	0	0	0	0	178.52	1451.88	696.447	401.987	76.8633	225.689	0	0	0	0	0	0	0	0	0	0	0	61.477	241.729	323.671	309.29	0
RS_18.bin.5	d__Archaea;p__Asgardarchaeota;c__Heimdallarchaeia;o__UBA460;f__UBA460;g__;s__	0	0	0	0	0	0	0	22.7721	0	59.4664	0	0	0	70.3578	399.736	0	179.422	0	23.8447	0	0	0	0	0	0	0	20.554	24.3	33.1269	27.4602	0	0	0	87.1519	354.634	80.8879	0	8.53043	17.3347	11.7529	198.992	23.9974	155.9	0	0	24.6767	34.8683	0
S3_bin30	d__Bacteria;p__Acidobacteriota;c__Aminicenantia;o__UBA2199;f__UBA2199;g__;s__	1111.13	0	1176.42	1467.99	1471.1	789.048	1164.93	0	0	0	0	0	0	0	52.0383	0	27.0304	0	0	0	719.388	19770.8	1605.4	1387.3	1128.6	1346.76	0	0	0	0	0	0	0	138.466	108.046	142.685	0	0	82.7553	0	141.609	0	0	0	0	0	0	0
S4_bin27	d__Bacteria;p__Bacteroidota;c__Bacteroidia;o__Bacteroidales;f__VadinHA17;g__;s__	0	0	0	0	261.716	156.379	225.738	49.3169	30.8807	65.2878	94.4589	0	0	97.1821	109.164	37.399	100.547	53.6731	127.904	0	207.82	748.081	1695.78	1188.97	1489.25	2143.7	72.4322	62.1259	79.4848	60.759	43.4968	0	69.9232	34.1744	38.2306	43.5142	0	24.9089	25.3028	27.1923	212.016	71.8736	133.978	71.2824	60.4562	63.1529	55.4116	0
RS_14.bin.3	d__Archaea;p__Thermoplasmatota;c__Thermoplasmata;o__RBG-16-68-12;f__SOIM01;g__;s__	0	0	0	0	0	0	0	358.874	840.274	0	223.838	389.318	74.7443	153.349	0	101.36	0	481.943	71.763	0	48.7568	0	0	0	0	0	20.5301	36.6137	20.2058	64.2652	0	0	0	95.2892	44.0776	34.876	0	63.9064	188.167	1741.17	122.796	108.333	137.626	260.969	93.2846	137.336	41.3303	0
S8_bin31	d__Archaea;p__Thermoproteota;c__Bathyarchaeia;o__TCS64;f__TCS64;g__RBG-16-57-9;s__	0	0	0	0	0	0	0	38.89	79.9492	0	0	47.1922	0	41.2693	0	0	0	0	0	0	34.3349	242.107	1573.55	916.518	820.898	1282.52	0	0	0	0	0	0	0	76.0554	238.261	95.1137	0	66.4328	97.2417	59.4212	71.6551	88.1477	67.7829	0	0	0	0	0
SRR13892601_ct_bin.228	d__Archaea;p__Thermoplasmatota;c__Thermoplasmata;o__;f__;g__;s__	0	0	0	0	0	0	0	0	0	0	0	0	0	32.9582	0	0	15.5905	0	0	0	0	0	0	0	0	0	0	0	0	0	0	0	0	0	0	0	0	0	0	0	9.4854	0	329.107	0	0	0	0	0
RS_13.bin.72	d__Bacteria;p__Proteobacteria;c__Gammaproteobacteria;o__Methylococcales;f__Methylomonadaceae;g__WTBX01;s__	0	0	0	0	0	0	0	0	0	0	0	0	0	0	0	0	0	0	0	0	0	0	0	0	0	0	0	0	0	0	0	0	348.501	11.1484	121.639	19.3067	7813.53	0	28.2887	58.3818	359.819	17.8264	23.7004	0	0	0	0	1982.6
SRR13892591_me2_bin.53	d__Bacteria;p__Bacteroidota;c__Bacteroidia;o__Bacteroidales;f__;g__;s__	0	0	0	0	0	0	0	0	0	0	0	0	0	0	0	0	0	0	0	0	0	0	0	0	0	0	0	0	0	0	0	0	1462.35	0	0	0	803.743	0	0	0	0	0	0	0	0	0	0	127.801
2_HM_cbin_5	d__Bacteria;p__Proteobacteria;c__Gammaproteobacteria;o__Methylococcales;f__Methylomonadaceae;g__WTBX01;s__	0	0	0	0	0	0	0	0	0	0	0	0	0	0	0	0	0	0	0	0	0	0	0	0	0	0	0	0	0	0	0	0	0	0	0	0	1636.3	0	0	0	0	0	0	0	0	0	0	0
HTR4_me2_bin.54	d__Bacteria;p__Chloroflexota;c__Anaerolineae;o__Anaerolineales;f__E44-bin32;g__E44-bin32;s__	0	0	0	0	0	65.8875	76.8986	349.081	298.978	500.887	181.763	619.741	536.817	1476.36	349.114	169.688	360.738	472.921	104.831	0	363.489	0	26.2703	91.4929	72.9218	38.9907	98.8329	139.816	91.1026	126.259	39.1738	47.7524	0	0	16.3508	11.0812	0	9.22212	0	30.2666	53.6211	54.6173	449.414	233.891	185.238	140.949	174.174	0
HTR3_me2_bin.52	d__Bacteria;p__Desulfobacterota;c__Desulfobacteria;o__Desulfobacterales;f__Desulfobacteraceae;g__Desulfobacula;s__	0	0	0	0	0	0	0	0	0	397.084	38.3381	42.4696	2088.35	48.8418	211.042	0	139.211	0	99.6063	0	53.1461	0	0	0	0	38.1822	411.446	210.732	172.298	300.689	1192.35	1347.48	249.159	0	22.9096	15.0499	1454.62	0	0	10.9339	0	0	29.6714	69.0742	45.6655	107.514	172.077	56.6703
SRR13892591_vb_S1C11818	d__Bacteria;p__Desulfobacterota;c__Desulfobacteria;o__Desulfobacterales;f__Desulfobacteraceae;g__Desulfobacterium_A;s__	0	0	0	0	0	0	0	0	0	0	0	0	0	0	0	0	0	0	0	0	288.924	0	0	0	0	0	0	0	0	0	0	0	1480.91	0	0	0	80.3682	0	0	0	0	0	0	0	0	0	0	116.705
Co_bin166	d__Bacteria;p__Planctomycetota;c__Phycisphaerae;o__FEN-1346;f__FEN-1346;g__;s__	0	0	0	0	0	0	0	35.5795	128.918	0	84.3512	0	0	0	0	138.64	0	0	0	0	0	28.3618	869.784	188.79	222.714	424.442	0	48.9988	0	0	0	0	0	32.99	102.455	22.4154	0	77.2185	46.6236	26.0802	31.2378	31.0676	45.4375	114.615	54.3225	46.0167	0	0
4_MS_sbin_11	d__Archaea;p__Halobacteriota;c__Methanosarcinia;o__Methanosarcinales;f__HR1;g__UBA7939;s__	0	0	0	0	0	0	0	716.34	0	134.154	38.5181	70.8867	0	511.097	303.486	51.0466	241.494	597.003	914.832	0	0	0	0	0	0	0	7373.08	1753.38	3205.58	3745.06	4968.94	3098.71	27.5859	49.6787	54.2045	32.6566	0	21.3742	68.9623	80.3293	415.964	419.429	396.089	446.252	589.52	2012.03	1713.95	0
SRR13892600_ct_bin.48	d__Bacteria;p__Spirochaetota;c__Spirochaetia;o__SZUA-6;f__SZUA-6;g__DRHE01;s__	0	0	0	0	126.818	107.431	120.211	282.52	114.512	172.404	216.168	95.6379	0	559.09	170.174	137.43	130.929	405.959	133.314	0	57.1887	41.6218	28.3882	70.1291	140.886	107.409	86.5483	131.416	73.941	122.37	43.4702	0	0	115.67	86.5179	86.8422	0	64.4487	109.294	184.181	231.946	268.816	324.47	80.3015	84.493	100.449	139.117	0
RS_7.bin.44	d__Bacteria;p__Proteobacteria;c__Gammaproteobacteria;o__Methylococcales;f__Methylomonadaceae;g__QPIN01;s__QPIN01 sp013139755	0	0	0	0	0	0	0	0	0	74.4767	0	0	120.817	0	121.384	0	0	0	0	0	0	0	0	0	0	0	179.418	348.733	918.302	727.215	598.505	1293.67	108.448	0	0	0	730.353	0	0	0	0	0	12.269	139.441	38.2545	64.8582	1372.24	0
E44_bin56	d__Bacteria;p__Chloroflexota;c__Dehalococcoidia;o__SZUA-161;f__SZUA-161;g__SZUA-161;s__SZUA-161 sp004376205	0	0	0	0	0	0	0	134.268	860.45	0	753.887	245.561	0	46.6557	0	678.693	0	49.7506	0	0	0	0	0	0	0	0	177.756	256.491	57.6689	34.2761	0	0	0	0	36.1742	22.6922	0	22.8522	42.6665	34.6609	46.0487	67.6458	94.871	1780.44	1549.58	541.27	370.806	0
HTR2_ma2_bin.031	d__Bacteria;p__Proteobacteria;c__Gammaproteobacteria;o__Thiohalobacterales;f__UBA9214;g__UBA9214;s__	0	0	0	0	220.572	249.797	252.877	418.117	311.935	9810.53	485.51	6245.74	9290.75	492.104	351.187	227.023	1020.22	2580.47	1207.45	8678.8	500.286	0	40.9318	0	95.9652	0	1184.38	1711.89	6183.1	4404.82	1641.27	2217.64	38.6812	0	73.699	61.8903	467.474	16.3815	57.7377	65.8395	80.8022	82.1273	145.509	336.654	213.751	990.072	962.586	0
SRR13892592_ct_bin.93	d__Bacteria;p__AABM5-125-24;c__AABM5-125-24;o__AABM5-125-24;f__AABM5-125-24;g__;s__	0	0	0	0	0	0	0	0	0	0	0	0	0	0	0	0	0	0	0	0	0	0	0	0	0	0	0	0	0	0	0	0	0	346.259	76.194	112.557	0	64.2944	189.843	50.9946	94.1045	132.151	101.776	0	0	0	0	0
Co_bin248	d__Bacteria;p__Planctomycetota;c__Planctomycetes;o__Pirellulales;f__UBA11386;g__;s__	0	0	0	0	0	0	0	0	0	0	0	0	0	27.7452	0	0	0	0	0	0	57.7105	38.5215	109.93	719.231	170.491	369.577	0	0	0	0	0	0	0	67.1911	25.4464	17.0505	0	0	17.9618	51.0306	0	0	0	0	0	0	0	0
8_GM_sbin_oily_71	d__Bacteria;p__Planctomycetota;c__Phycisphaerae;o__Sedimentisphaerales;f__SG8-4;g__NIOZ-UU13;s__	0	0	0	0	486.335	363.026	450.038	455.683	578.706	1162.12	518.419	117.758	392.923	219.483	250.077	337.574	237.412	498.839	375.718	0	277.216	43.0276	111.525	176.745	229.211	185.669	165.629	228.682	272.636	283.75	223.078	235.452	0	63.5854	71.8841	39.1804	0	26.525	53.1566	43.9269	155.076	107.966	258.35	204.684	164.128	179.032	260.203	0
2_HM_sbin_22_2	d__Bacteria;p__Caldatribacteriota;c__JS1;o__SB-45;f__34-128;g__34-128;s__34-128 sp003527405	1248.39	0	0	0	458.153	278.838	392.656	62.5976	321.967	66.0237	288.385	752.448	0	1083.18	48.7168	365.496	40.346	55.5472	0	0	2429.35	2668.41	3845.23	3513.35	3662.78	3929.26	0	21.9244	34.7249	35.1563	0	0	0	1378.53	1173.15	1578.25	0	1002.59	689.794	607.797	1383.68	1537.28	626.774	175.401	141.08	39.6314	56.3515	0
SRR13892605_me2_bin.87	d__Bacteria;p__Bipolaricaulota;c__Bipolaricaulia;o__UBA7950;f__UBA9294;g__SPBW01;s__	0	0	0	0	0	0	0	103.819	98.1701	71.3	791.887	0	0	0	0	2178.95	0	210.137	46.4774	0	0	0	0	0	29.4248	0	115.505	259.795	146.716	116.498	69.3097	68.4736	0	0	0	0	0	0	0	0	39.6008	11.9214	25.103	369.323	411.643	185.779	595.376	0
SRR13892602_me2_bin.97	d__Bacteria;p__Proteobacteria;c__Alphaproteobacteria;o__Sphingomonadales;f__SMXR01;g__;s__	0	0	0	0	0	0	0	0	0	0	0	0	0	0	0	0	0	0	0	0	0	0	0	0	0	0	30.6677	178.601	44.6323	49.4159	0	0	0	0	0	0	0	0	0	0	0	0	0	379.087	310.987	153.691	62.3175	0
SRR13892601_me2_bin.133	d__Bacteria;p__Proteobacteria;c__Gammaproteobacteria;o__AKS1;f__AKS1;g__;s__	0	0	0	0	0	0	0	66.1406	0	173.88	0	79.4079	141.555	0	0	0	0	0	66.7448	0	0	0	0	0	0	0	80.7059	201.769	120.934	86.8416	0	0	0	0	27.2782	17.2458	0	24.7468	0	0	94.0173	88.017	1325.21	75.9013	429.091	271.079	193.621	0
RS_18.bin.27	d__Bacteria;p__Planctomycetota;c__Brocadiae;o__SM23-32;f__SM23-32;g__;s__	0	0	0	0	0	0	0	226.918	389.222	58.6864	172.283	42.8968	0	0	15.525	88.0279	21.086	35.2531	0	0	0	0	0	0	0	0	25.096	66.6739	0	0	0	0	0	27.5048	406.054	70.4324	0	42.7414	43.1664	17.0503	20.3963	23.1681	25.5179	101.613	134.66	66.824	43.4654	0
SRR12623519_me2_bin.51	d__Archaea;p__Asgardarchaeota;c__Thorarchaeia;o__Thorarchaeales;f__Thorarchaeaceae;g__WTCK01;s__	0	0	0	0	0	0	0	108.711	93.45	53.2463	103.987	95.2208	0	202.443	130.303	110.07	31.76	21.109	0	0	364.841	128.4	13543.6	2641.36	962.216	2009.1	0	0	0	0	0	0	0	133.269	240.172	66.6194	0	48.2109	104.459	109.992	150.051	101.115	178.654	30.8982	35.0646	25.5877	0	0
SRR18936872_ct_bin.103	d__Bacteria;p__WOR-3;c__32-111;o__32-111;f__;g__;s__	0	0	0	0	0	0	0	0	0	0	0	0	0	0	16.6884	0	0	0	0	0	0	0	0	37.2899	32.0069	76.9287	98.6398	43.5957	111.115	75.2651	82.8172	28.8625	0	0	10.5516	0	0	0	29.3222	0	50.9351	0	0	0	0	18.5979	33.5402	0
SRR14339844_me2_bin.5	d__Archaea;p__Halobacteriota;c__Methanosarcinia;o__Methanosarcinales;f__ANME-2c;g__UBA203;s__	0	5452.48	7670.61	6730.45	5243.48	5941.77	5265.9	3204.05	20.1653	966.658	29.0995	308.6	67.2763	3012.72	6019.62	245.047	2269.26	3179.75	954.353	0	0	0	0	66.7461	0	0	2112.28	771.452	1502.71	2919.72	1082.61	611.728	34.6224	187.85	235.057	202.154	0	109.346	215.611	210.763	3614.06	3253.3	2955.82	89.283	88.3878	326.133	453.367	0
SRR18936878_me2_bin.30	d__Bacteria;p__Fibrobacterota;c__Chitinivibrionia;o__Chitinivibrionales;f__;g__;s__	0	0	0	0	0	0	0	44.9619	71.7906	275.631	96.0893	0	0	0	120.731	0	184.988	49.6369	0	0	234.186	0	0	0	0	45.6784	0	0	0	0	0	0	0	0	14.0262	0	0	0	0	0	22.854	14.0206	19.2462	0	0	0	0	0
RS_18.bin.14	d__Archaea;p__Asgardarchaeota;c__Lokiarchaeia;o__CR-4;f__SOKP01;g__;s__	0	0	0	0	0	0	0	0	0	0	0	439.443	0	37.8129	0	0	0	0	0	0	0	0	0	0	0	0	0	0	0	0	0	0	0	440.547	532.601	273.097	0	597.769	771.74	1271.77	1227.1	1625.56	67.3689	0	0	0	0	0
SRR13892591_me2_bin.154	d__Bacteria;p__Proteobacteria;c__Gammaproteobacteria;o__Methylococcales;f__Methylomonadaceae;g__WTBX01;s__	0	0	0	0	0	0	0	0	0	0	0	0	0	0	0	0	0	0	0	0	0	0	0	0	0	0	0	0	0	0	0	0	3565.28	0	0	0	56681.4	0	0	0	0	0	0	0	0	0	0	20712.4
RS_13.bin.73	d__Bacteria;p__Chloroflexota;c__Anaerolineae;o__Anaerolineales;f__UBA11858;g__B10-G9;s__	0	0	0	0	0	78.995	89.1163	99.7868	239.378	389.506	147.808	210.396	175.24	1867.63	322.727	83.1547	271.085	707.149	161.581	0	151.357	0	32.5658	58.8341	0	0	382.631	350.629	520.789	683.795	255.73	200.717	59.2006	0	27.7702	20.1808	0	6.94766	20.5362	32.4459	389.757	144.242	312.835	257.71	225.003	280.601	422.94	0
SRR18920790_me2_bin.33	d__Bacteria;p__Krumholzibacteriota;c__Krumholzibacteria;o__Krumholzibacteriales;f__Krumholzibacteriaceae;g__;s__	0	0	0	0	83.7201	76.2568	80.8287	17.9334	0	133.381	64.4461	39.2323	233.148	201.127	368.412	50.8845	154.902	191.632	124.686	0	0	0	0	0	0	0	116.878	71.1953	106.431	125.003	69.3872	135.123	0	0	0	0	0	0	0	0	17.713	0	24.6716	61.2055	73.556	100.091	91.5417	0
2_HM_sbin_22_8	d__Bacteria;p__Acidobacteriota;c__Aminicenantia;o__Aminicenantales;f__Aminicenantaceae;g__;s__	0	0	0	0	0	0	0	0	0	0	0	0	0	0	0	0	0	0	0	0	0	0	0	0	0	0	0	0	0	0	0	0	0	0	0	0	0	0	0	0	0	0	0	0	0	0	0	0
HTR11_me2_bin.86	d__Bacteria;p__WOR-3;c__WOR-3;o__SM23-42;f__SM23-42;g__SOIY01;s__SOIY01 sp004376785	0	0	0	0	0	0	0	306.333	1401.83	396.894	703.588	432.763	172.078	1029.63	0	442.034	0	433.514	47.1635	0	309.171	0	0	0	0	0	62.515	114.15	60.5721	0	0	0	0	43.5346	52.5511	57.4326	0	34.7049	88.5392	88.0681	165.962	174.43	838.844	464.122	473.055	203.357	129.619	0
7_SB_cbin_111	d__Bacteria;p__Proteobacteria;c__Gammaproteobacteria;o__Thiohalobacterales;f__UBA9214;g__UBA9214;s__	0	0	0	0	0	0	0	25.4736	0	1029.6	43.7665	400.442	863.755	37.7515	0	0	84.1283	121.9	81.71	5205.97	531.41	0	0	0	32.0544	0	68.6158	112.724	399.225	290.789	128.621	176.777	0	0	0	0	0	0	0	0	0	0	0	0	0	49.9469	57.6828	0
SRR13892603_ct_bin.253	d__Bacteria;p__Zixibacteria;c__MSB-5A5;o__GN15;f__FEB-12;g__QQUK01;s__	0	0	0	0	0	0	0	0	0	47.796	40.2109	0	0	0	0	0	0	0	29.3902	0	0	0	0	0	0	0	197.535	181.276	100.011	44.1045	0	0	0	0	0	0	0	0	0	0	0	0	0	133.323	421.81	289.228	312.662	0
8_GM_cbin_38	d__Bacteria;p__Desulfobacterota;c__Desulfobacteria;o__Desulfatiglandales;f__Desulfatiglandaceae;g__;s__	0	3975.28	2705.33	2626	2199.14	2078.33	2078.09	68.0335	0	191.793	0	0	0	184.326	173.389	0	118.459	0	0	0	0	0	0	0	0	0	0	0	0	65.3464	0	0	0	0	0	0	0	0	0	0	70.0986	0	74.1984	0	0	0	0	0
SRR13892602_me2_bin.144	d__Bacteria;p__WOR-3;c__E44-bin80;o__E44-bin80;f__E44-bin80;g__;s__	0	0	0	0	0	0	0	145.316	248.632	0	127.849	120.251	0	91.5112	0	42.6555	0	92.6189	0	0	0	0	0	0	0	0	41.5275	37.9841	0	0	0	0	0	0	0	0	0	0	0	0	0	0	31.5281	577.778	440.345	116.88	132.424	0
SRR19020592_vb_S1C7509	d__Bacteria;p__Proteobacteria;c__Gammaproteobacteria;o__Thiohalomonadales;f__UBA6429;g__;s__	0	0	0	0	0	0	0	240.26	25.3316	301.796	26.0518	318.157	1254.1	16.5479	58.491	0	72.143	79.9071	136.65	1627.5	1826.97	0	71.0148	84.9108	98.6489	55.6611	362.462	1215.81	1566.08	1855.67	161.466	301.937	0	11.8187	100.902	84.4789	122.683	86.8303	41.2962	38.3693	285.534	364.65	3584.21	233.091	649.908	592.061	820.751	0
HTR2_me2_bin.15	d__Bacteria;p__Proteobacteria;c__Gammaproteobacteria;o__Arenicellales;f__BMS3Bbin11;g__;s__	0	0	0	0	0	0	0	205.121	46.6211	2684.93	96.2472	1772.19	2969.62	230.252	363.768	71.4635	660.562	752.788	167.44	662.959	298.935	0	0	0	0	0	74.1261	94.5197	239.076	167.914	100.4	129.779	0	0	0	0	193.275	0	0	0	0	0	101.403	0	0	76.7268	81.8195	0
HTR7_ma2_bin.076	d__Bacteria;p__Chloroflexota;c__Dehalococcoidia;o__GIF9;f__AB-539-J10;g__;s__	0	0	0	0	0	133.342	142.244	456.081	517.539	649.283	238.289	981.645	180.869	329.573	586.915	189.749	849.632	245.409	0	0	502.738	0	62.6594	0	58.074	0	51.6031	62.6022	0	59.4954	0	0	0	125.35	175.996	100.28	0	75.7544	118.247	104.68	122.409	124.445	204.867	200.56	187.037	115.366	77.45	0
S2_bin35	d__Bacteria;p__Krumholzibacteriota;c__Krumholzibacteria;o__Krumholzibacteriales;f__Krumholzibacteriaceae;g__;s__	0	0	0	0	0	0	0	270.548	326.351	138.054	67.923	131.848	115.538	97.7698	0	57.2086	0	220.642	31.3585	0	954.899	0	0	0	0	0	21.7426	40.3592	37.7231	51.0395	19.2874	0	0	0	0	0	0	0	0	0	0	0	46.9861	112.686	176.291	74.009	42.2637	0
HTR9_me2_bin.84	d__Archaea;p__Thermoplasmatota;c__Thermoplasmata;o__DTKX01;f__;g__;s__	0	0	0	0	0	0	0	0	0	0	0	0	0	0	0	0	0	0	897.58	0	0	0	0	0	0	0	0	30.0379	0	27.4905	44.0203	26.0497	0	0	0	0	0	0	0	0	0	0	0	33.371	29.5296	0	28.5447	0
RS_8.bin.68	d__Bacteria;p__Proteobacteria;c__Gammaproteobacteria;o__SZUA-229;f__SZUA-229;g__SZUA-116;s__	0	0	0	0	0	0	0	0	0	647.903	34.8105	0	292.736	0	0	0	0	43.2092	27.8954	0	0	0	0	0	0	0	170.987	1210.06	205.62	45.6147	32.2793	0	0	0	0	0	0	0	0	0	0	0	37.4025	209.669	1560.3	2031.93	474.403	0
RS_4.bin.47	d__Bacteria;p__Proteobacteria;c__Gammaproteobacteria;o__Arenicellales;f__BMS3Bbin11;g__;s__	0	0	0	0	0	0	0	0	0	680.132	23.2481	241.785	1139.57	39.3321	140.697	0	271.572	84.1734	30.2894	318.45	0	0	0	0	0	0	57.2697	55.3489	957.353	131.352	89.3333	114.724	0	0	0	0	229.689	0	0	0	17.462	30.0139	63.2222	0	34.3242	36.1891	56.7114	0
7_SB_sbin_7_37	d__Archaea;p__Halobacteriota;c__Methanosarcinia;o__Methanotrichales;f__Methanotrichaceae;g__UBA204;s__	0	0	0	0	474.44	492.192	484.77	0	0	0	0	0	0	0	100.722	0	0	0	0	0	0	23.5685	929.94	505.734	1024.78	2606.28	0	0	0	0	0	0	0	120.013	49.7405	66.1834	0	0	47.4631	38.7398	117.103	0	0	0	0	0	0	0
SRR13892604_vb_S1C26975	d__Bacteria;p__Fermentibacterota;c__Fermentibacteria;o__Fermentibacterales;f__Fermentibacteraceae;g__Aegiribacteria;s__	0	0	0	0	0	0	0	23.2025	23.9515	0	22.318	85.3425	0	0	0	51.5969	0	821.686	79.5607	0	109.958	0	0	0	0	0	81.8648	89.2431	35.0521	105.874	19.6022	0	0	0	0	0	0	0	0	0	19.2744	0	0	368.916	232.404	485.192	352.322	0
SRR18920794_vb_S1C15355	d__Bacteria;p__Desulfobacterota_C;c__Deferrisomatia;o__Deferrisomatales;f__;g__;s__	0	0	0	0	0	0	0	0	0	0	0	0	0	0	0	0	0	0	0	0	0	0	0	0	0	0	49.7107	77.6202	50.1621	48.5082	50.9898	104.207	0	0	0	0	0	0	0	0	0	0	0	0	0	22.0233	52.7537	0
SRR18936874_ct_bin.142	d__Bacteria;p__WOR-3;c__WOR-3;o__B3-TA06;f__B3-TA06;g__B3-TA06;s__	0	0	0	0	0	0	0	0	0	0	0	0	0	108.698	234.899	0	28.7878	0	0	0	0	0	0	0	0	0	0	0	0	0	0	0	0	0	0	0	0	0	0	0	0	0	0	0	0	0	0	0
HTR11_ct_bin.159	d__Bacteria;p__Desulfobacterota;c__BSN033;o__BSN033;f__;g__;s__	0	0	0	0	0	0	0	237.167	894.867	0	140.639	110.138	0	57.0068	0	401.312	0	57.5238	0	0	74.321	0	0	0	0	0	32.7276	60.7408	39.3814	60.3644	0	0	0	0	0	0	0	0	0	16.503	31.8062	33.5338	122.484	262.098	211.464	76.6896	75.0704	0
SRR13892606_me2_bin.75	d__Bacteria;p__DQWO01;c__DQWO01;o__DQWO01;f__JAADEO01;g__JAADEO01;s__	0	0	0	0	0	0	0	0	0	0	0	0	0	0	38.4486	0	0	0	0	0	0	0	0	0	0	0	0	0	0	28.9699	42.5117	68.5681	21337.4	0	0	0	292.417	0	0	0	0	0	0	0	0	0	43.0778	1805.78
SRR13892605_me2_bin.152	d__Bacteria;p__Verrucomicrobiota;c__Kiritimatiellae;o__Kiritimatiellales;f__Pontiellaceae;g__Pontiella;s__	0	0	0	0	0	0	0	0	37.4183	191.55	0	0	325.201	0	92.5184	0	48.2648	64.272	129.485	0	100.995	0	0	0	0	0	94.5099	91.6424	104.343	158.767	159.707	411.266	2843.52	0	0	0	1938.46	0	0	0	45.0355	0	0	69.8789	68.5473	62.8009	599.353	480.386
S2_bin6	d__Bacteria;p__Campylobacterota;c__Campylobacteria;o__Campylobacterales;f__Sulfurimonadaceae;g__QNZR01;s__	0	0	0	0	0	0	0	155.664	272.609	341.62	74.4901	177.096	524.533	71.9075	152.369	28.9654	186.788	389.547	18.7132	301.011	1535.61	0	0	0	0	0	80.855	27.6058	55.3075	84.3959	232.71	630.356	466.996	0	0	0	177.629	0	0	0	0	0	13.2274	21.502	17.3982	47.7875	114.78	0
RS_17.bin.19	d__Bacteria;p__Armatimonadota;c__UBA5377;o__UBA5377;f__JAAYIR01;g__;s__	0	0	0	0	0	0	0	64.5513	712.958	263.542	245.874	732.97	362.595	123.447	18.4262	166.421	36.0089	224.137	13.9232	0	310.652	53.085	1112.33	1362.73	768.61	730.846	18.4887	55.161	103.902	144.23	23.416	0	0	211.705	284.269	327.536	0	160.038	349.572	151.378	132.16	130.716	213.518	349.265	330.903	56.2186	188.736	0
SRR13892596_ct_bin.43	d__Bacteria;p__DQWO01;c__DQWO01;o__DQWO01;f__DQWO01;g__DQWO01;s__	0	0	0	0	0	0	0	0	0	0	0	0	0	0	0	0	0	0	0	0	0	0	0	0	0	0	0	0	0	0	0	0	692.3	0	0	37.0039	0	227.698	38.3509	0	0	43.0987	0	0	0	0	0	0
RS_17.bin.41	d__Archaea;p__Thermoplasmatota;c__E2;o__DHVEG-1;f__DHVEG-1;g__;s__	0	0	0	0	428.828	301.944	365.57	166.669	194.58	125.969	121.952	280.661	0	354.411	297.766	81.3188	266.477	58.216	0	0	0	0	226.791	136.83	145.757	0	58.5304	69.9169	0	47.4102	0	0	0	1839.77	738.991	1082.39	0	272.424	651.86	434.766	578.24	502.29	381.199	85.6516	79.0756	118.416	53.8489	0
ERR3365595_ma2_bin.9	d__Archaea;p__Halobacteriota;c__Methanosarcinia;o__Methanosarcinales;f__ANME-2c;g__UBA203;s__	0	14303.7	18714.5	16516.5	13898.8	16444.6	14664.6	551.9	0	368.072	0	116.123	0	814.539	1982.91	39.3236	997.019	441.562	203.336	0	0	0	0	0	0	0	737.825	214.643	620.661	1084.72	485.286	295.082	0	68.8414	70.2227	74.9727	0	16.9441	84.0645	63.3616	896.23	1662.23	891.156	37.8825	31.3572	88.2494	166.632	0
HTR5_vb_S1C42885	d__Bacteria;p__Acidobacteriota;c__Aminicenantia;o__Aminicenantales;f__Aminicenantaceae;g__WTAW01;s__	0	0	0	0	0	0	0	63.7943	128.492	390.17	47.7709	175.667	83.3466	228.334	1125.47	67.4872	1073.15	112.257	0	0	184.283	0	0	0	0	0	0	0	0	0	0	0	0	0	0	0	0	0	0	0	10.5886	0	41.7578	72.6353	61.3523	21.3318	34.9228	0
2_HM_sbin_25_3	d__Bacteria;p__Proteobacteria;c__Gammaproteobacteria;o__Methylococcales;f__Methylomonadaceae;g__WTBX01;s__	0	0	0	0	0	0	0	0	0	0	0	0	0	0	0	0	0	0	0	0	0	0	0	0	0	0	0	0	0	0	0	0	0	0	13.7601	0	753.705	0	0	0	0	0	0	0	0	0	0	0
RS_3.bin.40	d__Bacteria;p__Proteobacteria;c__Gammaproteobacteria;o__UBA4486;f__UBA4486;g__SMWN01;s__	0	0	0	0	0	0	0	14.4919	28.0937	292.608	96.0512	128.043	320.347	0	0	17.0604	0	37.2867	157.731	3554.85	0	0	0	0	0	0	221.416	406.556	1622.72	878.107	1095.93	1283.8	0	0	0	0	0	0	0	0	0	0	0	105.537	39.7974	126.059	127.613	0
S1_bin7	d__Bacteria;p__Acidobacteriota;c__UBA6911;o__RPQK01;f__RPQK01;g__;s__	0	0	0	0	0	0	0	40.7143	67.713	564.278	97.4219	1153.64	1511.35	0	0	31.1928	0	374.131	261.312	12078.5	0	0	0	0	0	0	127.306	376.772	474.834	417.634	568.24	1097.04	0	0	0	0	0	0	0	0	0	0	0	65.4752	0	109.115	202.568	0
HTR10_me2_bin.13	d__Bacteria;p__Elusimicrobiota;c__Elusimicrobia;o__Elusimicrobiales;f__UBA9959;g__;s__	0	0	0	0	0	0	0	837.874	0	0	0	0	0	0	0	30.7816	48.6421	256.781	137.396	0	0	0	0	0	0	0	153.654	421.137	160.265	118.137	73.1286	44.1215	0	0	17.1605	8.26772	0	0	0	0	0	0	0	154.761	125.549	256.321	134.942	0
2_HM_sbin_21_8	d__Bacteria;p__Desulfobacterota;c__Desulfobacteria;o__Desulfobacterales;f__;g__;s__	0	0	1692.79	1471.94	1401.85	1187.17	1306.69	718.43	284.724	1667	774.41	531.998	725.16	1861.52	2474.91	754.042	1434.45	1433.27	2093.33	0	2823.79	186.55	353.313	1019.2	2175.98	716.657	1721.04	1395.76	1432.15	1311.32	971.765	892.887	73.8647	139.479	143.104	155.004	0	113.951	172.448	214.816	295.507	240.184	469.014	540.252	709.782	1149.29	1618.18	0
2_HM_cbin_26	d__Bacteria;p__Proteobacteria;c__Gammaproteobacteria;o__Methylococcales;f__Methylomonadaceae;g__Methyloprofundus;s__	0	0	0	0	0	0	0	0	0	0	0	0	117.452	0	0	0	0	0	0	0	0	0	0	0	0	0	27.3259	0	87.6966	44.8979	64.8013	88.0864	0	0	0	0	881.525	0	0	0	0	0	0	0	0	0	0	0
8_GM_sbin_oily_2	d__Bacteria;p__Desulfobacterota;c__Desulfobacteria;o__Desulfatiglandales;f__Desulfatiglandaceae;g__;s__	0	12605.3	8297.07	6334.68	5912.6	5020.13	5455.1	0	0	269.758	0	100.019	158.636	218.746	215.289	0	109.252	108.931	133.088	0	0	0	0	0	0	0	111.775	76.4852	105.877	150.877	105.211	93.2488	0	0	0	0	0	0	0	0	0	0	0	0	0	74.689	74.8236	0
SRR13892591_me2_bin.56	d__Bacteria;p__Chloroflexota;c__Anaerolineae;o__Anaerolineales;f__EnvOPS12;g__NIOZ-UU36;s__	0	0	0	0	0	0	0	0	0	63.2141	0	0	94.1378	0	91.5547	0	24.9832	0	93.33	0	0	0	0	0	0	0	313.513	151.635	210.803	282.463	1682.61	2810.83	8625.01	0	0	0	387.789	0	0	0	0	0	0	26.0358	24.2248	91.3772	174.624	503.356
ERR3365595_me2_bin.22	d__Bacteria;p__Desulfobacterota_F;c__Desulfuromonadia;o__Desulfuromonadales;f__Geopsychrobacteraceae;g__Desulfuromusa;s__	0	2271.75	2109.44	1473.65	1481.02	1186.04	1393.9	0	0	0	0	0	0	0	94.6301	0	63.9609	0	0	0	0	0	0	0	0	0	0	0	0	0	0	162.052	556.467	0	0	0	0	0	0	0	25.7192	0	0	0	0	0	0	0
SRR14270297_me2_bin.62	d__Bacteria;p__Firmicutes_A;c__Clostridia_A;o__Christensenellales;f__UMGS416;g__;s__	0	0	0	0	0	0	0	0	0	0	0	0	0	0	0	0	0	0	0	0	0	0	0	0	0	0	0	0	0	0	0	0	0	0	0	0	0	0	0	0	0	0	0	0	0	0	0	0
SRR1971621_me2_bin.18	d__Bacteria;p__Caldatribacteriota;c__JS1;o__SB-45;f__34-128;g__34-128;s__	1770.29	0	0	0	646.263	391.116	558.208	101.397	447.886	89.6431	397.67	1080.36	40.6644	1606.13	72.4684	487.371	60.2689	83.3917	0	0	5957.21	16781.2	25815	26091.2	18078.3	24750	89.7104	64.7045	83.6936	86.9146	72.9466	0	0	1935.23	1702.14	2178.88	0	1389.56	967.494	887.588	1928.4	2239.82	940.738	249.41	203.025	79.7555	102.237	0
HTR10_me2_bin.29	d__Bacteria;p__Caldatribacteriota;c__JS1;o__SB-45;f__34-128;g__34-128;s__	827.189	0	0	0	242.315	142.61	203.544	1520.52	9337.51	212.561	8047.57	2135.02	407.532	3944.94	58.492	8633.74	54.9897	1696.54	159.804	0	3120.44	1516.52	2423.79	2515.04	4615.65	3130.29	250.085	458.036	346.854	189.16	64.9235	0	0	1223.24	1092.67	1479.27	0	1097.01	814.238	748.626	1569.26	1835.4	4014.48	5346.27	4244.09	955.924	1576.16	0
3_PE_sbin_5_1	d__Bacteria;p__Actinobacteriota;c__UBA1414;o__UBA1414;f__UBA1414;g__20-14-0-20-35-9;s__20-14-0-20-35-9 sp004376325	0	0	0	0	0	0	0	0	87.2422	0	0	95.6131	0	0	0	0	0	0	0	0	0	162.808	245.524	296.099	529.209	288.799	0	0	0	0	0	0	0	73.691	109.864	109.413	0	75.547	60.7301	61.8009	65.54	91.344	49.7032	0	0	0	0	0
7_SB_cbin_43	d__Bacteria;p__Armatimonadota;c__UBA5377;o__UBA5377;f__JAAYIR01;g__;s__	0	0	0	0	0	0	0	0	120.469	42.495	45.8431	138.213	0	25.7364	0	34.5289	0	37.4893	0	0	50.4751	51.7648	525.783	221.688	273.796	275.947	0	0	0	0	0	0	0	79.9515	48.2978	34.0038	0	13.8014	39.3445	23.8033	26.8286	21.2426	33.5713	58.3554	41.6318	0	0	0
SRR13892600_me2_bin.120	d__Bacteria;p__Desulfobacterota;c__Dissulfuribacteria;o__Dissulfuribacterales;f__UBA3076;g__UBA3076;s__	0	15258.7	13883.4	14355.7	12947.5	14678.8	13552.6	83.6325	44.7769	5276.09	166.797	344.135	110.195	5595.5	4245.34	56.3176	3281.83	103.239	86.9631	0	0	0	0	0	0	0	99.8677	70.7443	100.639	158.814	74.8627	71.0152	28.633	85.9327	243.68	226.672	0	92.3213	521.654	262.112	2782.44	11449.3	2487.73	34.942	0	45.4331	48.6404	0
SRR13892601_ct_bin.246	d__Bacteria;p__Omnitrophota;c__4484-213;o__4484-213;f__4484-213;g__;s__	0	0	0	0	0	0	0	0	0	0	0	0	0	54.328	0	0	0	0	0	0	0	0	0	0	0	0	0	0	0	0	0	0	0	0	0	0	0	0	0	0	44.6486	40.4295	607.161	0	0	0	0	0
Co_bin2	d__Bacteria;p__Proteobacteria;c__Alphaproteobacteria;o__Rhizobiales;f__Methyloligellaceae;g__Methyloceanibacter;s__	0	0	0	0	67.0675	74.9829	77.6385	206.038	557.453	597.035	400.861	432.724	1358.12	37.5669	0	195.885	23.0603	278.615	89.0999	788.933	51.921	50.0513	1448.24	152.008	104.985	771.6	97.4172	111.481	101.696	202.355	66.4615	175.696	0	0	19.4668	8.21432	77.5024	14.1072	16.661	15.8197	27.7034	33.82	53.8878	115.812	93.9863	138.457	200.538	0
SRR13892601_vb_S1C2622	d__Bacteria;p__Desulfobacterota_F;c__GWC2-55-46;o__GWC2-55-46;f__;g__;s__	0	0	0	0	0	0	0	0	0	0	0	0	0	0	0	0	0	0	0	0	0	0	0	0	0	0	0	0	0	0	0	0	0	0	9.57595	0	0	0	0	0	16.4013	0	549.806	0	0	0	0	0
HTR3_me2_bin.17	d__Bacteria;p__Desulfobacterota;c__Desulfobacteria;o__Desulfobacterales;f__B30-G6;g__B30-G6;s__B30-G6 sp003647375	0	0	0	0	0	146.321	144.883	107.13	104.376	2456.75	223.416	380.35	4173.7	187.309	328.392	100.829	327.793	321.929	351.46	0	102.509	0	0	0	0	0	222.065	211.164	343.505	471.898	537.217	566.701	76.9436	0	10.3757	10.4876	151.53	0	0	0	0	0	48.8311	163.776	149.77	199.979	254.636	0
HTR10_me2_bin.55	d__Archaea;p__Halobacteriota;c__Methanosarcinia;o__Methanosarcinales;f__HR1;g__QBUR01;s__	0	0	0	0	0	0	0	1442.78	0	788.548	53.2597	55.1615	0	654.781	761.279	211.467	699.243	515.835	575.878	0	0	0	0	0	0	0	740.162	611.741	494.899	499.667	532.395	339.515	0	24.5774	34.1589	18.4632	0	0	44.4325	76.1881	226.413	197.446	339.937	390.571	430.899	594.988	441.052	0
SRR13892586_vb_S1C7411	d__Bacteria;p__Campylobacterota;c__Campylobacteria;o__Campylobacterales;f__Arcobacteraceae;g__CAIJNA01;s__	0	0	0	0	0	0	0	0	0	0	0	0	0	0	38.9985	0	29.6818	0	38.5711	0	0	0	0	0	0	0	86.1686	857.438	175.834	945.502	169.445	241.911	418.697	0	0	0	324.628	0	0	0	0	0	0	18.4636	0	19.4397	59.0577	401.243
RS_16.bin.38	d__Archaea;p__Asgardarchaeota;c__Lokiarchaeia;o__CR-4;f__SOKP01;g__SOKP01;s__	0	0	0	0	0	0	0	151.641	353.449	40.3126	3634.93	219.47	44.3581	516.881	0	2329.66	0	25.8883	0	0	0	0	0	0	0	0	90.8768	160.061	41.9131	57.9436	0	0	0	81.6674	172.801	59.337	0	515.682	245.925	729.127	141.301	403.152	460.702	500.476	535.339	237.774	212.573	0
S1_bin3	d__Bacteria;p__Proteobacteria;c__Gammaproteobacteria;o__SZUA-229;f__SZUA-229;g__JABDQW01;s__	0	0	0	0	0	0	0	0	0	224.438	0	752.022	179.087	110.604	0	0	0	30.5872	0	19379.9	72.6293	0	0	0	0	0	0	38.3214	96.3638	58.5078	0	0	0	0	0	0	0	0	0	0	0	0	0	0	0	0	0	0
2_HM_cbin_4	d__Bacteria;p__Desulfobacterota;c__Desulfobulbia;o__Desulfobulbales;f__Desulfocapsaceae;g__UBA2775;s__	0	0	0	0	280.105	266.087	261.875	0	0	315.005	0	65.0395	3663.4	89.4295	867.963	0	542.844	0	71.1576	0	0	0	0	0	0	0	40.2577	0	0	59.5926	132.808	269.915	2074.28	0	0	0	4255.34	0	0	0	0	0	0	0	0	0	48.1966	274.517
4_MS_sbin_2	d__Bacteria;p__Chloroflexota;c__Anaerolineae;o__Promineofilales;f__UBA4811;g__GLR113;s__	0	0	0	0	0	0	0	0	0	0	0	0	0	0	0	0	0	0	0	0	0	0	0	0	0	0	0	0	0	0	0	0	0	0	0	0	0	0	0	0	0	0	0	0	0	0	0	0
HTR9_me2_bin.18	d__Bacteria;p__Chloroflexota;c__Anaerolineae;o__Anaerolineales;f__E44-bin32;g__E44-bin32;s__	0	0	0	0	0	0	0	560.905	677.67	574.567	271.808	317.93	1488.36	273.048	276.113	317.524	266.004	1914.55	588.144	0	63.0424	0	0	34.8192	37.7681	0	241.199	247.41	216.715	283.991	99.6166	128.272	0	0	8.63118	7.56422	0	0	0	0	39.8468	72.845	121.777	409.333	319.829	349.962	306.196	0
RS_11.bin.7	d__Archaea;p__Asgardarchaeota;c__Lokiarchaeia;o__CR-4;f__SOKP01;g__SOKP01;s__	0	0	0	0	0	0	0	109.852	182.624	35.5439	117.868	667.251	0	546.636	0	122.047	0	0	0	0	0	0	0	0	0	0	0	0	0	0	0	0	0	23.6087	60.8708	29.3964	0	65.3374	104.257	288.033	380.575	615.728	935.514	64.8807	69.2533	0	0	0
6_MG_cbin_14	d__Archaea;p__Thermoproteota;c__Bathyarchaeia;o__B26-1;f__SOJC01;g__;s__	0	0	0	0	0	0	0	216.022	254.662	0	67.7128	191.907	0	80.5044	0	60.4875	0	31.5145	0	0	0	0	0	0	0	0	43.6517	73.916	38.3021	23.0598	0	0	0	22.6637	46.3018	19.1956	0	30.5557	135.701	207.517	180.109	89.4511	50.5465	130.763	98.6035	52.9387	34.1481	0
RS_7.bin.12	d__Bacteria;p__Spirochaetota;c__Spirochaetia;o__B11-G9;f__B11-G9;g__;s__	0	0	0	0	0	0	0	0	0	0	0	0	0	0	35.6777	0	18.9663	152.979	225.06	0	42.5243	0	0	0	0	0	193.384	229.779	131.777	98.7449	202.64	313.925	226.278	0	0	0	123.442	0	0	0	31.9362	9.85936	15.1728	102.219	95.192	173.817	1042.07	0
SRR13892589_me2_bin.125	d__Bacteria;p__Desulfobacterota;c__Desulfobacteria;o__Desulfobacterales;f__ETH-SRB1;g__B13-G4;s__	0	0	0	0	522.501	442.74	459.67	893.906	33.1201	271.807	210.858	78.7822	208.426	1096.91	679.958	188.541	277.544	730.209	1527.63	0	0	0	0	0	88.9498	0	7259.06	1749.59	2875.37	2758.52	5578.63	3115.38	81.9184	131.877	146.276	162.463	0	76.6542	141.643	186.406	432.071	326.34	487.095	538.726	736.213	1761.18	1430.21	0
7_SB_cbin_287	d__Bacteria;p__UBP14;c__UBA6098;o__UBA6098;f__B30-G16;g__;s__	0	0	0	0	0	0	0	0	0	0	0	0	0	0	0	0	0	0	0	0	0	189.079	281.911	496.303	462.03	131.759	0	0	0	0	0	0	0	0	0	0	0	0	0	0	0	0	0	0	0	0	0	0
SRR13892599_ct_bin.78	d__Bacteria;p__Proteobacteria;c__Gammaproteobacteria;o__Thiohalomonadales;f__Thiohalomonadaceae;g__;s__	0	0	0	0	0	0	0	0	0	202.302	36.0452	0	140.539	0	0	0	0	49.5166	0	0	0	0	0	0	0	0	49.1713	60.1322	57.9853	0	29.829	0	0	0	37.4761	10.5104	0	0	0	0	259.788	53.6479	53.5408	33.8393	74.2362	58.7132	69.9373	0
SRR13892601_me2_bin.95	d__Bacteria;p__Chloroflexota;c__Dehalococcoidia;o__Dehalococcoidales;f__RBG-16-60-22;g__;s__	0	0	0	0	0	0	0	220.328	619.018	97.2772	489.579	81.0431	0	44.5822	0	664.01	24.4489	99.4455	0	0	0	0	0	0	55.7367	52.7789	36.7146	77.4023	0	0	0	0	0	49.7352	209.966	59.7258	0	87.0626	90.1923	128.591	37.6263	82.6724	726.703	251.662	225.981	84.2614	80.042	0
HTR5_me2_bin.79	d__Bacteria;p__Actinobacteriota;c__Acidimicrobiia;o__UBA5794;f__UBA5794;g__;s__	0	0	0	0	0	0	40.6912	0	0	204.549	0	94.4723	1933	45.5106	942.476	0	140.143	38.429	0	0	0	0	0	0	0	0	0	0	33.7129	49.9695	36.0186	96.9223	318.708	0	0	0	238.092	0	0	0	0	0	0	0	0	0	0	59.2361
8_GM_cbin_9	d__Bacteria;p__Campylobacterota;c__Campylobacteria;o__Campylobacterales;f__Sulfurimonadaceae;g__4484-230;s__	0	0	0	881.902	808.957	872.53	806.404	0	0	0	0	0	126.699	0	112.966	0	70.9997	0	0	0	0	0	0	0	0	0	0	0	0	0	0	240.349	277.14	0	0	0	0	0	0	0	0	0	0	0	0	0	0	0
SRR18920791_ct_bin.47	d__Bacteria;p__Bacteroidota;c__Bacteroidia;o__Flavobacteriales;f__Flavobacteriaceae;g__QNYL01;s__	0	0	0	0	0	0	39.738	0	0	52.2285	0	0	311.852	33.0689	186.045	0	78.6499	0	0	0	114.751	0	0	0	0	0	56.0981	33.7276	56.1029	167.351	1300.22	1357.3	423.222	0	0	0	354.768	0	0	0	25.7042	0	33.014	34.2738	25.3427	39.3727	348.443	98.2581
SRR13892591_vb_S1C7169	d__Bacteria;p__Firmicutes_A;c__Clostridia;o__DUPQ01;f__DUPQ01;g__;s__	0	0	0	0	0	0	0	0	0	0	0	0	0	0	0	0	0	0	0	0	0	0	0	0	0	0	0	0	0	0	30.8707	48.5291	2866.94	0	0	0	102.075	0	0	0	7.11026	0	0	0	0	0	0	116.056
SRR18920794_me2_bin.44	d__Bacteria;p__Verrucomicrobiota;c__Lentisphaeria;o__Victivallales;f__;g__;s__	0	0	0	0	0	0	0	0	0	0	0	0	0	0	0	0	0	0	0	0	0	0	0	0	0	0	0	0	0	0	0	0	0	0	0	0	0	0	0	0	0	0	0	0	0	0	0	0
SRR13892604_me2_bin.201	d__Archaea;p__Thermoplasmatota;c__Thermoplasmata;o__SG8-5;f__SG8-5;g__;s__	0	0	0	0	0	0	0	0	0	0	35.3955	0	58.2416	0	28.3896	0	32.3023	51.5572	62.6084	0	0	0	0	0	0	0	90.1469	118.777	93.9551	95.4735	77.4596	77.2503	107.223	0	13.743	0	0	0	0	0	19.5393	0	0	97.2322	410.158	944.869	91.6251	0
2_HM_sbin_20_3	d__Bacteria;p__Chloroflexota;c__Anaerolineae;o__UBA7937;f__UBA7937;g__UBA7937;s__UBA7937 sp003453555	0	0	0	0	0	0	0	0	0	0	0	0	0	0	0	34.6662	0	0	0	0	0	0	0	0	0	0	0	0	0	0	0	0	0	0	0	0	0	0	0	0	0	0	0	0	0	0	0	0
SRR13892600_me2_bin.7	d__Bacteria;p__Bipolaricaulota;c__Bipolaricaulia;o__UBA7950;f__UBA9294;g__UBA9294;s__	0	0	0	0	0	0	0	0	0	0	0	0	0	0	0	0	0	0	0	0	0	0	0	0	0	0	0	0	0	0	0	0	0	1594.91	2729.17	1648.24	0	1248.92	752.165	229.242	784.907	2291.33	53.3137	0	0	0	0	0
SRR18920794_vb_S1C17040	d__Bacteria;p__Proteobacteria;c__Gammaproteobacteria;o__Pseudomonadales;f__Halieaceae;g__Halioglobus;s__Halioglobus sp003646415	0	0	0	0	0	0	31.9673	0	0	909.601	34.8353	189.904	564.8	19.4531	92.986	0	94.4024	39.8789	45.1044	912.186	0	0	0	0	0	0	43.7161	41.8189	241.167	135.437	81.8695	139.453	86.0286	0	0	0	1254.35	0	0	0	0	0	0	0	0	18.4133	22.8006	0
SRR13892588_vb_S1C25721	d__Bacteria;p__Proteobacteria;c__Alphaproteobacteria;o__Rhodospirillales;f__Magnetovibrionaceae;g__;s__	0	0	0	0	0	0	0	0	0	0	0	0	0	0	0	0	0	0	25.0113	0	0	0	0	0	0	0	50.8353	194.945	561.58	1373.28	0	0	0	0	0	0	0	0	0	0	0	0	0	48.7717	112.673	73.3447	54.2719	0
4_MS_sbin_8	d__Archaea;p__Thermoplasmatota;c__E2;o__DHVEG-1;f__DHVEG-1;g__;s__	0	0	0	0	302.87	240.096	257.967	1102.21	1058.36	424.209	373.368	449.481	54.6444	1651.73	1181.35	178.753	663.82	321.782	315.068	0	134.852	92.4648	412.298	222.271	468.517	284.897	506.152	359.251	271.364	316.219	351.88	0	0	1042.49	578.288	647.585	0	146.275	456.557	295.585	954.257	939.212	927.598	300.876	297.488	537.511	318.273	0
SRR13892586_me2_bin.84	d__Archaea;p__Thermoplasmatota;c__Thermoplasmata;o__SG8-5;f__SG8-5;g__;s__	0	0	0	0	0	0	0	0	0	40.8974	29.7099	0	106.053	0	14.6977	0	17.6689	45.0933	115.097	0	0	0	0	0	0	0	184.727	1202.04	1121.35	910.347	423.732	260.812	0	0	11.565	0	0	0	0	0	0	0	0	512.077	167.804	221.763	184.023	0
SRR13892592_ct_bin.126	d__Bacteria;p__WOR-3;c__UBA3073;o__;f__;g__;s__	0	0	0	0	0	0	0	0	0	0	0	0	0	0	0	0	0	0	0	0	0	0	0	0	0	0	0	0	0	0	0	0	0	484.642	173.505	394.709	0	46.2212	76.433	43.1793	36.124	0	0	0	0	0	0	0
SRR14270297_me2_bin.2	d__Bacteria;p__Bacteroidota;c__Bacteroidia;o__Flavobacteriales;f__Flavobacteriaceae;g__QNYL01;s__	0	0	0	0	0	0	0	0	0	0	0	0	101.173	0	63.6873	0	0	0	0	0	0	0	0	0	0	0	0	0	0	0	96.929	83.0406	754.986	0	0	0	564.963	0	0	0	0	0	0	0	0	0	0	157.837
E29_bin47	d__Bacteria;p__Acidobacteriota;c__Aminicenantia;o__Aminicenantales;f__Aminicenantaceae;g__SOIV01;s__SOIV01 sp004377005	0	0	0	0	0	0	0	1788.15	4674.02	147.435	3257.29	799.801	306.498	573.399	0	5502.63	0	576.452	63.2041	0	79.5184	51.4383	58.9377	0	89.283	0	382.238	772.879	299.163	271.432	34.4332	16.0378	0	197.017	557.845	221.892	0	185.395	352.299	446.004	388.491	522.457	2082.13	2875.22	2596.44	1091.36	1043.56	0
RS_8.bin.62	d__Bacteria;p__Omnitrophota;c__Koll11;o__B26-G9;f__;g__;s__	0	0	0	0	0	0	0	15.7404	0	0	70.3872	0	0	32.5215	25.8341	0	33.4336	39.2733	391.466	0	0	0	0	30.8575	0	0	2791.93	5553.56	4034.94	3010.33	2156.63	2169.5	0	0	0	0	0	0	0	0	15.0633	0	37.1773	2655.23	2041.81	2808.08	5048.04	0
6_MG_cbin_26	d__Bacteria;p__WOR-3;c__E44-bin80;o__E44-bin80;f__E44-bin80;g__SOIS01;s__SOIS01 sp004375965	0	0	0	0	0	0	0	14.5075	35.0068	45.1972	0	500.09	0	34.435	0	0	0	0	0	0	0	0	0	0	0	0	0	0	0	0	0	0	0	247.357	138.684	167.485	0	125.098	392.518	545.756	419.732	660.842	563.802	0	0	0	0	0
7_SB_sbin_2_26	d__Bacteria;p__Chloroflexota;c__Anaerolineae;o__B4-G1;f__SLSP01;g__;s__	0	0	0	0	66.6894	77.5253	80.3795	44.652	208.873	218.098	82.6823	142.706	198.817	165.387	64.8475	127.594	81.9829	411.53	28.7511	0	1259.39	0	50.0129	66.2565	44.1919	70.6061	33.7689	24.8621	70.2468	82.4473	59.851	52.4006	121.439	16.8746	37.3078	17.1393	0	30.9547	0	0	69.2661	36.1441	120.042	71.6025	47.5459	28.5059	71.4064	0
RS_13.bin.15	d__Bacteria;p__Zixibacteria;c__MSB-5A5;o__GN15;f__FEB-12;g__;s__	0	0	0	0	0	0	0	0	0	0	0	0	0	139.575	0	0	0	0	0	0	0	0	0	0	0	0	0	0	0	0	0	0	0	0	9.62923	8.96255	0	0	0	0	321.388	124.873	23.8957	0	0	0	0	0
2_HM_cbin_2	d__Bacteria;p__Firmicutes_B;c__Desulfotomaculia;o__Desulfotomaculales;f__Pelotomaculaceae;g__UBA3102;s__UBA3102 sp002365865	0	0	0	0	0	0	0	0	0	0	0	0	0	0	0	0	0	0	0	0	0	0	0	0	0	0	0	0	0	0	0	0	0	0	0	0	0	0	0	0	0	0	0	0	0	0	0	0
RS_9.bin.64	d__Bacteria;p__Planctomycetota;c__Phycisphaerae;o__Sedimentisphaerales;f__SG8-4;g__B140-G9;s__	0	0	0	0	0	0	0	0	0	0	61.3946	0	83.8905	0	0	0	0	0	54.5159	0	0	0	0	0	0	0	249.43	416.532	204.837	266.36	146.299	182.136	0	0	0	0	0	0	0	0	0	0	0	1070.43	1156.34	413.11	357.044	0
RS_14.bin.11	d__Archaea;p__Thermoproteota;c__Bathyarchaeia;o__B26-1;f__SOJC01;g__;s__	0	0	0	0	0	0	0	0	159.348	0	0	327.884	0	0	0	29.8863	0	0	0	0	0	0	0	0	0	0	0	0	0	0	0	0	0	16.523	26.8838	13.759	0	18.7425	145.603	2409.85	183.985	159.053	17.1165	0	0	0	0	0
ERR3365595_me2_bin.46	d__Bacteria;p__Desulfobacterota;c__Desulfobacteria;o__Desulfobacterales;f__BuS5;g__;s__	0	3907.7	2919.45	2591.96	2505.66	1967.02	2236.73	0	0	0	0	0	0	0	0	0	0	0	0	0	0	0	0	0	0	0	0	0	0	0	0	0	0	0	0	0	0	0	0	0	0	0	0	0	0	0	0	0
2_HM_sbin_25_9	d__Bacteria;p__Proteobacteria;c__Gammaproteobacteria;o__Nitrosococcales;f__Methylophagaceae;g__GCA-002733105;s__	0	0	0	0	0	0	0	0	0	0	0	0	0	0	0	0	0	0	0	0	0	0	0	0	0	0	26.2978	53.9219	160.703	45.649	0	0	173.6	0	0	0	1585.56	0	0	0	0	0	0	33.959	30.0727	26.5992	41.1987	251.255
SRR13892590_me2_bin.160	d__Bacteria;p__Proteobacteria;c__Gammaproteobacteria;o__SZUA-229;f__SZUA-229;g__GCA-2746365;s__	0	4062.17	1721.01	862.74	1068	938.084	987.103	106.817	56.2614	2745.12	80.1699	219.669	5821.22	586.569	5809.61	24.3081	4063.06	109.33	359.8	0	62.5532	0	0	0	0	0	449.422	196.392	398.743	666.008	1754.85	3371.53	107.524	0	60.8521	42.7308	840.41	0	0	19.9658	22.4351	10.2074	105.839	43.9307	56.0883	125.791	580.658	0
SRR13892588_me2_bin.14	d__Bacteria;p__DQWO01;c__DQWO01;o__DQWO01;f__JAADEO01;g__JAADEO01;s__	0	0	0	0	115.012	121.719	122.135	0	0	0	0	0	183.786	0	90.0924	0	51.1196	0	125.629	0	0	0	0	0	0	0	328.95	605.213	509.226	644.886	403.351	457.301	354.386	0	0	0	0	0	0	0	45.1553	0	40.4508	580.396	390.418	470.909	623.959	0
HTR12_stLFR_bin.16	d__Archaea;p__Asgardarchaeota;c__Heimdallarchaeia;o__UBA460;f__UBA460;g__UBA460;s__	0	0	0	0	0	0	0	46.6833	47.004	77.7049	0	0	0	62.5184	290.738	0	509.108	0	0	0	0	0	0	0	0	0	0	0	0	0	0	0	0	0	0	0	0	0	0	0	0	0	44.5711	0	0	0	0	0
RS_9.bin.5	d__Bacteria;p__Nitrospirota;c__Thermodesulfovibrionia;o__Thermodesulfovibrionales;f__JdFR-88;g__;s__	0	0	0	0	0	0	0	0	0	134.016	44.0389	34.1011	144.922	0	0	0	0	30.3148	23.1422	0	0	0	0	0	0	0	102.564	458.959	130.858	125.175	30.5275	25.9876	0	0	0	0	0	0	0	0	0	0	0	210.029	1047.23	263.118	594.844	0
SRR14270297_ct_bin.134	d__Bacteria;p__Campylobacterota;c__Campylobacteria;o__Campylobacterales;f__Sulfurovaceae;g__JAAXPZ01;s__	0	0	0	0	0	0	0	0	0	0	0	0	0	0	85.1702	0	0	0	0	0	0	0	0	0	0	0	0	0	0	0	0	0	345.761	0	0	0	0	0	0	0	0	0	0	0	0	0	0	0
S4_bin32	d__Archaea;p__Halobacteriota;c__Methanosarcinia;o__Methanosarcinales;f__HR1;g__UBA7939;s__UBA7939 sp009649835	0	0	0	0	0	0	0	5014.19	40.2899	266.788	257.188	170.474	88.6404	1665.41	229.506	372.997	270.702	5007.32	6605.23	0	71.4874	41.5496	2801.03	964.72	71.3852	128.092	9169.62	4612.98	4014.9	4820.59	7818.51	3959.49	0	54.5175	118.47	70.3973	0	77.4366	211.94	487.878	717.267	597.233	2601.38	2217.8	2815.42	6133.13	4824.15	0
2_HM_cbin_36	d__Archaea;p__Halobacteriota;c__Methanosarcinia;o__Methanosarcinales;f__Methanosarcinaceae;g__;s__	0	0	0	0	0	0	0	0	0	0	0	0	0	108.378	0	0	0	0	250.701	0	0	0	0	0	0	0	394.99	439.115	381.892	454.331	414.483	251.165	0	49.3701	109.815	106.331	0	0	48.5217	62.2485	116.848	99.1145	89.0641	208.014	214.678	163.825	150.31	0
SRR13892605_me2_bin.119	d__Archaea;p__Thermoplasmatota;c__Thermoplasmata;o__RBG-16-68-12;f__SOIM01;g__;s__	0	0	0	0	0	0	0	485.794	442.415	0	416.051	175.962	0	98.3749	0	188.922	0	176.988	0	0	0	0	0	0	0	0	271.887	760.58	117.006	80.202	14.2269	0	0	15.2291	8.41614	7.08512	0	0	43.1734	66.8899	32.2382	34.2093	86.7212	2116.1	1441.94	880.5	737.117	0
7_SB_sbin_5_41	d__Bacteria;p__CAIJMQ01;c__;o__;f__;g__;s__	0	0	0	0	147.486	96.6012	131.776	41.2949	0	0	71.9787	0	0	113.312	133.384	0	193.811	31.4813	0	0	388.212	769.091	731.273	5524.18	1373.44	833.347	0	0	0	0	0	0	42.6089	394.68	386.481	548.201	0	268.034	578.089	364.038	575.603	227.955	354.841	63.9962	61.8987	80.9889	69.2421	0
8_GM_cbin_51	d__Bacteria;p__Desulfobacterota;c__Desulfobacteria;o__Desulfobacterales;f__BuS5;g__BuS5;s__	0	34185	26879.3	28323.4	23559.7	23058.6	21841.4	0	0	0	0	0	0	206.904	206.852	0	142.36	0	87.5868	0	0	0	74.4372	196.53	203.501	178.641	181.005	108.995	142.393	176.693	128.77	96.9845	0	0	0	0	0	0	0	0	116.946	0	81.7953	38.5845	38.197	88.7344	87.4052	0
SRR13892602_me2_bin.86	d__Bacteria;p__Hydrogenedentota;c__;o__;f__;g__;s__	0	0	0	0	0	0	0	132.121	279.949	0	268.163	0	66.8861	0	0	175.698	0	100.872	0	0	0	0	0	0	0	0	98.3471	191.408	77.2726	123.499	0	0	0	0	0	0	0	0	0	0	0	0	14.418	412.162	294.901	165.03	225.271	0
SRR19020591_ct_bin.93	d__Bacteria;p__Zixibacteria;c__MSB-5A5;o__GN15;f__PGXB01;g__;s__	0	0	0	0	0	0	0	318.381	146.523	110.313	53.1361	32.5027	0	116.309	73.3316	26.7354	91.9724	55.4213	0	0	0	0	0	0	0	0	0	0	0	0	0	0	0	0	0	0	0	0	0	0	34.6955	17.7347	77.0334	0	0	0	29.5146	0
SRR13892588_me2_bin.67	d__Bacteria;p__Gemmatimonadota;c__Gemmatimonadetes;o__JACCXV01;f__;g__;s__	0	0	0	0	0	0	0	0	0	0	0	0	111.735	0	0	0	0	0	0	0	0	0	0	0	0	0	37.9768	98.0215	352.53	808.014	217.181	168.291	0	0	0	0	0	0	0	0	0	0	0	49.4249	0	28.1032	111.498	0
SRR13892594_ct_bin.61	d__Bacteria;p__Planctomycetota;c__B129-G9;o__B129-G9;f__B129-G9;g__B129-G9;s__	0	0	0	0	0	0	0	19.7581	0	0	0	35.5371	0	0	0	0	0	29.1125	0	0	0	0	0	0	0	0	0	0	0	0	0	0	0	175.061	151.144	152.848	0	0	30.1279	11.8052	13.6126	23.9447	0	21.3186	22.681	0	0	0
RS_15.bin.1	d__Archaea;p__Halobacteriota;c__Methanosarcinia;o__Methanosarcinales;f__ANME-2c;g__UBA203;s__	0	3204.21	3755.28	2682.12	2098.29	2214.76	1996.17	1417.07	0	240.085	0	79.1368	0	617.782	1064.7	38.1905	275.749	510.134	107.679	0	0	0	0	0	0	0	429.461	120.633	328.522	558.065	232.008	153.892	0	138.323	160.386	114.9	0	37.7832	651.212	240.092	1540.38	30279.7	1592.5	0	0	62.0193	95.3388	0
S2_bin10	d__Bacteria;p__Fermentibacterota;c__Fermentibacteria;o__Fermentibacterales;f__Fermentibacteraceae;g__Aegiribacteria;s__	0	0	0	0	0	0	0	21.4086	24.248	0	21.9238	78.8981	0	30.4073	0	0	0	181.05	28.6386	0	1524.83	0	0	0	0	0	0	0	0	0	0	0	0	0	0	0	0	0	0	0	69.6981	29.0978	15.1024	74.4558	55.6321	38.8007	53.0594	0
RS_17.bin.39	d__Archaea;p__Thermoplasmatota;c__E2;o__DHVEG-1;f__DHVEG-1;g__SG8-52-3;s__	0	0	0	0	0	0	0	285.478	297.186	75.4654	512.811	143.055	36.6339	367.583	0	216.273	28.2864	81.3268	0	0	0	0	0	0	0	0	137.773	228.755	37.5031	64.141	0	0	0	139.508	56.9502	689.671	0	58.1367	109.752	102.953	73.0246	63.6119	231.679	395.371	381.064	347.908	159.979	0
7_SB_cbin_216	d__Archaea;p__Asgardarchaeota;c__Heimdallarchaeia;o__UBA460;f__UBA460;g__;s__	0	0	0	0	0	0	0	54.9408	44.6742	0	96.3995	0	0	60.615	38.5544	74.4421	44.912	27.4109	0	0	75.6986	36.4356	906.596	533.891	259.856	0	21.362	31.6682	0	0	0	0	0	65.3796	69.5996	49.7259	0	44.2912	51.5521	46.8177	58.7351	69.1095	89.7059	59.3279	56.8186	41.2957	46.9782	0
E44_bin43	d__Archaea;p__Thermoproteota;c__Bathyarchaeia;o__B26-1;f__BA1;g__SOJZ01;s__SOJZ01 sp004376295	0	0	0	0	0	0	0	28.0963	245.671	0	114.418	390.086	0	33.4347	0	299.836	0	0	0	0	0	0	0	0	0	0	15.5002	25.8485	0	0	0	0	0	21.9353	74.5592	35.9624	0	41.0586	138.598	223.275	125.785	124.507	52.8214	163.728	148.685	61.8555	21.1274	0
SRR13892597_me2_bin.4	d__Bacteria;p__Desulfobacterota;c__Desulfobacteria;o__Desulfatiglandales;f__B25-G16;g__B33-G16;s__	715.098	0	0	0	0	0	0	143.453	345.483	413.998	133.333	2511.96	0	2145.66	136.609	162.471	184.018	39.8986	0	0	0	0	0	0	0	0	0	0	0	0	0	0	0	1650.54	1293.11	1331.56	0	1268.26	1827.24	1955.86	2036.22	3447.09	1993.96	49.1167	41.6387	30.7801	0	0
SRR13892585_vb_S1C53155	d__Bacteria;p__FCPU426;c__JAAXVQ01;o__JAAXVQ01;f__JAAXVQ01;g__;s__	0	0	0	0	0	0	0	0	0	0	0	0	0	57.8991	108.572	0	154.366	0	0	0	0	0	0	0	0	0	702.608	91.5377	95.206	121.486	24.133	0	0	0	0	0	0	0	0	0	55.2519	0	0	0	0	33.1912	69.666	0
HTR5_stLFR_bin.32	d__Bacteria;p__Chloroflexota;c__Anaerolineae;o__Anaerolineales;f__E44-bin32;g__E44-bin32;s__	0	0	0	0	0	0	0	193.83	179.224	893.25	92.3136	368.651	717.747	521.643	2796.52	74.1691	2239.97	483.582	130.172	0	127.463	0	0	0	58.2006	0	97.2095	94.5774	93.6861	144.774	48.1352	55.0118	23.9911	0	14.5297	17.2163	66.937	0	0	23.6817	65.6893	62.8755	109.241	112.169	91.1788	86.0874	105.268	0
SRR18936873_ct_bin.74	d__Bacteria;p__Chloroflexota;c__Anaerolineae;o__B4-G1;f__B4-G1;g__;s__	0	0	0	735.14	909.427	975.74	1060.06	67.8178	159.356	181.942	103.21	196.457	0	371.926	884.96	95.9979	560.257	58.2138	0	0	0	0	0	0	0	0	21.6698	33.4649	0	32.1059	0	0	0	160.013	44.7365	92.9357	0	21.1182	59.9433	35.8032	65.2218	72.5652	62.2971	83.0317	52.8293	43.5516	38.6538	0
RS_5.bin.52	d__Bacteria;p__Planctomycetota;c__Phycisphaerae;o__Sedimentisphaerales;f__SM23-30;g__;s__	0	0	0	0	0	55.1334	67.2467	90.8296	0	0	29.6657	0	0	157.033	74.7621	37.1803	47.6839	425.041	1353.01	0	0	0	0	0	160.79	60.3819	405.312	2569.26	271.103	196.227	280.347	352.411	0	0	0	0	0	0	0	0	19.5335	21.259	15.3323	260.037	264.909	663.581	365.469	0
SRR13892605_me2_bin.88	d__Bacteria;p__Planctomycetota;c__Phycisphaerae;o__Sedimentisphaerales;f__SM23-30;g__;s__	0	0	0	0	0	0	45.4963	37.7344	79.115	300.057	91.9483	57.1909	163.53	17.8841	0	0	28.8302	73.7428	101.16	0	0	0	0	0	0	0	63.2401	96.77	115.617	119.356	75.9337	77.6823	0	0	0	0	0	0	0	0	13.8811	0	14.7198	66.6483	59.7247	87.7115	730.866	0
Co_bin69	d__Archaea;p__Asgardarchaeota;c__Thorarchaeia;o__;f__;g__;s__	0	0	0	0	0	0	0	75.045	93.0312	181.504	60.8642	60.3123	137.869	36.5021	45.3735	38.9055	33.1358	73.78	97.4308	0	90.8644	0	130.076	225.165	904.893	540.013	71.6346	131.478	175.92	195.825	84.2179	50.2489	0	45.6923	53.3118	26.8488	0	7.57667	32.9589	54.8058	41.1748	66.289	42.0771	97.0145	97.4498	90.2921	113.595	0
SRR13892592_ma2_bin.80	d__Bacteria;p__Chloroflexota;c__Dehalococcoidia;o__GIF9;f__AB-539-J10;g__E29-bin54;s__	0	0	0	0	0	0	0	326.182	586.395	112.525	301.429	1290.67	0	283.834	91.901	460.125	95.115	122.381	0	0	346.537	74.4776	188.568	113.147	104.155	119.034	61.2573	61.5521	0	0	0	0	0	1088.61	1853.79	930.614	0	869.673	974.444	889.251	417.733	571.171	358.257	198.07	150.936	86.4811	52.4764	0
4_MS_sbin_9	d__Bacteria;p__Fermentibacterota;c__Fermentibacteria;o__Fermentibacterales;f__Fermentibacteraceae;g__Aegiribacteria;s__	0	0	0	0	0	55.8862	66.4591	0	0	0	0	0	0	40.0664	0	0	0	0	0	0	0	0	0	0	0	0	0	0	0	0	0	0	0	0	0	0	0	0	0	0	47.2031	0	24.3817	0	0	0	0	0
RS_11.bin.65	d__Bacteria;p__Chloroflexota;c__Anaerolineae;o__Anaerolineales;f__E44-bin32;g__;s__	0	0	0	0	0	0	0	326.742	1474	0	772.908	630.912	64.9064	525.52	0	1352.65	0	305.862	0	0	30.2684	0	0	0	0	0	26.7843	34.6581	16.8439	0	0	0	0	0	0	5.06565	0	0	0	9.27432	31.7801	39.2532	416.252	601.288	415.022	138.134	62.5672	0
ERR3365595_me2_bin.67	d__Bacteria;p__Acidobacteriota;c__Thermoanaerobaculia;o__Thermoanaerobaculales;f__FEB-10;g__;s__	0	1794.94	0	646.206	778.118	858.6	1013.56	54.2446	72.1751	3592.66	135.152	1344.39	3013.05	301.891	1025.46	77.9984	913.999	916.789	190.564	359.647	137.653	0	0	0	0	0	117.279	170.292	1132.73	1304.2	360.265	280.817	42.8432	0	0	5.69656	113.261	0	0	0	0	0	15.7219	182.584	224.252	122.438	478.67	0
Co_bin24	d__Bacteria;p__Firmicutes_D;c__Dethiobacteria;o__DTU022;f__DTU022;g__;s__	0	0	0	0	0	0	0	0	0	0	0	0	0	0	0	0	0	0	0	0	0	0	34.055	284.037	4047.03	674.017	0	0	0	0	0	0	0	0	0	0	0	0	0	0	0	0	0	0	0	0	0	0
SRR13892585_me2_bin.9	d__Bacteria;p__Zixibacteria;c__MSB-5A5;o__GN15;f__FEB-12;g__JAADHM01;s__	0	0	0	0	0	0	0	66.7378	88.3347	598.983	125.146	134.521	605.273	89.15	230.39	83.4082	334.384	319.014	766.418	0	0	0	0	0	0	0	547.839	515.009	625.145	551.36	378.551	663.022	0	0	0	0	0	0	0	0	0	0	23.0461	152.444	142.962	213.342	500.614	0
RS_13.bin.36	d__Bacteria;p__UBA6262;c__UBA6262;o__;f__;g__;s__	0	0	0	0	0	0	0	0	0	28.9234	0	0	0	840.772	53.6833	0	47.1473	0	0	0	0	0	0	0	0	0	95.6554	73.0366	137.49	185.782	54.401	53.7462	0	23.7923	0	0	0	0	0	14.4387	352.891	0	0	0	15.8352	38.4515	45.119	0
8_GM_sbin_oily_47	d__Archaea;p__Thermoplasmatota;c__EX4484-6;o__EX4484-6;f__EX4484-6;g__;s__	0	0	0	0	327.342	223.772	272.469	15.3878	0	38.878	0	0	0	20.4062	48.8225	0	42.5634	46.3997	45.6789	0	118.463	79.3515	0	38.2173	0	0	74.1128	87.9039	52.7713	106.804	28.2672	25.3234	0	0	0	0	0	0	0	0	21.0547	0	0	48.3034	36.1974	91.7429	260.56	0
7_SB_sbin_8_2	d__Bacteria;p__Aerophobota;c__Aerophobia;o__Aerophobales;f__AE-B3A;g__;s__	0	0	0	0	0	0	0	33.632	142.237	0	125.263	105.354	0	47.0592	0	174.177	0	0	0	0	310.868	162.681	1152.68	1239.09	880.53	1250.31	0	0	0	0	0	0	0	92.8995	190.697	135.316	0	106.199	71.5646	53.535	50.2061	60.4824	43.2919	0	0	0	0	0
S2_bin8	d__Archaea;p__Thermoproteota;c__Bathyarchaeia;o__TCS64;f__TCS64;g__RBG-16-57-9;s__	0	0	0	0	0	0	19.4015	201.034	255.81	261.573	159.706	263.741	105.413	57.4142	74.3774	74.2605	108.86	172.437	112.183	0	1903.35	0	32.1351	0	0	0	90.3304	196.813	127.04	167.175	48.3954	28.8099	0	0	0	0	0	0	0	0	11.2522	13.305	21.8818	119.714	123.845	151.671	161.748	0
SW_4.bin.39	d__Bacteria;p__Proteobacteria;c__Gammaproteobacteria;o__Thiotrichales;f__Thiotrichaceae;g__Cocleimonas;s__	0	0	0	0	0	0	0	0	0	0	0	0	0	0	0	0	0	0	0	0	0	0	0	0	0	0	0	0	0	0	0	0	3608.47	0	0	0	1315.33	0	0	0	0	0	0	0	0	0	0	14204.1
7_SB_sbin_3_1	d__Bacteria;p__Bipolaricaulota;c__Bipolaricaulia;o__UBA7950;f__UBA9294;g__;s__	0	0	0	0	714.85	652.053	703.56	22.2413	0	0	0	44.1807	0	66.3233	81.7042	0	62.205	0	0	0	37.3284	2959.97	219.918	117.818	128.401	82.6629	0	0	0	0	0	0	0	189.43	167.996	252.303	0	105.208	83.3924	45.4017	262.164	304.114	74.6994	0	0	0	0	0
SRR18936874_me2_bin.58	d__Bacteria;p__Campylobacterota;c__Campylobacteria;o__Campylobacterales;f__Sulfurimonadaceae;g__QNZR01;s__	0	0	0	0	0	0	0	0	43.2662	333.694	0	24.5592	660.749	138.842	438.683	0	707.885	31.4614	13.4207	0	0	0	0	0	0	0	103.701	21.4973	42.4146	127.373	615.544	1684.01	1235.35	0	9.27316	6.02459	653.342	0	0	0	6.95346	0	13.0513	14.5089	0	45.6022	183.406	90.5412
SRR13892599_me2_bin.137	d__Bacteria;p__Firmicutes;c__Bacilli;o__Izemoplasmatales;f__UBA5603;g__4572-104;s__	0	0	0	0	0	0	0	0	0	0	0	0	0	0	0	0	0	0	97.5686	0	0	0	0	0	0	0	138.736	82.3768	189.818	92.3178	228.643	66.6961	134.756	0	41.909	32.4188	0	12.8154	0	23.7976	610.16	141.992	48.4498	73.1096	65.3566	96.6672	146.026	0
SW_4.bin.41	d__Bacteria;p__Proteobacteria;c__Gammaproteobacteria;o__Thiotrichales;f__Thiotrichaceae;g__Cocleimonas;s__	0	0	0	0	0	0	0	0	0	0	0	0	0	0	65.6921	0	0	0	0	0	0	0	0	0	0	0	0	0	0	0	0	0	22474.3	0	0	0	19732.4	0	0	0	0	0	0	0	0	0	0	158206
7_SB_sbin_8_34	d__Bacteria;p__Chloroflexota;c__Dehalococcoidia;o__SZUA-161;f__E44-bin15;g__;s__	0	0	0	0	0	0	0	337.807	1028.23	48.8072	107.104	285.678	0	144.448	16.0907	104.412	49.6115	43.414	0	0	167.984	95.4664	5449.03	1349.87	1702.49	2980.23	0	0	0	0	0	0	0	64.9539	146.073	49.9607	0	73.3971	140.907	67.8384	80.2436	103.268	411.578	0	0	0	0	0
7_SB_sbin_6_13	d__Bacteria;p__Planctomycetota;c__Planctomycetes;o__Pirellulales;f__UBA7805;g__UBA7805;s__	0	0	0	0	0	0	0	0	104.738	47.0361	180.334	30.9848	77.0055	13.2599	0	335.914	0	30.1057	0	0	0	29.5141	143.193	386.249	1209.27	96.6813	0	0	0	0	0	0	0	0	0	0	0	0	0	0	8.35122	12.829	20.8986	19.278	0	0	0	0
RS_17.bin.45	d__Bacteria;p__Acidobacteriota;c__Aminicenantia;o__Aminicenantales;f__Aminicenantaceae;g__;s__	0	0	0	0	0	0	0	453.579	826.68	86.7669	175.165	130.337	0	371.911	47.0306	492.783	70.4421	83.6521	0	0	123.953	70.7562	41.9323	76.5295	0	93.7029	0	0	0	0	0	0	0	184.528	148.545	256.837	0	131.81	36.2128	65.3221	76.7987	38.1031	157.573	0	22.0308	20.4693	23.3648	0
RS_7.bin.67	d__Bacteria;p__Proteobacteria;c__Gammaproteobacteria;o__SZUA-21;f__SZUA-21;g__;s__	0	0	0	0	0	0	0	0	0	212.099	0	103.288	153.581	0	0	0	0	0	48.5641	0	0	0	0	0	0	0	77.7038	131.655	218.674	385.973	30.3085	33.482	0	0	0	0	0	0	0	0	0	0	68.8041	94.8882	951.651	147.435	571.664	0
8_GM_cbin_26	d__Archaea;p__Asgardarchaeota;c__Heimdallarchaeia;o__UBA460;f__UBA460;g__UBA460;s__	0	0	0	0	436.468	243.897	350.773	24.8014	0	37.1321	0	0	0	45.4451	59.5778	0	55.8344	0	43.188	0	50.4474	0	0	108.716	97.9737	0	43.548	37.3317	47.3514	37.0363	0	0	0	60.8494	50.0085	61.5273	0	0	0	0	64.4392	38.2736	61.9775	0	0	31.9121	56.5104	0
SRR18936872_me2_bin.45	d__Archaea;p__Halobacteriota;c__Methanosarcinia;o__Methanosarcinales;f__HR1;g__UBA7939;s__	0	0	0	0	0	0	0	805.692	0	498.378	41.9904	294.893	0	1911.25	605.849	67.7603	626.301	582.257	864.804	0	0	0	0	93.3018	0	0	3511.59	1310.43	1830.4	2170.32	2664.38	1667.46	0	200.748	297.053	132.265	0	63.7324	356.253	284.175	2788.85	1985.07	996.735	400.174	498.936	1145.77	956.291	0
8_GM_sbin_oily_31	d__Bacteria;p__Spirochaetota;c__Spirochaetia;o__SZUA-6;f__;g__;s__	0	0	0	0	413.869	381.502	389.559	180.963	233.389	343.149	174.919	161.308	37.7473	594.792	262.422	104.758	206.367	92.7292	0	0	210.743	18.4694	31.6348	105.961	51.9604	0	36.2628	56.947	0	17.5318	0	0	0	63.4175	66.5935	33.9411	0	54.9857	34.427	54.6238	140.86	170.043	110.578	149.986	101.41	64.9483	45.189	0
RS_11.bin.34	d__Bacteria;p__Marinisomatota;c__AB16;o__AB16;f__;g__;s__	0	0	0	0	0	0	0	0	18.631	0	0	0	0	70.7082	76.9551	0	0	0	0	0	0	0	0	50.491	0	0	19.0929	0	28.8182	23.6271	0	0	0	0	14.6184	7.43725	0	0	0	12.3629	616.694	54.2086	674.036	0	0	0	0	0
2_HM_cbin_29	d__Bacteria;p__WOR-3;c__UBA3073;o__UBA3073;f__UBA3073;g__UBA3073;s__	0	0	0	0	0	0	0	0	0	0	0	0	0	0	0	0	0	0	0	0	0	0	0	0	0	0	0	0	0	0	0	0	0	0	0	0	0	0	0	0	0	0	0	0	0	0	0	0
SRR13892596_ct_bin.34	d__Bacteria;p__AABM5-125-24;c__B3-LCP;o__B3-LCP;f__B3-LCP;g__;s__	0	0	0	0	0	0	0	0	0	0	0	0	0	0	0	0	0	0	0	0	0	0	0	0	0	0	0	0	0	0	0	0	0	0	0	0	0	197.411	0	0	0	0	0	0	0	0	0	0
7_SB_sbin_2_3	d__Bacteria;p__Chloroflexota;c__Dehalococcoidia;o__GIF9;f__AB-539-J10;g__E44-bin10;s__	0	0	0	0	0	0	0	988.97	1243.2	41.1842	326.62	2126.9	52.9717	198.85	0	464.526	0	285.232	0	0	7730.5	100.486	1785.68	909.917	689.065	533.169	108.299	330.372	68.5773	30.8694	0	0	0	985.954	3677.45	957.287	0	507.686	1263.01	1328.66	560.626	534.32	464.046	433.282	366.271	345.905	130.683	0
HTR5_me2_bin.87	d__Bacteria;p__Chloroflexota;c__Dehalococcoidia;o__SZUA-161;f__SZUA-161;g__SZUA-161;s__	0	0	0	0	0	0	0	701.297	601.324	409.075	235.169	612.212	130.929	247.51	678.072	97.3916	946.232	497.69	20.4572	0	170.74	0	34.2497	0	0	0	31.5526	46.9957	0	0	0	0	0	0	10.9945	0	0	0	0	0	16.712	14.6782	89.8037	119.844	85.2025	81.1457	66.0903	0
4_MS_sbin_15	d__Bacteria;p__WOR-3;c__WOR-3;o__B3-TA06;f__B3-TA06;g__;s__	0	0	0	0	0	0	137.255	0	0	0	0	0	0	102.751	92.1709	0	50.0075	0	0	0	0	0	0	0	0	0	0	0	0	0	0	0	0	0	0	0	0	0	0	0	57.9851	58.8049	41.8624	0	0	0	0	0
RS_2.bin.22	d__Bacteria;p__Marinisomatota;c__AB16;o__AB16;f__46-47;g__;s__	0	0	0	0	0	0	0	0	0	0	0	0	0	0	0	0	0	0	0	0	0	0	0	0	0	0	57.4988	0	0	78.2108	1825.52	3440.84	0	0	0	0	0	0	0	0	0	0	0	0	0	35.3549	99.1522	0
RS_11.bin.3	d__Bacteria;p__Chloroflexota;c__Anaerolineae;o__Promineofilales;f__UBA4811;g__GLR113;s__GLR113 sp013139935	0	0	0	0	0	0	0	130.377	362.541	57.5212	170.998	394.887	152.524	998.334	27.565	220.361	60.2859	656.777	0	0	325.99	0	0	0	0	0	27.9912	57.9162	52.3674	54.8594	0	0	0	0	0	0	0	0	0	0	18.8983	32.7837	259.157	258.991	165.017	74.7247	124.611	0
6_MG_cbin_38	d__Bacteria;p__Planctomycetota;c__Phycisphaerae;o__Sedimentisphaerales;f__SG8-4;g__B140-G9;s__	0	0	0	0	0	0	0	340.981	949.525	224.205	895.886	133.671	202.987	58.1127	0	749.994	0	214.99	131.901	0	0	0	42.1979	0	0	0	171.769	323.907	176.067	302.982	75.0052	70.0449	0	171.958	212.97	81.144	0	99.2808	106.742	68.6332	71.8436	98.2921	214.191	757.863	645.359	379.149	336.2	0
7_SB_cbin_113	d__Bacteria;p__Actinobacteriota;c__UBA1414;o__UBA1414;f__UBA1414;g__;s__	0	0	0	0	0	0	0	26.4122	120.835	243.518	63.0699	177.615	0	140.298	262.7	43.8481	244.096	0	0	0	504.5	484.423	623.887	579.402	454.179	384.142	0	0	0	0	0	0	0	341.874	217.373	341.024	0	131.121	96.4219	58.7523	112.611	128.382	72.7366	0	0	0	0	0
SRR18936874_me2_bin.60	d__Archaea;p__Halobacteriota;c__Methanosarcinia;o__Methanosarcinales;f__Methanosarcinaceae;g__Methanococcoides;s__	0	0	0	0	0	0	0	377.927	361.909	88.0489	157.456	56.8926	32.0459	0	76.6206	0	208.866	83.0428	0	0	2378.12	0	0	0	0	0	101.886	83.0324	71.6953	67.595	0	0	41.2474	0	0	0	0	0	0	0	109.449	39.8688	38.7577	163.849	86.1352	82.9587	0	0
SRR13892605_me2_bin.174	d__Bacteria;p__Bacteroidota;c__Bacteroidia;o__Bacteroidales;f__GCA-2748055;g__GCA-2748055;s__	0	0	0	0	105.035	82.1923	99.7811	127.679	85.235	1305.02	136.007	194.103	2708.49	141.918	645.878	85.4157	359.128	264.812	729.44	0	355.56	0	0	0	0	0	1551.14	781.999	1261.12	1412.24	1767.19	2136.69	192.086	0	13.656	8.73255	158.406	0	0	0	28.3387	0	90.2236	359.578	356.091	916.876	2014.67	0
8_GM_sbin_oily_23	d__Bacteria;p__Desulfobacterota;c__Desulfobacteria;o__Desulfobacterales;f__BuS5;g__;s__	0	9586.44	6747.2	7209.22	6161.97	4786.13	5147.41	0	0	0	0	0	0	0	0	0	0	0	0	0	0	0	0	0	0	0	0	0	0	0	0	0	0	0	0	0	0	0	0	0	0	0	0	0	0	0	0	0
SRR18936872_me2_bin.34	d__Bacteria;p__Fermentibacterota;c__Fermentibacteria;o__Fermentibacterales;f__Fermentibacteraceae;g__Sabulitectum;s__	0	0	0	0	81.8161	63.3848	78.1903	0	0	0	0	0	0	0	0	0	0	0	0	0	0	0	0	0	0	0	0	0	0	0	0	0	0	0	0	0	0	0	0	0	0	0	0	0	0	0	0	0
8_GM_cbin_18	d__Bacteria;p__Chloroflexota;c__Anaerolineae;o__B4-G1;f__B4-G1;g__;s__	0	0	0	687.537	781.561	812.404	882.006	181.321	271.077	241.312	195.477	125.547	53.1848	736.533	402.957	92.2811	211.136	148.644	16.2771	0	93.6177	0	0	0	0	0	41.5865	87.3735	25.4866	57.0011	0	0	0	28.4971	0	18.249	0	0	0	0	23.5748	32.806	130.735	144.724	100.013	125.002	96.8767	0
HTR4_me2_bin.90	d__Bacteria;p__Krumholzibacteriota;c__;o__;f__;g__;s__	0	0	0	0	108.377	88.0862	107.996	390.057	196.822	182.986	78.2068	191.848	144.625	445.421	170.726	105.967	92.547	469.194	135.229	0	178.107	0	0	0	0	0	111.517	113.858	122.905	96.7421	57.248	78.1899	0	0	14.0091	10.5428	0	10.0574	16.0548	18.1569	276.362	117.125	112.743	83.8429	77.1587	110.184	107.34	0
SRR13892603_me2_bin.133	d__Bacteria;p__Proteobacteria;c__Alphaproteobacteria;o__Rhodospirillales;f__Magnetovibrionaceae;g__Magnetovibrio;s__	0	0	0	0	0	0	0	0	0	284.45	0	0	110.599	0	0	0	0	0	16.2097	0	0	0	0	0	0	0	65.8785	298.991	49.6732	110.068	0	0	0	0	0	0	0	0	0	0	0	0	0	198.099	1235.06	372.8	176.164	0
HTR9_me2_bin.64	d__Bacteria;p__Proteobacteria;c__Alphaproteobacteria;o__Micavibrionales;f__UBA2020;g__PALSA-926;s__	0	0	0	0	0	0	0	0	0	0	0	0	0	0	0	0	0	103.202	1699.57	0	0	0	0	0	0	0	457.695	601.328	572.763	363.836	834.97	637.208	0	0	0	0	0	0	0	0	0	0	0	510.671	266.884	353.189	447.786	0
SRR13892605_me2_bin.131	d__Bacteria;p__Campylobacterota;c__Campylobacteria;o__Campylobacterales;f__Sulfurovaceae;g__Sulfurovum;s__	0	0	0	0	0	0	0	0	0	0	0	0	0	0	0	0	0	0	0	0	0	0	0	0	0	0	62.2041	25.8397	25.1206	65.8641	391.868	728.805	411.732	0	0	0	111.172	0	0	0	0	0	0	34.5173	17.8203	55.2773	604.275	0
7_SB_cbin_136	d__Bacteria;p__Aerophobota;c__Aerophobia;o__Aerophobales;f__B47-G16;g__;s__	0	0	0	0	96.5026	58.0173	78.1566	0	0	0	0	0	0	0	0	0	0	0	0	0	211.692	607.998	386.044	421.923	327.51	360.647	0	0	0	0	0	0	0	85.6481	62.4251	62.5498	0	47.6232	23.9283	17.6951	0	24.5493	0	0	0	0	0	0
HTR10_me2_bin.100	d__Bacteria;p__Cloacimonadota;c__Cloacimonadia;o__Cloacimonadales;f__TCS61;g__JACNIV01;s__	0	0	0	611.299	657.751	411.076	557.127	1607.86	243.444	202.1	268.127	49.1986	0	346.297	406.884	154.585	279.2	836.689	770.64	0	181.922	0	0	0	0	67.302	166.856	135.205	174.566	142.41	94.7902	57.8792	0	52.1418	62.1758	55.3292	0	0	36.6255	47.55	1498.62	184.968	425.726	142.322	106.546	178.45	125.56	0
SRR13892600_me2_bin.171	d__Bacteria;p__Proteobacteria;c__Gammaproteobacteria;o__Thiohalomonadales_A;f__SZUA-152;g__;s__	0	0	0	0	0	0	0	142.229	40.8185	631.89	53.3588	338.243	655.809	53.2715	0	0	58.671	160.434	115.752	234.297	248.915	0	0	0	0	0	162.755	519.354	493.057	153.309	60.0182	197.542	0	23.0138	129.812	103.299	0	99.0565	51.1088	49.6616	285.505	405.368	2233.01	65.9813	172.044	191.745	237.035	0
SRR13892590_me2_bin.21	d__Bacteria;p__Proteobacteria;c__Gammaproteobacteria;o__Beggiatoales;f__Beggiatoaceae;g__Thiomargarita;s__	0	0	0	0	0	0	0	0	0	0	0	0	0	0	0	0	0	0	61.8424	0	0	0	0	0	0	0	59.0883	0	0	77.3797	435.967	1096.88	0	0	0	0	0	0	0	0	0	0	0	0	0	59.7916	228.159	0
SRR13892591_me2_bin.32	d__Bacteria;p__Desulfobacterota;c__Desulfobulbia;o__Desulfobulbales;f__Desulfobulbaceae;g__;s__	0	2146.63	0	1028.63	1011.77	1062.45	1048.18	17.167	47.4575	406.48	28.4966	224.538	1687.2	168.813	2449.43	0	1250.32	50.5579	75.0387	0	547.793	0	0	0	0	0	29.1102	0	39.2637	47.0837	71.4087	178.753	3074.76	0	0	0	2888.14	0	0	0	0	0	0	0	0	0	46.3151	469.151
SRR13892603_me2_bin.90	d__Bacteria;p__Planctomycetota;c__Phycisphaerae;o__Sedimentisphaerales;f__SG8-4;g__B140-G9;s__	0	0	0	0	0	0	0	0	0	0	0	0	0	0	0	0	0	40.2101	96.2534	0	0	0	0	0	0	0	1605.19	375.401	900.398	441.437	52.9821	99.0575	0	0	0	0	0	0	0	0	0	0	25.1706	605.157	1311.25	1060.73	1239.64	0
HTR9_ct_bin.84	d__Archaea;p__Halobacteriota;c__Methanosarcinia;o__Methanosarcinales;f__;g__;s__	0	0	0	0	0	0	0	67.8186	0	182.522	69.3073	0	1289.36	0	0	27.8007	0	0	1324.73	0	0	0	0	0	0	0	5627.57	11455.5	36563.6	15318.8	17272.7	17434.9	29.2713	0	0	0	0	0	0	0	0	0	94.6599	4930.31	2284.16	2652.74	5078.51	0
E29_bin14	d__Bacteria;p__WOR-3;c__UBA3072;o__UBA3072;f__UBA3072;g__E29-bin14;s__E29-bin14 sp004377355	0	0	0	0	0	0	0	51.4425	149.927	59.932	0	905.428	0	253.716	0	146.338	0	0	0	0	0	0	0	0	0	0	0	0	0	0	0	0	0	67.6385	71.3157	67.9899	0	59.8625	109.808	187.41	131.253	158.34	341.605	0	0	0	0	0
SRR14270297_me2_bin.129	d__Bacteria;p__Actinobacteriota;c__Acidimicrobiia;o__Acidimicrobiales;f__Ilumatobacteraceae;g__;s__	0	0	0	0	0	0	0	0	0	237.404	0	53.864	667.397	0	29.2058	0	75.1537	0	0	0	0	0	0	0	0	0	0	0	0	49.5042	28.9973	64.8078	45.7803	0	0	0	220.918	0	0	0	0	0	0	0	0	0	0	0
RS_4.bin.36	d__Bacteria;p__Proteobacteria;c__Gammaproteobacteria;o__Thiohalomonadales;f__UBA6429;g__;s__	0	0	0	0	0	0	0	162.549	0	352.587	48.0436	124.915	677.377	56.968	80.3302	0	54.6927	82.0561	115.097	299.518	906.625	0	0	0	33.2458	0	814.096	1469.34	3303.26	1397.42	101.9	161.556	0	0	36.584	29.5385	0	45.5174	19.4292	81.9575	169.517	121.121	806.609	922.623	1413.73	1176.8	2048.08	0
SW_3.bin.16	d__Bacteria;p__Proteobacteria;c__Gammaproteobacteria;o__Methylococcales;f__Methylomonadaceae;g__WTBX01;s__	0	0	0	0	0	0	0	0	0	0	0	0	0	0	0	0	0	0	0	0	0	0	0	0	0	0	0	0	0	0	0	0	498.63	0	0	0	14084.9	0	0	0	0	0	0	0	0	0	0	2356.86
RS_9.bin.71	d__Archaea;p__Thermoplasmatota;c__Thermoplasmata;o__SG8-5;f__;g__;s__	0	0	0	0	0	0	0	24.3487	31.3598	89.3339	334.994	0	68.2985	0	0	221.634	24.4652	111.216	25.6771	0	0	0	0	0	0	0	93.9619	215.724	30.7606	25.7974	23.8172	21.1403	0	0	0	0	0	0	0	0	0	0	11.6237	168.212	1453.65	341.847	248.61	0
RS_11.bin.21	d__Bacteria;p__Fermentibacterota;c__Fermentibacteria;o__Fermentibacterales;f__Fermentibacteraceae;g__Aegiribacteria;s__	0	0	0	0	0	0	40.5955	21.0796	0	0	0	31.1269	0	131.86	133.245	30.3715	97.9937	493.322	112.663	0	95.6576	0	0	0	0	0	20.5838	0	27.1249	21.967	20.8	0	0	0	0	5.22619	0	0	0	0	130.6	0	375.835	70.4332	53.4898	42.2584	84.7044	0
HTR6_me2_bin.71	d__Bacteria;p__Planctomycetota;c__Phycisphaerae;o__Sedimentisphaerales;f__SG8-4;g__;s__	0	0	0	0	0	0	0	135.342	279.472	0	788.342	0	92.727	0	0	2813.3	0	99.9834	51.4373	0	0	0	0	0	0	0	59.0271	98.6899	68.4048	102.577	0	0	0	0	37.3783	0	0	20.1447	0	0	19.506	23.2817	115.842	172.25	141.669	121.058	127.971	0
SRR13892591_ct_bin.192	d__Bacteria;p__Bacteroidota;c__Bacteroidia;o__Flavobacteriales;f__Flavobacteriaceae;g__Marinirhabdus;s__Marinirhabdus gelatinilytica	0	0	0	0	0	0	0	0	0	0	0	0	0	0	0	0	0	0	0	0	0	0	0	0	0	0	0	0	0	0	0	0	735.521	0	0	0	719.028	0	0	0	0	0	0	0	0	0	0	568.047
SRR13892590_me2_bin.145	d__Bacteria;p__Bacteroidota;c__Bacteroidia;o__Flavobacteriales;f__Flavobacteriaceae;g__QNYL01;s__	0	0	0	0	0	0	0	0	0	39.9081	0	23.3407	1730.4	0	63.3423	0	24.3844	0	19.4537	0	0	0	0	0	0	0	31.743	0	52.3604	201.175	2769.23	1236.36	612.998	0	0	0	494.401	0	0	0	7.97917	0	11.7583	29.7453	26.7357	19.2937	463.095	128.636
HTR1_ct_bin.207	d__Bacteria;p__Zixibacteria;c__MSB-5A5;o__MSB-5A5;f__SM1-73;g__SM23-73-3;s__	0	0	0	0	0	0	0	119.159	546.235	67.1116	666.024	357.599	84.2917	384.359	0	356.047	0	130.525	57.3333	0	199.315	0	0	0	0	0	38.0324	92.3775	50.4312	59.8973	21.7899	0	0	31.624	34.7522	32.8581	0	20.6737	15.9375	14.3756	54.9989	36.0849	160.312	291.13	209.029	87.5604	105.648	0
HTR5_ct_bin.21	d__Bacteria;p__JABDJQ01;c__JABDJQ01;o__;f__;g__;s__	0	0	0	0	0	45.0278	49.698	62.7746	107.504	412.698	85.888	387.85	131.852	510.289	631.185	38.0612	532.775	200.605	57.3483	0	0	0	0	0	0	0	31.4707	42.1508	74.3062	83.526	28.934	23.2159	0	41.7836	12.9402	18.8315	0	8.22834	0	0	51.4102	51.5661	62.4963	73.9647	100.943	59.4585	102.557	0
SRR18936879_ct_bin.68	d__Bacteria;p__Proteobacteria;c__Alphaproteobacteria;o__Rhodobacterales;f__Rhodobacteraceae;g__UBA3077;s__	0	0	0	0	0	0	0	82.2708	0	178.722	0	258.125	722.497	0	30.0118	19.6438	0	195.396	44.2924	0	162.471	0	0	0	0	0	82.2772	211.727	699.148	536.692	71.0488	68.3936	0	0	0	0	0	0	0	0	31.471	0	26.9723	370.954	98.6892	78.9613	256.918	0
RS_1.bin.22	d__Bacteria;p__Desulfobacterota_D;c__UBA1144;o__UBA2774;f__UBA2774;g__CR02bin9;s__	0	0	0	0	0	0	0	0	26.8778	1091.81	64.6155	372.618	920.16	0	0	0	0	55.5428	320.056	1121.13	0	0	0	0	0	0	114.371	293.272	586.736	256.842	397.579	575.997	0	0	0	0	0	0	0	0	0	0	0	30.0197	0	60.3785	53.7191	0
SW_4.bin.65	d__Bacteria;p__Caldatribacteriota;c__JS1;o__SB-45;f__34-128;g__;s__	0	0	0	0	0	0	188.291	0	0	0	0	120.193	0	193.225	0	0	0	0	0	0	418.964	625.508	951.237	887.197	933.409	1085.24	0	0	0	0	0	0	1458.29	196.191	186.464	253.488	0	177.807	107.524	86.5958	204.957	201.114	112.179	0	0	0	0	0
SRR13892600_me2_bin.147	d__Bacteria;p__Proteobacteria;c__Gammaproteobacteria;o__UBA9339;f__;g__;s__	0	0	0	0	0	0	0	0	0	0	0	0	0	0	0	0	0	0	0	0	0	0	0	0	0	0	0	0	0	0	0	0	0	0	0	0	0	0	0	0	9.92208	361.822	0	17.1452	0	0	0	0
HTR4_me2_bin.125	d__Bacteria;p__Planctomycetota;c__Phycisphaerae;o__Sedimentisphaerales;f__SG8-4;g__B140-G9;s__	0	0	0	0	0	0	0	164.89	153.336	252.157	153.302	112.242	0	1722.18	0	0	0	151.667	134.874	0	0	0	0	0	0	0	112.749	139.066	118.677	160.982	101.112	77.2632	0	77.783	0	0	0	0	46.6399	32.9898	55.3141	0	127.528	120.287	117.694	133.144	142.429	0
6_MG_cbin_46	d__Archaea;p__Thermoproteota;c__Bathyarchaeia;o__RBG-16-48-13;f__;g__;s__	0	0	0	0	0	0	0	226.783	434.938	138.496	380.636	199.501	358.767	42.5636	0	184.66	0	225.361	71.4071	0	71.63	0	0	76.3183	102.995	75.1139	56.883	160.325	170.286	232.366	34.586	0	0	0	44.5449	17.4249	0	21.5934	27.5295	25.8165	27.8053	48.1714	73.8927	432.294	286.399	179.877	140.984	0
HTR4_me2_bin.10	d__Bacteria;p__Aureabacteria;c__UBA6266;o__;f__;g__;s__	0	0	0	0	0	0	0	0	0	54.7471	0	0	0	794.925	112.773	0	121.567	0	44.2595	0	0	0	0	0	0	0	79.0031	131.259	101.167	118.792	176.888	95.8222	0	0	0	0	0	0	0	0	156.849	0	130.218	55.0669	89.9214	90.7676	82.3904	0
SRR13892602_me2_bin.173	d__Bacteria;p__Proteobacteria;c__Gammaproteobacteria;o__SZUA-229;f__SZUA-229;g__SZUA-116;s__	0	0	0	0	0	0	0	49.1191	45.3517	1395.51	185.372	64.5461	552.033	0	0	0	0	120.403	62.0664	0	0	0	0	0	0	0	636.376	728.573	478.515	188.082	76.6611	65.2145	0	0	0	0	0	10.9233	0	24.016	20.33	17.9224	114.108	2038.85	4781.09	3646.11	1680.29	0
SRR13892591_me2_bin.26	d__Bacteria;p__Caldisericota;c__Caldisericia;o__JAAYUI01;f__JAAYUI01;g__;s__	0	0	0	0	0	0	36.3187	0	0	0	0	0	0	0	48.7202	0	24.3172	0	0	0	207.055	0	0	27.4037	0	0	0	0	0	0	0	0	1401.78	0	0	0	0	0	0	0	18.379	0	0	0	0	0	0	53.6899
RS_19.bin.32	d__Bacteria;p__Krumholzibacteriota;c__Krumholzibacteria;o__Krumholzibacteriales;f__Krumholzibacteriaceae;g__;s__	0	0	0	0	0	0	0	0	0	0	0	0	0	0	0	0	0	0	0	0	0	0	0	0	0	0	0	0	0	0	0	0	0	375.245	58.8214	94.7774	0	0	0	0	0	0	0	0	0	0	0	0
HTR6_me2_bin.30	d__Bacteria;p__Planctomycetota;c__Phycisphaerae;o__Sedimentisphaerales;f__Anaerohalophaeraceae;g__;s__	0	0	0	0	0	0	0	671.405	776.168	746.498	1033.87	140.588	379.604	34.1926	0	2205.24	56.554	681.634	235.311	0	0	0	141.503	0	50.5843	41.2801	199.153	345.415	207.156	328.495	103.959	91.0153	0	0	21.0511	0	0	10.7955	0	0	33.4463	34.0684	60.4284	601.804	374.889	331.027	781.432	0
3_PE_sbin_10_6	d__Bacteria;p__UBA6262;c__UBA6262;o__WVXT01;f__WVXT01;g__WVXT01;s__WVXT01 sp009619095	0	0	0	0	0	0	0	51.2913	198.039	0	254.881	0	0	0	0	128.364	0	0	0	0	0	0	0	0	0	0	15.705	0	0	0	0	0	0	0	48.6454	27.8865	0	31.2405	31.5848	0	25.5181	32.493	62.5551	179.7	145.721	36.7799	33.7016	0
3_PE_sbin_7_1	d__Bacteria;p__Aerophobota;c__Aerophobia;o__Aerophobales;f__AE-B3A;g__AE-B3A;s__	0	0	0	0	0	0	0	415.57	1689.55	83.8613	1405.44	638.029	107.012	300.969	0	1966.99	13.8163	108.348	0	0	1764.65	605.563	1084.73	1323.06	2173.16	1962.15	16.7137	33.6677	0	26.9873	0	0	0	406.869	832.407	427.463	0	461.557	325.903	281.04	229.743	432.927	264.3	454.239	353.333	67.8796	74.556	0
7_SB_sbin_7_28	d__Bacteria;p__Desulfobacterota;c__Desulfobacteria;o__Desulfobacterales;f__ETH-SRB1;g__B13-G4;s__	0	0	0	0	589.937	536.868	550.155	3186.74	86.2707	499.636	496.151	117.374	134.312	2569.86	1528.97	436.916	593.306	2337.63	3578.25	0	396.34	124.402	509.265	885.98	1746.16	2086.47	3160.56	2063.9	2103.41	2363.84	3418.69	2497.43	0	174.051	225.563	216.968	0	145.312	207.933	332.977	906.803	381.712	1621.93	609.407	716.864	2047.1	1390.03	0
Co_bin109	d__Archaea;p__Halobacteriota;c__;o__;f__;g__;s__	0	0	0	0	0	0	0	0	0	0	0	0	0	0	0	0	0	0	0	0	0	0	445.238	486.259	567.038	618.762	0	0	0	0	0	0	0	0	0	0	0	0	0	0	0	0	0	0	0	0	0	0
SRR13892603_ma2_bin.47	d__Archaea;p__Nanoarchaeota;c__Nanoarchaeia;o__Woesearchaeales;f__UBA9989;g__;s__	0	0	0	0	0	0	0	0	0	0	195.844	0	0	69.0643	20.6178	0	18.304	51.0469	0	0	0	0	0	0	0	0	273.682	524.139	447.168	477.927	206.928	175.155	0	0	0	0	0	0	0	0	56.0935	0	67.6832	366.686	1004.19	469.391	326.161	0
SRR12623516_me2_bin.17	d__Bacteria;p__Proteobacteria;c__Alphaproteobacteria;o__Kiloniellales;f__J153;g__;s__	0	0	0	0	0	0	0	118.894	419.512	857.676	640.828	1418.92	1296.09	22.151	0	413.946	0	268.599	235.116	28731.6	62.7677	0	28.7987	0	36.0299	0	157.636	388.139	609.633	450.396	585.03	840.296	0	0	0	0	110.793	0	0	0	0	0	34.0738	208.884	177.433	162.435	213.105	0
SRR14270297_me2_bin.102	d__Bacteria;p__Proteobacteria;c__Alphaproteobacteria;o__Rhodobacterales;f__Rhodobacteraceae;g__Amylibacter;s__	0	0	0	0	0	0	0	0	0	0	0	0	82.624	0	0	0	0	0	0	0	0	0	0	0	0	0	33.7263	86.7335	236.219	66.1786	34.5438	32.9591	0	0	0	0	0	0	0	0	49.5945	10.716	19.1885	34.8327	50.7554	23.1744	43.4378	0
HTR1_me2_bin.6	d__Archaea;p__Thermoproteota;c__Bathyarchaeia;o__40CM-2-53-6;f__RBG-13-38-9;g__RBG-13-38-9;s__	0	0	0	0	0	0	0	629.809	1220.05	175.101	1377.27	577.264	684.147	145.124	0	599.232	0	388.948	100.956	0	0	0	0	0	0	0	186.255	360.085	272.845	594.738	62.2474	30.2194	0	0	22.6256	6.7392	0	13.8497	16.3251	18.4213	14.3407	34.4513	122.802	825.763	643.695	412.894	374.454	0
SRR12623516_vb_S1C15552	d__Bacteria;p__Methylomirabilota;c__Methylomirabilia;o__Methylomirabilales;f__CSP1-5;g__CSP1-5;s__CSP1-5 sp012974305	0	0	0	0	0	0	0	0	0	0	23.8445	29.4067	0	0	0	171.356	0	0	0	11198.7	0	0	0	0	0	0	15.0995	52.2618	67.7618	120.084	39.0444	35.2295	0	0	0	0	0	0	0	0	0	0	0	32.3318	24.442	22.3739	32.9906	0
RS_19.bin.31	d__Bacteria;p__Caldatribacteriota;c__JS1;o__SB-45;f__34-128;g__;s__	1371.06	0	0	0	371.684	229.974	324.212	64.2237	307.283	68.4842	336.617	843.458	0	943.721	75.3471	420.618	98.3067	54.4705	0	0	1561.21	1377.79	1958.76	1745.52	2077.73	1886.24	0	0	29.5329	28.8776	0	0	0	3072.48	2783.41	4381.4	0	1629.31	1348.11	928.976	2149.19	2099.4	629.335	179.855	140.798	38.0417	52.9896	0
7_SB_sbin_8_43	d__Bacteria;p__Actinobacteriota;c__UBA9087;o__SURF-47;f__;g__;s__	0	0	0	0	0	0	0	0	0	0	44.6146	0	32.4131	0	0	52.6479	0	0	0	0	0	0	94.0281	381.315	293.643	187.074	0	0	0	0	0	0	0	8.53217	166.976	36.5902	0	46.5887	35.02	10.6802	0	0	0	0	0	0	0	0
8_GM_cbin_63	d__Bacteria;p__Spirochaetota;c__Spirochaetia;o__B11-G9;f__B11-G9;g__;s__	0	1747.06	1188.96	1006.3	942.924	610.158	771.34	0	0	0	27.6215	0	0	14.3895	22.0402	0	14.4265	230.983	321.969	0	54.3157	0	0	0	0	0	213.734	325.112	167.946	112.196	129.631	121.352	0	0	0	0	0	0	0	0	34.8602	9.92152	19.2364	138.732	125.859	211.559	255.416	0
SRR18920791_me2_bin.33	d__Archaea;p__Halobacteriota;c__Syntropharchaeia;o__ANME-1;f__ANME-1;g__QENH01;s__QENH01 sp013139985	5884.77	11078.4	10352.4	10186.1	8173.69	7285.69	7539.19	317.063	179.726	5487.37	174.24	2485.25	66.099	2472.77	38075.2	189.884	67071.7	272.169	310.107	0	38.9292	0	552.205	1310.51	100.491	0	300.264	184.474	177.013	223.816	229.795	136.903	123.636	1560.58	904.197	1369.42	472.043	453.166	737.689	538.566	4170.6	2294.71	4894.44	93.1903	0	197.678	154.285	0
S1_bin8	d__Bacteria;p__Desulfobacterota_D;c__UBA1144;o__UBA2774;f__N074bin48;g__N074bin48;s__	0	0	0	0	0	0	0	52.0223	62.1852	237.085	171.978	503.815	1052.32	0	0	36.8335	0	73.799	103.965	8040.83	0	0	0	0	0	0	43.311	109.476	328.79	298.479	330.039	116.039	0	0	0	0	0	0	0	0	0	0	0	86.651	61.1224	55.3199	178.381	0
HTR3_ma2_bin.001	d__Bacteria;p__Proteobacteria;c__Gammaproteobacteria;o__Chromatiales;f__Sedimenticolaceae;g__;s__	0	0	0	0	147.019	159.939	153.595	39.7477	43.7736	1606.88	77.3508	371.543	43035.8	51.5451	1439.09	41.4281	518.112	111.766	91.8785	0	0	0	0	0	0	0	0	0	0	0	0	189.091	143.769	0	0	0	645.639	0	0	0	0	0	0	0	0	0	0	0
SRR7716470_ma2_bin.18	d__Bacteria;p__Chloroflexota;c__Dehalococcoidia;o__Dehalococcoidales;f__RBG-16-60-22;g__E44-bin89;s__	0	0	0	0	0	0	0	688.488	1689.55	205.442	753.226	1414.3	142.181	246.101	0	967.118	48.7352	270.448	28.7657	0	2547.71	0	193.351	122.273	120.236	130.355	65.9014	129.759	50.9751	70.8438	0	0	0	205.59	661.189	234.049	0	172.282	392.138	472.882	283.59	399.452	476.546	436.526	337.704	168.999	126.844	0
RS_9.bin.21	d__Bacteria;p__Aureabacteria;c__UBA6266;o__UBA6266;f__UBA6266;g__;s__	0	0	0	0	0	0	0	19.0068	0	0	40.9788	0	0	51.1048	55.5277	0	86.5948	19.1992	78.7896	0	0	0	0	0	0	0	735.515	437.005	682.174	294.315	172.265	176.95	0	0	0	0	0	0	0	0	27.7663	0	139.326	606.859	1598.98	783.186	733.475	0
RS_4.bin.40	d__Bacteria;p__Proteobacteria;c__Alphaproteobacteria;o__Micavibrionales;f__Micavibrionaceae;g__UBA1672;s__	0	0	0	0	0	0	0	0	0	0	0	0	0	0	0	0	0	0	86.9358	0	0	0	0	0	0	0	329.168	204.455	1059.39	326.229	518.169	509.317	0	0	0	0	0	0	0	0	0	0	0	95.5484	270.795	201.438	291.339	0
HTR11_ct_bin.66	d__Bacteria;p__Campylobacterota;c__Campylobacteria;o__Campylobacterales;f__Sulfurimonadaceae;g__GCA-2733885;s__	0	0	0	0	0	0	0	0	1098.58	179.84	0	0	310.875	0	0	0	0	0	0	0	0	0	0	0	0	0	31.1864	16.8359	0	0	60.4103	156.137	0	0	0	0	0	0	0	0	0	0	0	0	0	14.6187	26.0078	0
RS_5.bin.31	d__Archaea;p__Asgardarchaeota;c__Thorarchaeia;o__Thorarchaeales;f__Thorarchaeaceae;g__WTCK01;s__	0	0	0	0	0	0	0	295.409	472.092	98.3158	1273.04	304.638	39.0223	202.398	67.5418	1462.34	51.2558	142.237	37.9769	0	270.209	0	338.317	154.166	76.1541	59.4795	136.463	484.037	120.97	45.7543	13.9546	0	0	53.3647	90.6865	27.3207	0	19.4527	48.2719	57.6754	56.8986	35.4083	221.535	716.228	859.078	491.137	270.365	0
SRR13892595_ct_bin.40	d__Bacteria;p__Proteobacteria;c__Gammaproteobacteria;o__Pseudomonadales;f__Alcanivoracaceae;g__;s__	0	0	0	0	0	0	0	0	0	0	0	0	0	0	0	0	0	0	0	0	0	0	0	0	0	0	0	0	0	0	0	0	135.005	0	0	0	2157.77	0	0	0	0	0	0	0	0	0	0	0
2_HM_cbin_22	d__Archaea;p__Halobacteriota;c__Methanomicrobia;o__Methanomicrobiales;f__Methanoculleaceae;g__UBA206;s__UBA206 sp002503105	0	0	0	0	0	0	0	0	0	0	0	0	0	0	0	0	0	0	0	0	0	0	0	0	0	0	0	0	0	0	0	0	0	0	0	0	0	0	0	0	0	0	0	0	0	0	0	0
SRR13892607_ct_bin.147	d__Archaea;p__Thermoplasmatota;c__Poseidoniia_A;o__Poseidoniales;f__Thalassarchaeaceae;g__Thalassarchaeum;s__Thalassarchaeum sp002507125	0	0	0	0	0	0	0	28.3068	44.287	0	58.8386	0	0	0	0	49.5201	0	0	28.8376	0	0	0	0	0	0	0	0	0	0	0	0	0	24185.3	0	0	0	26320.8	0	0	0	0	17.7348	20.0698	43.1981	35.1422	28.7566	34.7658	217860
RS_16.bin.39	d__Bacteria;p__Zixibacteria;c__MSB-5A5;o__MSB-5A5;f__SM1-73;g__SM1-73;s__	0	0	0	0	0	0	0	0	81.8351	0	64.4507	467.25	0	86.2365	0	60.0031	0	0	0	0	0	0	0	0	0	0	0	0	0	0	0	0	0	538.072	453.236	227.971	0	443.313	446.825	84.1833	56.7106	83.0609	98.9739	0	0	0	0	0
HTR1_me2_bin.111	d__Bacteria;p__Desulfobacterota;c__Desulfobacteria;o__C00003060;f__C00003060;g__JABXJX01;s__	0	0	0	0	0	0	0	398.038	243.891	502.045	1362.33	228.807	266.054	428.938	216.255	593.233	157.336	477.868	602.665	0	153.28	0	0	0	0	0	309.64	324.427	272.379	299.136	318.205	225.502	0	0	0	0	0	0	0	58.8686	92.6353	79.8904	213.67	370.075	296.966	354.176	601.671	0
SRR18920794_vb_S1C18530	d__Bacteria;p__Proteobacteria;c__Gammaproteobacteria;o__Arenicellales;f__;g__;s__	0	0	0	0	0	0	0	0	0	353.414	0	50.8764	597.403	14.2124	57.7214	0	91.2912	0	0	0	0	0	0	0	0	0	15.25	0	34.9893	26.0017	35.5118	62.9082	88.658	0	0	0	1117.36	0	0	0	0	0	0	0	0	0	0	0
SRR13892595_me2_bin.33	d__Bacteria;p__Proteobacteria;c__Gammaproteobacteria;o__Methylococcales;f__UBA2778;g__;s__	0	0	0	0	0	0	0	0	0	0	0	0	0	0	92.3715	0	0	0	0	0	0	0	0	0	0	0	0	0	0	0	0	0	456.116	0	0	0	3383.41	0	0	0	0	0	0	0	0	0	0	1158.87
HTR4_ct_bin.143	d__Bacteria;p__Sumerlaeota;c__Sumerlaeia;o__MWCT01;f__;g__;s__	0	0	0	0	0	0	0	224.462	612.704	0	241.595	561.521	66.5379	561.317	0	269.182	0	106.227	23.9333	0	0	38.8475	57.0819	0	0	0	80.1141	211.125	76.778	151.702	28.0556	22.5798	0	90.2019	36.6175	50.5041	0	15.6891	101.677	81.4062	40.1454	59.0511	150.02	459.948	446.496	249.233	271.952	0
SRR14270297_me2_bin.24	d__Bacteria;p__Firmicutes_B;c__TC1;o__TC1;f__UBA5767;g__UBA5767;s__	0	0	0	0	0	0	0	78.0423	26.1143	70.4771	0	47.5626	133.786	0	0	0	0	0	0	0	351.109	0	0	0	0	0	0	107.652	0	0	0	0	34.6881	0	0	0	0	0	0	0	21.868	0	0	0	0	0	0	0
SRR13892589_me2_bin.30	d__Bacteria;p__Elusimicrobiota;c__Elusimicrobia;o__Elusimicrobiales;f__UBA9959;g__;s__	0	0	0	0	0	0	0	57.6522	0	0	0	0	0	0	0	0	0	53.5394	83.8248	0	0	0	0	0	0	0	518.852	312.453	408.448	295.759	442.757	191.283	46.147	0	12.9631	0	0	0	0	0	0	0	0	106.26	97.4486	189.685	224.811	0
SRR13892601_ct_bin.249	d__Bacteria;p__Proteobacteria;c__Alphaproteobacteria;o__Sphingomonadales;f__SMXR01;g__;s__	0	0	0	0	0	0	0	0	0	0	0	0	0	0	0	0	0	0	0	0	0	0	0	0	0	0	29.2973	64.5509	53.2996	0	0	0	0	0	0	0	0	0	0	0	11.3004	20.2487	249.377	17.5225	392.832	81.6687	34.2453	0
HTR6_me2_bin.119	d__Bacteria;p__Chloroflexota;c__Dehalococcoidia;o__Dehalococcoidales;f__RBG-16-60-22;g__;s__	0	0	0	0	0	0	0	132.379	1021	101.174	966.773	64.592	0	0	0	2452.69	0	78.5438	0	0	0	0	0	0	0	0	41.9982	84.4065	0	0	0	0	0	51.6045	221.716	65.8663	0	144.749	104.613	71.2673	29.1333	46.6602	74.5623	317.796	276.385	107.74	99.3456	0
8_GM_sbin_oily_10	d__Bacteria;p__Chloroflexota;c__Anaerolineae;o__Anaerolineales;f__UBA11858;g__B10-G9;s__	0	0	0	0	394.669	312.852	392.446	60.9968	124.327	228.254	78.8991	122.34	117.682	463.944	125.002	38.8348	140.174	362.18	76.6362	0	190.921	0	0	32.3791	0	0	133.83	140.222	164.36	195.235	77.2254	69.0424	0	0	7.39418	5.89473	0	0	0	10.6674	76.6237	35.5041	119.176	143.794	110.885	126.976	173.448	0
SRR13892599_ct_bin.90	d__Bacteria;p__AABM5-125-24;c__AABM5-125-24;o__AABM5-125-24;f__AABM5-125-24;g__JABMRV01;s__	0	0	0	0	0	0	0	105.838	48.9347	76.4931	70.5298	0	0	0	0	0	0	46.9179	0	0	0	106.036	0	0	0	0	0	0	0	0	0	0	0	91.924	97.9867	32.2481	0	27.621	175.761	41.8629	236.63	153.94	76.4852	0	0	0	0	0
S1_bin16	d__Bacteria;p__Proteobacteria;c__Gammaproteobacteria;o__Woeseiales;f__Woeseiaceae;g__;s__	0	0	0	0	0	0	0	13.5402	31.7889	693.074	106.045	742.189	2093.84	12.1445	0	35.8727	0	287.985	279.073	23258.6	0	0	0	0	0	0	275.071	667.943	952.143	1405.03	1406.57	2555.41	0	0	0	0	0	0	0	0	0	0	0	168.706	37.5164	221.575	354.798	0
RS_5.bin.43	d__Bacteria;p__Proteobacteria;c__Alphaproteobacteria;o__Micavibrionales;f__Micavibrionaceae;g__UBA2638;s__	0	0	0	0	0	0	0	0	0	0	0	0	0	0	0	0	0	0	19.8497	0	0	0	0	0	0	0	346.723	1862.62	815.532	398.17	639.181	879.472	0	0	0	0	0	0	0	0	0	0	0	57.1098	95.7152	138.861	213.62	0
RS_10.bin.19	d__Archaea;p__Halobacteriota;c__Methanosarcinia;o__Methanosarcinales;f__;g__;s__	0	0	0	0	0	0	0	0	0	35.0852	23.3016	0	239.398	0	0	0	0	0	216.281	0	0	0	0	0	0	0	1844.82	3816.32	10669.2	4396.62	4945.47	4849.57	0	0	0	0	0	0	0	0	0	0	0	3506.14	933.108	979.486	1685.73	0
SRR13892593_ma2_bin.43	d__Archaea;p__Asgardarchaeota;c__Lokiarchaeia;o__CR-4;f__SOKP01;g__SOKP01;s__	0	0	0	0	0	69.3605	101.695	766.791	2239.56	1173.6	1653.56	1537.21	927.864	1173.46	135.853	661.203	302.838	275.586	237.337	0	1990.56	934.152	2071.1	3006.18	3701.55	4864.39	576.199	1523.22	676.149	951.745	136.152	90.7184	0	2806.07	5846.21	2934.34	0	2611.94	2715.94	1936.16	1043.48	1191.94	968.992	1702.87	1941	1034.16	1496.74	0
RS_17.bin.16	d__Bacteria;p__WOR-3;c__UBA3073;o__;f__;g__;s__	0	0	0	0	0	0	0	0	0	0	0	0	0	0	0	0	0	0	0	0	0	0	0	0	0	0	0	0	0	0	0	0	0	308.689	261.862	784.119	0	72.5161	77.3706	51.4436	49.407	38.814	0	0	0	0	0	0
7_SB_cbin_101	d__Bacteria;p__Planctomycetota;c__Brocadiae;o__Brocadiales;f__2-02-FULL-50-16-A;g__2-02-FULL-50-16-A;s__	0	0	0	0	0	0	0	0	0	0	52.0236	0	0	0	0	142.885	0	0	13.9677	4057.89	0	0	0	0	0	0	26.6064	45.5512	79.7198	92.9104	38.4795	44.0749	0	0	0	0	0	0	0	0	0	0	0	26.7254	22.2097	46.2096	94.5446	0
7_SB_cbin_20	d__Archaea;p__Thermoplasmatota;c__E2;o__DHVEG-1;f__DHVEG-1;g__;s__	0	0	0	0	97.5876	60.1157	83.8425	1444.46	1424.57	634.696	1117.19	637.305	141.508	1108.26	258.881	799.758	338.282	540.635	65.2831	0	183.233	94.2108	1341.46	491.595	561.775	618.477	278.156	541.491	101.09	305.326	16.4433	0	0	925.019	750.481	688.998	0	110.178	307.645	182.451	430.504	394.915	688.119	623.352	608.057	627.447	386.793	0
S1_bin6	d__Bacteria;p__Proteobacteria;c__Gammaproteobacteria;o__Burkholderiales;f__Nitrosomonadaceae;g__GCA-2721545;s__GCA-2721545 sp003230615	0	0	0	0	0	0	0	47.8365	82.4971	343.229	236.989	350.812	584.465	0	0	121.618	0	131.488	182.523	7003.24	0	0	0	0	0	0	111.331	191.77	283.93	231.94	292.908	503.525	0	0	0	0	0	0	0	0	0	0	0	71.4085	43.3303	98.5949	113.829	0
Co_bin262	d__Bacteria;p__Chloroflexota;c__Anaerolineae;o__Anaerolineales;f__UBA11858;g__B10-G9;s__	0	0	0	0	0	0	0	108.09	444.136	216.883	92.7369	116.242	140.13	220.029	45.7536	46.373	94.8469	382.127	79.06	0	367.792	0	328.95	181.944	0	65.2436	91.4227	124.514	97.183	98.522	41.7554	45.3194	0	0	0	0	0	0	0	0	32.2861	19.6847	255.649	183.373	130.755	131.973	161.884	0
SRR18936879_me2_bin.8	d__Bacteria;p__BMS3Abin14;c__BMS3Abin14;o__BMS3Abin14;f__BMS3Abin14;g__;s__	0	0	0	0	0	0	0	124.486	56.9622	655.029	119.976	431.345	1049.67	0	0	29.0817	0	259.253	164.275	225.046	0	0	0	0	27.1147	0	194.077	716.291	512.707	333.469	220.556	342.421	0	0	0	0	0	0	0	0	0	0	0	225.544	147.919	259.041	457.108	0
SRR13892586_me2_bin.52	d__Bacteria;p__Desulfobacterota_F;c__GWC2-55-46;o__GWC2-55-46;f__DRQE01;g__;s__	0	0	0	0	0	0	0	0	0	0	0	45.8732	45.7774	0	0	0	0	0	23.3898	0	0	0	0	0	0	0	73.988	715.338	93.2403	273.742	0	0	0	0	0	0	0	0	0	0	0	0	0	0	71.2023	57.5257	48.7122	0
SRR19020584_me2_bin.24	d__Bacteria;p__Caldatribacteriota;c__JS1;o__SB-45;f__34-128;g__34-128;s__	864.266	0	0	0	264.775	162.509	222.209	300.564	1277.79	148.563	1383.17	1406.84	111.092	2319.72	70.085	1681.66	63.3293	268.183	74.9836	0	3828.95	1797.6	3166.68	5575.23	7808.83	6111.76	88.9379	124.396	131.874	113.068	59.436	0	0	1199.58	1076.28	1495.36	0	1077.84	747.302	621.791	1368.1	1512.84	1808.41	918.297	745.591	219.231	291.71	0
RS_11.bin.26	d__Archaea;p__Asgardarchaeota;c__Heimdallarchaeia;o__UBA460;f__UBA460;g__;s__	0	0	0	0	0	0	0	136.681	66.9708	70.1418	275.212	16.7134	0	169.779	64.4478	216.585	78.3228	78.2332	23.5334	0	44.2231	0	142.844	114.472	0	0	27.299	29.8393	0	0	0	0	0	26.7028	10.5505	6.47849	0	64.6859	25.4023	60.9394	63.5597	107.773	425.432	142.852	130.663	93.8367	125.693	0
RS_17.bin.40	d__Bacteria;p__Cloacimonadota;c__Cloacimonadia;o__JGIOTU-2;f__JGIOTU-2;g__;s__	0	0	0	0	0	0	0	0	0	0	0	0	0	0	0	0	0	0	0	0	0	0	0	0	0	0	0	0	0	0	0	0	0	707.428	314.279	621.604	0	932.848	155.03	73.4354	65.5855	57.5769	40.887	0	0	0	0	0
RS_9.bin.20	d__Bacteria;p__Cloacimonadota;c__Cloacimonadia;o__Cloacimonadales;f__TCS61;g__;s__	0	0	0	0	0	0	0	0	0	0	0	0	0	0	0	0	0	0	0	0	0	0	0	0	0	0	547.253	63.5583	591.519	0	18.6979	0	0	0	0	0	0	0	0	21.9366	0	0	0	42.9617	695.172	56.2746	291.979	0
RS_16.bin.25	d__Archaea;p__Halobacteriota;c__Syntropharchaeia;o__ANME-1;f__ANME-1;g__QEXZ01;s__	36682.7	0	0	0	0	116.391	129.455	21.9397	0	243.991	0	3047.05	0	205.703	426.164	0	702.655	0	0	0	187.268	12751.6	1094.81	745.13	394.295	64.0612	0	0	0	28.4663	0	0	0	38246.9	45494	36001.4	0	171145	97464.2	124709	11282.2	7041.36	2330.97	0	0	0	0	0
RS_2.bin.3	d__Bacteria;p__Verrucomicrobiota;c__Kiritimatiellae;o__UBA8416;f__JABMPJ01;g__;s__	0	0	0	0	0	0	0	0	0	0	0	0	0	0	0	0	0	0	0	0	0	0	0	0	0	0	10.2904	0	0	35.0352	671.802	515.543	512.588	0	0	0	211.871	0	0	0	0	0	0	0	0	0	75.846	52.4552
6_MG_sbin_44_18	d__Bacteria;p__Chloroflexota;c__Dehalococcoidia;o__GIF9;f__AB-539-J10;g__;s__	0	0	0	0	0	0	0	193.788	566.819	0	357.595	310.342	0	58.068	0	478.583	0	73.7369	0	0	185.005	0	119.082	74.6997	86.5869	94.2365	39.9573	73.9524	0	0	0	0	0	165.216	367.776	141.42	0	147.684	192.234	191.274	109.491	129.106	154.103	303.172	265.484	115.661	68.3524	0
HTR9_ct_bin.218	d__Bacteria;p__DQWO01;c__DQWO01;o__DQWO01;f__JAADEO01;g__JAADEO01;s__	0	0	0	0	153.771	167.42	160.655	0	0	0	0	0	0	23.006	123.683	0	83.2293	59.0112	762.599	0	0	0	0	0	0	0	765.628	390.731	316.199	386.573	339.862	261.682	1975.36	0	8.53496	7.56097	0	0	0	0	166.34	0	64.6617	220.222	231.856	601.192	400.211	50.17
SRR18936875_me2_bin.34	d__Bacteria;p__Bacteroidota;c__Bacteroidia;o__Bacteroidales;f__F082;g__JAADID01;s__	0	0	0	0	0	0	0	0	0	117.812	0	0	0	98.737	566.987	0	364.088	0	87.3231	0	0	0	0	0	0	0	86.4659	0	0	107.443	86.8187	82.7228	190.557	0	0	0	129.7	0	0	0	0	0	0	0	0	0	59.0563	0
RS_11.bin.54	d__Bacteria;p__Marinisomatota;c__UBA2242;o__UBA2242;f__UBA2242;g__UBA9312;s__	0	0	0	0	0	0	0	92.9399	82.7192	0	107.318	0	0	57.3381	92.783	58.4701	30.1966	0	0	0	0	36.9756	40.0789	40.93	50.2512	56.652	14.2285	16.7544	30.4114	29.2855	0	0	0	29.1962	42.3292	26.9347	0	16.3549	28.5944	19.6473	226.705	155.075	585.524	16.1502	0	16.4468	0	0
HTR12_me2_bin.71	d__Bacteria;p__Desulfobacterota;c__Desulfobulbia;o__Desulfobulbales;f__BM004;g__;s__	0	0	0	0	0	0	0	121.669	76.7767	4147.99	279.888	771.158	3856.41	137.866	127.838	60.889	161.843	624.582	814.202	0	0	0	0	0	0	0	885.579	1112.17	1825.56	2249.89	1564.78	1684.53	0	0	0	31.3103	0	0	0	0	0	0	57.642	241.369	126.808	1297.01	636.971	0
HTR1_vb_S1C57898	d__Bacteria;p__Desulfobacterota;c__Desulfobacteria;o__C00003060;f__C00003060;g__JABXJX01;s__	0	0	0	0	0	0	0	107.513	84.0783	151.553	5272.68	73.2381	0	92.8345	0	2097.73	0	86.7178	0	0	0	0	0	0	0	0	0	0	0	0	0	0	0	0	0	0	0	0	0	0	0	0	50.2086	71.0129	50.553	47.5096	51.9835	0
7_SB_cbin_62	d__Bacteria;p__Planctomycetota;c__Planctomycetes;o__Pirellulales;f__UBA1268;g__UBA1268;s__UBA1268 sp002712395	0	0	0	0	0	0	0	52.8912	310.883	71.1197	350.242	50.4689	114.272	26.2879	0	520.361	0	134.739	21.9098	0	29.8878	62.8172	317.001	418.524	587.389	90.6889	0	0	0	32.3599	0	0	0	0	0	0	0	0	0	25.162	31.3881	40.7355	44.395	63.8939	22.858	0	0	0
SRR13892588_me2_bin.19	d__Bacteria;p__Schekmanbacteria;c__;o__;f__;g__;s__	0	0	0	0	0	0	0	124.142	142.177	84.1898	62.7695	251.552	406.533	0	0	55.7535	0	280.312	48.6661	0	0	0	0	0	0	0	61.1725	108.987	177.298	659.894	39.8944	0	0	0	0	0	0	0	0	0	0	10.2899	14.744	113.715	130.96	85.8765	145.771	0
7_SB_cbin_66	d__Bacteria;p__Planctomycetota;c__Phycisphaerae;o__Sedimentisphaerales;f__SG8-4;g__B140-G9;s__	0	0	0	0	0	0	0	716.68	1871.86	124.118	1011.17	187.28	129.158	80.0961	0	673.364	0	315.271	57.539	0	0	0	484.098	85.3624	79.6037	314.201	240.438	385.998	180.14	245.959	40.5403	36.503	0	190.78	368.005	147.156	0	156.367	185.019	143.314	237.684	372.574	531.384	1041.84	870.174	476.584	517.684	0
SRR19020598_ct_bin.3	d__Bacteria;p__Campylobacterota;c__Campylobacteria;o__Campylobacterales;f__Sulfurovaceae;g__SZUA-451;s__	0	0	0	0	149.27	135.053	138.625	0	0	0	0	0	723.909	46.4179	302.857	0	72.5566	0	0	0	0	0	0	0	0	0	0	0	0	0	147.864	441.709	3239.46	0	0	0	172.65	0	0	0	0	0	0	0	0	0	0	370.243
8_GM_cbin_52	d__Bacteria;p__Bacteroidota;c__Bacteroidia;o__Bacteroidales;f__VadinHA17;g__;s__	0	2264.04	1538.12	1083.58	1121.45	690.014	947.631	0	0	108.358	0	0	116.865	69.7729	160.399	0	71.9397	35.9332	112.648	0	0	0	0	0	0	0	51.6876	46.561	65.6928	57.3438	51.5573	56.9552	178.131	0	0	0	0	0	0	0	0	0	0	0	0	31.8309	49.7578	0
8_GM_cbin_49	d__Bacteria;p__Bacteroidota;c__Bacteroidia;o__Bacteroidales;f__VadinHA17;g__;s__	0	4594.7	2736.25	2327.18	2403.7	1413.41	2010.38	39.2394	0	91.7351	68.2939	0	0	108.866	136.453	34.2571	127.568	53.8655	129.141	0	0	66.1821	149.263	115.419	149.114	212.331	62.5597	57.4421	86.6872	62.9098	41.5163	0	272.525	34.3743	34.4783	34.6429	0	0	0	25.9081	207.789	62.2527	138.743	42.5525	43.8678	49.2271	51.2507	0
HTR11_me2_bin.18	d__Bacteria;p__Zixibacteria;c__MSB-5A5;o__MSB-5A5;f__SM1-73;g__SM23-73-3;s__	0	0	0	0	0	0	0	201.363	1304.54	145.332	349.722	664.75	130.924	713.558	22.3886	311.874	18.0778	226.671	24.3772	0	406.352	0	0	0	0	0	19.6766	43.1526	0	0	0	0	0	51.2724	54.5333	48.9766	0	32.66	25.7594	27.4017	96.7226	61.8391	283.95	189.105	135.074	48.9212	54.1918	0
2_HM_cbin_11	d__Bacteria;p__Campylobacterota;c__Campylobacteria;o__Campylobacterales;f__Sulfurospirillaceae;g__Sulfurospirillum_A;s__	0	0	0	0	0	0	0	0	0	0	0	0	0	0	0	0	0	0	0	0	0	0	0	0	0	0	0	0	0	0	0	0	158.269	0	0	0	196.528	0	0	0	0	0	0	0	0	0	0	0
SRR18920793_me2_bin.52	d__Bacteria;p__Proteobacteria;c__Gammaproteobacteria;o__SZUA-229;f__SZUA-229;g__GCA-2746365;s__	0	0	0	0	0	107.545	111.314	148.83	138.193	968.459	40.6412	668.382	1000.79	126.777	414.528	31.4958	354.148	330.838	156.729	244.791	479.107	0	0	0	0	0	120.466	220.019	252.253	149.572	189.911	325.993	0	10.298	14.5917	11.0583	590.192	0	0	13.1264	49.8396	43.5355	118.736	41.0351	64.9327	136.968	151.217	0
Co_bin19	d__Bacteria;p__Actinobacteriota;c__UBA9087;o__;f__;g__;s__	0	0	0	0	0	0	0	0	0	0	31.9555	32.5862	50.4843	0	0	20.6259	0	0	0	210.089	0	0	378.605	343.378	216.421	165.327	13.0772	0	31.688	62.2416	32.4221	44.9474	0	17.9055	105.6	27.5356	0	14.7745	15.4899	0	0	15.1772	0	17.3472	17.5694	0	17.4428	0
SRR19020596_ct_bin.39	d__Bacteria;p__Actinobacteriota;c__Acidimicrobiia;o__UBA5794;f__UBA5794;g__;s__	0	0	0	0	0	49.3466	56.4442	25.5092	46.6639	877.651	45.825	337.254	17813.8	189.785	524.613	21.241	557.463	130.678	70.15	0	0	0	0	0	0	0	82.5893	47.2358	89.6387	194.165	192.111	655.403	721.024	0	0	5.02978	895.561	0	0	0	0	0	16.2105	27.7445	0	30.2301	67.0094	122.221
HTR5_stLFR_bin.2	d__Bacteria;p__Campylobacterota;c__Campylobacteria;o__Campylobacterales;f__Sulfurimonadaceae;g__Sulfurimonas;s__	0	0	0	0	0	0	0	0	185.334	142.132	0	0	264.988	0	291.216	0	155.347	23.9543	1199	0	0	0	0	0	0	0	221.147	188.182	179.392	368.838	325.994	791.148	647.869	0	0	0	451.915	0	0	0	35.3934	0	0	42.3259	24.8427	60.9348	178.186	299.429
7_SB_cbin_148	d__Bacteria;p__Planctomycetota;c__Phycisphaerae;o__Sedimentisphaerales;f__SG8-4;g__CAIYOL01;s__	0	0	0	0	0	0	0	186.05	295.622	0	135.7	0	64.2838	17.1085	0	76.5146	0	84.431	86.4506	0	0	0	448.401	1114.41	0	0	81.5067	86.8059	54.2022	79.8324	0	0	0	0	38.959	12.5514	0	18.254	26.0114	25.5608	15.0455	0	49.1764	234.159	148.528	109.352	145.78	0
HTR9_vb_S1C44314	d__Bacteria;p__Zixibacteria;c__MSB-5A5;o__GN15;f__FEB-12;g__QQUK01;s__	0	0	0	0	0	0	43.3521	0	0	49.0386	0	0	0	0	30.3658	0	18.5057	0	1177.07	0	0	0	0	0	0	0	51.6809	61.5576	58.511	47.9497	41.9733	38.1118	56.3889	0	0	0	0	0	0	0	32.0806	0	0	0	0	36.3847	48.5083	0
7_SB_cbin_108	d__Bacteria;p__Marinisomatota;c__UBA2242;o__UBA2242;f__UBA2242;g__UBA9312;s__	0	0	0	0	0	0	0	33.2817	24.5139	0	34.514	0	0	0	14.8187	24.2567	0	0	0	0	0	202.163	237.226	220.993	333.98	373.65	0	0	0	0	0	0	0	26.5754	31.0111	27.9902	0	0	0	0	62.7049	66.0328	60.6496	0	0	0	0	0
E29_bin49	d__Bacteria;p__Zixibacteria;c__MSB-5A5;o__DG-27;f__DG-27;g__DG-27;s__	0	0	0	0	0	0	0	0	47.6156	0	0	174.831	0	128.062	0	0	0	0	0	0	0	0	0	0	0	0	0	0	0	0	0	0	0	10.3096	18.6585	15.4335	0	7.00564	37.0724	22.3771	35.3938	87.3662	63.1089	0	0	0	0	0
HTR6_me2_bin.85	d__Bacteria;p__Bipolaricaulota;c__Bipolaricaulia;o__UBA7950;f__UBA9294;g__SPBW01;s__	0	0	0	0	0	0	0	134.013	448.215	0	548.325	0	0	31.3491	0	5477.5	0	109.01	0	0	0	0	0	0	0	0	37.7094	73.3498	47.1083	47.3648	0	0	0	0	0	0	0	0	0	0	0	0	98.2125	284.407	243.994	112.264	88.9396	0
SRR13892599_ct_bin.110	d__Bacteria;p__Zixibacteria;c__MSB-5A5;o__GN15;f__FEB-12;g__QNAD01;s__	0	0	0	0	356.76	215.101	315.213	0	0	0	0	0	0	336.577	20.2823	0	0	0	0	0	0	0	0	0	0	0	0	27.9233	31.5543	0	0	0	0	0	0	0	0	0	0	0	258.39	0	0	0	0	0	0	0
HTR2_me2_bin.86	d__Bacteria;p__Eisenbacteria;c__;o__;f__;g__;s__	0	0	0	0	0	0	0	302.97	780.435	157.707	63.1406	1285.7	196.48	275.751	30.3443	42.9214	24.2128	301.229	29.1612	0	294.373	0	0	0	0	0	86.0122	261.252	112.873	144.982	37.8281	0	0	0	0	0	0	0	0	0	12.1071	26.0613	37.3622	373.102	160.722	145.949	177.051	0
SRR13892601_me2_bin.64	d__Bacteria;p__Desulfobacterota_F;c__GWC2-55-46;o__GWC2-55-46;f__DRQE01;g__;s__	0	0	0	0	0	0	0	0	0	0	0	41.0196	67.0461	0	0	0	0	0	29.7197	0	0	0	0	0	0	0	41.1679	128.63	61.4944	142.788	0	0	0	0	17.042	11.9878	0	10.2218	0	0	25.6799	37.7769	1190.25	52.1584	189.616	106.782	94.9533	0
SRR13892592_me2_bin.83	d__Bacteria;p__JABMQX01;c__JABMQX01;o__JABMQX01;f__;g__;s__	0	0	0	0	0	0	0	0	110.28	95.6225	56.2007	106.541	0	23.616	0	69.9311	0	53.9617	0	0	0	0	0	0	0	0	0	0	0	0	0	0	0	374.134	103.332	168.861	0	59.5369	31.3533	39.2336	23.6261	9.30274	14.6942	67.4904	84.6009	29.1507	39.4912	0
SRR13892606_vb_S1C2270	d__Bacteria;p__Campylobacterota;c__Campylobacteria;o__Campylobacterales;f__Sulfurovaceae;g__UBA1140;s__	0	0	0	0	0	0	0	0	0	0	0	0	0	0	37.3222	0	0	0	0	0	0	0	0	0	0	0	0	0	0	0	146.794	246.374	5093.59	0	0	0	464.683	0	0	0	0	0	0	0	0	0	33.0607	5596.45
HTR9_me2_bin.14	d__Bacteria;p__Campylobacterota;c__Campylobacteria;o__Campylobacterales;f__Sulfurimonadaceae;g__Sulfurimonas;s__	0	0	0	0	0	0	0	11.6917	220.667	138.967	0	0	234.578	0	125.241	17.7727	75.3125	75.371	4543.15	0	0	0	0	0	0	0	282.985	206.378	225.772	556.181	264.069	555.398	355.877	0	8.34532	0	232.43	0	0	0	58.3278	0	0	34.32	23.5526	46.66	125.798	104.193
ERR3365594_ma2_bin.10	d__Bacteria;p__Caldatribacteriota;c__JS1;o__SB-45;f__34-128;g__34-128;s__	7291.18	14234.7	13319.3	15213.2	14352.2	9029.99	12183.7	72.3467	304.495	218.083	255.004	1863.97	39.5616	2827.57	388.191	318.806	581.973	58.4671	0	0	2613.44	3162.08	4429.22	4503.12	4264.32	4270.42	34.3189	30.0978	45.1217	46.8084	0	0	0	1944.41	1579.08	2140.08	0	1546.77	1145.97	1121.1	2899.91	2359.85	1055.59	153.358	126.047	43.388	59.1384	0
RS_9.bin.43	d__Bacteria;p__Omnitrophota;c__Koll11;o__4484-171;f__4484-171;g__;s__	0	0	0	0	0	0	0	0	0	0	24.1325	0	0	99.2235	28.543	0	27.9989	20.9375	274.164	0	0	0	0	0	0	0	1012.59	1259.88	1141.57	1648.71	1011.88	1034.21	0	0	0	0	0	0	0	0	0	0	0	1297.25	1697.48	587.618	1267.34	0
RS_9.bin.90	d__Bacteria;p__Omnitrophota;c__Koll11;o__UBA10015;f__Kpj58rc;g__2-02-FULL-52-10;s__	0	0	0	0	0	0	0	0	0	0	0	0	0	0	0	0	0	18.0008	90.4272	0	0	0	0	0	0	0	409.058	1007.84	800.049	757.095	267.23	470.103	0	0	0	0	0	0	0	0	0	0	0	318.711	735.341	388.426	546.883	0
SRR13892591_me2_bin.123	d__Bacteria;p__Proteobacteria;c__Gammaproteobacteria;o__Beggiatoales;f__Beggiatoaceae;g__Marithrix;s__	0	0	0	0	0	0	0	0	0	0	0	0	0	0	0	0	0	0	0	0	0	0	0	0	0	0	0	0	0	0	0	0	1365.93	0	0	0	417.277	0	0	0	0	0	0	0	0	0	0	1163.25
7_SB_sbin_1_12	d__Bacteria;p__Proteobacteria;c__Gammaproteobacteria;o__Methylococcales;f__Methylomonadaceae;g__;s__	0	0	0	0	0	0	0	0	0	234.509	0	70.0196	185.51	0	0	0	0	0	0	6823.08	0	0	0	0	0	0	96.4218	116.025	636.189	208.657	334.464	480.805	0	0	0	0	0	0	0	0	0	0	0	31.1171	0	54.9392	57.2352	0
RS_2.bin.31	d__Bacteria;p__Gemmatimonadota;c__Gemmatimonadetes;o__KS3-K002;f__JABDQB01;g__JABDQB01;s__	0	0	0	0	0	0	0	13.1225	36.1975	2001.42	100.342	604.267	1888.88	33.1786	0	35.8384	96.8623	318.855	85.1684	469.301	0	0	0	0	0	0	101.403	210.22	1993.96	1715.68	839.011	337.347	0	0	0	0	0	0	0	0	0	0	0	162.866	83.933	123.869	675.551	0
SRR19020598_me2_bin.1	d__Bacteria;p__Desulfobacterota_F;c__Desulfuromonadia;o__Desulfuromonadales;f__Geopsychrobacteraceae;g__Desulfuromusa;s__	0	0	0	0	179.337	145.161	172.516	0	0	307.146	0	0	574.292	66.4583	398.998	0	117.847	0	273.578	0	0	0	0	0	0	0	338.877	135.861	163.093	421.388	3598.87	14383	3245.27	0	0	0	186.438	0	0	0	42.2038	0	32.8974	98.4126	66.3517	182.467	1326.16	319.838
SRR13892603_me2_bin.223	d__Archaea;p__Thermoproteota;c__Bathyarchaeia;o__TCS64;f__TCS64;g__RBG-16-57-9;s__	0	0	0	0	0	0	0	168.194	289.551	357.15	291.597	106.786	205.162	33.9377	33.7201	151.133	60.9034	219.207	108.634	0	0	0	0	0	33.5648	0	119.852	231.946	124.851	158.238	37.8839	21.3698	0	0	0	0	0	0	0	0	12.9398	18.6912	38.5215	477.406	518.391	289.608	231.981	0
SRR13892598_ct_bin.161	d__Bacteria;p__WOR-3;c__WOR-3;o__;f__;g__;s__	0	0	0	0	0	0	0	0	0	0	0	152.803	0	32.5907	0	0	0	0	0	0	0	0	0	0	0	0	0	0	0	0	0	0	0	326.366	173.123	294.698	0	66.1624	209.177	285.292	128.934	50.5087	37.1563	0	0	0	0	0
7_SB_cbin_259	d__Archaea;p__Thermoplasmatota;c__E2;o__DHVEG-1;f__DHVEG-1;g__;s__	0	0	0	0	115.605	69.9184	97.8612	296.932	214.227	143.032	116.798	109.622	0	347.761	274.383	54.9757	199.528	161.348	186.749	0	33.0374	82.9137	2161.38	480.855	332.891	112.705	290.849	170.978	0	129.265	0	0	0	446.792	202.916	217.02	0	46.1358	161.877	106.722	228.172	174.369	277.589	114.721	151.419	287.318	176.08	0
SRR18936879_ct_bin.0	d__Bacteria;p__Caldatribacteriota;c__JS1;o__SB-45;f__34-128;g__34-128;s__	1381.68	0	0	0	344.834	216.929	302.142	671.345	5126.44	236.983	5382.61	2747.29	324.346	4025.26	79.1753	6530.07	70.2575	663.469	96.5184	0	4571.98	2651.39	4189.77	4182.41	6730.7	5089.18	238.853	458.078	506.392	238.613	78.224	0	0	2029.48	1748.05	2455.61	0	1815.04	1340.6	1149.69	2335.26	2623.14	3505.9	5894.02	5021.65	914.565	1582.28	0
2_HM_cbin_9	d__Bacteria;p__Firmicutes_B;c__Syntrophomonadia;o__Syntrophomonadales;f__Syntrophomonadaceae;g__JACIYB01;s__	0	0	0	0	0	0	0	0	0	0	0	0	0	0	0	0	0	0	0	0	0	0	0	0	0	0	0	0	0	0	0	0	0	0	0	0	0	0	0	0	0	0	0	0	0	0	0	0
E26_bin4	d__Archaea;p__Thermoproteota;c__Bathyarchaeia;o__TCS64;f__TCS64;g__;s__	0	0	0	0	0	0	0	506.77	1070.5	79.5954	1108.05	194.316	278.282	34.1725	0	994.123	0	733.325	66.7531	0	63.7721	0	0	64.2075	310.777	31.1987	768.784	1443.06	664.586	736.057	84.8493	0	0	0	35.7218	9.50758	0	10.914	16.225	14.8254	56.4446	107.052	100.541	4543.32	3342.52	1268.68	633.372	0
SRR13892595_ct_bin.62	d__Bacteria;p__Desulfobacterota;c__Desulfobacteria;o__Desulfobacterales;f__Desulfosudaceae;g__;s__	0	0	0	0	0	0	0	0	0	0	0	0	0	0	25.6956	0	0	0	0	0	0	0	0	0	0	0	0	0	0	0	0	0	395.716	0	0	0	1513.43	0	0	0	0	0	0	0	0	0	0	447.877
SRR13892603_me2_bin.119	d__Bacteria;p__Chloroflexota;c__Dehalococcoidia;o__Dehalococcoidales;f__RBG-16-60-22;g__GCA-2688435;s__	0	0	0	0	0	0	0	290.137	738.172	81.3784	780.718	379.845	73.2011	82.2901	0	559.68	0	233.068	0	0	0	0	0	0	0	0	155.023	335.319	56.1627	84.2348	0	0	0	0	41.7653	23.02	0	27.0158	30.0902	27.6615	19.1968	34.0922	134.828	1176.08	1205.01	480.219	381.394	0
7_SB_cbin_217	d__Archaea;p__Thermoproteota;c__Bathyarchaeia;o__RBG-16-48-13;f__;g__;s__	0	0	0	0	0	0	0	320.727	511.864	511.376	394.297	256.51	616.141	33.8526	0	111.448	15.322	188.353	88.2953	0	144.237	42.7356	277.466	665.232	387.387	379.399	56.2764	105.381	121.319	361.442	32.3119	0	0	12.7292	29.2905	10.8363	0	20.587	29.4441	41.0614	42.6647	105.689	192.323	277.216	214.95	126.253	178.382	0
6_MG_sbin_29_34	d__Bacteria;p__Campylobacterota;c__Campylobacteria;o__Campylobacterales;f__Sulfurovaceae;g__Sulfurovum;s__Sulfurovum sp004377245	0	0	0	901.25	838.64	644.208	741.903	173.471	1052.15	2064.11	694.821	2220.48	2722.53	728.322	2943.39	72.5319	1910.91	433.472	54.949	0	1653.03	0	0	0	0	0	178.799	43.0604	832.584	741.842	3058.75	10907.5	6152.1	0	0	8.11008	768.886	0	0	10.7193	26.4062	9.17228	167.436	167.239	207.187	93.0785	866.018	805.853
SRR13892595_me2_bin.25	d__Bacteria;p__Bacteroidota;c__Bacteroidia;o__Flavobacteriales;f__UBA1820;g__;s__	0	0	0	0	0	0	0	0	0	0	0	0	0	0	0	0	0	0	0	0	0	0	0	0	0	0	0	0	0	0	0	0	907.399	0	0	0	3595.62	0	0	0	0	0	0	0	0	0	0	0
RS_13.bin.52	d__Bacteria;p__Marinisomatota;c__AB16;o__AB16;f__;g__;s__	0	0	0	0	110.187	63.5042	89.1601	0	0	0	0	0	0	0	44.9961	0	21.0461	0	56.9873	0	0	0	0	0	0	0	188.619	166.407	220.914	113.43	129.787	51.1913	3440.27	0	32.2026	20.1423	0	11.1408	0	14.0557	560.88	14.1134	25.5605	32.0011	29.1154	60.1356	109.507	0
RS_4.bin.33	d__Bacteria;p__Proteobacteria;c__Gammaproteobacteria;o__Thiohalobacterales;f__UBA9214;g__UBA9214;s__	0	0	0	0	106.145	110.769	122.11	34.2297	25.5785	2040.29	78.4285	1164.11	2562.26	54.6577	46.1834	24.3325	208.873	299.592	318.556	903.382	0	0	0	0	0	0	323.124	453.505	3077.19	1661.76	550.42	751.882	0	0	0	0	175.988	0	0	0	0	0	0	62.0194	25.9486	219.942	164.628	0
SRR13892605_me2_bin.176	d__Bacteria;p__Krumholzibacteriota;c__Krumholzibacteria;o__WVZY01;f__WVZY01;g__;s__	0	0	0	0	0	0	0	20.7229	36.7047	286.437	60.5896	81.1513	178.919	33.7223	0	42.527	0	111.569	73.1748	0	62.2487	0	0	0	0	0	181.092	334.447	194.456	105.44	75.3876	87.5928	0	0	0	0	0	0	0	0	0	0	0	129.766	460.82	164.013	551.931	0
SRR13892591_ct_bin.46	d__Bacteria;p__Proteobacteria;c__Alphaproteobacteria;o__Rickettsiales;f__;g__;s__	0	0	0	0	0	0	0	0	0	0	0	0	0	0	0	0	0	0	0	0	0	0	0	0	0	0	0	0	0	0	0	0	785.837	0	0	0	0	0	0	0	0	0	0	0	0	0	0	0
RS_4.bin.32	d__Bacteria;p__Proteobacteria;c__Alphaproteobacteria;o__Micavibrionales;f__Micavibrionaceae;g__UBA1672;s__	0	0	0	0	0	0	0	0	0	0	220.539	0	0	103.406	0	0	0	0	0	0	0	0	0	0	0	0	932.342	501.827	2063.64	518.604	169.919	728.216	0	0	0	0	0	0	0	0	0	0	0	69.5317	318.71	698.853	816.211	0
SRR19020592_me2_bin.32	d__Archaea;p__Halobacteriota;c__Methanosarcinia;o__Methanosarcinales;f__Methanosarcinaceae;g__;s__	0	0	0	0	0	0	0	574.833	0	353.65	74.8505	302.831	43.2646	1398.86	380.572	1668.34	368.478	817.988	1617.19	0	0	0	53.3737	48.6659	0	0	929.186	1663.9	1099.46	1581.26	653.499	412.295	0	88.8796	146.536	107.205	0	318.984	291.033	301.674	1150.47	617.312	1058.26	1380.11	1646.52	870.733	759.984	0
RS_16.bin.18	d__Bacteria;p__Zixibacteria;c__MSB-5A5;o__MSB-5A5;f__SM1-73;g__SM23-73-3;s__	0	0	0	0	0	0	0	0	86.3229	0	59.0739	447.294	0	107.187	0	70.2337	0	0	0	0	0	0	0	0	0	0	0	0	0	0	0	0	0	204.947	179.191	116.981	0	562.422	264.745	65.8087	54.8511	54.802	69.2257	0	0	0	0	0
S8_bin21	d__Bacteria;p__Chloroflexota;c__Dehalococcoidia;o__GIF9;f__AB-539-J10;g__E29-bin54;s__	0	0	0	0	0	0	0	153.216	262.896	0	56.3755	457.131	0	49.7049	0	93.7342	38.2367	61.598	0	0	5132.38	109.574	3749.38	1550.79	216.698	4121.56	0	0	0	0	0	0	0	137.018	564.734	164.015	0	95.7378	243.012	308.923	110.533	162.082	96.2544	0	0	0	0	0
SW_4.bin.29	d__Bacteria;p__Bipolaricaulota;c__Bipolaricaulia;o__UBA7950;f__UBA9294;g__SPBW01;s__	0	0	0	0	0	0	0	0	0	0	0	0	0	0	21.5484	0	39.6022	0	40.7831	0	0	0	0	0	0	0	303.891	129.141	206.818	182.726	194.882	187.001	26334.9	0	0	0	41.9837	0	0	0	0	0	0	70.2248	65.1843	87.2373	144.245	243.087
SRR18920794_me2_bin.42	d__Bacteria;p__Verrucomicrobiota;c__Kiritimatiellae;o__UBA8416;f__JABMPJ01;g__;s__	0	0	0	0	0	0	0	0	0	174.455	0	0	153.386	0	99.489	0	0	0	0	0	0	0	0	0	0	0	0	0	0	0	73.0005	89.975	99.7005	0	0	0	103.36	0	0	0	0	0	0	0	0	0	0	0
HTR7_me2_bin.38	d__Bacteria;p__Caldatribacteriota;c__JS1;o__SB-45;f__34-128;g__34-128;s__	0	0	0	0	244.465	149.146	213.302	111.43	281.411	277.509	262.469	733.001	36.9891	1376.29	577.195	319.474	723.748	154.243	72.4888	0	1464.17	1126.08	1707.29	1647.6	1968.94	1786.02	54.1339	36.8759	125.581	119.885	57.7535	0	0	923.672	754.986	964.218	0	668.029	471.401	416.188	1191.5	1232.2	849.967	160.054	137.473	49.8722	88.7517	0
HTR4_me2_bin.106	d__Bacteria;p__Omnitrophota;c__Koll11;o__4484-171;f__4484-171;g__;s__	0	0	0	0	0	0	0	0	0	0	0	0	0	1619.7	0	0	0	0	0	0	0	0	0	0	0	0	67.0585	94.8597	104.04	140.996	83.7441	80.3483	0	0	34.595	36.7807	0	0	31.3193	23.7555	187.42	0	117.475	88.3082	68.3699	41.5838	63.6075	0
SRR19020590_ct_bin.39	d__Bacteria;p__CG03;c__SLGR01;o__SLGR01;f__;g__;s__	0	0	0	0	0	0	0	0	0	0	0	0	0	0	59.226	0	133.211	0	0	0	0	0	0	0	0	0	0	0	0	0	0	0	0	43.2182	23.1013	23.4155	0	0	39.1203	19.0596	46.6491	34.5524	84.5175	0	0	0	0	0
SRR13892605_ct_bin.56	d__Bacteria;p__Armatimonadota;c__UBA5377;o__UBA5377;f__JAAYIR01;g__;s__	0	0	0	0	0	0	0	78.9198	775.142	294.603	319.399	715.62	424.868	116.839	19.2056	219.795	38.199	267.034	19.5579	0	340.093	48.8654	1173.81	1398.64	839.834	767.139	146.366	201.069	141.511	177.401	44.0176	119.554	0	125.346	200.21	134.866	0	91.0902	190.253	145.794	139.374	134.234	238.132	502.139	718.595	213.592	679.151	0
7_SB_cbin_54	d__Bacteria;p__Caldisericota;c__Caldisericia;o__Caldisericales;f__Caldisericaceae;g__UBA646;s__UBA646 sp002299965	0	0	0	0	176.043	101.22	156.739	0	0	0	0	0	0	0	0	0	0	0	0	0	0	130.555	469.092	693.395	473.329	3153.61	0	0	0	0	0	0	0	0	0	0	0	0	0	0	0	0	0	0	0	0	0	0
SRR13892602_me2_bin.184	d__Bacteria;p__Desulfobacterota;c__Desulfobacteria;o__C00003060;f__C00003060;g__;s__	0	0	0	0	0	0	0	462.358	268.958	620.284	900.936	291.733	326.354	127.233	0	417.736	0	496.096	96.5525	0	128.05	0	0	0	0	0	129.666	207.864	126.895	147.977	49.2634	43.9639	0	0	0	0	0	0	0	0	19.1698	0	54.3075	791.976	488.806	379.844	242.495	0
SRR13892586_me2_bin.43	d__Bacteria;p__Omnitrophota;c__Koll11;o__;f__;g__;s__	0	0	0	0	0	0	0	0	0	0	0	0	0	73.758	51.8911	0	167.118	0	0	0	0	0	0	0	0	0	602.949	1743.05	1082.03	299.91	166.299	112.5	0	0	0	0	0	0	0	0	76.3522	0	72.4248	230.464	331.987	707.185	1269.68	0
S7_bin29	d__Bacteria;p__Chloroflexota;c__Dehalococcoidia;o__GIF9;f__AB-539-J10;g__;s__	0	0	0	0	0	0	60.0744	0	108.952	0	0	286.506	0	80.0718	19.9642	0	17.1633	0	0	0	211.727	121.386	461.859	497.155	351.088	1018.78	0	0	0	0	0	0	0	128.575	255.767	96.2843	0	85.6827	105.979	111.558	75.8816	102.9	118.073	0	0	0	0	0
RS_14.bin.12	d__Archaea;p__Asgardarchaeota;c__Thorarchaeia;o__Thorarchaeales;f__Thorarchaeaceae;g__WTCK01;s__	0	0	0	0	0	0	0	204.628	142.355	88.1118	160.824	174.057	0	361.5	136.383	156.452	37.3469	33.2806	0	0	127.303	0	569.451	243.179	97.2854	95.1254	0	0	0	0	0	0	0	466.619	427.709	125.369	0	116.223	545.493	829.307	361.623	137.707	272.188	41.1132	44.5644	34.1141	16.8118	0
E44_bin4	d__Archaea;p__Thermoproteota;c__Bathyarchaeia;o__B26-1;f__BA1;g__BIN-L-1;s__BIN-L-1 sp004376385	0	0	0	0	0	0	0	442.901	701.015	312.141	841.533	324.663	388.277	61.5698	0	530.466	0	390.682	57.8862	0	161.601	25.9379	179.537	463.191	297.982	618.842	218.193	372.577	269.502	278.146	41.0036	0	0	184.355	786.973	156.098	0	309.879	414.856	258.685	109.262	173.386	186.995	780.596	473.787	503.886	329.876	0
SW_4.bin.25	d__Bacteria;p__Verrucomicrobiota;c__Lentisphaeria;o__UBA2565;f__UBA2565;g__;s__	0	0	0	0	0	0	0	0	0	0	0	0	0	0	17.2333	0	0	0	0	0	0	0	0	0	0	0	0	0	0	0	0	0	4567.3	0	0	0	9811.86	0	0	0	0	0	0	0	0	0	0	387.175
7_SB_cbin_251	d__Bacteria;p__Aerophobota;c__Aerophobia;o__Aerophobales;f__Aerophobaceae;g__Aerophobus;s__	0	0	0	0	0	0	0	18.1748	0	0	0	24.0752	0	13.8062	0	0	0	0	0	0	0	101.506	577.342	897.784	416.352	590.215	0	0	0	0	0	0	0	90.0193	92.8199	52.6528	0	39.0921	32.0112	22.3143	14.0345	18.9777	14.6052	0	0	0	0	0
SRR13892591_me2_bin.148	d__Bacteria;p__Firmicutes_A;c__Clostridia;o__Lachnospirales;f__Vallitaleaceae;g__;s__	0	0	0	0	0	0	0	0	0	0	0	0	0	0	0	0	0	0	0	0	0	0	0	0	0	0	0	0	0	0	0	0	1354.33	0	0	0	160.599	0	0	0	0	0	0	0	0	0	0	232.247
SW_2.bin.12	d__Bacteria;p__Proteobacteria;c__Gammaproteobacteria;o__Methylococcales;f__Methylomonadaceae;g__WTBX01;s__	0	0	0	0	0	0	0	0	0	0	0	0	0	0	0	0	0	0	0	0	0	0	0	0	0	0	0	0	0	0	0	0	1916.34	0	0	0	39785.6	0	0	0	0	0	0	0	0	0	0	13872.1
SRR18936878_me2_bin.31	d__Bacteria;p__Proteobacteria;c__Gammaproteobacteria;o__SZUA-229;f__SZUA-229;g__GCA-2746365;s__	0	0	0	0	0	77.382	85.164	59.9966	48.0304	2171.87	79.7459	180.557	1644.27	145.447	952.838	26.6405	989.567	210.701	139.646	396.111	0	0	0	0	0	0	241.655	173.073	582.848	301.299	374.029	547.828	61.7705	0	12.4279	10.381	503.898	0	0	0	18.4376	13.4093	87.3206	42.8828	74.9863	193.484	257.249	0
HTR6_me2_bin.96	d__Archaea;p__Thermoplasmatota;c__Thermoplasmata;o__SG8-5;f__;g__;s__	0	0	0	0	0	0	0	49.7688	40.5736	198.115	355.416	0	85.6627	13.1427	17.1887	1260.46	36.8055	192.594	39.1794	0	0	0	0	0	0	0	178.385	169.877	42.1189	32.5789	31.261	25.9615	0	0	0	0	0	0	0	0	0	0	27.6318	128.213	305.852	202.556	160.856	0
7_SB_cbin_253	d__Bacteria;p__Chloroflexota;c__Dehalococcoidia;o__GIF9;f__AB-539-J10;g__;s__	0	0	0	0	292.766	247.616	285.72	0	0	0	0	0	0	0	0	0	0	0	0	0	81.601	61.2052	3265	2261.52	805.919	1672.9	0	0	0	0	0	0	0	72.3761	140.592	61.0668	0	43.2531	0	0	0	0	31.2821	0	0	0	0	0
8_GM_sbin_oily_44	d__Bacteria;p__Gemmatimonadota;c__Gemmatimonadetes;o__KS3-K002;f__JABDQB01;g__;s__	0	0	0	0	405.834	379.572	461.557	14.3085	40.8725	420.667	30.2761	145.366	747.35	14.0637	16.4796	0	69.8868	91.8632	17.1795	0	0	0	21.092	0	0	0	0	29.3198	189.522	193.644	79.3238	44.9382	0	0	0	0	0	0	0	0	0	0	0	30.3641	0	17.6517	81.9088	0
SRR13892592_me2_bin.65	d__Bacteria;p__Zixibacteria;c__MSB-5A5;o__GN15;f__FEB-12;g__;s__	0	0	0	0	0	0	0	156.44	706.322	82.0206	276.159	722.844	0	363.29	66.4004	179.56	0	59.0498	0	0	230.342	0	0	0	0	0	0	29.5449	0	0	0	0	0	441.091	95.6765	119.489	0	83.4679	170.455	93.8177	147.719	238.397	389.175	107.237	87.7353	43.5223	0	0
7_SB_cbin_50	d__Bacteria;p__Planctomycetota;c__Phycisphaerae;o__Sedimentisphaerales;f__SM23-30;g__;s__	0	0	0	0	98.0147	84.8847	94.28	109.529	0	0	48.3552	0	0	143.525	63.0003	45.5045	40.4609	344.934	1095.85	0	0	0	0	153.695	1235.02	98.3511	368.75	679.514	279.532	206.472	295.297	394.823	0	0	0	0	0	0	0	0	20.0097	27.1586	23.8368	214.692	288.232	1084.65	416.471	0
2_HM_sbin_21_15	d__Bacteria;p__Actinobacteriota;c__UBA1414;o__UBA1414;f__UBA1414;g__;s__	0	0	0	0	99.1622	65.1128	84.0636	39.1645	67.4104	120.855	63.7563	104.916	110.014	211.666	119.823	42.1375	211.832	64.8027	66.5943	0	643.832	103.243	90.9817	99.921	161.924	171	27.4906	33.3239	44.3518	59.7	30.1697	22.106	111.939	47.1543	36.1372	53.599	0	0	0	0	68.324	36.8222	36.264	37.3831	26.2311	29.7686	40.4847	0
SRR13892595_me2_bin.142	d__Bacteria;p__Proteobacteria;c__Gammaproteobacteria;o__Pseudomonadales;f__Halieaceae;g__Halioglobus;s__	0	0	0	0	0	0	0	0	0	265.985	0	61.0845	188.183	13.5426	157.928	0	38.3057	0	0	342.378	0	0	0	0	0	0	0	0	60.2349	39.629	35.4301	54.5723	264.938	0	0	0	4149.94	0	0	0	0	0	0	0	0	0	0	104.328
SRR13892602_ct_bin.187	d__Archaea;p__Thermoproteota;c__Bathyarchaeia;o__TCS64;f__;g__;s__	0	0	0	0	0	0	0	25.2567	47.185	0	94.3921	0	0	0	0	105.951	0	30.9048	0	0	0	0	0	0	0	0	44.4663	53.5144	27.0661	25.5918	0	0	0	0	0	0	0	0	0	0	0	0	0	470.179	241.353	100.449	53.7295	0
HTR1_me2_bin.175	d__Bacteria;p__Actinobacteriota;c__UBA1414;o__UBA1414;f__UBA1414;g__;s__	0	0	0	0	0	0	0	172.097	620.074	213.138	890.275	338.007	232.472	162.362	22.0095	499.308	42.3899	148.525	90.7134	0	823.09	0	0	0	0	0	96.3942	121.425	80.2078	87.5547	64.8882	0	0	0	0	20.8944	0	0	0	0	20.6528	19.7769	72.0601	346.149	259.246	186.932	123.945	0
SRR13892586_ct_bin.229	d__Bacteria;p__Planctomycetota;c__UBA8742;o__SKZP01;f__;g__;s__	0	0	0	0	0	0	0	0	0	0	0	0	0	0	0	0	0	0	63.6845	0	0	0	0	0	0	0	246.084	406.708	231.541	197.736	220.996	136.822	0	0	0	0	0	0	0	0	0	0	0	207.101	173.56	163.19	253.688	0
SRR13892593_ct_bin.64	d__Bacteria;p__Planctomycetota;c__Phycisphaerae;o__FEN-1346;f__FEN-1346;g__;s__	0	0	0	0	0	0	0	47.4403	173.41	0	109.242	0	0	25.7988	0	137.109	0	0	0	0	0	0	142.483	85.3836	100.981	231.549	0	30.4221	0	0	0	0	0	82.8284	265.64	66.0065	0	134.673	75.3158	31.299	40.0197	45.3708	53.9057	121.046	91.2536	48.5421	29.5955	0
2_HM_cbin_46	d__Bacteria;p__Firmicutes_B;c__Syntrophomonadia;o__Syntrophomonadales;f__Syntrophomonadaceae;g__JACIYB01;s__	0	0	0	0	0	0	0	0	0	0	0	0	0	0	0	0	0	0	0	0	0	0	0	0	0	0	0	0	0	0	0	0	0	0	0	0	0	0	0	0	0	0	0	0	0	0	0	0
SRR13892595_me2_bin.144	d__Bacteria;p__Fusobacteriota;c__Fusobacteriia;o__Fusobacteriales;f__Fusobacteriaceae;g__Psychrilyobacter;s__	0	0	0	0	0	0	0	0	0	0	0	0	0	0	0	0	0	0	0	0	0	0	0	0	0	0	0	0	0	0	0	0	2533.93	0	0	0	2871.18	0	0	0	0	0	0	0	0	0	0	404.136
HTR3_me2_bin.4	d__Bacteria;p__Desulfobacterota;c__SM23-61;o__WTBG01;f__WTBG01;g__;s__	0	0	0	0	0	0	0	174.383	282.791	3505.79	741.749	604.941	2155.02	48.7619	0	79.3615	42.5497	270.3	339.682	0	0	0	0	0	0	0	282.013	635.265	567.065	652.04	231.534	182.404	0	0	0	0	0	0	0	0	0	0	25.4799	253.961	187.896	443.219	538.708	0
SRR13892590_me2_bin.103	d__Archaea;p__Thermoproteota;c__Bathyarchaeia;o__TCS64;f__TCS64;g__RBG-16-57-9;s__	0	0	0	0	0	0	0	16.0067	0	434.918	69.0528	41.9755	218.867	18.7779	69.3628	0	146.89	35.0967	72.4584	0	55.5526	0	0	0	35.9745	45.6065	377.674	276.098	378.792	401.673	538.261	593.991	0	0	0	0	0	0	0	0	13.5421	0	11.7936	115.786	81.7407	122.641	276.944	0
8_GM_cbin_31	d__Bacteria;p__Desulfobacterota;c__Desulfobulbia;o__Desulfobulbales;f__Desulfurivibrionaceae;g__;s__	0	5844.47	3827.09	1218.83	1261.32	1291.94	1226.18	0	0	227.936	0	0	0	46.676	130.292	0	134.117	0	159.522	0	0	0	0	0	0	0	111.456	0	0	108.981	0	104.422	0	0	0	0	0	0	0	0	0	0	0	0	0	0	81.0934	0
SRR13892590_me2_bin.107	d__Bacteria;p__Desulfobacterota;c__Desulfobulbia;o__Desulfobulbales;f__Desulfobulbaceae;g__;s__	0	0	0	0	0	0	0	0	0	500.947	0	0	698.784	101.858	209.72	0	181.534	0	132.874	0	0	0	0	0	0	0	430.006	185.829	424.019	673.893	1399.8	3250.04	101.887	0	0	0	228.878	0	0	0	0	0	0	62.9471	46.6451	173.433	499.756	0
3_PE_cbin_25	d__Bacteria;p__Planctomycetota;c__Phycisphaerae;o__Sedimentisphaerales;f__SG8-4;g__;s__	0	0	0	0	0	0	0	682.221	1860.4	152.45	1402.8	223.728	138.495	130.366	0	1210.81	0	241.544	65.9547	0	0	0	121.101	63.1837	54.989	74.9696	181.102	311.697	144.994	216.007	39.3777	0	0	236.413	468.341	179.077	0	212.811	286.691	270.481	315.613	382.909	621.235	1032.07	916.192	417.462	367.506	0
RS_9.bin.25	d__Archaea;p__Halobacteriota;c__Methanosarcinia;o__Methanosarcinales;f__HR1;g__QBUR01;s__	0	0	0	0	0	0	0	135.826	0	99.4081	29.7173	0	0	96.429	250.763	0	159.498	0	0	0	0	0	0	0	0	0	517.905	673.734	266.575	277.682	369.499	242.844	0	0	0	0	0	0	0	0	0	0	0	736.312	3420	1077.01	386.514	0
2_HM_sbin_20_6	d__Bacteria;p__Firmicutes_B;c__Syntrophomonadia;o__Thermacetogeniales;f__Thermacetogeniaceae;g__Ch130;s__	0	0	0	0	0	0	0	0	0	0	0	0	0	0	0	0	0	0	0	0	0	0	0	0	0	0	0	0	0	0	0	0	0	0	0	0	0	0	0	0	0	0	0	0	0	0	0	0
SRR19020594_me2_bin.39	d__Bacteria;p__Nitrospirota;c__Thermodesulfovibrionia;o__UBA6902;f__UBA6902;g__BMS3Abin09;s__	0	0	0	0	0	0	0	162.164	85.0174	1411.49	173.147	247.929	515.144	62.9823	0	29.0206	50.4718	186.166	179.456	0	0	0	0	0	0	0	127.057	154.54	90.9363	150.752	82.1175	76.7666	0	0	0	0	0	0	0	0	0	0	41.5403	174.012	503.135	343.337	353.845	0
RS_14.bin.10	d__Archaea;p__Halobacteriota;c__Syntropharchaeia;o__ANME-1;f__ANME-1;g__;s__	5940.93	0	0	0	0	0	0	0	0	163.27	0	1596.48	0	134.108	357.934	0	627.892	0	0	0	0	0	0	0	0	0	0	0	0	0	0	0	0	13776.4	5585.66	7476.37	0	7325.79	28303.4	34426.4	7124.6	2815.51	1152.12	0	0	0	0	0
7_SB_sbin_6_18	d__Bacteria;p__Chloroflexota;c__Anaerolineae;o__UBA7937;f__B3-Chlor;g__B3-Chlor;s__	0	0	0	0	0	0	0	45.2169	244.203	46.6777	61.6362	33.4479	90.9174	65.3932	0	43.1568	0	109.539	0	0	40.272	20.9401	25.9734	141.837	936.391	117.76	0	22.6177	0	39.3063	0	0	0	0	0	0	0	0	0	0	24.0391	33.5024	83.9402	32.9501	26.568	18.4825	17.9095	0
SRR13892588_ct_bin.188	d__Bacteria;p__Proteobacteria;c__Alphaproteobacteria;o__Rhodospirillales;f__Magnetovibrionaceae;g__;s__	0	0	0	0	0	0	0	0	0	0	71.072	0	81.0319	0	0	0	0	0	51.17	0	0	0	0	0	0	0	185.449	1282.62	364.02	681.029	55.2541	0	0	0	0	0	0	0	0	0	0	0	48.6936	834.717	1166.67	821.68	504.166	0
RS_8.bin.8	d__Archaea;p__Asgardarchaeota;c__Heimdallarchaeia;o__UBA460;f__UBA460;g__;s__	0	0	0	0	0	0	29.6666	57.7317	29.0071	55.3609	177.135	16.4401	41.4302	52.2849	50.4281	115.166	32.0919	35.8816	70.1256	0	0	0	0	49.2742	70.1501	0	105.878	155.206	110.045	94.4317	15.3639	16.8581	0	12.036	24.1572	10.3194	0	6.26482	0	0	31.2339	13.0321	101.672	156.742	245.5	338.819	243.609	0
Co_bin56	d__Archaea;p__Thermoproteota;c__Bathyarchaeia;o__B26-1;f__UBA233;g__AD8-1;s__	0	0	0	0	0	0	0	51.5639	123.142	233.711	53.9358	94.3452	179.112	20.9943	0	0	26.9985	48.8333	0	0	36.4447	17.0407	523.374	1392.12	874.779	1383.87	26.8094	54.6894	43.2018	89.0709	0	0	0	0	41.1205	10.0376	0	49.7867	49.9727	24.1728	14.9965	27.0961	21.9349	69.0073	58.5272	40.1782	62.9323	0
SW_4.bin.55	d__Bacteria;p__Delongbacteria;c__UBA4055;o__UBA4055;f__UBA4055;g__WTAK01;s__	0	0	0	0	0	0	0	0	0	0	0	0	35.3935	0	254.267	0	73.2297	30.5387	136.071	0	0	0	0	0	0	0	178.398	194.232	277.041	425.393	754.769	541.21	1875.56	0	9.30459	0	68.811	0	0	0	7.23376	0	0	256.178	148.137	633.166	237.926	50.0345
S2_bin50	d__Archaea;p__Thermoproteota;c__Bathyarchaeia;o__TCS64;f__TCS64;g__GCA-2726865;s__	0	0	0	0	0	0	0	4195.84	10461.6	2449.38	3628.44	966.502	1225.52	309.555	30.0361	9016.46	151.353	3981.67	396.302	0	2289.46	17.6982	420.394	345.634	437.272	214.623	572.635	1390.24	686.271	1128.09	118.39	50.9528	0	12.4456	50.005	22.2486	0	28.5001	27.209	37.8493	90.0199	135.88	313.105	2572.28	2342.85	1441.59	1158.29	0
SRR13892594_me2_bin.27	d__Bacteria;p__Krumholzibacteriota;c__Krumholzibacteria;o__Krumholzibacteriales;f__Krumholzibacteriaceae;g__;s__	0	0	0	0	0	0	0	163.503	104.092	449.29	64.8392	99.5597	46.0841	331.339	21.817	71.1334	224.483	430.695	22.514	0	0	0	0	0	0	0	0	0	0	0	0	0	0	77.2798	102.561	210.304	0	134.966	73.2392	47.9907	109.817	95.883	58.5668	33.4423	21.069	0	0	0
SRR13892602_me2_bin.103	d__Bacteria;p__Proteobacteria;c__Alphaproteobacteria;o__Rhodospirillales;f__Magnetovibrionaceae;g__;s__	0	0	0	0	0	0	0	0	0	0	0	0	0	0	0	0	0	0	41.4021	0	0	0	0	0	0	0	210.271	1156.94	93.3919	120.246	0	0	0	0	0	0	0	0	0	0	6.00211	11.202	61.6261	935.539	1776.04	779.409	785.393	0
8_GM_sbin_oily_20	d__Bacteria;p__Spirochaetota;c__Spirochaetia;o__SPDA01;f__B32-G16;g__;s__	0	0	0	0	476.682	298.362	412.445	0	0	0	0	0	0	0	0	0	0	0	0	0	0	0	0	0	0	0	0	0	0	0	0	0	0	0	0	0	0	0	0	0	0	0	0	0	0	0	0	0
SRR13892591_me2_bin.124	d__Bacteria;p__Verrucomicrobiota;c__Kiritimatiellae;o__;f__;g__;s__	0	0	0	0	0	0	0	0	0	0	0	0	0	0	0	0	0	0	0	0	0	0	0	0	0	0	0	0	0	0	0	0	4107.16	0	0	0	2792.32	0	0	0	0	0	0	0	0	0	0	24041.3
HTR11_me2_bin.69	d__Archaea;p__Thermoproteota;c__Bathyarchaeia;o__TCS64;f__TCS64;g__;s__	0	0	0	0	0	0	0	476.039	1318.14	140.523	247.367	103.265	93.4765	40.3561	0	164.83	0	255.083	24.3652	0	0	0	0	0	0	0	69.0483	136.217	67.4878	101.175	0	0	0	0	0	0	0	0	0	0	20.2903	26.888	74.4534	429.305	514.578	152.045	103.669	0
HTR1_me2_bin.44	d__Bacteria;p__Desulfobacterota;c__Desulfobacteria;o__C00003060;f__C00003106;g__;s__	0	0	0	0	0	0	0	572.965	97.4429	396.375	21332.6	351.064	156.435	379.879	176.024	14000.9	0	248.766	376.124	0	343.705	0	0	0	0	0	209.618	173.116	0	184.624	0	0	0	0	153.951	181.974	0	180.953	223.987	248.114	287.498	298.042	188.684	167.581	176.788	185.681	152.409	0
4_MS_sbin_10	d__Bacteria;p__Planctomycetota;c__Phycisphaerae;o__Phycisphaerales;f__Phycisphaeraceae;g__;s__	0	0	0	0	102.186	71.5567	91.9581	0	0	0	0	0	0	68.3151	34.7592	0	27.7799	0	25.3428	0	0	0	0	0	0	0	0	0	0	0	0	0	0	0	0	0	0	0	0	0	0	0	0	0	0	0	0	0
SRR13892591_me2_bin.224	d__Bacteria;p__Desulfobacterota;c__Syntrophia;o__Syntrophales;f__UBA2210;g__UBA2210;s__	0	0	0	0	585.335	428.199	537.097	92.4279	0	0	0	0	0	283.488	197.316	0	65.4559	93.9687	35.3918	0	0	0	83.1969	88.1297	63.9511	108.059	131.775	109.612	110.128	146.903	60.73	42.3805	2921.37	20.373	52.08	35.4203	0	16.0154	44.7417	36.5176	374.623	33.9768	63.5613	161.241	95.0369	114.795	86.7047	0
SRR12623519_vb_S1C7572	d__Bacteria;p__Chloroflexota;c__Dehalococcoidia;o__UBA2777;f__RBG-13-53-26;g__;s__	0	0	0	0	261.863	257.208	258.593	0	0	0	0	0	0	0	0	0	0	0	0	0	0	430.002	9555.57	4035.36	5752.81	3903.88	0	0	0	0	0	0	0	0	0	0	0	0	0	0	0	0	0	0	0	0	0	0
RS_5.bin.32	d__Archaea;p__Asgardarchaeota;c__Heimdallarchaeia;o__UBA460;f__UBA460;g__UBA460;s__	0	0	0	0	0	0	22.7122	103.944	54.0412	79.4907	114.046	27.3545	101.471	61.2138	41.3169	33.7891	29.5183	79.5101	203.016	0	0	0	0	51.1295	79.0855	0	138.551	421.071	263.773	280.509	39.3363	21.365	0	15.7187	41.6438	15.0169	0	13.452	14.8136	13.8099	26.8873	16.287	108.852	46.9806	58.5171	171.657	324.498	0
RS_12.bin.57	d__Bacteria;p__Latescibacterota;c__MVCY01;o__MVCY01;f__MVCY01;g__MVCY01;s__	0	0	0	0	0	0	0	45.1746	0	68.214	0	157.593	0	165.64	122.696	0	72.2022	0	0	0	0	0	0	0	0	0	0	0	0	0	0	0	0	879.474	378.746	683.907	0	211.244	240.126	98.4377	96.1843	383.037	118.173	0	0	0	0	0
SW_4.bin.60	d__Bacteria;p__Firmicutes_A;c__Clostridia;o__Peptostreptococcales;f__Acidaminobacteraceae;g__;s__	0	0	0	0	0	0	0	0	0	0	0	0	0	11.7163	149.058	0	0	16.513	0	0	0	0	0	0	0	0	0	0	0	0	0	0	1099.43	0	15.9031	13.6876	0	0	0	0	79.5065	0	0	27.084	0	0	0	0
SRR18920792_ct_bin.162	d__Bacteria;p__Marinisomatota;c__UBA2242;o__UBA2242;f__UBA2242;g__UBA9312;s__	0	0	0	0	0	0	0	55.2878	33.93	0	44.7365	0	0	20.7737	45.6319	29.2682	24.3267	0	0	0	0	34.548	39.4986	39.0815	55.8158	72.2552	0	0	0	25.0039	0	0	0	46.0804	61.844	50.6508	0	12.3208	30.8776	21.7464	149.839	138.612	90.4544	0	0	0	0	0
HTR12_stLFR_bin.21	d__Archaea;p__Thermoplasmatota;c__E2;o__DHVEG-1;f__DHVEG-1;g__;s__	0	0	0	0	371.731	282.198	322.338	234.964	148.946	247.846	104.093	344.166	0	461.27	979.547	70.1628	1104.45	153.747	160.029	0	0	0	0	0	0	0	285.343	166.544	164.967	186.52	193.681	0	0	674.825	334.375	474.377	0	313.947	318.938	276.031	530.322	522.884	652.685	127.702	127.791	195.734	143.092	0
RS_1.bin.25	d__Bacteria;p__Desulfobacterota;c__Desulfobacteria;o__Desulfobacterales;f__Desulfobacteraceae;g__Desulfobacula;s__	0	0	0	0	106.917	82.541	98.0324	0	0	134.075	24.9063	0	232.442	17.6404	113.614	0	85.8302	0	198.478	0	147.492	0	0	89.6535	180.432	66.5303	594.113	428.735	227.235	208.375	1301.65	2488.79	492.324	0	7.63368	0	394.263	0	0	0	7.82042	11.0113	10.1995	115.558	122.6	177.296	340.816	170.034
RS_12.bin.36	d__Bacteria;p__Zixibacteria;c__MSB-5A5;o__GN15;f__FEB-12;g__;s__	0	0	0	0	0	31.0982	36.4389	18.0323	37.827	79.2533	82.9319	0	37.196	365.94	35.8017	34.181	71.8981	46.0801	29.1421	0	0	0	0	0	0	0	38.3883	58.798	58.5069	61.9373	27.2099	27.8966	0	0	7.11051	0	0	0	0	8.49847	246.395	437.268	36.5138	71.3636	96.3183	92.7205	53.7556	0
HTR7_me2_bin.12	d__Archaea;p__Asgardarchaeota;c__Thorarchaeia;o__Thorarchaeales;f__Thorarchaeaceae;g__WTCK01;s__	0	0	0	0	0	0	0	608.246	446.548	649.996	390.417	484.641	104.065	573.148	421.071	437.085	578.573	406.58	54.4102	0	232.502	0	141.347	85.5537	36.8303	0	29.5402	45.1847	36.1021	0	0	0	0	48.9384	74.7183	81.172	0	19.9947	47.5973	50.027	54.8195	53.2232	322.099	92.3002	95.8827	77.1943	61.7115	0
2_HM_sbin_21_10	d__Archaea;p__Halobacteriota;c__Methanosarcinia;o__Methanosarcinales;f__ANME-2c;g__UBA203;s__	0	6164.43	7410.79	6727.09	5285.65	6202.79	5446.13	933.216	0	372.613	0	105.33	0	1189.5	2655.18	63.6654	1046.89	913.91	468.369	0	0	0	0	209.365	0	0	1078.6	317.806	788.438	1431.49	639.139	370.005	21.5237	64.9444	84.5683	68.08	0	18.8856	94.8159	76.5041	1238.39	1732.92	1151.5	42.4017	39.0433	123.763	219.785	0
S1_bin5	d__Bacteria;p__Chloroflexota;c__Anaerolineae;o__Anaerolineales;f__E44-bin32;g__;s__	0	0	0	0	0	0	0	30.0088	58.8917	511.628	373.831	423.927	1300.34	0	0	211.204	0	164.526	178.885	9246.96	0	0	0	0	0	0	116.504	345.29	454.594	727.546	259.48	361.543	0	0	0	0	0	0	0	0	0	12.9044	0	179.76	175.178	129.431	263.943	0
7_SB_cbin_199	d__Bacteria;p__Desulfobacterota;c__Syntrophia;o__Syntrophales;f__;g__;s__	474.744	4845.66	5881.77	5902.96	4682.68	4010.22	4175.38	0	0	0	0	0	0	102.024	0	0	0	0	0	0	0	111.238	6178.47	6200.46	2907.05	7019.56	0	0	0	0	0	0	0	53.799	42.7501	48.4523	0	0	61.9653	0	88.2977	0	0	0	0	0	0	0
SRR13892591_vb_S1C18070	d__Bacteria;p__Caldisericota;c__Caldisericia;o__UBA6126;f__UBA6126;g__;s__	0	0	0	0	0	0	0	0	0	0	0	0	0	0	0	0	0	0	0	0	0	0	0	0	0	0	0	0	0	0	0	0	10859.3	0	0	0	0	0	0	0	0	0	0	0	0	0	0	115.473
SRR12623521_me2_bin.26	d__Archaea;p__Halobacteriota;c__Methanosarcinia;o__Methanosarcinales;f__EX4572-44;g__Ethanoperedens;s__Ethanoperedens thermophilum	0	8315.55	8419.64	8298.96	6601.31	5918.79	5975.09	0	0	0	0	0	0	138.382	321.997	0	199.459	0	0	0	0	897.038	198.364	372.739	3767.22	448.633	0	0	0	221.633	0	0	0	0	249.555	0	0	0	0	0	315.05	508.559	235.755	0	0	0	0	0
[truncated: 653 more rows]
[truncated: 65 more columns]
