# Supplementary material for: Global Marine Cold Seep Metagenomes Reveal Diversity of Taxonomy, Metabolic Function, and Natural Products
Source: Genomics Proteomics Bioinformatics. 2023 Dec 13;22(2):qzad006. doi: 10.1093/gpbjnl/qzad006 (PMC12016038; doi:10.1093/gpbjnl/qzad006)
Supplement: qzad006_Supplementary_Data [file qzad006_supplementary_data.zip › Table S7-done.xlsx]

## Sheet: Table S7
Table S7 Taxonomic expansion of CSMD compared with GTDB R06-RS202 at the phylum level
Phylum	# OTUs in GTDB R06-RS202	# OTUs in CSMD	ratio (CSMD/GTDB)
UBP7_A	1	4	4
DQWO01	3	9	3
NPL-UPA2	2	6	3
TA06_A	1	3	3
EX4484-52	8	21	2.63
Fermentibacterota	10	25	2.5
Krumholzibacteriota	15	31	2.07
QMZS01	2	4	2
CAIJMQ01	2	4	2
Gemmatimonadota_A	1	2	2
DSWW01	1	2	2
RBG-13-66-14	3	5	1.67
Aureabacteria	2	3	1.5
Aerophobota	9	13	1.44
Zixibacteria	28	40	1.43
Asgardarchaeota	58	74	1.28
UBA6262	4	5	1.25
FCPU426	4	4	1
BMS3Abin14	4	4	1
Mcinerneyibacteriota	2	2	1
T1SED10-198M	1	1	1
SpSt-1190	1	1	1
Muirbacteria	1	1	1
JABMQX01	1	1	1
JABDJQ01	1	1	1
GCA-001730085	1	1	1
ARS69	1	1	1
Eisenbacteria	16	14	0.88
UBP14	6	5	0.83
Caldatribacteriota	27	21	0.78
Ratteibacteria	7	5	0.71
SZUA-182	3	2	0.67
WOR-3	53	34	0.64
AABM5-125-24	8	5	0.63
Bipolaricaulota	34	18	0.53
Aenigmatarchaeota	19	10	0.53
UBP18	2	1	0.5
TA06	2	1	0.5
SM23-31	2	1	0.5
4572-55	2	1	0.5
Cloacimonadota	43	18	0.42
Undinarchaeota	5	2	0.4
Hadarchaeota	13	5	0.38
Calditrichota	14	5	0.36
Desulfobacterota_C	6	2	0.33
Desantisbacteria	3	1	0.33
Aureabacteria_A	3	1	0.33
Dependentiae	40	12	0.3
Omnitrophota	120	35	0.29
UBP6	7	2	0.29
Latescibacterota	33	9	0.27
Sumerlaeota	11	3	0.27
Iainarchaeota	27	7	0.26
Altarchaeota	16	4	0.25
CG03	12	3	0.25
UBA3054	4	1	0.25
Schekmanbacteria	4	1	0.25
Hydrothermarchaeota	9	2	0.22
Nanoarchaeota	183	40	0.22
Desulfobacterota	675	145	0.21
Chloroflexota	982	200	0.2
Caldisericota	20	4	0.2
QNDG01	5	1	0.2
PWEA01	6	1	0.17
Nitrospinota_A	6	1	0.17
Thermoplasmatota	454	68	0.15
Delongbacteria	7	1	0.14
Planctomycetota	748	106	0.14
Armatimonadota	105	14	0.13
Marinisomatota	151	17	0.11
Desulfobacterota_F	160	18	0.11
Halobacteriota	678	75	0.11
Thermoproteota	559	52	0.09
Gemmatimonadota	185	17	0.09
Desulfobacterota_D	23	2	0.09
Campylobacterota	409	34	0.08
UBA10199	13	1	0.08
Acidobacteriota	628	46	0.07
Patescibacteria	1601	105	0.07
Poribacteria	32	2	0.06
Hydrogenedentota	34	2	0.06
Spirochaetota	473	26	0.05
Micrarchaeota	59	3	0.05
Fusobacteriota	84	4	0.05
Nitrospirota	205	9	0.04
Myxococcota	315	12	0.04
Elusimicrobiota	107	4	0.04
KSB1	28	1	0.04
Bdellovibrionota	172	6	0.03
SAR324	30	1	0.03
Firmicutes_B	275	7	0.03
Verrucomicrobiota	917	23	0.03
Firmicutes_F	40	1	0.03
Fibrobacterota	86	2	0.02
Methylomirabilota	46	1	0.02
Bacteroidota	5818	89	0.02
Proteobacteria	14419	197	0.01
Firmicutes_D	94	1	0.01
Chlamydiota	124	1	0.01
Actinobacteriota	6192	34	0.01
Methanobacteriota	222	1	0
Firmicutes_C	274	1	0
Firmicutes_A	4062	11	0
Firmicutes	3390	8	0
Cyanobacteria	1067	1	0
