# Supplementary material for: Global Marine Cold Seep Metagenomes Reveal Diversity of Taxonomy, Metabolic Function, and Natural Products
Source: Genomics Proteomics Bioinformatics. 2023 Dec 13;22(2):qzad006. doi: 10.1093/gpbjnl/qzad006 (PMC12016038; doi:10.1093/gpbjnl/qzad006)
Supplement: qzad006_Supplementary_Data [file qzad006_supplementary_data.zip › Table S9-done.xlsx]

## Sheet: Sheet1
Table S9 The metabolic profile of 1897 OTUs
Note: The module completeness of each metabolic pathway is the percentage of the encoded key genes in the corresponding pathway (e.g., module completeness value of 50 means the MAG contained half genes in complete pathway). AOM, anaerobic oxidation of methane; CAZy/CAZyme, carbohydrate-active enzyme; GH, glycosidases or glycosyl hydrolases; GT, glycosyltransferases; PL, polysaccharide lyases; CE,…
Pathway					CO2 fixation																																												Anaerobic respiration
Module					Autotrophy module completeness	CBB cycle module completeness	rTCA cycle module completeness	3-HP module completeness	WL pathway module completeness	3-HP/4-HB cycle module completeness	Methanogenesis module completeness	Coenzyme M biosynthesis module completeness	CBB cycle			Reductive citrate cycle (rTCA cycle)				3-Hydroxypropionate bi-cycle						Wood-Ljungdahl pathway (Bacterial)				Hydroxypropionate-hydroxybutylate cycle	Dicarboxylate-hydroxybutyrate cycle | Hydroxypropionate-hydroxybutylate cycle	Dicarboxylate-hydroxybutyrate cycle | Hydroxypropionate-hydroxybutylate cycle	Dicarboxylate/4-hydroxybutyrate cycle and 3-hydroxypropionate/4-hydroxybutyrate cycle	Dicarboxylate/4-hydroxybutyrate cycle and 3-hydroxypropionate/4-hydroxybutyrate cycle	Methanogenesis, CO2 => Methane										Coenzyme M biosynthesis
Module detail													CBB cycle	CBB cycle	CBB cycle	Reductive citrate cycle (rTCA cycle)	Reductive citrate cycle (rTCA cycle)	Reductive citrate cycle (rTCA cycle)	Reductive citrate cycle (rTCA cycle)	3-Hydroxypropionate bi-cycle	3-Hydroxypropionate bi-cycle	3-Hydroxypropionate bi-cycle	3-Hydroxypropionate bi-cycle	3-Hydroxypropionate bi-cycle	3-Hydroxypropionate bi-cycle	Wood-Ljungdahl pathway (Bacterial)	Wood-Ljungdahl pathway (Bacterial)	Wood-Ljungdahl pathway (Bacterial)	Wood-Ljungdahl pathway (Bacterial)	Hydroxypropionate-hydroxybutylate cycle	Dicarboxylate-hydroxybutyrate cycle | Hydroxypropionate-hydroxybutylate cycle	Dicarboxylate-hydroxybutyrate cycle | Hydroxypropionate-hydroxybutylate cycle	Dicarboxylate/4-hydroxybutyrate cycle and 3-hydroxypropionate/4-hydroxybutyrate cycle	Dicarboxylate/4-hydroxybutyrate cycle and 3-hydroxypropionate/4-hydroxybutyrate cycle	Methanogenesis, CO2 => Methane	Methanogenesis, methanol => Methane | Methanogenesis, acetate => Methane | Methanogenesis, methylamine/dimethylamine/trimethylamine => Methane | Methanogenesis, CO2 => Methane	Methanogenesis, methylamine/dimethylamine/trimethylamine => Methane	Methanogenesis, acetate => Methane | Methanogenesis, CO2 => Methane	Methanogenesis, acetate => Methane | Methanogenesis, CO2 => Methane	Methanogenesis, methanol => Methane | Methanogenesis, acetate => Methane | Methanogenesis, methylamine/dimethylamine/trimethylamine => Methane | Methanogenesis, CO2 => Methane	Methanogenesis, methanol => Methane	Methanogenesis, CO2 => Methane	Methanogenesis, CO2 => Methane	Methanogenesis, CO2 => Methane	Coenzyme M biosynthesis	Coenzyme M biosynthesis	Coenzyme M biosynthesis	Coenzyme M biosynthesis
KO													K01601	K01602	K00855	K15230	K15231	K15232	K15233	K14468	K15052	K08691	K14469	K14470	K09709	K14138	K00198	K00196	K15023	K15039	K15017	K15016	K18593	K14534	K00320	K00399	K14083	K00577	K00584	K03390	K04480	K00200	K00201	K00202	K05979	K06034	K08097	K13039	N-cycle
Pathway	ANI95%	GTDB	Kingdom	Phylum									#N/A	rbcS, cbbS	PRK, prkB	aclA	aclB	ccsA	ccsB	mcr	K15052	mcl	K14469	mct	meh	acsB	cooS, acsA	cooF	acsE	K15039	K15017	K15016	E6.2.1.56	abfD	mer	mcrA	mttB	mtrA	mtrH	hdrC2	mtaB	fwdA, fmdA	fwdB, fmdB	fwdC, fmdC	comB	comD	comA	comE	Dissimilatory Nitrate reduction module completeness
2_HM_cbin_11	Yes	d__Bacteria;p__Campylobacterota;c__Campylobacteria;o__Campylobacterales;f__Sulfurospirillaceae;g__Sulfurospirillum_A;s__	Bacteria	Campylobacterota	100	0	25	0	0	0	0	0	0	0	0	0	1	0	0	#N/A	0	0	0	0	0	0	0	0	0	0	0	0	0	0	0	0	0	0	0	0	0	0	0	0	0	0	0	0	0
2_HM_cbin_12	Yes	d__Bacteria;p__Proteobacteria;c__Gammaproteobacteria;o__Methylococcales;f__Methylomonadaceae;g__Methyloprofundus;s__	Bacteria	Proteobacteria	100	0	0	16.67	0	0	30	0	0	0	0	0	0	0	0	#N/A	0	1	0	0	0	0	0	0	0	0	0	0	0	0	0	0	0	0	0	0	0	1	1	1	0	0	0	0	33.33
2_HM_cbin_14	Yes	d__Bacteria;p__Bacteroidota;c__Bacteroidia;o__Flavobacteriales;f__Flavobacteriaceae;g__QNYL01;s__	Bacteria	Bacteroidota	0	0	0	0	0	0	0	0	0	0	0	0	0	0	0	#N/A	0	0	0	0	0	0	0	0	0	0	0	0	0	0	0	0	0	0	0	0	0	0	0	0	0	0	0	0	0
2_HM_cbin_17	Yes	d__Bacteria;p__Desulfobacterota;c__Syntrophia;o__Syntrophales;f__UBA2210;g__UBA6078;s__	Bacteria	Desulfobacterota	100	0	0	0	0	20	20	0	0	0	0	0	0	0	0	#N/A	0	0	0	0	0	0	0	0	0	0	0	0	0	2	0	0	1	0	0	1	0	0	0	0	0	0	0	0	0
2_HM_cbin_19	Yes	d__Bacteria;p__Chloroflexota;c__Dehalococcoidia;o__Dehalococcoidales;f__E44-bin88;g__;s__	Bacteria	Chloroflexota	100	0	0	0	25	0	10	0	0	0	0	0	0	0	0	#N/A	0	0	0	0	0	0	0	0	1	0	0	0	0	0	0	0	0	0	0	1	0	0	0	0	0	0	0	0	0
2_HM_cbin_2	Yes	d__Bacteria;p__Firmicutes_B;c__Desulfotomaculia;o__Desulfotomaculales;f__Pelotomaculaceae;g__UBA3102;s__UBA3102 sp002365865	Bacteria	Firmicutes_B	100	0	0	0	25	0	10	0	0	0	0	0	0	0	0	#N/A	0	0	0	0	0	0	0	0	1	0	0	0	0	0	0	0	0	0	0	1	0	0	0	0	0	0	0	0	0
2_HM_cbin_20	Yes	d__Bacteria;p__Firmicutes_B;c__Syntrophomonadia;o__Syntrophomonadales;f__Syntrophomonadaceae;g__JACIYB01;s__	Bacteria	Firmicutes_B	0	0	0	0	0	0	10	0	0	0	0	0	0	0	0	#N/A	0	0	0	0	0	0	0	0	0	0	0	0	0	0	0	0	0	0	0	1	0	0	0	0	0	0	0	0	0
2_HM_cbin_22	Yes	d__Archaea;p__Halobacteriota;c__Methanomicrobia;o__Methanomicrobiales;f__Methanoculleaceae;g__UBA206;s__UBA206 sp002503105	Archaea	Halobacteriota	100	66.67	0	0	0	0	70	0	1	0	1	0	0	0	0	#N/A	0	0	0	0	0	0	0	0	0	0	0	0	0	0	1	0	0	2	1	1	0	2	2	2	0	0	0	0	0
2_HM_cbin_26	Yes	d__Bacteria;p__Proteobacteria;c__Gammaproteobacteria;o__Methylococcales;f__Methylomonadaceae;g__Methyloprofundus;s__	Bacteria	Proteobacteria	0	0	0	0	0	0	30	0	0	0	0	0	0	0	0	#N/A	0	0	0	0	0	0	0	0	0	0	0	0	0	0	0	0	0	0	0	0	0	1	1	1	0	0	0	0	0
2_HM_cbin_28	Yes	d__Bacteria;p__Marinisomatota;c__UBA2242;o__UBA2242;f__UBA2242;g__UBA9312;s__UBA9312 sp003527965	Bacteria	Marinisomatota	100	0	0	0	50	0	0	0	0	0	0	0	0	0	0	#N/A	0	0	0	0	0	1	0	1	0	0	0	0	0	0	0	0	0	0	0	0	0	0	0	0	0	0	0	0	16.67
2_HM_cbin_29	Yes	d__Bacteria;p__WOR-3;c__UBA3073;o__UBA3073;f__UBA3073;g__UBA3073;s__	Bacteria	WOR-3	100	0	0	0	25	0	20	0	0	0	0	0	0	0	0	#N/A	0	0	0	0	0	0	0	1	0	0	0	0	0	0	0	0	1	0	0	1	0	0	0	0	0	0	0	0	0
2_HM_cbin_30	Yes	d__Bacteria;p__Chloroflexota;c__Dehalococcoidia;o__GIF9;f__AB-539-J10;g__CG2-30-46-19;s__	Bacteria	Chloroflexota	100	33.33	0	0	0	40	10	0	1	0	0	0	0	0	0	#N/A	0	0	0	0	0	0	0	0	0	0	0	1	0	1	0	0	2	0	0	0	0	0	0	0	0	0	0	0	0
2_HM_cbin_33	Yes	d__Bacteria;p__Chloroflexota;c__Dehalococcoidia;o__GIF9;f__AB-539-J10;g__;s__	Bacteria	Chloroflexota	100	0	0	0	25	0	40	0	0	0	0	0	0	0	0	#N/A	0	0	0	0	0	0	0	0	1	0	0	0	0	0	0	0	6	0	0	0	0	1	1	1	0	0	0	0	0
2_HM_cbin_34	Yes	d__Bacteria;p__Proteobacteria;c__Gammaproteobacteria;o__Beggiatoales;f__Beggiatoaceae;g__DRQV01;s__	Bacteria	Proteobacteria	100	66.67	0	0	0	0	10	0	1	0	1	0	0	0	0	#N/A	0	0	0	0	0	0	0	0	0	0	0	0	0	0	0	0	0	0	0	1	0	0	0	0	0	0	0	0	33.33
2_HM_cbin_36	Yes	d__Archaea;p__Halobacteriota;c__Methanosarcinia;o__Methanosarcinales;f__Methanosarcinaceae;g__;s__	Archaea	Halobacteriota	100	33.33	0	0	25	0	60	25	1	0	0	0	0	0	0	#N/A	0	0	0	0	0	0	2	0	0	0	0	0	0	0	1	1	0	2	2	2	0	0	0	2	0	0	0	1	0
2_HM_cbin_4	Yes	d__Bacteria;p__Desulfobacterota;c__Desulfobulbia;o__Desulfobulbales;f__Desulfocapsaceae;g__UBA2775;s__	Bacteria	Desulfobacterota	100	0	0	0	25	0	20	0	0	0	0	0	0	0	0	#N/A	0	0	0	0	0	0	1	0	0	0	0	0	0	0	0	0	1	0	0	1	0	0	0	0	0	0	0	0	0
2_HM_cbin_41	Yes	d__Archaea;p__Thermoproteota;c__Bathyarchaeia;o__B26-1;f__UBA233;g__;s__	Archaea	Thermoproteota	0	0	0	0	0	0	0	0	0	0	0	0	0	0	0	#N/A	0	0	0	0	0	0	0	0	0	0	0	0	0	0	0	0	0	0	0	0	0	0	0	0	0	0	0	0	0
2_HM_cbin_44	Yes	d__Bacteria;p__Firmicutes_B;c__Desulfotomaculia;o__Desulfotomaculales;f__Pelotomaculaceae;g__UBA3103;s__UBA3103 sp002365855	Bacteria	Firmicutes_B	100	0	0	0	25	0	10	25	0	0	0	0	0	0	0	#N/A	0	0	0	0	0	0	0	0	1	0	0	0	0	0	0	0	0	0	0	1	0	0	0	0	0	0	1	0	0
2_HM_cbin_45	Yes	d__Bacteria;p__Chloroflexota;c__Dehalococcoidia;o__Dehalococcoidales;f__UBA5627;g__W693;s__	Bacteria	Chloroflexota	100	0	0	0	100	0	0	0	0	0	0	0	0	0	0	#N/A	0	0	0	0	0	1	1	1	1	0	0	0	0	0	0	0	0	0	0	0	0	0	0	0	0	0	0	0	0
2_HM_cbin_46	Yes	d__Bacteria;p__Firmicutes_B;c__Syntrophomonadia;o__Syntrophomonadales;f__Syntrophomonadaceae;g__JACIYB01;s__	Bacteria	Firmicutes_B	0	0	0	0	0	0	10	0	0	0	0	0	0	0	0	#N/A	0	0	0	0	0	0	0	0	0	0	0	0	0	0	0	0	0	0	0	1	0	0	0	0	0	0	0	0	0
2_HM_cbin_48	Yes	d__Bacteria;p__Desulfobacterota;c__Desulfobacteria;o__Desulfobacterales;f__ETH-SRB1;g__B13-G4;s__	Bacteria	Desulfobacterota	100	0	0	0	25	0	0	0	0	0	0	0	0	0	0	#N/A	0	0	0	0	0	0	0	0	1	0	0	0	0	0	0	0	0	0	0	0	0	0	0	0	0	0	0	0	16.67
2_HM_cbin_5	Yes	d__Bacteria;p__Proteobacteria;c__Gammaproteobacteria;o__Methylococcales;f__Methylomonadaceae;g__WTBX01;s__	Bacteria	Proteobacteria	0	0	0	0	0	0	10	0	0	0	0	0	0	0	0	#N/A	0	0	0	0	0	0	0	0	0	0	0	0	0	0	0	0	0	0	0	0	0	1	0	0	0	0	0	0	0
2_HM_cbin_51	Yes	d__Bacteria;p__Aerophobota;c__Aerophobia;o__Aerophobales;f__AE-B3A;g__AE-B3B;s__	Bacteria	Aerophobota	0	0	0	0	0	0	20	0	0	0	0	0	0	0	0	#N/A	0	0	0	0	0	0	0	0	0	0	0	0	0	0	0	0	1	1	0	0	0	0	0	0	0	0	0	0	0
2_HM_cbin_52	Yes	d__Archaea;p__Halobacteriota;c__Methanosarcinia;o__Methanosarcinales;f__Methanosarcinaceae;g__MTP4;s__MTP4 sp9310u	Archaea	Halobacteriota	100	33.33	0	0	50	0	100	25	1	0	0	0	0	0	0	#N/A	0	0	0	0	0	0	3	2	0	0	0	0	0	0	1	1	4	2	2	1	3	2	3	2	0	0	0	1	0
2_HM_cbin_7	Yes	d__Bacteria;p__Acidobacteriota;c__Aminicenantia;o__UBA2199;f__UBA2199;g__UBA647;s__UBA647 sp002299555	Bacteria	Acidobacteriota	100	0	0	0	0	20	10	0	0	0	0	0	0	0	0	#N/A	0	0	0	0	0	0	0	0	0	0	0	0	0	1	0	0	1	0	0	0	0	0	0	0	0	0	0	0	50
2_HM_cbin_8	Yes	d__Bacteria;p__Campylobacterota;c__Campylobacteria;o__Campylobacterales;f__Arcobacteraceae;g__CAIJNA01;s__	Bacteria	Campylobacterota	100	0	25	0	0	0	0	0	0	0	0	1	0	0	0	#N/A	0	0	0	0	0	0	0	0	0	0	0	0	0	0	0	0	0	0	0	0	0	0	0	0	0	0	0	0	16.67
2_HM_cbin_9	Yes	d__Bacteria;p__Firmicutes_B;c__Syntrophomonadia;o__Syntrophomonadales;f__Syntrophomonadaceae;g__JACIYB01;s__	Bacteria	Firmicutes_B	0	0	0	0	0	0	10	0	0	0	0	0	0	0	0	#N/A	0	0	0	0	0	0	0	0	0	0	0	0	0	0	0	0	0	0	0	1	0	0	0	0	0	0	0	0	0
2_HM_sbin_20_17	Yes	d__Bacteria;p__Desulfobacterota;c__Syntrophia;o__Syntrophales;f__UBA2210;g__UBA2210;s__	Bacteria	Desulfobacterota	100	33.33	0	0	0	20	0	0	1	0	0	0	0	0	0	#N/A	0	0	0	0	0	0	0	0	0	0	0	0	0	1	0	0	0	0	0	0	0	0	0	0	0	0	0	0	0
2_HM_sbin_20_19	Yes	d__Archaea;p__Hadarchaeota;c__Hadarchaeia;o__Hadarchaeales;f__Hadarchaeaceae;g__;s__	Archaea	Hadarchaeota	100	33.33	0	0	0	0	10	0	1	0	0	0	0	0	0	#N/A	0	0	0	0	0	0	0	0	0	0	0	0	0	0	1	0	0	0	0	0	0	0	0	0	0	0	0	0	0
2_HM_sbin_20_3	Yes	d__Bacteria;p__Chloroflexota;c__Anaerolineae;o__UBA7937;f__UBA7937;g__UBA7937;s__UBA7937 sp003453555	Bacteria	Chloroflexota	100	33.33	0	0	75	0	20	0	0	0	1	0	0	0	0	#N/A	0	0	0	0	0	1	1	0	1	0	0	0	0	0	0	0	2	0	0	3	0	0	0	0	0	0	0	0	0
2_HM_sbin_20_6	Yes	d__Bacteria;p__Firmicutes_B;c__Syntrophomonadia;o__Thermacetogeniales;f__Thermacetogeniaceae;g__Ch130;s__	Bacteria	Firmicutes_B	100	0	0	0	100	0	10	0	0	0	0	0	0	0	0	#N/A	0	0	0	0	0	1	2	1	1	0	0	0	0	0	0	0	2	0	0	0	0	0	0	0	0	0	0	0	16.67
2_HM_sbin_20_9	Yes	d__Archaea;p__Halobacteriota;c__Methanomicrobia;o__Methanomicrobiales;f__Methanoculleaceae;g__Methanoculleus;s__Methanoculleus sp002498065	Archaea	Halobacteriota	100	66.67	0	0	0	0	70	25	1	0	1	0	0	0	0	#N/A	0	0	0	0	0	0	0	0	0	0	0	0	0	0	1	0	0	1	1	1	0	3	3	3	0	0	0	1	0
2_HM_sbin_21_10	Yes	d__Archaea;p__Halobacteriota;c__Methanosarcinia;o__Methanosarcinales;f__ANME-2c;g__UBA203;s__	Archaea	Halobacteriota	0	0	0	0	0	0	60	25	0	0	0	0	0	0	0	#N/A	0	0	0	0	0	0	0	0	0	0	0	0	0	0	1	0	0	1	1	1	0	1	1	0	0	1	0	0	0
2_HM_sbin_21_11	Yes	d__Archaea;p__Asgardarchaeota;c__Thorarchaeia;o__Thorarchaeales;f__Thorarchaeaceae;g__MP8T-1;s__	Archaea	Asgardarchaeota	0	0	0	0	0	0	30	0	0	0	0	0	0	0	0	#N/A	0	0	0	0	0	0	0	0	0	0	0	0	0	0	1	0	0	0	0	1	0	0	0	1	0	0	0	0	0
2_HM_sbin_21_15	Yes	d__Bacteria;p__Actinobacteriota;c__UBA1414;o__UBA1414;f__UBA1414;g__;s__	Bacteria	Actinobacteriota	100	0	0	0	50	0	10	25	0	0	0	0	0	0	0	#N/A	0	0	0	0	0	0	0	1	1	0	0	0	0	0	0	0	0	0	0	1	0	0	0	0	1	0	0	0	0
2_HM_sbin_21_16	Yes	d__Bacteria;p__Actinobacteriota;c__Acidimicrobiia;o__UBA5794;f__UBA5794;g__;s__	Bacteria	Actinobacteriota	100	33.33	0	0	0	0	10	0	1	0	0	0	0	0	0	#N/A	0	0	0	0	0	0	0	0	0	0	0	0	0	0	0	0	0	0	0	1	0	0	0	0	0	0	0	0	0
2_HM_sbin_21_2	Yes	d__Archaea;p__Halobacteriota;c__Methanosarcinia;o__Methanotrichales;f__Methanotrichaceae;g__Methanothrix_A;s__Methanothrix_A harundinacea_A	Archaea	Halobacteriota	100	33.33	50	0	50	0	80	50	1	0	0	1	1	0	0	#N/A	0	0	0	0	0	0	1	1	0	0	0	0	0	0	1	1	0	2	2	1	0	2	2	3	0	1	0	1	0
2_HM_sbin_21_4	Yes	d__Archaea;p__Halobacteriota;c__Methanosarcinia;o__Methanosarcinales;f__HR1;g__QBUR01;s__QBUR01 sp013374385	Archaea	Halobacteriota	100	33.33	0	0	0	0	50	0	1	0	0	0	0	0	0	#N/A	0	0	0	0	0	0	0	0	0	0	0	0	0	0	1	0	0	2	2	0	0	0	2	2	0	0	0	0	0
2_HM_sbin_21_5	Yes	d__Archaea;p__Halobacteriota;c__Methanosarcinia;o__Methanosarcinales;f__HR1;g__UBA7939;s__UBA7939 sp7939u	Archaea	Halobacteriota	100	33.33	0	0	25	0	70	25	2	0	0	0	0	0	0	#N/A	0	0	0	0	0	0	1	0	0	0	0	0	0	0	1	0	0	2	2	4	0	1	2	4	0	0	0	1	0
2_HM_sbin_21_8	Yes	d__Bacteria;p__Desulfobacterota;c__Desulfobacteria;o__Desulfobacterales;f__;g__;s__	Bacteria	Desulfobacterota	0	0	0	0	0	0	0	0	0	0	0	0	0	0	0	#N/A	0	0	0	0	0	0	0	0	0	0	0	0	0	0	0	0	0	0	0	0	0	0	0	0	0	0	0	0	16.67
2_HM_sbin_22_1	Yes	d__Archaea;p__Halobacteriota;c__Methanomicrobia;o__Methanomicrobiales;f__Methanoculleaceae;g__UBA207;s__UBA207 sp002503135	Archaea	Halobacteriota	100	33.33	0	0	50	0	80	0	1	0	0	0	0	0	0	#N/A	0	0	0	0	0	0	1	1	0	0	0	0	0	0	1	1	0	1	1	1	0	2	2	2	0	0	0	0	0
2_HM_sbin_22_2	Yes	d__Bacteria;p__Caldatribacteriota;c__JS1;o__SB-45;f__34-128;g__34-128;s__34-128 sp003527405	Bacteria	Caldatribacteriota	100	0	0	0	25	0	10	25	0	0	0	0	0	0	0	#N/A	0	0	0	0	0	0	0	1	0	0	0	0	0	0	0	0	1	0	0	0	0	0	0	0	1	0	0	0	0
2_HM_sbin_22_8	Yes	d__Bacteria;p__Acidobacteriota;c__Aminicenantia;o__Aminicenantales;f__Aminicenantaceae;g__;s__	Bacteria	Acidobacteriota	0	0	0	0	0	0	0	0	0	0	0	0	0	0	0	#N/A	0	0	0	0	0	0	0	0	0	0	0	0	0	0	0	0	0	0	0	0	0	0	0	0	0	0	0	0	0
2_HM_sbin_24_1	Yes	d__Bacteria;p__Proteobacteria;c__Gammaproteobacteria;o__Methylococcales;f__Methylomonadaceae;g__WTBX01;s__	Bacteria	Proteobacteria	100	0	0	16.67	0	0	30	0	0	0	0	0	0	0	0	#N/A	0	1	0	0	0	0	0	0	0	0	0	0	0	0	0	0	0	0	0	0	0	1	1	1	0	0	0	0	33.33
2_HM_sbin_24_2	Yes	d__Bacteria;p__Desulfobacterota;c__Desulfobacteria;o__Desulfobacterales;f__ETH-SRB1;g__B13-G4;s__	Bacteria	Desulfobacterota	0	0	0	0	0	0	10	0	0	0	0	0	0	0	0	#N/A	0	0	0	0	0	0	0	0	0	0	0	0	0	0	0	0	1	0	0	0	0	0	0	0	0	0	0	0	0
2_HM_sbin_24_3	Yes	d__Archaea;p__Halobacteriota;c__Methanosarcinia;o__Methanosarcinales;f__Methanosarcinaceae;g__;s__	Archaea	Halobacteriota	100	33.33	0	0	0	0	70	25	1	0	0	0	0	0	0	#N/A	0	0	0	0	0	0	0	0	0	0	0	0	0	0	2	0	0	1	2	2	0	1	2	3	0	0	0	1	0
2_HM_sbin_25_3	Yes	d__Bacteria;p__Proteobacteria;c__Gammaproteobacteria;o__Methylococcales;f__Methylomonadaceae;g__WTBX01;s__	Bacteria	Proteobacteria	100	0	0	16.67	0	0	20	50	0	0	0	0	0	0	0	#N/A	0	1	0	0	0	0	0	0	0	0	0	0	0	0	0	0	0	0	0	0	0	1	0	1	1	0	1	0	33.33
2_HM_sbin_25_4	Yes	d__Bacteria;p__Proteobacteria;c__Gammaproteobacteria;o__Beggiatoales;f__Beggiatoaceae;g__DRQV01;s__	Bacteria	Proteobacteria	100	66.67	0	0	0	0	10	0	1	0	1	0	0	0	0	#N/A	0	0	0	0	0	0	0	0	0	0	0	0	0	0	0	0	0	0	0	1	0	0	0	0	0	0	0	0	16.67
2_HM_sbin_25_7	Yes	d__Archaea;p__Thermoproteota;c__Bathyarchaeia;o__B26-1;f__UBA233;g__;s__	Archaea	Thermoproteota	100	0	0	0	0	20	30	0	0	0	0	0	0	0	0	#N/A	0	0	0	0	0	0	0	0	0	0	0	1	0	0	0	0	0	0	0	1	0	1	1	0	0	0	0	0	0
2_HM_sbin_25_8	Yes	d__Bacteria;p__Proteobacteria;c__Gammaproteobacteria;o__Methylococcales;f__Methylomonadaceae;g__WTBX01;s__	Bacteria	Proteobacteria	100	0	0	16.67	0	0	30	0	0	0	0	0	0	0	0	#N/A	0	1	0	0	0	0	0	0	0	0	0	0	0	0	0	0	0	0	0	0	0	1	1	1	0	0	0	0	33.33
2_HM_sbin_25_9	Yes	d__Bacteria;p__Proteobacteria;c__Gammaproteobacteria;o__Nitrosococcales;f__Methylophagaceae;g__GCA-002733105;s__	Bacteria	Proteobacteria	100	66.67	0	0	0	0	30	0	1	0	1	0	0	0	0	#N/A	0	0	0	0	0	0	0	0	0	0	0	0	0	0	0	0	0	0	0	0	0	1	1	1	0	0	0	0	16.67
3_PE_cbin_10	Yes	d__Bacteria;p__Chloroflexota;c__Dehalococcoidia;o__Dehalococcoidales;f__UBA5760;g__W498;s__	Bacteria	Chloroflexota	100	0	0	0	75	0	10	0	0	0	0	0	0	0	0	#N/A	0	0	0	0	0	2	1	0	1	0	0	0	0	0	0	0	4	0	0	0	0	0	0	0	0	0	0	0	0
3_PE_cbin_12	Yes	d__Bacteria;p__Chloroflexota;c__Dehalococcoidia;o__SZUA-161;f__E44-bin15;g__;s__	Bacteria	Chloroflexota	100	0	0	0	75	20	0	0	0	0	0	0	0	0	0	#N/A	0	0	0	0	0	1	1	0	1	0	0	0	0	1	0	0	0	0	0	0	0	0	0	0	0	0	0	0	0
3_PE_cbin_13	Yes	d__Bacteria;p__Proteobacteria;c__Alphaproteobacteria;o__Rhizobiales;f__Xanthobacteraceae;g__Bradyrhizobium;s__	Bacteria	Proteobacteria	100	0	0	16.67	0	0	0	25	0	0	0	0	0	0	0	#N/A	0	0	0	0	1	0	0	0	0	0	0	0	0	0	0	0	0	0	0	0	0	0	0	0	0	1	0	0	33.33
3_PE_cbin_14	Yes	d__Bacteria;p__Chloroflexota;c__Dehalococcoidia;o__Dehalococcoidales;f__SOJS01;g__SOJS01;s__	Bacteria	Chloroflexota	100	0	0	0	75	20	10	0	0	0	0	0	0	0	0	#N/A	0	0	0	0	0	1	1	0	1	0	0	0	0	1	0	0	4	0	0	0	0	0	0	0	0	0	0	0	0
3_PE_cbin_16	Yes	d__Archaea;p__Asgardarchaeota;c__Lokiarchaeia;o__CR-4;f__SOKP01;g__SOKP01;s__SOKP01 sp005222975	Archaea	Asgardarchaeota	100	33.33	50	0	0	40	70	0	2	0	0	1	2	0	0	#N/A	0	0	0	0	0	0	0	0	0	0	0	2	0	2	1	0	1	0	4	5	0	2	2	2	0	0	0	0	16.67
3_PE_cbin_18	Yes	d__Archaea;p__Asgardarchaeota;c__Heimdallarchaeia;o__UBA460;f__UBA460;g__;s__	Archaea	Asgardarchaeota	100	33.33	0	0	0	0	10	25	1	0	0	0	0	0	0	#N/A	0	0	0	0	0	0	0	0	0	0	0	0	0	0	0	0	2	0	0	0	0	0	0	0	1	0	0	0	16.67
3_PE_cbin_2	Yes	d__Bacteria;p__Actinobacteriota;c__UBA1414;o__UBA1414;f__UBA1414;g__20-14-0-20-35-9;s__	Bacteria	Actinobacteriota	100	33.33	0	0	25	0	10	0	1	0	0	0	0	0	0	#N/A	0	0	0	0	0	0	0	0	1	0	0	0	0	0	0	0	1	0	0	0	0	0	0	0	0	0	0	0	16.67
3_PE_cbin_21	Yes	d__Bacteria;p__Planctomycetota;c__Phycisphaerae;o__Sedimentisphaerales;f__SG8-4;g__NIOZ-UU13;s__	Bacteria	Planctomycetota	100	33.33	0	0	25	0	0	0	0	0	1	0	0	0	0	#N/A	0	0	0	0	0	0	0	1	0	0	0	0	0	0	0	0	0	0	0	0	0	0	0	0	0	0	0	0	0
3_PE_cbin_23	Yes	d__Bacteria;p__Chloroflexota;c__Dehalococcoidia;o__Dehalococcoidales;f__UBA5760;g__;s__	Bacteria	Chloroflexota	100	0	0	0	25	0	0	0	0	0	0	0	0	0	0	#N/A	0	0	0	0	0	0	2	0	0	0	0	0	0	0	0	0	0	0	0	0	0	0	0	0	0	0	0	0	0
3_PE_cbin_25	Yes	d__Bacteria;p__Planctomycetota;c__Phycisphaerae;o__Sedimentisphaerales;f__SG8-4;g__;s__	Bacteria	Planctomycetota	100	0	0	0	25	0	0	0	0	0	0	0	0	0	0	#N/A	0	0	0	0	0	0	0	1	0	0	0	0	0	0	0	0	0	0	0	0	0	0	0	0	0	0	0	0	0
3_PE_cbin_26	Yes	d__Archaea;p__Halobacteriota;c__Syntropharchaeia;o__ANME-1;f__ANME-1;g__WJOV01;s__WJOV01 sp009618475	Archaea	Halobacteriota	0	0	0	0	0	0	60	25	0	0	0	0	0	0	0	#N/A	0	0	0	0	0	0	0	0	0	0	0	0	0	0	0	0	0	3	1	1	0	2	2	2	0	0	0	1	0
3_PE_cbin_27	Yes	d__Bacteria;p__Chloroflexota;c__Dehalococcoidia;o__Dehalococcoidales;f__E44-bin88;g__E44-bin88;s__	Bacteria	Chloroflexota	100	0	0	0	75	0	10	0	0	0	0	0	0	0	0	#N/A	0	0	0	0	0	1	0	1	1	0	0	0	0	0	0	0	0	0	0	1	0	0	0	0	0	0	0	0	0
3_PE_cbin_28	Yes	d__Archaea;p__Thermoproteota;c__Bathyarchaeia;o__B26-1;f__UBA233;g__SOJA01;s__	Archaea	Thermoproteota	100	0	0	0	0	20	30	0	0	0	0	0	0	0	0	#N/A	0	0	0	0	0	0	0	0	0	0	0	0	0	1	0	0	0	0	0	1	0	0	1	1	0	0	0	0	0
3_PE_cbin_3	Yes	d__Bacteria;p__WOR-3;c__WOR-3;o__SM23-42;f__SM23-42;g__SOIY01;s__	Bacteria	WOR-3	100	0	0	16.67	25	0	10	25	0	0	0	0	0	0	0	#N/A	1	0	0	0	0	0	0	1	0	0	0	0	0	0	0	0	0	0	0	3	0	0	0	0	1	0	0	0	0
3_PE_cbin_7	Yes	d__Archaea;p__Hadarchaeota;c__Hadarchaeia;o__Hadarchaeales;f__Hadarchaeaceae;g__DG-33;s__	Archaea	Hadarchaeota	100	33.33	0	0	0	0	40	0	1	0	0	0	0	0	0	#N/A	0	0	0	0	0	0	0	0	0	0	0	0	0	0	1	0	0	0	0	0	0	1	1	1	0	0	0	0	0
3_PE_sbin_10_1	Yes	d__Archaea;p__Hadarchaeota;c__Hadarchaeia;o__Hadarchaeales;f__Hadarchaeaceae;g__DG-33;s__DG-33 sp004375695	Archaea	Hadarchaeota	100	33.33	0	0	0	0	10	0	1	0	0	0	0	0	0	#N/A	0	0	0	0	0	0	0	0	0	0	0	0	0	0	1	0	0	0	0	0	0	0	0	0	0	0	0	0	0
3_PE_sbin_10_6	Yes	d__Bacteria;p__UBA6262;c__UBA6262;o__WVXT01;f__WVXT01;g__WVXT01;s__WVXT01 sp009619095	Bacteria	UBA6262	100	0	0	0	50	0	0	0	0	0	0	0	0	0	0	#N/A	0	0	0	0	0	1	0	2	0	0	0	0	0	0	0	0	0	0	0	0	0	0	0	0	0	0	0	0	0
3_PE_sbin_11_1	Yes	d__Bacteria;p__Caldatribacteriota;c__JS1;o__SB-45;f__34-128;g__34-128;s__34-128 sp003575245	Bacteria	Caldatribacteriota	0	0	0	0	0	0	10	25	0	0	0	0	0	0	0	#N/A	0	0	0	0	0	0	0	0	0	0	0	0	0	0	0	0	0	0	0	1	0	0	0	0	1	0	0	0	0
3_PE_sbin_5_1	Yes	d__Bacteria;p__Actinobacteriota;c__UBA1414;o__UBA1414;f__UBA1414;g__20-14-0-20-35-9;s__20-14-0-20-35-9 sp004376325	Bacteria	Actinobacteriota	100	0	0	0	75	0	20	0	0	0	0	0	0	0	0	#N/A	0	0	0	0	0	1	1	0	2	0	0	0	0	0	0	0	1	0	0	1	0	0	0	0	0	0	0	0	0
3_PE_sbin_7_1	Yes	d__Bacteria;p__Aerophobota;c__Aerophobia;o__Aerophobales;f__AE-B3A;g__AE-B3A;s__	Bacteria	Aerophobota	100	33.33	0	0	75	0	10	0	2	0	0	0	0	0	0	#N/A	0	0	0	0	0	1	1	0	1	0	0	0	0	0	0	0	3	0	0	0	0	0	0	0	0	0	0	0	0
3_PE_sbin_8_3	Yes	d__Bacteria;p__Caldatribacteriota;c__JS1;o__SB-45;f__34-128;g__34-128;s__	Bacteria	Caldatribacteriota	100	33.33	0	0	0	0	20	0	1	0	0	0	0	0	0	#N/A	0	0	0	0	0	0	0	0	0	0	0	0	0	0	0	0	3	0	0	1	0	0	0	0	0	0	0	0	0
4_MS_sbin_1	Yes	d__Bacteria;p__Desulfobacterota;c__Desulfobacteria;o__Desulfatiglandales;f__Desulfatiglandaceae;g__;s__	Bacteria	Desulfobacterota	100	0	0	0	75	40	20	0	0	0	0	0	0	0	0	#N/A	0	0	0	0	0	1	3	0	2	0	0	1	0	1	0	0	1	0	0	3	0	0	0	0	0	0	0	0	0
4_MS_sbin_10	Yes	d__Bacteria;p__Planctomycetota;c__Phycisphaerae;o__Phycisphaerales;f__Phycisphaeraceae;g__;s__	Bacteria	Planctomycetota	0	0	0	0	0	0	0	0	0	0	0	0	0	0	0	#N/A	0	0	0	0	0	0	0	0	0	0	0	0	0	0	0	0	0	0	0	0	0	0	0	0	0	0	0	0	0
4_MS_sbin_11	Yes	d__Archaea;p__Halobacteriota;c__Methanosarcinia;o__Methanosarcinales;f__HR1;g__UBA7939;s__	Archaea	Halobacteriota	100	33.33	0	0	0	0	70	25	2	0	0	0	0	0	0	#N/A	0	0	0	0	0	0	0	0	0	0	0	0	0	0	2	0	0	3	3	2	0	1	2	3	0	0	0	1	0
4_MS_sbin_12	Yes	d__Bacteria;p__Desulfobacterota;c__Desulfobacteria;o__Desulfobacterales;f__UBA11574;g__S5133MH16;s__	Bacteria	Desulfobacterota	100	0	0	0	25	0	20	0	0	0	0	0	0	0	0	#N/A	0	0	0	0	0	0	0	0	1	0	0	0	0	0	0	0	2	0	0	3	0	0	0	0	0	0	0	0	0
4_MS_sbin_15	Yes	d__Bacteria;p__WOR-3;c__WOR-3;o__B3-TA06;f__B3-TA06;g__;s__	Bacteria	WOR-3	100	66.67	25	0	25	0	20	0	1	0	1	0	1	0	0	#N/A	0	0	0	0	0	0	0	0	1	0	0	0	0	0	0	0	2	0	0	1	0	0	0	0	0	0	0	0	33.33
4_MS_sbin_16	Yes	d__Bacteria;p__Patescibacteria;c__ABY1;o__;f__;g__;s__	Bacteria	Patescibacteria	100	33.33	0	0	0	0	0	0	1	0	0	0	0	0	0	#N/A	0	0	0	0	0	0	0	0	0	0	0	0	0	0	0	0	0	0	0	0	0	0	0	0	0	0	0	0	0
4_MS_sbin_17	Yes	d__Bacteria;p__Bipolaricaulota;c__Bipolaricaulia;o__UBA7950;f__UBA9294;g__;s__	Bacteria	Bipolaricaulota	0	0	0	0	0	0	0	0	0	0	0	0	0	0	0	#N/A	0	0	0	0	0	0	0	0	0	0	0	0	0	0	0	0	0	0	0	0	0	0	0	0	0	0	0	0	16.67
4_MS_sbin_18	Yes	d__Bacteria;p__Bipolaricaulota;c__Bipolaricaulia;o__UBA7950;f__UBA9294;g__SPBW01;s__	Bacteria	Bipolaricaulota	100	0	50	0	0	0	0	0	0	0	0	2	1	0	0	#N/A	0	0	0	0	0	0	0	0	0	0	0	0	0	0	0	0	0	0	0	0	0	0	0	0	0	0	0	0	0
4_MS_sbin_19	Yes	d__Bacteria;p__Caldatribacteriota;c__JS1;o__SB-45;f__34-128;g__34-128;s__	Bacteria	Caldatribacteriota	0	0	0	0	0	0	0	25	0	0	0	0	0	0	0	#N/A	0	0	0	0	0	0	0	0	0	0	0	0	0	0	0	0	0	0	0	0	0	0	0	0	1	0	0	0	0
4_MS_sbin_2	Yes	d__Bacteria;p__Chloroflexota;c__Anaerolineae;o__Promineofilales;f__UBA4811;g__GLR113;s__	Bacteria	Chloroflexota	100	0	0	0	50	0	10	0	0	0	0	0	0	0	0	#N/A	0	0	0	0	0	1	1	0	0	0	0	0	0	0	0	0	1	0	0	0	0	0	0	0	0	0	0	0	33.33
4_MS_sbin_3	Yes	d__Archaea;p__Asgardarchaeota;c__Heimdallarchaeia;o__UBA460;f__;g__;s__	Archaea	Asgardarchaeota	0	0	0	0	0	0	20	25	0	0	0	0	0	0	0	#N/A	0	0	0	0	0	0	0	0	0	0	0	0	0	0	0	0	1	0	0	2	0	0	0	0	1	0	0	0	0
4_MS_sbin_4	Yes	d__Bacteria;p__Desulfobacterota;c__Desulfobacteria;o__Desulfobacterales;f__ETH-SRB1;g__B13-G4;s__	Bacteria	Desulfobacterota	0	0	0	0	0	0	10	0	0	0	0	0	0	0	0	#N/A	0	0	0	0	0	0	0	0	0	0	0	0	0	0	0	0	0	0	0	1	0	0	0	0	0	0	0	0	0
4_MS_sbin_5	Yes	d__Bacteria;p__Chloroflexota;c__Anaerolineae;o__Anaerolineales;f__UBA11858;g__UBA11858;s__	Bacteria	Chloroflexota	100	0	0	0	75	0	30	0	0	0	0	0	0	0	0	#N/A	0	0	0	0	0	1	1	0	2	0	0	0	0	0	1	0	4	0	0	1	0	0	0	0	0	0	0	0	16.67
4_MS_sbin_6	Yes	d__Bacteria;p__Chloroflexota;c__Anaerolineae;o__Anaerolineales;f__UBA11858;g__B10-G9;s__	Bacteria	Chloroflexota	100	0	0	0	75	0	20	0	0	0	0	0	0	0	0	#N/A	0	0	0	0	0	1	1	0	1	0	0	0	0	0	0	0	4	0	0	1	0	0	0	0	0	0	0	0	16.67
4_MS_sbin_7	Yes	d__Bacteria;p__Desulfobacterota;c__Desulfobacteria;o__Desulfatiglandales;f__Desulfatiglandaceae;g__4484-190-2;s__	Bacteria	Desulfobacterota	100	0	0	0	50	20	0	25	0	0	0	0	0	0	0	#N/A	0	0	0	0	0	0	1	0	1	0	0	0	0	3	0	0	0	0	0	0	0	0	0	0	1	0	0	0	0
4_MS_sbin_8	Yes	d__Archaea;p__Thermoplasmatota;c__E2;o__DHVEG-1;f__DHVEG-1;g__;s__	Archaea	Thermoplasmatota	100	0	25	16.67	0	0	30	0	0	0	0	0	1	0	0	#N/A	1	0	0	0	0	0	0	0	0	0	0	0	0	0	0	0	0	1	1	2	0	0	0	0	0	0	0	0	16.67
4_MS_sbin_9	Yes	d__Bacteria;p__Fermentibacterota;c__Fermentibacteria;o__Fermentibacterales;f__Fermentibacteraceae;g__Aegiribacteria;s__	Bacteria	Fermentibacterota	0	0	0	0	0	0	10	0	0	0	0	0	0	0	0	#N/A	0	0	0	0	0	0	0	0	0	0	0	0	0	0	0	0	0	0	0	1	0	0	0	0	0	0	0	0	0
5_PO_sbin_1	Yes	d__Bacteria;p__Desulfobacterota;c__Desulfobacteria;o__Desulfatiglandales;f__HGW-15;g__;s__	Bacteria	Desulfobacterota	100	0	0	0	50	0	20	0	0	0	0	0	0	0	0	#N/A	0	0	0	0	0	2	0	0	1	0	0	0	0	0	0	0	1	0	0	1	0	0	0	0	0	0	0	0	0
5_PO_sbin_18	Yes	d__Bacteria;p__Proteobacteria;c__Gammaproteobacteria;o__SZUA-229;f__SZUA-229;g__JABDQW01;s__	Bacteria	Proteobacteria	100	33.33	0	16.67	0	0	10	0	0	0	1	0	0	0	0	#N/A	0	1	0	0	0	0	0	0	0	0	0	0	0	0	0	0	0	0	0	1	0	0	0	0	0	0	0	0	33.33
5_PO_sbin_2	Yes	d__Bacteria;p__Planctomycetota;c__Phycisphaerae;o__SM23-33;f__SM23-33;g__B1-G9;s__	Bacteria	Planctomycetota	0	0	0	0	0	0	10	0	0	0	0	0	0	0	0	#N/A	0	0	0	0	0	0	0	0	0	0	0	0	0	0	0	0	0	0	0	1	0	0	0	0	0	0	0	0	16.67
5_PO_sbin_20	Yes	d__Bacteria;p__Desulfobacterota;c__Desulfobacteria;o__Desulfobacterales;f__UBA11574;g__S5133MH16;s__S5133MH16 sp001751005	Bacteria	Desulfobacterota	100	0	0	0	25	0	0	0	0	0	0	0	0	0	0	#N/A	0	0	0	0	0	0	2	0	0	0	0	0	0	0	0	0	0	0	0	0	0	0	0	0	0	0	0	0	0
5_PO_sbin_5	Yes	d__Bacteria;p__Zixibacteria;c__MSB-5A5;o__GN15;f__FEB-12;g__QNAD01;s__	Bacteria	Zixibacteria	100	0	0	0	0	20	10	25	0	0	0	0	0	0	0	#N/A	0	0	0	0	0	0	0	0	0	0	0	0	0	1	0	0	1	0	0	0	0	0	0	0	1	0	0	0	50
6_MG_cbin_1	Yes	d__Bacteria;p__Planctomycetota;c__SZUA-567;o__;f__;g__;s__	Bacteria	Planctomycetota	0	0	0	0	0	0	10	0	0	0	0	0	0	0	0	#N/A	0	0	0	0	0	0	0	0	0	0	0	0	0	0	0	0	0	0	0	1	0	0	0	0	0	0	0	0	0
6_MG_cbin_100	Yes	d__Bacteria;p__WOR-3;c__E44-bin80;o__E44-bin80;f__E44-bin80;g__SOKD01;s__SOKD01 sp004376305	Bacteria	WOR-3	100	0	0	16.67	0	0	20	25	0	0	0	0	0	0	0	#N/A	1	0	0	0	0	0	0	0	0	0	0	0	0	0	0	0	1	0	0	3	0	0	0	0	1	0	0	0	0
6_MG_cbin_102	Yes	d__Bacteria;p__Dependentiae;c__Babeliae;o__Babeliales;f__Vermiphilaceae;g__;s__	Bacteria	Dependentiae	0	0	0	0	0	0	0	0	0	0	0	0	0	0	0	#N/A	0	0	0	0	0	0	0	0	0	0	0	0	0	0	0	0	0	0	0	0	0	0	0	0	0	0	0	0	0
6_MG_cbin_114	Yes	d__Bacteria;p__Desulfobacterota;c__Desulfobacteria;o__Desulfobacterales;f__;g__;s__	Bacteria	Desulfobacterota	0	0	0	0	0	0	0	0	0	0	0	0	0	0	0	#N/A	0	0	0	0	0	0	0	0	0	0	0	0	0	0	0	0	0	0	0	0	0	0	0	0	0	0	0	0	16.67
6_MG_cbin_115	Yes	d__Bacteria;p__Patescibacteria;c__Paceibacteria;o__Paceibacterales;f__;g__;s__	Bacteria	Patescibacteria	0	0	0	0	0	0	0	0	0	0	0	0	0	0	0	#N/A	0	0	0	0	0	0	0	0	0	0	0	0	0	0	0	0	0	0	0	0	0	0	0	0	0	0	0	0	0
6_MG_cbin_14	Yes	d__Archaea;p__Thermoproteota;c__Bathyarchaeia;o__B26-1;f__SOJC01;g__;s__	Archaea	Thermoproteota	100	33.33	0	0	0	0	20	0	1	0	0	0	0	0	0	#N/A	0	0	0	0	0	0	0	0	0	0	0	0	0	0	2	0	0	0	0	3	0	0	0	0	0	0	0	0	0
6_MG_cbin_15	Yes	d__Bacteria;p__Nitrospirota;c__Thermodesulfovibrionia;o__Thermodesulfovibrionales;f__JdFR-86;g__;s__	Bacteria	Nitrospirota	100	0	0	0	50	0	20	25	0	0	0	0	0	0	0	#N/A	0	0	0	0	0	0	1	0	1	0	0	0	0	0	0	0	2	0	1	0	0	0	0	0	0	0	0	1	50
6_MG_cbin_19	Yes	d__Bacteria;p__Armatimonadota;c__UBA5829;o__DTJY01;f__DTJY01;g__;s__	Bacteria	Armatimonadota	0	0	0	0	0	0	10	25	0	0	0	0	0	0	0	#N/A	0	0	0	0	0	0	0	0	0	0	0	0	0	0	0	0	0	0	0	1	0	0	0	0	0	0	1	0	0
6_MG_cbin_2	Yes	d__Bacteria;p__Chloroflexota;c__Dehalococcoidia;o__Dehalococcoidales;f__SOJS01;g__SOJS01;s__SOJS01 sp004376435	Bacteria	Chloroflexota	100	0	0	0	50	0	10	0	0	0	0	0	0	0	0	#N/A	0	0	0	0	0	1	1	0	0	0	0	0	0	0	0	0	3	0	0	0	0	0	0	0	0	0	0	0	0
6_MG_cbin_20	Yes	d__Archaea;p__Thermoproteota;c__Nitrososphaeria;o__Geothermarchaeales;f__;g__;s__	Archaea	Thermoproteota	0	0	0	0	0	0	0	0	0	0	0	0	0	0	0	#N/A	0	0	0	0	0	0	0	0	0	0	0	0	0	0	0	0	0	0	0	0	0	0	0	0	0	0	0	0	16.67
6_MG_cbin_23	Yes	d__Bacteria;p__Patescibacteria;c__JABMPQ01;o__JABMPQ01;f__;g__;s__	Bacteria	Patescibacteria	0	0	0	0	0	0	10	0	0	0	0	0	0	0	0	#N/A	0	0	0	0	0	0	0	0	0	0	0	0	0	0	0	0	1	0	0	0	0	0	0	0	0	0	0	0	0
6_MG_cbin_25	Yes	d__Bacteria;p__Actinobacteriota;c__UBA9087;o__SURF-47;f__;g__;s__	Bacteria	Actinobacteriota	100	33.33	0	0	100	0	0	0	1	0	0	0	0	0	0	#N/A	0	0	0	0	0	1	1	1	1	0	0	0	0	0	0	0	0	0	0	0	0	0	0	0	0	0	0	0	16.67
6_MG_cbin_26	Yes	d__Bacteria;p__WOR-3;c__E44-bin80;o__E44-bin80;f__E44-bin80;g__SOIS01;s__SOIS01 sp004375965	Bacteria	WOR-3	100	0	0	16.67	0	0	20	25	0	0	0	0	0	0	0	#N/A	1	0	0	0	0	0	0	0	0	0	0	0	0	0	0	0	1	0	0	2	0	0	0	0	1	0	0	0	0
6_MG_cbin_30	Yes	d__Bacteria;p__Planctomycetota;c__Planctomycetes;o__Pirellulales;f__UBA1268;g__UBA1268;s__	Bacteria	Planctomycetota	0	0	0	0	0	0	20	25	0	0	0	0	0	0	0	#N/A	0	0	0	0	0	0	0	0	0	0	0	0	0	0	0	0	0	0	0	0	0	1	0	1	1	0	0	0	16.67
6_MG_cbin_32	Yes	d__Bacteria;p__Chloroflexota;c__Anaerolineae;o__B4-G1;f__B4-G1;g__;s__	Bacteria	Chloroflexota	100	0	0	0	25	0	0	0	0	0	0	0	0	0	0	#N/A	0	0	0	0	0	0	1	0	0	0	0	0	0	0	0	0	0	0	0	0	0	0	0	0	0	0	0	0	0
6_MG_cbin_38	Yes	d__Bacteria;p__Planctomycetota;c__Phycisphaerae;o__Sedimentisphaerales;f__SG8-4;g__B140-G9;s__	Bacteria	Planctomycetota	100	0	0	0	25	0	0	0	0	0	0	0	0	0	0	#N/A	0	0	0	0	0	0	0	1	0	0	0	0	0	0	0	0	0	0	0	0	0	0	0	0	0	0	0	0	0
6_MG_cbin_41	Yes	d__Archaea;p__Asgardarchaeota;c__Lokiarchaeia;o__CR-4;f__SOKP01;g__SOKP01;s__	Archaea	Asgardarchaeota	100	33.33	25	0	0	40	60	0	1	0	0	0	1	0	0	#N/A	0	0	0	0	0	0	0	0	0	0	0	3	0	1	0	0	2	0	1	4	0	1	3	2	0	0	0	0	16.67
6_MG_cbin_42	Yes	d__Bacteria;p__Planctomycetota;c__Phycisphaerae;o__Sedimentisphaerales;f__SG8-4;g__;s__	Bacteria	Planctomycetota	100	0	0	0	50	0	0	0	0	0	0	0	0	0	0	#N/A	0	0	0	0	0	0	1	1	0	0	0	0	0	0	0	0	0	0	0	0	0	0	0	0	0	0	0	0	0
6_MG_cbin_43	Yes	d__Bacteria;p__Patescibacteria;c__Paceibacteria;o__Portnoybacterales;f__UBA2143;g__;s__	Bacteria	Patescibacteria	0	0	0	0	0	0	0	0	0	0	0	0	0	0	0	#N/A	0	0	0	0	0	0	0	0	0	0	0	0	0	0	0	0	0	0	0	0	0	0	0	0	0	0	0	0	0
6_MG_cbin_46	Yes	d__Archaea;p__Thermoproteota;c__Bathyarchaeia;o__RBG-16-48-13;f__;g__;s__	Archaea	Thermoproteota	100	0	0	0	25	0	50	0	0	0	0	0	0	0	0	#N/A	0	0	0	0	0	0	0	1	0	0	0	0	0	0	0	0	0	0	1	2	0	1	1	1	0	0	0	0	0
6_MG_cbin_56	Yes	d__Bacteria;p__Desulfobacterota;c__Desulfobacteria;o__Desulfatiglandales;f__Desulfatiglandaceae;g__JABMQV01;s__	Bacteria	Desulfobacterota	100	0	0	0	50	20	10	25	0	0	0	0	0	0	0	#N/A	0	0	0	0	0	1	0	0	1	0	0	0	0	6	0	0	0	0	0	3	0	0	0	0	1	0	0	0	0
6_MG_cbin_57	Yes	d__Archaea;p__Asgardarchaeota;c__Lokiarchaeia;o__CR-4;f__SOKP01;g__SOKP01;s__	Archaea	Asgardarchaeota	100	0	0	0	0	40	20	50	0	0	0	0	0	0	0	#N/A	0	0	0	0	0	0	0	0	0	0	0	1	0	1	0	0	0	0	2	1	0	0	0	0	0	1	0	1	0
6_MG_cbin_58	Yes	d__Bacteria;p__Planctomycetota;c__DG-23;o__DG-23;f__DG-23;g__DG-23;s__	Bacteria	Planctomycetota	100	0	0	0	25	0	0	0	0	0	0	0	0	0	0	#N/A	0	0	0	0	0	0	1	0	0	0	0	0	0	0	0	0	0	0	0	0	0	0	0	0	0	0	0	0	0
6_MG_cbin_59	Yes	d__Archaea;p__Nanoarchaeota;c__Nanoarchaeia;o__Pacearchaeales;f__ARS1285;g__;s__	Archaea	Nanoarchaeota	100	33.33	0	0	0	0	0	0	1	0	0	0	0	0	0	#N/A	0	0	0	0	0	0	0	0	0	0	0	0	0	0	0	0	0	0	0	0	0	0	0	0	0	0	0	0	0
6_MG_cbin_63	Yes	d__Archaea;p__Asgardarchaeota;c__Thorarchaeia;o__Thorarchaeales;f__Thorarchaeaceae;g__SMTZ1-45;s__SMTZ1-45 sp004376265	Archaea	Asgardarchaeota	100	0	0	0	25	40	80	0	0	0	0	0	0	0	0	#N/A	0	0	0	0	0	0	0	1	0	0	0	2	0	2	3	0	2	2	3	5	0	1	2	1	0	0	0	0	50
6_MG_cbin_64	Yes	d__Bacteria;p__Chloroflexota;c__Anaerolineae;o__Anaerolineales;f__UBA4823;g__DSPF01;s__	Bacteria	Chloroflexota	100	0	0	33.33	75	0	30	0	0	0	0	0	0	0	0	#N/A	0	1	1	0	0	0	2	1	1	0	0	0	0	0	1	0	3	0	0	2	0	0	0	0	0	0	0	0	66.67
6_MG_cbin_72	Yes	d__Archaea;p__Thermoplasmatota;c__Thermoplasmata;o__UBA10834;f__DTMW01;g__DSAX01;s__	Archaea	Thermoplasmatota	100	33.33	0	0	25	0	20	0	1	0	0	0	0	0	0	#N/A	0	0	0	0	0	0	0	0	2	0	0	0	0	0	0	0	4	0	0	1	0	0	0	0	0	0	0	0	16.67
6_MG_cbin_75	Yes	d__Bacteria;p__Planctomycetota;c__Planctomycetes;o__Pirellulales;f__UBA1268;g__RGVT01;s__	Bacteria	Planctomycetota	100	0	0	0	25	0	10	0	0	0	0	0	0	0	0	#N/A	0	0	0	0	0	0	0	0	1	0	0	0	0	0	0	0	0	0	0	0	0	0	1	0	0	0	0	0	16.67
6_MG_cbin_80	Yes	d__Bacteria;p__Chloroflexota;c__Dehalococcoidia;o__GIF9;f__AB-539-J10;g__;s__	Bacteria	Chloroflexota	100	0	25	0	50	0	10	0	0	0	0	0	0	1	0	#N/A	0	0	0	0	0	2	0	0	1	0	0	0	0	0	0	0	0	0	0	1	0	0	0	0	0	0	0	0	0
6_MG_cbin_81	Yes	d__Bacteria;p__Desulfobacterota;c__Desulfobacteria;o__Desulfobacterales;f__UBA11574;g__;s__	Bacteria	Desulfobacterota	100	0	0	0	25	0	20	0	0	0	0	0	0	0	0	#N/A	0	0	0	0	0	0	0	0	1	0	0	0	0	0	0	0	5	0	0	1	0	0	0	0	0	0	0	0	16.67
6_MG_cbin_89	Yes	d__Bacteria;p__Desulfobacterota;c__Desulfobacteria;o__Desulfatiglandales;f__B25-G16;g__B33-G16;s__	Bacteria	Desulfobacterota	100	0	50	0	25	20	50	0	0	0	0	1	1	0	0	#N/A	0	0	0	0	0	0	0	0	1	0	0	0	0	4	0	0	3	0	0	2	0	1	1	1	0	0	0	0	16.67
6_MG_cbin_91	Yes	d__Bacteria;p__Chloroflexota;c__Anaerolineae;o__Anaerolineales;f__E44-bin32;g__;s__	Bacteria	Chloroflexota	100	33.33	0	0	50	20	30	0	1	0	0	0	0	0	0	#N/A	0	0	0	0	0	0	2	0	1	0	0	1	0	0	1	0	7	0	0	1	0	0	0	0	0	0	0	0	0
6_MG_cbin_95	Yes	d__Bacteria;p__Desulfobacterota;c__Desulfobacteria;o__Desulfatiglandales;f__B25-G16;g__B33-G16;s__	Bacteria	Desulfobacterota	100	0	0	0	75	40	10	0	0	0	0	0	0	0	0	#N/A	0	0	0	0	0	0	1	2	1	1	0	0	0	2	0	0	1	0	0	0	0	0	0	0	0	0	0	0	16.67
6_MG_cbin_97	Yes	d__Bacteria;p__Chloroflexota;c__Anaerolineae;o__UBA1429;f__UBA1429;g__;s__	Bacteria	Chloroflexota	100	0	0	0	25	0	10	0	0	0	0	0	0	0	0	#N/A	0	0	0	0	0	0	1	0	0	0	0	0	0	0	0	0	2	0	0	0	0	0	0	0	0	0	0	0	0
6_MG_cbin_98	Yes	d__Archaea;p__Thermoproteota;c__Bathyarchaeia;o__B26-1;f__UBA233;g__SOJA01;s__	Archaea	Thermoproteota	0	0	0	0	0	0	40	0	0	0	0	0	0	0	0	#N/A	0	0	0	0	0	0	0	0	0	0	0	0	0	0	0	0	0	0	0	4	0	1	1	1	0	0	0	0	0
6_MG_sbin_29_18	Yes	d__Archaea;p__Asgardarchaeota;c__Thorarchaeia;o__Thorarchaeales;f__Thorarchaeaceae;g__MP8T-1;s__	Archaea	Asgardarchaeota	100	0	0	0	0	20	50	0	0	0	0	0	0	0	0	#N/A	0	0	0	0	0	0	0	0	0	0	0	1	0	0	2	0	3	0	1	1	0	0	1	0	0	0	0	0	0
6_MG_sbin_29_20	Yes	d__Bacteria;p__Patescibacteria;c__Paceibacteria;o__Paceibacterales;f__;g__;s__	Bacteria	Patescibacteria	0	0	0	0	0	0	0	0	0	0	0	0	0	0	0	#N/A	0	0	0	0	0	0	0	0	0	0	0	0	0	0	0	0	0	0	0	0	0	0	0	0	0	0	0	0	0
6_MG_sbin_29_23	Yes	d__Bacteria;p__Aerophobota;c__Aerophobia;o__Aerophobales;f__AE-B3A;g__SOJT01;s__SOJT01 sp004376185	Bacteria	Aerophobota	100	0	0	0	75	0	0	0	0	0	0	0	0	0	0	#N/A	0	0	0	0	0	1	2	1	0	0	0	0	0	0	0	0	0	0	0	0	0	0	0	0	0	0	0	0	0
6_MG_sbin_29_28	Yes	d__Bacteria;p__Aerophobota;c__Aerophobia;o__Aerophobales;f__AE-B3A;g__SOJT01;s__	Bacteria	Aerophobota	100	0	0	0	50	0	10	0	0	0	0	0	0	0	0	#N/A	0	0	0	0	0	1	1	0	0	0	0	0	0	0	0	0	0	0	0	1	0	0	0	0	0	0	0	0	0
6_MG_sbin_29_34	Yes	d__Bacteria;p__Campylobacterota;c__Campylobacteria;o__Campylobacterales;f__Sulfurovaceae;g__Sulfurovum;s__Sulfurovum sp004377245	Bacteria	Campylobacterota	100	0	25	0	0	0	0	0	0	0	0	1	0	0	0	#N/A	0	0	0	0	0	0	0	0	0	0	0	0	0	0	0	0	0	0	0	0	0	0	0	0	0	0	0	0	0
6_MG_sbin_44_14	Yes	d__Bacteria;p__Aerophobota;c__Aerophobia;o__Aerophobales;f__AE-B3A;g__AE-B3B;s__AE-B3B sp005223085	Bacteria	Aerophobota	100	33.33	0	0	75	0	10	0	2	0	0	0	0	0	0	#N/A	0	0	0	0	0	1	1	1	0	0	0	0	0	0	0	0	0	1	0	0	0	0	0	0	0	0	0	0	0
6_MG_sbin_44_18	Yes	d__Bacteria;p__Chloroflexota;c__Dehalococcoidia;o__GIF9;f__AB-539-J10;g__;s__	Bacteria	Chloroflexota	100	0	0	0	50	40	20	0	0	0	0	0	0	0	0	#N/A	0	0	0	0	0	1	0	0	1	0	0	1	0	2	0	0	0	0	1	2	0	0	0	0	0	0	0	0	0
6_MG_sbin_44_2	Yes	d__Archaea;p__Asgardarchaeota;c__Heimdallarchaeia;o__LC-3;f__B3-JM-08;g__B3-JM-08;s__	Archaea	Asgardarchaeota	100	33.33	0	16.67	0	20	10	0	1	0	0	0	0	0	0	#N/A	1	0	0	0	0	0	0	0	0	0	0	1	0	0	1	0	0	0	0	0	0	0	0	0	0	0	0	0	16.67
6_MG_sbin_44_21	Yes	d__Bacteria;p__WOR-3;c__WOR-3;o__B3-TA06;f__B3-TA06;g__B3-TA06;s__B3-TA06 sp004375895	Bacteria	WOR-3	100	0	0	0	25	0	10	0	0	0	0	0	0	0	0	#N/A	0	0	0	0	0	0	0	1	0	0	0	0	0	0	0	0	0	0	0	2	0	0	0	0	0	0	0	0	0
6_MG_sbin_44_29	Yes	d__Bacteria;p__Patescibacteria;c__SOKK01;o__SOKK01;f__SOKK01;g__SOKK01;s__SOKK01 sp004374725	Bacteria	Patescibacteria	0	0	0	0	0	0	0	0	0	0	0	0	0	0	0	#N/A	0	0	0	0	0	0	0	0	0	0	0	0	0	0	0	0	0	0	0	0	0	0	0	0	0	0	0	0	0
6_MG_sbin_44_38	Yes	d__Bacteria;p__Chloroflexota;c__Dehalococcoidia;o__SM23-28-2;f__RBG-16-64-32;g__RBG-16-64-32;s__	Bacteria	Chloroflexota	0	0	0	0	0	0	20	25	0	0	0	0	0	0	0	#N/A	0	0	0	0	0	0	0	0	0	0	0	0	0	0	0	0	1	0	0	1	0	0	0	0	1	0	0	0	0
6_MG_sbin_44_7	Yes	d__Bacteria;p__Chloroflexota;c__Dehalococcoidia;o__SZUA-161;f__E44-bin15;g__E44-bin26;s__E44-bin26 sp004376075	Bacteria	Chloroflexota	100	0	0	0	50	0	20	0	0	0	0	0	0	0	0	#N/A	0	0	0	0	0	0	1	0	1	0	0	0	0	0	0	0	2	0	0	2	0	0	0	0	0	0	0	0	0
6_MG_sbin_44_8	Yes	d__Archaea;p__Asgardarchaeota;c__Lokiarchaeia;o__CR-4;f__SOKP01;g__SOKP01;s__SOKP01 sp004375715	Archaea	Asgardarchaeota	100	0	25	0	0	40	50	0	0	0	0	1	0	0	0	#N/A	0	0	0	0	0	0	0	0	0	0	0	2	0	1	0	0	1	0	3	3	0	0	1	1	0	0	0	0	16.67
7_SB_cbin_101	Yes	d__Bacteria;p__Planctomycetota;c__Brocadiae;o__Brocadiales;f__2-02-FULL-50-16-A;g__2-02-FULL-50-16-A;s__	Bacteria	Planctomycetota	100	0	0	0	25	0	0	25	0	0	0	0	0	0	0	#N/A	0	0	0	0	0	0	1	0	0	0	0	0	0	0	0	0	0	0	0	0	0	0	0	0	1	0	0	0	0
7_SB_cbin_108	Yes	d__Bacteria;p__Marinisomatota;c__UBA2242;o__UBA2242;f__UBA2242;g__UBA9312;s__	Bacteria	Marinisomatota	100	33.33	0	0	50	0	10	0	0	0	1	0	0	0	0	#N/A	0	0	0	0	0	0	0	1	1	0	0	0	0	0	0	0	0	0	0	1	0	0	0	0	0	0	0	0	50
7_SB_cbin_111	Yes	d__Bacteria;p__Proteobacteria;c__Gammaproteobacteria;o__Thiohalobacterales;f__UBA9214;g__UBA9214;s__	Bacteria	Proteobacteria	100	100	0	16.67	0	0	0	0	1	1	1	0	0	0	0	#N/A	0	1	0	0	0	0	0	0	0	0	0	0	0	0	0	0	0	0	0	0	0	0	0	0	0	0	0	0	33.33
7_SB_cbin_113	Yes	d__Bacteria;p__Actinobacteriota;c__UBA1414;o__UBA1414;f__UBA1414;g__;s__	Bacteria	Actinobacteriota	100	33.33	0	0	25	0	20	25	2	0	0	0	0	0	0	#N/A	0	0	0	0	0	0	0	1	0	0	0	0	0	0	1	0	2	0	0	0	0	0	0	0	1	0	0	0	0
7_SB_cbin_115	Yes	d__Bacteria;p__Armatimonadota;c__UBA5377;o__UBA5377;f__UBA5352;g__;s__	Bacteria	Armatimonadota	100	0	0	0	25	0	20	0	0	0	0	0	0	0	0	#N/A	0	0	0	0	0	0	1	0	0	0	0	0	0	0	0	0	2	0	0	0	1	0	0	0	0	0	0	0	0
7_SB_cbin_117	Yes	d__Bacteria;p__Chloroflexota;c__Dehalococcoidia;o__Dehalococcoidales;f__UBA5760;g__;s__	Bacteria	Chloroflexota	100	0	0	0	75	0	0	0	0	0	0	0	0	0	0	#N/A	0	0	0	0	0	1	1	0	1	0	0	0	0	0	0	0	0	0	0	0	0	0	0	0	0	0	0	0	0
7_SB_cbin_12	Yes	d__Bacteria;p__Planctomycetota;c__Phycisphaerae;o__Sedimentisphaerales;f__SG8-4;g__NIOZ-UU13;s__	Bacteria	Planctomycetota	100	0	0	0	50	0	10	0	0	0	0	0	0	0	0	#N/A	0	0	0	0	0	0	1	1	0	0	0	0	0	0	0	0	2	0	0	0	0	0	0	0	0	0	0	0	0
7_SB_cbin_122	Yes	d__Bacteria;p__Chloroflexota;c__Dehalococcoidia;o__Dehalococcoidales;f__E44-bin88;g__;s__	Bacteria	Chloroflexota	100	0	0	0	50	0	20	0	0	0	0	0	0	0	0	#N/A	0	0	0	0	0	1	0	0	1	0	0	0	0	0	0	0	1	0	0	1	0	0	0	0	0	0	0	0	0
7_SB_cbin_124	Yes	d__Bacteria;p__Patescibacteria;c__JABMPQ01;o__JABMPQ01;f__;g__;s__	Bacteria	Patescibacteria	0	0	0	0	0	0	0	0	0	0	0	0	0	0	0	#N/A	0	0	0	0	0	0	0	0	0	0	0	0	0	0	0	0	0	0	0	0	0	0	0	0	0	0	0	0	0
7_SB_cbin_125	Yes	d__Bacteria;p__Proteobacteria;c__Alphaproteobacteria;o__Rhizobiales;f__Kaistiaceae;g__Bauldia;s__	Bacteria	Proteobacteria	100	33.33	0	0	25	0	10	0	1	0	0	0	0	0	0	#N/A	0	0	0	0	0	0	0	1	0	0	0	0	0	0	0	0	0	0	0	0	0	1	0	0	0	0	0	0	0
7_SB_cbin_126	Yes	d__Bacteria;p__Bacteroidota;c__Bacteroidia;o__Bacteroidales;f__JAADJA01;g__JAADJA01;s__	Bacteria	Bacteroidota	100	0	0	0	25	0	0	50	0	0	0	0	0	0	0	#N/A	0	0	0	0	0	0	0	0	1	0	0	0	0	0	0	0	0	0	0	0	0	0	0	0	1	0	1	0	16.67
7_SB_cbin_128	Yes	d__Bacteria;p__Armatimonadota;c__UBA5377;o__UBA5377;f__JAAYIR01;g__;s__	Bacteria	Armatimonadota	100	0	0	0	100	0	10	0	0	0	0	0	0	0	0	#N/A	0	0	0	0	0	2	1	1	1	0	0	0	0	0	0	0	2	0	0	0	0	0	0	0	0	0	0	0	0
7_SB_cbin_13	Yes	d__Bacteria;p__Desulfobacterota;c__Desulfobacteria;o__Desulfobacterales;f__;g__;s__	Bacteria	Desulfobacterota	0	0	0	0	0	0	20	0	0	0	0	0	0	0	0	#N/A	0	0	0	0	0	0	0	0	0	0	0	0	0	0	0	0	1	0	0	3	0	0	0	0	0	0	0	0	16.67
7_SB_cbin_132	Yes	d__Bacteria;p__Chloroflexota;c__Dehalococcoidia;o__GIF9;f__AB-539-J10;g__E29-bin73;s__	Bacteria	Chloroflexota	100	0	0	0	25	40	20	0	0	0	0	0	0	0	0	#N/A	0	0	0	0	0	0	1	0	0	0	0	1	0	1	0	0	1	0	0	1	0	0	0	0	0	0	0	0	0
7_SB_cbin_136	Yes	d__Bacteria;p__Aerophobota;c__Aerophobia;o__Aerophobales;f__B47-G16;g__;s__	Bacteria	Aerophobota	0	0	0	0	0	0	0	0	0	0	0	0	0	0	0	#N/A	0	0	0	0	0	0	0	0	0	0	0	0	0	0	0	0	0	0	0	0	0	0	0	0	0	0	0	0	0
7_SB_cbin_141	Yes	d__Archaea;p__Thermoplasmatota;c__Thermoplasmata;o__DTKX01;f__;g__;s__	Archaea	Thermoplasmatota	100	0	0	0	50	20	20	0	0	0	0	0	0	0	0	#N/A	0	0	0	0	0	1	0	0	1	0	0	1	0	0	0	0	0	0	0	3	0	1	0	0	0	0	0	0	16.67
7_SB_cbin_148	Yes	d__Bacteria;p__Planctomycetota;c__Phycisphaerae;o__Sedimentisphaerales;f__SG8-4;g__CAIYOL01;s__	Bacteria	Planctomycetota	100	0	0	0	25	0	10	0	0	0	0	0	0	0	0	#N/A	0	0	0	0	0	0	0	1	0	0	0	0	0	0	0	0	1	0	0	0	0	0	0	0	0	0	0	0	0
7_SB_cbin_149	Yes	d__Bacteria;p__NPL-UPA2;c__NPL-UPA2;o__;f__;g__;s__	Bacteria	NPL-UPA2	100	0	0	0	100	0	0	0	0	0	0	0	0	0	0	#N/A	0	0	0	0	0	3	1	2	3	0	0	0	0	0	0	0	0	0	0	0	0	0	0	0	0	0	0	0	0
7_SB_cbin_154	Yes	d__Bacteria;p__Chloroflexota;c__Dehalococcoidia;o__Dehalococcoidales;f__RBG-16-60-22;g__E44-bin89;s__	Bacteria	Chloroflexota	100	0	0	0	25	20	10	25	0	0	0	0	0	0	0	#N/A	0	0	0	0	0	0	0	0	1	0	0	0	0	2	0	0	0	0	0	3	0	0	0	0	1	0	0	0	0
7_SB_cbin_157	Yes	d__Archaea;p__Thermoplasmatota;c__Thermoplasmata;o__SG8-5;f__SG8-5;g__;s__	Archaea	Thermoplasmatota	100	33.33	0	0	0	0	20	0	1	0	0	0	0	0	0	#N/A	0	0	0	0	0	0	0	0	0	0	0	0	0	0	0	0	0	2	1	0	0	0	0	0	0	0	0	0	16.67
7_SB_cbin_159	Yes	d__Bacteria;p__Elusimicrobiota;c__Elusimicrobia;o__Elusimicrobiales;f__UBA9959;g__;s__	Bacteria	Elusimicrobiota	0	0	0	0	0	0	0	25	0	0	0	0	0	0	0	#N/A	0	0	0	0	0	0	0	0	0	0	0	0	0	0	0	0	0	0	0	0	0	0	0	0	1	0	0	0	33.33
7_SB_cbin_16	Yes	d__Bacteria;p__Campylobacterota;c__Campylobacteria;o__Campylobacterales;f__Sulfurovaceae;g__Sulfurovum;s__	Bacteria	Campylobacterota	0	0	0	0	0	0	0	0	0	0	0	0	0	0	0	#N/A	0	0	0	0	0	0	0	0	0	0	0	0	0	0	0	0	0	0	0	0	0	0	0	0	0	0	0	0	0
7_SB_cbin_160	Yes	d__Archaea;p__Thermoproteota;c__Nitrososphaeria;o__Nitrososphaerales;f__Nitrosopumilaceae;g__Nitrosopumilus;s__	Archaea	Thermoproteota	100	0	0	0	0	20	0	0	0	0	0	0	0	0	0	#N/A	0	0	0	0	0	0	0	0	0	0	0	0	0	1	0	0	0	0	0	0	0	0	0	0	0	0	0	0	0
7_SB_cbin_165	Yes	d__Bacteria;p__Armatimonadota;c__UBA5377;o__UBA5377;f__UBA5352;g__;s__	Bacteria	Armatimonadota	0	0	0	0	0	0	10	25	0	0	0	0	0	0	0	#N/A	0	0	0	0	0	0	0	0	0	0	0	0	0	0	0	0	3	0	0	0	0	0	0	0	0	0	1	0	0
7_SB_cbin_166	Yes	d__Bacteria;p__Chloroflexota;c__Dehalococcoidia;o__GIF9;f__UBA5620;g__JACNFS01;s__	Bacteria	Chloroflexota	100	33.33	0	0	25	40	20	0	1	0	0	0	0	0	0	#N/A	0	0	0	0	0	2	0	0	0	0	0	1	0	3	0	0	1	1	0	0	0	0	0	0	0	0	0	0	0
7_SB_cbin_17	Yes	d__Bacteria;p__SZUA-182;c__SZUA-182;o__DTGQ01;f__DTGQ01;g__;s__	Bacteria	SZUA-182	100	33.33	0	0	100	0	10	0	1	0	0	0	0	0	0	#N/A	0	0	0	0	0	1	1	1	2	0	0	0	0	0	0	0	0	0	0	2	0	0	0	0	0	0	0	0	16.67
7_SB_cbin_177	Yes	d__Bacteria;p__Chloroflexota;c__Dehalococcoidia;o__GIF9;f__AB-539-J10;g__;s__	Bacteria	Chloroflexota	100	0	0	0	50	40	30	0	0	0	0	0	0	0	0	#N/A	0	0	0	0	0	2	0	0	1	0	0	1	0	5	0	0	4	1	0	1	0	0	0	0	0	0	0	0	0
7_SB_cbin_178	Yes	d__Bacteria;p__Patescibacteria;c__GCA-2792135;o__GCA-2792135;f__;g__;s__	Bacteria	Patescibacteria	0	0	0	0	0	0	0	0	0	0	0	0	0	0	0	#N/A	0	0	0	0	0	0	0	0	0	0	0	0	0	0	0	0	0	0	0	0	0	0	0	0	0	0	0	0	0
7_SB_cbin_19	Yes	d__Archaea;p__Asgardarchaeota;c__Heimdallarchaeia;o__JABLTI01;f__JABLTI01;g__JABLTI01;s__	Archaea	Asgardarchaeota	0	0	0	0	0	0	50	25	0	0	0	0	0	0	0	#N/A	0	0	0	0	0	0	0	0	0	0	0	0	0	0	0	0	1	0	0	1	0	1	1	1	1	0	0	0	16.67
7_SB_cbin_195	Yes	d__Bacteria;p__Chloroflexota;c__Dehalococcoidia;o__Dehalococcoidales;f__SOJS01;g__SOJS01;s__	Bacteria	Chloroflexota	0	0	0	0	0	0	0	0	0	0	0	0	0	0	0	#N/A	0	0	0	0	0	0	0	0	0	0	0	0	0	0	0	0	0	0	0	0	0	0	0	0	0	0	0	0	0
7_SB_cbin_199	Yes	d__Bacteria;p__Desulfobacterota;c__Syntrophia;o__Syntrophales;f__;g__;s__	Bacteria	Desulfobacterota	0	0	0	0	0	0	0	0	0	0	0	0	0	0	0	#N/A	0	0	0	0	0	0	0	0	0	0	0	0	0	0	0	0	0	0	0	0	0	0	0	0	0	0	0	0	0
7_SB_cbin_20	Yes	d__Archaea;p__Thermoplasmatota;c__E2;o__DHVEG-1;f__DHVEG-1;g__;s__	Archaea	Thermoplasmatota	100	0	0	16.67	25	0	30	0	0	0	0	0	0	0	0	#N/A	1	0	0	0	0	0	0	1	0	0	0	0	0	0	0	0	0	1	1	1	0	0	0	0	0	0	0	0	0
7_SB_cbin_203	Yes	d__Archaea;p__Asgardarchaeota;c__Lokiarchaeia;o__CR-4;f__SOKP01;g__;s__	Archaea	Asgardarchaeota	100	33.33	0	0	25	40	50	0	1	0	0	0	0	0	0	#N/A	0	0	0	0	0	0	1	0	0	0	0	3	0	1	1	0	0	0	2	5	0	1	0	1	0	0	0	0	0
7_SB_cbin_205	Yes	d__Bacteria;p__WOR-3;c__32-111;o__32-111;f__;g__;s__	Bacteria	WOR-3	0	0	0	0	0	0	0	0	0	0	0	0	0	0	0	#N/A	0	0	0	0	0	0	0	0	0	0	0	0	0	0	0	0	0	0	0	0	0	0	0	0	0	0	0	0	0
7_SB_cbin_208	Yes	d__Archaea;p__Nanoarchaeota;c__Nanoarchaeia;o__Pacearchaeales;f__ARS1285;g__;s__	Archaea	Nanoarchaeota	100	33.33	0	0	0	0	0	0	1	0	0	0	0	0	0	#N/A	0	0	0	0	0	0	0	0	0	0	0	0	0	0	0	0	0	0	0	0	0	0	0	0	0	0	0	0	0
7_SB_cbin_210	Yes	d__Archaea;p__Asgardarchaeota;c__Lokiarchaeia;o__CR-4;f__SOKP01;g__SOKP01;s__	Archaea	Asgardarchaeota	100	33.33	0	0	0	40	60	0	2	0	0	0	0	0	0	#N/A	0	0	0	0	0	0	0	0	0	0	0	2	0	1	0	0	2	0	2	4	0	1	3	2	0	0	0	0	16.67
7_SB_cbin_214	Yes	d__Archaea;p__Asgardarchaeota;c__Heimdallarchaeia;o__;f__;g__;s__	Archaea	Asgardarchaeota	100	0	0	16.67	25	0	30	50	0	0	0	0	0	0	0	#N/A	1	0	0	0	0	0	0	1	0	0	0	0	0	0	1	0	0	0	1	2	0	0	0	0	0	1	0	1	16.67
7_SB_cbin_216	Yes	d__Archaea;p__Asgardarchaeota;c__Heimdallarchaeia;o__UBA460;f__UBA460;g__;s__	Archaea	Asgardarchaeota	100	33.33	0	0	0	0	20	25	1	0	0	0	0	0	0	#N/A	0	0	0	0	0	0	0	0	0	0	0	0	0	0	1	0	1	0	0	0	0	0	0	0	1	0	0	0	16.67
7_SB_cbin_217	Yes	d__Archaea;p__Thermoproteota;c__Bathyarchaeia;o__RBG-16-48-13;f__;g__;s__	Archaea	Thermoproteota	100	33.33	0	0	25	20	40	25	0	0	1	0	0	0	0	#N/A	0	0	0	0	0	0	0	1	0	0	0	2	0	0	0	0	0	0	0	1	0	1	1	1	1	0	0	0	16.67
7_SB_cbin_222	Yes	d__Bacteria;p__Aerophobota;c__Aerophobia;o__Aerophobales;f__;g__;s__	Bacteria	Aerophobota	100	0	0	0	25	0	0	0	0	0	0	0	0	0	0	#N/A	0	0	0	0	0	0	0	1	0	0	0	0	0	0	0	0	0	0	0	0	0	0	0	0	0	0	0	0	0
7_SB_cbin_228	Yes	d__Bacteria;p__Chloroflexota;c__Dehalococcoidia;o__Dehalococcoidales;f__UBA5760;g__;s__	Bacteria	Chloroflexota	100	0	0	0	50	0	40	0	0	0	0	0	0	0	0	#N/A	0	0	0	0	0	2	1	0	0	0	0	0	0	0	0	0	2	0	0	0	0	1	1	1	0	0	0	0	0
7_SB_cbin_23	Yes	d__Bacteria;p__Desulfobacterota;c__Desulfobacteria;o__Desulfobacterales;f__ETH-SRB1;g__;s__	Bacteria	Desulfobacterota	100	0	0	0	75	0	10	0	0	0	0	0	0	0	0	#N/A	0	0	0	0	0	1	1	0	1	0	0	0	0	0	0	0	0	0	0	2	0	0	0	0	0	0	0	0	0
7_SB_cbin_231	Yes	d__Bacteria;p__Desulfobacterota;c__Desulfobacteria;o__Desulfatiglandales;f__Desulfatiglandaceae;g__;s__	Bacteria	Desulfobacterota	100	0	0	0	100	20	30	0	0	0	0	0	0	0	0	#N/A	0	0	0	0	0	1	2	1	2	0	0	0	0	5	0	0	3	0	1	1	0	0	0	0	0	0	0	0	16.67
7_SB_cbin_243	Yes	d__Archaea;p__Asgardarchaeota;c__Lokiarchaeia;o__CR-4;f__SOKP01;g__SOKP01;s__	Archaea	Asgardarchaeota	100	33.33	0	0	0	0	30	0	1	0	0	0	0	0	0	#N/A	0	0	0	0	0	0	0	0	0	0	0	0	0	0	0	0	1	0	1	4	0	0	0	0	0	0	0	0	0
7_SB_cbin_247	Yes	d__Bacteria;p__Planctomycetota;c__Planctomycetes;o__Pirellulales;f__UBA1268;g__UBA1268;s__UBA1268 sp014238855	Bacteria	Planctomycetota	0	0	0	0	0	0	30	0	0	0	0	0	0	0	0	#N/A	0	0	0	0	0	0	0	0	0	0	0	0	0	0	0	0	0	0	0	0	0	1	1	1	0	0	0	0	16.67
7_SB_cbin_249	Yes	d__Bacteria;p__Planctomycetota;c__PUPC01;o__JABMSA01;f__;g__;s__	Bacteria	Planctomycetota	100	0	0	0	100	0	10	0	0	0	0	0	0	0	0	#N/A	0	0	0	0	0	2	1	1	1	0	0	0	0	0	0	0	0	0	0	1	0	0	0	0	0	0	0	0	0
7_SB_cbin_250	Yes	d__Bacteria;p__Armatimonadota;c__UBA5377;o__UBA5377;f__UBA5352;g__;s__	Bacteria	Armatimonadota	100	0	0	0	50	0	10	0	0	0	0	0	0	0	0	#N/A	0	0	0	0	0	0	1	0	1	0	0	0	0	0	0	0	2	0	0	0	0	0	0	0	0	0	0	0	0
7_SB_cbin_251	Yes	d__Bacteria;p__Aerophobota;c__Aerophobia;o__Aerophobales;f__Aerophobaceae;g__Aerophobus;s__	Bacteria	Aerophobota	100	33.33	0	0	25	0	10	0	1	0	0	0	0	0	0	#N/A	0	0	0	0	0	0	0	1	0	0	0	0	0	0	0	0	1	0	0	0	0	0	0	0	0	0	0	0	0
7_SB_cbin_253	Yes	d__Bacteria;p__Chloroflexota;c__Dehalococcoidia;o__GIF9;f__AB-539-J10;g__;s__	Bacteria	Chloroflexota	100	0	0	16.67	75	0	10	0	0	0	0	0	0	0	0	#N/A	1	0	0	0	0	1	0	1	1	0	0	0	0	0	0	0	2	0	0	0	0	0	0	0	0	0	0	0	0
7_SB_cbin_259	Yes	d__Archaea;p__Thermoplasmatota;c__E2;o__DHVEG-1;f__DHVEG-1;g__;s__	Archaea	Thermoplasmatota	0	0	0	0	0	0	20	0	0	0	0	0	0	0	0	#N/A	0	0	0	0	0	0	0	0	0	0	0	0	0	0	0	0	0	1	1	0	0	0	0	0	0	0	0	0	0
7_SB_cbin_267	Yes	d__Bacteria;p__Patescibacteria;c__Paceibacteria;o__Paceibacterales;f__DG-74-3;g__;s__	Bacteria	Patescibacteria	0	0	0	0	0	0	0	0	0	0	0	0	0	0	0	#N/A	0	0	0	0	0	0	0	0	0	0	0	0	0	0	0	0	0	0	0	0	0	0	0	0	0	0	0	0	0
7_SB_cbin_271	Yes	d__Bacteria;p__Aerophobota;c__Aerophobia;o__Aerophobales;f__;g__;s__	Bacteria	Aerophobota	100	0	0	0	25	0	10	25	0	0	0	0	0	0	0	#N/A	0	0	0	0	0	0	0	2	0	0	0	0	0	0	0	0	0	0	0	1	0	0	0	0	0	0	1	0	0
7_SB_cbin_272	Yes	d__Bacteria;p__Chloroflexota;c__Dehalococcoidia;o__GIF9;f__AB-539-J10;g__;s__	Bacteria	Chloroflexota	100	0	0	0	25	40	10	0	0	0	0	0	0	0	0	#N/A	0	0	0	0	0	0	0	1	0	0	0	1	0	3	0	0	1	0	0	0	0	0	0	0	0	0	0	0	0
7_SB_cbin_281	Yes	d__Archaea;p__Asgardarchaeota;c__Lokiarchaeia;o__CR-4;f__SOKP01;g__SOKP01;s__	Archaea	Asgardarchaeota	100	0	25	0	0	40	50	50	0	0	0	0	1	0	0	#N/A	0	0	0	0	0	0	0	0	0	0	0	4	0	2	0	0	1	0	4	1	0	2	3	0	0	1	1	0	0
7_SB_cbin_282	Yes	d__Bacteria;p__Chloroflexota;c__Dehalococcoidia;o__UBA2247;f__UBA2247;g__;s__	Bacteria	Chloroflexota	0	0	0	0	0	0	0	0	0	0	0	0	0	0	0	#N/A	0	0	0	0	0	0	0	0	0	0	0	0	0	0	0	0	0	0	0	0	0	0	0	0	0	0	0	0	0
7_SB_cbin_287	Yes	d__Bacteria;p__UBP14;c__UBA6098;o__UBA6098;f__B30-G16;g__;s__	Bacteria	UBP14	0	0	0	0	0	0	0	0	0	0	0	0	0	0	0	#N/A	0	0	0	0	0	0	0	0	0	0	0	0	0	0	0	0	0	0	0	0	0	0	0	0	0	0	0	0	0
7_SB_cbin_289	Yes	d__Bacteria;p__Actinobacteriota;c__UBA9087;o__;f__;g__;s__	Bacteria	Actinobacteriota	100	0	0	0	25	0	0	0	0	0	0	0	0	0	0	#N/A	0	0	0	0	0	0	0	0	2	0	0	0	0	0	0	0	0	0	0	0	0	0	0	0	0	0	0	0	0
7_SB_cbin_34	Yes	d__Archaea;p__Asgardarchaeota;c__Lokiarchaeia;o__CR-4;f__SOKP01;g__;s__	Archaea	Asgardarchaeota	100	33.33	0	0	0	40	50	0	3	0	0	0	0	0	0	#N/A	0	0	0	0	0	0	0	0	0	0	0	2	0	1	0	0	2	0	2	7	0	2	0	1	0	0	0	0	16.67
7_SB_cbin_40	Yes	d__Bacteria;p__Chloroflexota;c__Dehalococcoidia;o__GIF9;f__AB-539-J10;g__;s__	Bacteria	Chloroflexota	100	0	0	0	25	20	20	0	0	0	0	0	0	0	0	#N/A	0	0	0	0	0	0	0	1	0	0	0	0	0	1	0	0	3	0	0	2	0	0	0	0	0	0	0	0	0
7_SB_cbin_41	Yes	d__Bacteria;p__Planctomycetota;c__Phycisphaerae;o__Sedimentisphaerales;f__SG8-4;g__B140-G9;s__	Bacteria	Planctomycetota	100	0	0	0	25	0	0	0	0	0	0	0	0	0	0	#N/A	0	0	0	0	0	0	0	1	0	0	0	0	0	0	0	0	0	0	0	0	0	0	0	0	0	0	0	0	0
7_SB_cbin_42	Yes	d__Bacteria;p__Chloroflexota;c__Dehalococcoidia;o__GIF9;f__AB-539-J10;g__;s__	Bacteria	Chloroflexota	100	0	0	0	75	20	0	0	0	0	0	0	0	0	0	#N/A	0	0	0	0	0	1	0	1	1	0	0	1	0	0	0	0	0	0	0	0	0	0	0	0	0	0	0	0	0
7_SB_cbin_43	Yes	d__Bacteria;p__Armatimonadota;c__UBA5377;o__UBA5377;f__JAAYIR01;g__;s__	Bacteria	Armatimonadota	100	0	0	0	50	0	10	0	0	0	0	0	0	0	0	#N/A	0	0	0	0	0	0	1	0	1	0	0	0	0	0	0	0	2	0	0	0	0	0	0	0	0	0	0	0	0
7_SB_cbin_5	Yes	d__Bacteria;p__Chloroflexota;c__Dehalococcoidia;o__Dehalococcoidales;f__UBA5760;g__W498;s__	Bacteria	Chloroflexota	0	0	0	0	0	0	10	0	0	0	0	0	0	0	0	#N/A	0	0	0	0	0	0	0	0	0	0	0	0	0	0	0	0	2	0	0	0	0	0	0	0	0	0	0	0	0
7_SB_cbin_50	Yes	d__Bacteria;p__Planctomycetota;c__Phycisphaerae;o__Sedimentisphaerales;f__SM23-30;g__;s__	Bacteria	Planctomycetota	100	0	0	0	25	0	0	0	0	0	0	0	0	0	0	#N/A	0	0	0	0	0	0	1	0	0	0	0	0	0	0	0	0	0	0	0	0	0	0	0	0	0	0	0	0	0
7_SB_cbin_51	Yes	d__Archaea;p__Thermoproteota;c__Nitrososphaeria;o__Nitrososphaerales;f__Nitrosopumilaceae;g__CSP1-1;s__	Archaea	Thermoproteota	100	0	0	0	0	20	0	0	0	0	0	0	0	0	0	#N/A	0	0	0	0	0	0	0	0	0	0	0	2	0	0	0	0	0	0	0	0	0	0	0	0	0	0	0	0	0
7_SB_cbin_54	Yes	d__Bacteria;p__Caldisericota;c__Caldisericia;o__Caldisericales;f__Caldisericaceae;g__UBA646;s__UBA646 sp002299965	Bacteria	Caldisericota	100	0	50	0	0	0	0	0	0	0	0	1	1	0	0	#N/A	0	0	0	0	0	0	0	0	0	0	0	0	0	0	0	0	0	0	0	0	0	0	0	0	0	0	0	0	16.67
7_SB_cbin_57	Yes	d__Bacteria;p__Chloroflexota;c__Dehalococcoidia;o__GIF9;f__AB-539-J10;g__;s__	Bacteria	Chloroflexota	0	0	0	0	0	0	10	0	0	0	0	0	0	0	0	#N/A	0	0	0	0	0	0	0	0	0	0	0	0	0	0	0	0	1	0	0	0	0	0	0	0	0	0	0	0	0
7_SB_cbin_6	Yes	d__Bacteria;p__Desulfobacterota;c__Desulfobacteria;o__Desulfatiglandales;f__B25-G16;g__B33-G16;s__	Bacteria	Desulfobacterota	100	0	0	0	75	20	10	25	0	0	0	0	0	0	0	#N/A	0	0	0	0	0	1	1	0	1	0	0	0	0	4	0	0	0	0	1	0	0	0	0	0	1	0	0	0	0
7_SB_cbin_62	Yes	d__Bacteria;p__Planctomycetota;c__Planctomycetes;o__Pirellulales;f__UBA1268;g__UBA1268;s__UBA1268 sp002712395	Bacteria	Planctomycetota	0	0	0	0	0	0	20	25	0	0	0	0	0	0	0	#N/A	0	0	0	0	0	0	0	0	0	0	0	0	0	0	0	0	0	0	0	0	0	1	0	1	1	0	0	0	16.67
7_SB_cbin_66	Yes	d__Bacteria;p__Planctomycetota;c__Phycisphaerae;o__Sedimentisphaerales;f__SG8-4;g__B140-G9;s__	Bacteria	Planctomycetota	100	0	0	0	50	0	0	0	0	0	0	0	0	0	0	#N/A	0	0	0	0	0	0	0	3	1	0	0	0	0	0	0	0	0	0	0	0	0	0	0	0	0	0	0	0	0
7_SB_cbin_67	Yes	d__Archaea;p__Nanoarchaeota;c__Nanoarchaeia;o__Pacearchaeales;f__GW2011-AR1;g__;s__	Archaea	Nanoarchaeota	0	0	0	0	0	0	0	0	0	0	0	0	0	0	0	#N/A	0	0	0	0	0	0	0	0	0	0	0	0	0	0	0	0	0	0	0	0	0	0	0	0	0	0	0	0	0
7_SB_cbin_68	Yes	d__Archaea;p__Halobacteriota;c__Syntropharchaeia;o__ANME-1;f__ANME-1;g__QENJ01;s__	Archaea	Halobacteriota	100	0	50	0	0	0	70	25	0	0	0	1	1	0	0	#N/A	0	0	0	0	0	0	0	0	0	0	0	0	0	0	0	1	0	2	1	2	0	2	2	2	0	0	0	1	16.67
7_SB_cbin_73	Yes	d__Archaea;p__Thermoplasmatota;c__Thermoplasmata;o__DTKX01;f__;g__;s__	Archaea	Thermoplasmatota	0	0	0	0	0	0	0	0	0	0	0	0	0	0	0	#N/A	0	0	0	0	0	0	0	0	0	0	0	0	0	0	0	0	0	0	0	0	0	0	0	0	0	0	0	0	0
7_SB_cbin_75	Yes	d__Bacteria;p__Chloroflexota;c__Dehalococcoidia;o__Dehalococcoidales;f__UBA5760;g__DUEB01;s__	Bacteria	Chloroflexota	100	0	0	0	50	0	10	0	0	0	0	0	0	0	0	#N/A	0	0	0	0	0	0	1	0	1	0	0	0	0	0	0	0	4	0	0	0	0	0	0	0	0	0	0	0	0
7_SB_cbin_77	Yes	d__Archaea;p__Nanoarchaeota;c__Nanoarchaeia;o__Pacearchaeales;f__GW2011-AR1;g__;s__	Archaea	Nanoarchaeota	100	33.33	0	0	0	20	0	0	1	0	0	0	0	0	0	#N/A	0	0	0	0	0	0	0	0	0	0	0	1	0	0	0	0	0	0	0	0	0	0	0	0	0	0	0	0	0
7_SB_cbin_8	Yes	d__Bacteria;p__Bacteroidota;c__Bacteroidia;o__Bacteroidales;f__GCA-2711565;g__;s__	Bacteria	Bacteroidota	0	0	0	0	0	0	0	0	0	0	0	0	0	0	0	#N/A	0	0	0	0	0	0	0	0	0	0	0	0	0	0	0	0	0	0	0	0	0	0	0	0	0	0	0	0	0
7_SB_cbin_81	Yes	d__Bacteria;p__Chloroflexota;c__Dehalococcoidia;o__GIF9;f__;g__;s__	Bacteria	Chloroflexota	100	0	0	16.67	50	0	0	0	0	0	0	0	0	0	0	#N/A	1	0	0	0	0	2	0	0	1	0	0	0	0	0	0	0	0	0	0	0	0	0	0	0	0	0	0	0	0
7_SB_cbin_83	Yes	d__Bacteria;p__Patescibacteria;c__Paceibacteria;o__Paceibacterales;f__GWA2-38-27;g__;s__	Bacteria	Patescibacteria	0	0	0	0	0	0	0	0	0	0	0	0	0	0	0	#N/A	0	0	0	0	0	0	0	0	0	0	0	0	0	0	0	0	0	0	0	0	0	0	0	0	0	0	0	0	0
7_SB_cbin_90	Yes	d__Bacteria;p__Desulfobacterota;c__Syntrophia;o__Syntrophales;f__UBA6807;g__UBA3084;s__	Bacteria	Desulfobacterota	0	0	0	0	0	0	0	0	0	0	0	0	0	0	0	#N/A	0	0	0	0	0	0	0	0	0	0	0	0	0	0	0	0	0	0	0	0	0	0	0	0	0	0	0	0	0
7_SB_sbin_1_1	Yes	d__Bacteria;p__Actinobacteriota;c__Acidimicrobiia;o__UBA5794;f__ZC4RG35;g__SZUA-217;s__	Bacteria	Actinobacteriota	0	0	0	0	0	0	10	0	0	0	0	0	0	0	0	#N/A	0	0	0	0	0	0	0	0	0	0	0	0	0	0	0	0	0	0	0	1	0	0	0	0	0	0	0	0	0
7_SB_sbin_1_12	Yes	d__Bacteria;p__Proteobacteria;c__Gammaproteobacteria;o__Methylococcales;f__Methylomonadaceae;g__;s__	Bacteria	Proteobacteria	100	0	50	0	0	0	0	0	0	0	0	1	0	0	1	#N/A	0	0	0	0	0	0	0	0	0	0	0	0	0	0	0	0	0	0	0	0	0	0	0	0	0	0	0	0	0
7_SB_sbin_1_13	Yes	d__Bacteria;p__Planctomycetota;c__Planctomycetes;o__Planctomycetales;f__Planctomycetaceae;g__;s__	Bacteria	Planctomycetota	0	0	0	0	0	0	20	0	0	0	0	0	0	0	0	#N/A	0	0	0	0	0	0	0	0	0	0	0	0	0	0	0	0	0	0	0	0	0	1	0	1	0	0	0	0	0
7_SB_sbin_1_17	Yes	d__Bacteria;p__Chloroflexota;c__Dehalococcoidia;o__UBA3495;f__UBA3495;g__GCA-2707185;s__	Bacteria	Chloroflexota	100	0	0	16.67	0	0	10	25	0	0	0	0	0	0	0	#N/A	1	0	0	0	0	0	0	0	0	0	0	0	0	0	2	0	0	0	0	0	0	0	0	0	0	0	0	1	0
7_SB_sbin_1_5	Yes	d__Bacteria;p__Actinobacteriota;c__Acidimicrobiia;o__UBA5794;f__SHLN01;g__;s__	Bacteria	Actinobacteriota	0	0	0	0	0	0	0	0	0	0	0	0	0	0	0	#N/A	0	0	0	0	0	0	0	0	0	0	0	0	0	0	0	0	0	0	0	0	0	0	0	0	0	0	0	0	0
7_SB_sbin_2_26	Yes	d__Bacteria;p__Chloroflexota;c__Anaerolineae;o__B4-G1;f__SLSP01;g__;s__	Bacteria	Chloroflexota	100	33.33	0	0	50	0	10	0	1	0	0	0	0	0	0	#N/A	0	0	0	0	0	0	1	1	0	0	0	0	0	0	0	0	1	0	0	0	0	0	0	0	0	0	0	0	0
7_SB_sbin_2_28	Yes	d__Bacteria;p__Chloroflexota;c__Anaerolineae;o__UBA2200;f__UBA2200;g__;s__	Bacteria	Chloroflexota	100	33.33	0	0	75	0	20	0	1	0	0	0	0	0	0	#N/A	0	0	0	0	0	1	1	0	1	0	0	0	0	0	0	0	1	0	0	1	0	0	0	0	0	0	0	0	33.33
7_SB_sbin_2_3	Yes	d__Bacteria;p__Chloroflexota;c__Dehalococcoidia;o__GIF9;f__AB-539-J10;g__E44-bin10;s__	Bacteria	Chloroflexota	100	0	0	0	50	40	30	0	0	0	0	0	0	0	0	#N/A	0	0	0	0	0	0	1	0	1	0	0	1	0	4	0	0	2	1	0	2	0	0	0	0	0	0	0	0	0
7_SB_sbin_2_30	Yes	d__Bacteria;p__Desulfobacterota;c__Desulfobacteria;o__Desulfobacterales;f__BuS5;g__;s__	Bacteria	Desulfobacterota	0	0	0	0	0	0	0	0	0	0	0	0	0	0	0	#N/A	0	0	0	0	0	0	0	0	0	0	0	0	0	0	0	0	0	0	0	0	0	0	0	0	0	0	0	0	16.67
7_SB_sbin_2_32	Yes	d__Bacteria;p__Planctomycetota;c__SZUA-567;o__;f__;g__;s__	Bacteria	Planctomycetota	100	0	0	0	50	0	10	0	0	0	0	0	0	0	0	#N/A	0	0	0	0	0	1	1	0	0	0	0	0	0	0	0	0	0	0	0	1	0	0	0	0	0	0	0	0	0
7_SB_sbin_2_38	Yes	d__Bacteria;p__Chloroflexota;c__Anaerolineae;o__Promineofilales;f__UBA4811;g__GLR113;s__	Bacteria	Chloroflexota	100	33.33	0	0	25	0	10	0	0	0	1	0	0	0	0	#N/A	0	0	0	0	0	1	0	0	0	0	0	0	0	0	0	0	0	0	0	1	0	0	0	0	0	0	0	0	16.67
7_SB_sbin_2_39	Yes	d__Archaea;p__Asgardarchaeota;c__Lokiarchaeia;o__CR-4;f__AMARA-1;g__Prometheoarchaeum;s__	Archaea	Asgardarchaeota	100	33.33	0	0	0	0	0	0	1	0	0	0	0	0	0	#N/A	0	0	0	0	0	0	0	0	0	0	0	0	0	0	0	0	0	0	0	0	0	0	0	0	0	0	0	0	16.67
7_SB_sbin_2_48	Yes	d__Bacteria;p__AABM5-125-24;c__AABM5-125-24;o__;f__;g__;s__	Bacteria	AABM5-125-24	100	33.33	0	0	50	0	10	25	0	0	1	0	0	0	0	#N/A	0	0	0	0	0	2	1	0	0	0	0	0	0	0	0	0	0	0	0	1	0	0	0	0	1	0	0	0	33.33
7_SB_sbin_2_50	Yes	d__Bacteria;p__Actinobacteriota;c__Acidimicrobiia;o__UBA5794;f__;g__;s__	Bacteria	Actinobacteriota	100	0	0	0	25	0	20	0	0	0	0	0	0	0	0	#N/A	0	0	0	0	0	0	1	0	0	0	0	0	0	0	0	0	2	0	0	1	0	0	0	0	0	0	0	0	0
7_SB_sbin_2_53	Yes	d__Bacteria;p__Chloroflexota;c__Dehalococcoidia;o__Dehalococcoidales;f__RBG-16-60-22;g__E44-bin89;s__	Bacteria	Chloroflexota	100	0	0	0	75	20	10	25	0	0	0	0	0	0	0	#N/A	0	0	0	0	0	1	1	0	1	0	0	0	0	2	0	0	0	0	0	2	0	0	0	0	1	0	0	0	0
7_SB_sbin_3_1	Yes	d__Bacteria;p__Bipolaricaulota;c__Bipolaricaulia;o__UBA7950;f__UBA9294;g__;s__	Bacteria	Bipolaricaulota	100	0	50	0	50	0	10	0	0	0	0	1	1	0	0	#N/A	0	0	0	0	0	1	1	0	0	0	0	0	0	0	0	0	1	0	0	0	0	0	0	0	0	0	0	0	16.67
7_SB_sbin_3_12	Yes	d__Bacteria;p__Desulfobacterota;c__Desulfobacteria;o__Desulfatiglandales;f__Desulfatiglandaceae;g__4484-190-2;s__	Bacteria	Desulfobacterota	100	0	0	0	75	40	10	0	0	0	0	0	0	0	0	#N/A	0	0	0	0	0	2	3	0	2	0	0	3	0	2	0	0	0	0	0	1	0	0	0	0	0	0	0	0	16.67
7_SB_sbin_3_19	Yes	d__Bacteria;p__AABM5-125-24;c__AABM5-125-24;o__AABM5-125-24;f__AABM5-125-24;g__JABMRV01;s__	Bacteria	AABM5-125-24	0	0	0	0	0	0	20	25	0	0	0	0	0	0	0	#N/A	0	0	0	0	0	0	0	0	0	0	0	0	0	0	0	0	1	0	0	1	0	0	0	0	2	0	0	0	33.33
7_SB_sbin_3_20	Yes	d__Bacteria;p__WOR-3;c__WOR-3;o__UBA2258;f__UBA2258;g__UBA3079;s__	Bacteria	WOR-3	0	0	0	0	0	0	10	0	0	0	0	0	0	0	0	#N/A	0	0	0	0	0	0	0	0	0	0	0	0	0	0	0	0	0	0	0	3	0	0	0	0	0	0	0	0	0
7_SB_sbin_3_6	Yes	d__Bacteria;p__Patescibacteria;c__Paceibacteria;o__Paceibacterales;f__UBA6532;g__;s__	Bacteria	Patescibacteria	0	0	0	0	0	0	0	0	0	0	0	0	0	0	0	#N/A	0	0	0	0	0	0	0	0	0	0	0	0	0	0	0	0	0	0	0	0	0	0	0	0	0	0	0	0	0
7_SB_sbin_4_9	Yes	d__Archaea;p__Thermoplasmatota;c__Thermoplasmata;o__SG8-5;f__SG8-5;g__;s__	Archaea	Thermoplasmatota	100	33.33	0	16.67	0	0	30	0	1	0	0	0	0	0	0	#N/A	1	0	0	0	0	0	0	0	0	0	0	0	0	0	0	0	0	2	1	1	0	0	0	0	0	0	0	0	16.67
7_SB_sbin_5_23	Yes	d__Archaea;p__Asgardarchaeota;c__Lokiarchaeia;o__CR-4;f__SOKP01;g__SOKP01;s__	Archaea	Asgardarchaeota	100	33.33	0	0	0	40	40	25	3	0	0	0	0	0	0	#N/A	0	0	0	0	0	0	0	0	0	0	0	3	1	0	0	0	1	0	0	3	0	2	1	0	0	0	0	1	16.67
7_SB_sbin_5_25	Yes	d__Bacteria;p__Armatimonadota;c__UBA5377;o__UBA5377;f__UBA11051;g__UBA11051;s__	Bacteria	Armatimonadota	100	0	0	0	75	0	10	0	0	0	0	0	0	0	0	#N/A	0	0	0	0	0	0	1	1	1	0	0	0	0	0	0	0	11	0	0	0	0	0	0	0	0	0	0	0	0
7_SB_sbin_5_28	Yes	d__Bacteria;p__Desulfobacterota;c__Desulfobacteria;o__Desulfobacterales;f__UBA11574;g__;s__	Bacteria	Desulfobacterota	0	0	0	0	0	0	0	0	0	0	0	0	0	0	0	#N/A	0	0	0	0	0	0	0	0	0	0	0	0	0	0	0	0	0	0	0	0	0	0	0	0	0	0	0	0	16.67
7_SB_sbin_5_3	Yes	d__Bacteria;p__Desulfobacterota;c__Syntrophia;o__Syntrophales;f__;g__;s__	Bacteria	Desulfobacterota	0	0	0	0	0	0	0	0	0	0	0	0	0	0	0	#N/A	0	0	0	0	0	0	0	0	0	0	0	0	0	0	0	0	0	0	0	0	0	0	0	0	0	0	0	0	0
7_SB_sbin_5_41	Yes	d__Bacteria;p__CAIJMQ01;c__;o__;f__;g__;s__	Bacteria	CAIJMQ01	100	0	0	0	25	0	0	0	0	0	0	0	0	0	0	#N/A	0	0	0	0	0	0	0	1	0	0	0	0	0	0	0	0	0	0	0	0	0	0	0	0	0	0	0	0	0
7_SB_sbin_6_10	Yes	d__Archaea;p__Asgardarchaeota;c__Lokiarchaeia;o__CR-4;f__AMARA-1;g__Prometheoarchaeum;s__	Archaea	Asgardarchaeota	100	33.33	50	0	0	0	10	0	2	0	0	1	1	0	0	#N/A	0	0	0	0	0	0	0	0	0	0	0	0	0	0	0	0	0	0	0	4	0	0	0	0	0	0	0	0	0
7_SB_sbin_6_13	Yes	d__Bacteria;p__Planctomycetota;c__Planctomycetes;o__Pirellulales;f__UBA7805;g__UBA7805;s__	Bacteria	Planctomycetota	0	0	0	0	0	0	20	0	0	0	0	0	0	0	0	#N/A	0	0	0	0	0	0	0	0	0	0	0	0	0	0	0	0	0	0	0	0	0	1	1	0	0	0	0	0	0
7_SB_sbin_6_18	Yes	d__Bacteria;p__Chloroflexota;c__Anaerolineae;o__UBA7937;f__B3-Chlor;g__B3-Chlor;s__	Bacteria	Chloroflexota	100	0	0	0	100	0	10	0	0	0	0	0	0	0	0	#N/A	0	0	0	0	0	1	2	1	2	0	0	0	0	0	0	0	0	0	0	2	0	0	0	0	0	0	0	0	16.67
7_SB_sbin_6_6	Yes	d__Archaea;p__Nanoarchaeota;c__Nanoarchaeia;o__Pacearchaeales;f__GW2011-AR1;g__;s__	Archaea	Nanoarchaeota	100	33.33	0	0	0	0	0	0	1	0	0	0	0	0	0	#N/A	0	0	0	0	0	0	0	0	0	0	0	0	0	0	0	0	0	0	0	0	0	0	0	0	0	0	0	0	0
7_SB_sbin_7_21	Yes	d__Bacteria;p__Planctomycetota;c__Phycisphaerae;o__Sedimentisphaerales;f__SG8-4;g__;s__	Bacteria	Planctomycetota	100	0	0	0	50	0	20	0	0	0	0	0	0	0	0	#N/A	0	0	0	0	0	0	2	1	0	0	0	0	0	0	0	0	1	0	0	2	0	0	0	0	0	0	0	0	0
7_SB_sbin_7_22	Yes	d__Bacteria;p__Desulfobacterota;c__Desulfobacteria;o__Desulfobacterales;f__Desulfobacteraceae;g__Desulfobacula;s__	Bacteria	Desulfobacterota	100	0	0	0	75	0	20	0	0	0	0	0	0	0	0	#N/A	0	0	0	0	0	1	2	0	3	0	0	0	0	0	0	0	6	0	0	2	0	0	0	0	0	0	0	0	16.67
7_SB_sbin_7_23	Yes	d__Bacteria;p__Desulfobacterota;c__Desulfobacteria;o__Desulfobacterales;f__ETH-SRB1;g__JACNLL01;s__	Bacteria	Desulfobacterota	100	0	0	0	75	0	20	0	0	0	0	0	0	0	0	#N/A	0	0	0	0	0	1	1	0	1	0	0	0	0	0	0	0	2	0	0	1	0	0	0	0	0	0	0	0	0
7_SB_sbin_7_28	Yes	d__Bacteria;p__Desulfobacterota;c__Desulfobacteria;o__Desulfobacterales;f__ETH-SRB1;g__B13-G4;s__	Bacteria	Desulfobacterota	0	0	0	0	0	0	10	0	0	0	0	0	0	0	0	#N/A	0	0	0	0	0	0	0	0	0	0	0	0	0	0	0	0	1	0	0	0	0	0	0	0	0	0	0	0	16.67
7_SB_sbin_7_37	Yes	d__Archaea;p__Halobacteriota;c__Methanosarcinia;o__Methanotrichales;f__Methanotrichaceae;g__UBA204;s__	Archaea	Halobacteriota	100	66.67	25	0	50	0	80	50	1	0	1	0	1	0	0	#N/A	0	0	0	0	0	0	1	1	0	0	0	0	0	0	2	1	0	4	3	1	0	1	2	2	0	1	0	1	0
7_SB_sbin_7_41	Yes	d__Bacteria;p__GCA-001730085;c__;o__;f__;g__;s__	Bacteria	GCA-001730085	100	0	25	0	25	20	50	25	0	0	0	0	1	0	0	#N/A	0	0	0	0	0	0	0	1	0	0	0	0	0	1	4	0	4	0	1	0	0	1	1	0	0	0	1	0	0
7_SB_sbin_8_2	Yes	d__Bacteria;p__Aerophobota;c__Aerophobia;o__Aerophobales;f__AE-B3A;g__;s__	Bacteria	Aerophobota	0	0	0	0	0	0	10	0	0	0	0	0	0	0	0	#N/A	0	0	0	0	0	0	0	0	0	0	0	0	0	0	0	0	5	0	0	0	0	0	0	0	0	0	0	0	0
7_SB_sbin_8_23	Yes	d__Archaea;p__Thermoproteota;c__Bathyarchaeia;o__B26-1;f__BA1;g__BIN-L-1;s__	Archaea	Thermoproteota	100	0	0	0	25	0	10	0	0	0	0	0	0	0	0	#N/A	0	0	0	0	0	0	0	1	0	0	0	0	0	0	0	0	0	0	0	1	0	0	0	0	0	0	0	0	16.67
7_SB_sbin_8_34	Yes	d__Bacteria;p__Chloroflexota;c__Dehalococcoidia;o__SZUA-161;f__E44-bin15;g__;s__	Bacteria	Chloroflexota	100	0	0	0	75	20	20	0	0	0	0	0	0	0	0	#N/A	0	0	0	0	0	1	1	0	1	0	0	0	0	1	0	0	4	0	0	1	0	0	0	0	0	0	0	0	0
7_SB_sbin_8_39	Yes	d__Archaea;p__Halobacteriota;c__Methanocellia;o__Methanocellales;f__;g__;s__	Archaea	Halobacteriota	100	33.33	0	0	0	0	30	0	1	0	0	0	0	0	0	#N/A	0	0	0	0	0	0	0	0	0	0	0	0	0	0	1	0	0	1	1	0	0	0	0	0	0	0	0	0	0
7_SB_sbin_8_40	Yes	d__Bacteria;p__Proteobacteria;c__Alphaproteobacteria;o__Rhizobiales;f__Methyloligellaceae;g__Methyloceanibacter;s__	Bacteria	Proteobacteria	100	33.33	0	0	0	0	30	0	0	0	1	0	0	0	0	#N/A	0	0	0	0	0	0	0	0	0	0	0	0	0	0	0	0	0	0	0	0	0	1	1	1	0	0	0	0	16.67
7_SB_sbin_8_42	Yes	d__Bacteria;p__Actinobacteriota;c__UBA9087;o__UBA9087;f__UBA3085;g__UBA3085;s__	Bacteria	Actinobacteriota	100	0	0	0	75	0	10	0	0	0	0	0	0	0	0	#N/A	0	0	0	0	0	1	1	0	1	0	0	0	0	0	0	0	0	0	0	1	0	0	0	0	0	0	0	0	0
7_SB_sbin_8_43	Yes	d__Bacteria;p__Actinobacteriota;c__UBA9087;o__SURF-47;f__;g__;s__	Bacteria	Actinobacteriota	100	0	0	0	25	0	0	0	0	0	0	0	0	0	0	#N/A	0	0	0	0	0	0	0	0	1	0	0	0	0	0	0	0	0	0	0	0	0	0	0	0	0	0	0	0	0
7_SB_sbin_8_45	Yes	d__Archaea;p__Asgardarchaeota;c__Lokiarchaeia;o__CR-4;f__AMARA-1;g__Prometheoarchaeum;s__	Archaea	Asgardarchaeota	100	33.33	50	0	0	0	20	0	2	0	0	1	1	0	0	#N/A	0	0	0	0	0	0	0	0	0	0	0	0	0	0	0	0	0	0	2	5	0	0	0	0	0	0	0	0	16.67
8_GM_cbin_10	Yes	d__Bacteria;p__Campylobacterota;c__Campylobacteria;o__Campylobacterales;f__Sulfurovaceae;g__SZUA-451;s__	Bacteria	Campylobacterota	0	0	0	0	0	0	0	0	0	0	0	0	0	0	0	#N/A	0	0	0	0	0	0	0	0	0	0	0	0	0	0	0	0	0	0	0	0	0	0	0	0	0	0	0	0	0
8_GM_cbin_11	Yes	d__Bacteria;p__UBP14;c__UBA6098;o__UBA6098;f__UBA6098;g__;s__	Bacteria	UBP14	0	0	0	0	0	0	10	25	0	0	0	0	0	0	0	#N/A	0	0	0	0	0	0	0	0	0	0	0	0	0	0	0	0	0	0	0	2	0	0	0	0	1	0	0	0	33.33
8_GM_cbin_12	Yes	d__Bacteria;p__Bacteroidota;c__Bacteroidia;o__Bacteroidales;f__SM23-62;g__SM23-62;s__	Bacteria	Bacteroidota	0	0	0	0	0	0	0	50	0	0	0	0	0	0	0	#N/A	0	0	0	0	0	0	0	0	0	0	0	0	0	0	0	0	0	0	0	0	0	0	0	0	1	0	1	0	50
8_GM_cbin_13	Yes	d__Bacteria;p__Chloroflexota;c__Dehalococcoidia;o__SZUA-161;f__E44-bin15;g__;s__	Bacteria	Chloroflexota	100	0	0	0	75	0	20	0	0	0	0	0	0	0	0	#N/A	0	0	0	0	0	1	1	0	1	0	0	0	0	0	0	0	2	0	0	1	0	0	0	0	0	0	0	0	0
8_GM_cbin_18	Yes	d__Bacteria;p__Chloroflexota;c__Anaerolineae;o__B4-G1;f__B4-G1;g__;s__	Bacteria	Chloroflexota	100	0	0	0	25	0	20	0	0	0	0	0	0	0	0	#N/A	0	0	0	0	0	0	2	0	0	0	0	0	0	0	0	0	3	0	0	2	0	0	0	0	0	0	0	0	16.67
8_GM_cbin_19	Yes	d__Bacteria;p__Desulfobacterota;c__Desulfobacteria;o__Desulfobacterales;f__Desulfosarcinaceae;g__Desulfosarcina;s__	Bacteria	Desulfobacterota	0	0	0	0	0	0	0	0	0	0	0	0	0	0	0	#N/A	0	0	0	0	0	0	0	0	0	0	0	0	0	0	0	0	0	0	0	0	0	0	0	0	0	0	0	0	0
8_GM_cbin_23	Yes	d__Bacteria;p__Chloroflexota;c__Anaerolineae;o__Anaerolineales;f__E44-bin32;g__E44-bin32;s__	Bacteria	Chloroflexota	100	0	0	0	75	0	20	25	0	0	0	0	0	0	0	#N/A	0	0	0	0	0	2	1	0	1	0	0	0	0	0	1	0	0	0	0	1	0	0	0	0	1	0	0	0	0
8_GM_cbin_24	Yes	d__Bacteria;p__Chloroflexota;c__Dehalococcoidia;o__SZUA-161;f__;g__;s__	Bacteria	Chloroflexota	100	0	0	0	75	0	20	0	0	0	0	0	0	0	0	#N/A	0	0	0	0	0	1	0	1	1	0	0	0	0	0	1	0	2	0	0	0	0	0	0	0	0	0	0	0	0
8_GM_cbin_26	Yes	d__Archaea;p__Asgardarchaeota;c__Heimdallarchaeia;o__UBA460;f__UBA460;g__UBA460;s__	Archaea	Asgardarchaeota	100	33.33	0	0	0	0	20	0	1	0	0	0	0	0	0	#N/A	0	0	0	0	0	0	0	0	0	0	0	0	0	0	1	0	0	0	0	1	0	0	0	0	0	0	0	0	0
8_GM_cbin_31	Yes	d__Bacteria;p__Desulfobacterota;c__Desulfobulbia;o__Desulfobulbales;f__Desulfurivibrionaceae;g__;s__	Bacteria	Desulfobacterota	100	0	0	0	25	0	0	0	0	0	0	0	0	0	0	#N/A	0	0	0	0	0	1	0	0	0	0	0	0	0	0	0	0	0	0	0	0	0	0	0	0	0	0	0	0	16.67
8_GM_cbin_36	Yes	d__Bacteria;p__Chloroflexota;c__Dehalococcoidia;o__GIF9;f__AB-539-J10;g__CG2-30-46-9;s__	Bacteria	Chloroflexota	100	0	0	0	25	0	20	0	0	0	0	0	0	0	0	#N/A	0	0	0	0	0	0	0	1	0	0	0	0	0	0	0	0	2	0	0	0	0	0	1	0	0	0	0	0	0
8_GM_cbin_38	Yes	d__Bacteria;p__Desulfobacterota;c__Desulfobacteria;o__Desulfatiglandales;f__Desulfatiglandaceae;g__;s__	Bacteria	Desulfobacterota	100	0	0	0	100	40	10	0	0	0	0	0	0	0	0	#N/A	0	0	0	0	0	1	1	1	1	0	0	1	0	2	0	0	1	0	0	0	0	0	0	0	0	0	0	0	0
8_GM_cbin_4	Yes	d__Bacteria;p__Bacteroidota;c__Bacteroidia;o__Bacteroidales;f__GCA-2748055;g__GCA-2748055;s__	Bacteria	Bacteroidota	0	0	0	0	0	0	0	50	0	0	0	0	0	0	0	#N/A	0	0	0	0	0	0	0	0	0	0	0	0	0	0	0	0	0	0	0	0	0	0	0	0	1	0	1	0	16.67
8_GM_cbin_40	Yes	d__Bacteria;p__Zixibacteria;c__MSB-5A5;o__GN15;f__FEB-12;g__QNAD01;s__	Bacteria	Zixibacteria	100	0	0	16.67	0	20	10	25	0	0	0	0	0	0	0	#N/A	1	0	0	0	0	0	0	0	0	0	0	0	0	1	0	0	1	0	0	0	0	0	0	0	1	0	0	0	66.67
8_GM_cbin_44	Yes	d__Bacteria;p__Krumholzibacteriota;c__Krumholzibacteria;o__JACNKJ01;f__;g__;s__	Bacteria	Krumholzibacteriota	0	0	0	0	0	0	0	0	0	0	0	0	0	0	0	#N/A	0	0	0	0	0	0	0	0	0	0	0	0	0	0	0	0	0	0	0	0	0	0	0	0	0	0	0	0	0
8_GM_cbin_46	Yes	d__Bacteria;p__Chloroflexota;c__Dehalococcoidia;o__SZUA-161;f__SZUA-161;g__;s__	Bacteria	Chloroflexota	100	0	0	0	25	0	10	25	0	0	0	0	0	0	0	#N/A	0	0	0	0	0	0	0	1	0	0	0	0	0	0	0	0	3	0	0	0	0	0	0	0	1	0	0	0	0
8_GM_cbin_47	Yes	d__Bacteria;p__Planctomycetota;c__Phycisphaerae;o__SM23-33;f__SM23-33;g__;s__	Bacteria	Planctomycetota	0	0	0	0	0	0	10	0	0	0	0	0	0	0	0	#N/A	0	0	0	0	0	0	0	0	0	0	0	0	0	0	0	0	3	0	0	0	0	0	0	0	0	0	0	0	0
8_GM_cbin_49	Yes	d__Bacteria;p__Bacteroidota;c__Bacteroidia;o__Bacteroidales;f__VadinHA17;g__;s__	Bacteria	Bacteroidota	0	0	0	0	0	0	0	50	0	0	0	0	0	0	0	#N/A	0	0	0	0	0	0	0	0	0	0	0	0	0	0	0	0	0	0	0	0	0	0	0	0	1	0	1	0	0
8_GM_cbin_5	Yes	d__Bacteria;p__Desulfobacterota;c__Desulfobacteria;o__Desulfobacterales;f__ETH-SRB1;g__;s__	Bacteria	Desulfobacterota	0	0	0	0	0	0	0	0	0	0	0	0	0	0	0	#N/A	0	0	0	0	0	0	0	0	0	0	0	0	0	0	0	0	0	0	0	0	0	0	0	0	0	0	0	0	0
8_GM_cbin_51	Yes	d__Bacteria;p__Desulfobacterota;c__Desulfobacteria;o__Desulfobacterales;f__BuS5;g__BuS5;s__	Bacteria	Desulfobacterota	100	0	0	0	50	0	10	0	0	0	0	0	0	0	0	#N/A	0	0	0	0	0	0	2	0	1	0	0	0	0	0	0	0	2	0	0	0	0	0	0	0	0	0	0	0	16.67
8_GM_cbin_52	Yes	d__Bacteria;p__Bacteroidota;c__Bacteroidia;o__Bacteroidales;f__VadinHA17;g__;s__	Bacteria	Bacteroidota	0	0	0	0	0	0	10	0	0	0	0	0	0	0	0	#N/A	0	0	0	0	0	0	0	0	0	0	0	0	0	0	0	0	1	0	0	0	0	0	0	0	0	0	0	0	0
8_GM_cbin_53	Yes	d__Bacteria;p__Campylobacterota;c__Campylobacteria;o__Campylobacterales;f__Sulfurovaceae;g__Sulfurovum;s__	Bacteria	Campylobacterota	0	0	0	0	0	0	0	0	0	0	0	0	0	0	0	#N/A	0	0	0	0	0	0	0	0	0	0	0	0	0	0	0	0	0	0	0	0	0	0	0	0	0	0	0	0	0
8_GM_cbin_54	Yes	d__Bacteria;p__Planctomycetota;c__Planctomycetes;o__Pirellulales;f__UBA11386;g__;s__	Bacteria	Planctomycetota	0	0	0	0	0	0	10	0	0	0	0	0	0	0	0	#N/A	0	0	0	0	0	0	0	0	0	0	0	0	0	0	0	0	2	0	0	0	0	0	0	0	0	0	0	0	0
8_GM_cbin_56	Yes	d__Bacteria;p__Desulfobacterota;c__SM23-61;o__UBA8473;f__UBA8473;g__;s__	Bacteria	Desulfobacterota	100	0	0	0	100	0	40	0	0	0	0	0	0	0	0	#N/A	0	0	0	0	0	1	2	1	3	0	0	0	0	0	0	0	2	0	0	3	0	1	2	0	0	0	0	0	16.67
8_GM_cbin_57	Yes	d__Bacteria;p__Patescibacteria;c__Paceibacteria;o__Paceibacterales;f__DG-74-3;g__;s__	Bacteria	Patescibacteria	0	0	0	0	0	0	0	0	0	0	0	0	0	0	0	#N/A	0	0	0	0	0	0	0	0	0	0	0	0	0	0	0	0	0	0	0	0	0	0	0	0	0	0	0	0	0
8_GM_cbin_60	Yes	d__Archaea;p__Halobacteriota;c__Syntropharchaeia;o__Syntropharchaeales;f__;g__;s__	Archaea	Halobacteriota	100	0	0	0	25	0	50	25	0	0	0	0	0	0	0	#N/A	0	0	0	0	0	0	0	1	0	0	0	0	0	0	2	0	0	0	0	3	0	1	3	2	0	0	0	1	0
8_GM_cbin_61	Yes	d__Archaea;p__Halobacteriota;c__Methanocellia;o__;f__;g__;s__	Archaea	Halobacteriota	100	0	0	0	0	40	70	100	0	0	0	0	0	0	0	#N/A	0	0	0	0	0	0	0	0	0	0	0	1	0	2	2	5	2	0	0	2	0	1	2	1	1	1	1	1	16.67
8_GM_cbin_63	Yes	d__Bacteria;p__Spirochaetota;c__Spirochaetia;o__B11-G9;f__B11-G9;g__;s__	Bacteria	Spirochaetota	0	0	0	0	0	0	10	0	0	0	0	0	0	0	0	#N/A	0	0	0	0	0	0	0	0	0	0	0	0	0	0	0	0	1	0	0	0	0	0	0	0	0	0	0	0	0
8_GM_cbin_64	Yes	d__Bacteria;p__Bipolaricaulota;c__Bipolaricaulia;o__UBA7950;f__UBA9294;g__;s__	Bacteria	Bipolaricaulota	0	0	0	0	0	0	10	0	0	0	0	0	0	0	0	#N/A	0	0	0	0	0	0	0	0	0	0	0	0	0	0	0	0	1	0	0	0	0	0	0	0	0	0	0	0	16.67
8_GM_cbin_7	Yes	d__Bacteria;p__Fermentibacterota;c__Fermentibacteria;o__Fermentibacterales;f__Fermentibacteraceae;g__Aegiribacteria;s__	Bacteria	Fermentibacterota	100	0	0	0	25	0	0	0	0	0	0	0	0	0	0	#N/A	0	0	0	0	0	0	0	1	0	0	0	0	0	0	0	0	0	0	0	0	0	0	0	0	0	0	0	0	16.67
8_GM_cbin_9	Yes	d__Bacteria;p__Campylobacterota;c__Campylobacteria;o__Campylobacterales;f__Sulfurimonadaceae;g__4484-230;s__	Bacteria	Campylobacterota	0	0	0	0	0	0	0	0	0	0	0	0	0	0	0	#N/A	0	0	0	0	0	0	0	0	0	0	0	0	0	0	0	0	0	0	0	0	0	0	0	0	0	0	0	0	0
8_GM_sbin_oily_1	Yes	d__Bacteria;p__Desulfobacterota;c__Desulfobulbia;o__;f__;g__;s__	Bacteria	Desulfobacterota	0	0	0	0	0	0	10	0	0	0	0	0	0	0	0	#N/A	0	0	0	0	0	0	0	0	0	0	0	0	0	0	0	0	1	0	0	0	0	0	0	0	0	0	0	0	0
8_GM_sbin_oily_10	Yes	d__Bacteria;p__Chloroflexota;c__Anaerolineae;o__Anaerolineales;f__UBA11858;g__B10-G9;s__	Bacteria	Chloroflexota	100	0	0	0	25	0	0	0	0	0	0	0	0	0	0	#N/A	0	0	0	0	0	0	0	0	2	0	0	0	0	0	0	0	0	0	0	0	0	0	0	0	0	0	0	0	0
8_GM_sbin_oily_18	Yes	d__Bacteria;p__Krumholzibacteriota;c__Krumholzibacteria;o__Krumholzibacteriales;f__;g__;s__	Bacteria	Krumholzibacteriota	0	0	0	0	0	0	0	0	0	0	0	0	0	0	0	#N/A	0	0	0	0	0	0	0	0	0	0	0	0	0	0	0	0	0	0	0	0	0	0	0	0	0	0	0	0	0
8_GM_sbin_oily_2	Yes	d__Bacteria;p__Desulfobacterota;c__Desulfobacteria;o__Desulfatiglandales;f__Desulfatiglandaceae;g__;s__	Bacteria	Desulfobacterota	100	0	0	0	25	20	0	0	0	0	0	0	0	0	0	#N/A	0	0	0	0	0	0	0	0	3	0	0	1	0	0	0	0	0	0	0	0	0	0	0	0	0	0	0	0	16.67
8_GM_sbin_oily_20	Yes	d__Bacteria;p__Spirochaetota;c__Spirochaetia;o__SPDA01;f__B32-G16;g__;s__	Bacteria	Spirochaetota	100	33.33	0	0	0	0	0	0	1	0	0	0	0	0	0	#N/A	0	0	0	0	0	0	0	0	0	0	0	0	0	0	0	0	0	0	0	0	0	0	0	0	0	0	0	0	0
8_GM_sbin_oily_22	Yes	d__Bacteria;p__Chloroflexota;c__Dehalococcoidia;o__UBA2247;f__;g__;s__	Bacteria	Chloroflexota	100	0	0	0	75	0	10	0	0	0	0	0	0	0	0	#N/A	0	0	0	0	0	2	0	1	1	0	0	0	0	0	0	0	2	0	0	0	0	0	0	0	0	0	0	0	0
8_GM_sbin_oily_23	Yes	d__Bacteria;p__Desulfobacterota;c__Desulfobacteria;o__Desulfobacterales;f__BuS5;g__;s__	Bacteria	Desulfobacterota	100	0	0	0	50	0	10	0	0	0	0	0	0	0	0	#N/A	0	0	0	0	0	1	0	0	1	0	0	0	0	0	0	0	0	0	0	0	0	0	1	0	0	0	0	0	0
8_GM_sbin_oily_24	Yes	d__Bacteria;p__Chloroflexota;c__Dehalococcoidia;o__UBA3088;f__UBA3088;g__UBA3088;s__	Bacteria	Chloroflexota	0	0	0	0	0	0	10	0	0	0	0	0	0	0	0	#N/A	0	0	0	0	0	0	0	0	0	0	0	0	0	0	0	0	0	0	0	1	0	0	0	0	0	0	0	0	0
8_GM_sbin_oily_25	Yes	d__Bacteria;p__Zixibacteria;c__MSB-5A5;o__GN15;f__;g__;s__	Bacteria	Zixibacteria	100	0	0	16.67	0	0	0	25	0	0	0	0	0	0	0	#N/A	1	0	0	0	0	0	0	0	0	0	0	0	0	0	0	0	0	0	0	0	0	0	0	0	1	0	0	0	33.33
8_GM_sbin_oily_3	Yes	d__Archaea;p__Halobacteriota;c__Methanomicrobia;o__Methanomicrobiales;f__Methanomicrobiaceae;g__;s__	Archaea	Halobacteriota	100	33.33	0	0	50	0	70	0	0	0	1	0	0	0	0	#N/A	0	0	0	0	0	0	1	1	0	0	0	0	0	0	1	0	0	2	1	1	0	2	3	2	0	0	0	0	0
8_GM_sbin_oily_30	Yes	d__Bacteria;p__Desulfobacterota;c__Desulfobacteria;o__;f__;g__;s__	Bacteria	Desulfobacterota	0	0	0	0	0	0	0	0	0	0	0	0	0	0	0	#N/A	0	0	0	0	0	0	0	0	0	0	0	0	0	0	0	0	0	0	0	0	0	0	0	0	0	0	0	0	0
8_GM_sbin_oily_31	Yes	d__Bacteria;p__Spirochaetota;c__Spirochaetia;o__SZUA-6;f__;g__;s__	Bacteria	Spirochaetota	100	0	0	0	50	0	20	0	0	0	0	0	0	0	0	#N/A	0	0	0	0	0	1	0	0	1	0	0	0	0	0	0	0	3	0	0	1	0	0	0	0	0	0	0	0	0
8_GM_sbin_oily_32	Yes	d__Bacteria;p__Zixibacteria;c__MSB-5A5;o__GN15;f__FEB-12;g__;s__	Bacteria	Zixibacteria	0	0	0	0	0	0	0	25	0	0	0	0	0	0	0	#N/A	0	0	0	0	0	0	0	0	0	0	0	0	0	0	0	0	0	0	0	0	0	0	0	0	1	0	0	0	0
8_GM_sbin_oily_37	Yes	d__Bacteria;p__Chloroflexota;c__Dehalococcoidia;o__UBA2777;f__RBG-13-53-26;g__;s__	Bacteria	Chloroflexota	100	0	0	0	25	0	20	0	0	0	0	0	0	0	0	#N/A	0	0	0	0	0	0	0	0	1	0	0	0	0	0	0	0	1	0	0	1	0	0	0	0	0	0	0	0	0
8_GM_sbin_oily_38	Yes	d__Bacteria;p__Poribacteria;c__DTPJ01;o__DTPJ01;f__;g__;s__	Bacteria	Poribacteria	100	0	0	0	25	0	0	25	0	0	0	0	0	0	0	#N/A	0	0	0	0	0	0	0	1	0	0	0	0	0	0	0	0	0	0	0	0	0	0	0	0	1	0	0	0	0
8_GM_sbin_oily_39	Yes	d__Bacteria;p__Desulfobacterota;c__Desulfobacteria;o__Desulfobacterales;f__;g__;s__	Bacteria	Desulfobacterota	100	0	0	0	25	20	10	0	0	0	0	0	0	0	0	#N/A	0	0	0	0	0	0	0	0	2	0	0	0	0	1	0	0	0	0	0	2	0	0	0	0	0	0	0	0	0
8_GM_sbin_oily_43	Yes	d__Bacteria;p__Desulfobacterota;c__Syntrophia;o__Syntrophales;f__;g__;s__	Bacteria	Desulfobacterota	100	0	25	0	0	0	30	0	0	0	0	0	0	1	0	#N/A	0	0	0	0	0	0	0	0	0	0	0	0	0	0	0	0	0	1	0	1	0	0	0	1	0	0	0	0	0
8_GM_sbin_oily_44	Yes	d__Bacteria;p__Gemmatimonadota;c__Gemmatimonadetes;o__KS3-K002;f__JABDQB01;g__;s__	Bacteria	Gemmatimonadota	0	0	0	0	0	0	0	0	0	0	0	0	0	0	0	#N/A	0	0	0	0	0	0	0	0	0	0	0	0	0	0	0	0	0	0	0	0	0	0	0	0	0	0	0	0	0
8_GM_sbin_oily_47	Yes	d__Archaea;p__Thermoplasmatota;c__EX4484-6;o__EX4484-6;f__EX4484-6;g__;s__	Archaea	Thermoplasmatota	100	33.33	0	0	0	20	10	0	1	0	0	0	0	0	0	#N/A	0	0	0	0	0	0	0	0	0	0	0	0	1	0	0	0	0	0	0	2	0	0	0	0	0	0	0	0	0
8_GM_sbin_oily_48	Yes	d__Bacteria;p__Spirochaetota;c__Spirochaetia;o__Spirochaetales_C;f__SLST01;g__;s__	Bacteria	Spirochaetota	0	0	0	0	0	0	0	0	0	0	0	0	0	0	0	#N/A	0	0	0	0	0	0	0	0	0	0	0	0	0	0	0	0	0	0	0	0	0	0	0	0	0	0	0	0	16.67
8_GM_sbin_oily_49	Yes	d__Bacteria;p__Desulfobacterota;c__Desulfobacteria;o__Desulfobacterales;f__SURF-7;g__;s__	Bacteria	Desulfobacterota	100	0	0	0	50	0	10	0	0	0	0	0	0	0	0	#N/A	0	0	0	0	0	1	0	0	1	0	0	0	0	0	0	0	0	0	0	1	0	0	0	0	0	0	0	0	0
8_GM_sbin_oily_5	Yes	d__Bacteria;p__Caldisericota;c__Caldisericia;o__Caldisericales;f__Caldisericaceae;g__UBA646;s__	Bacteria	Caldisericota	100	0	25	0	0	0	0	0	0	0	0	1	0	0	0	#N/A	0	0	0	0	0	0	0	0	0	0	0	0	0	0	0	0	0	0	0	0	0	0	0	0	0	0	0	0	16.67
8_GM_sbin_oily_50	Yes	d__Bacteria;p__Acidobacteriota;c__Thermoanaerobaculia;o__Thermoanaerobaculales;f__FEB-10;g__;s__	Bacteria	Acidobacteriota	0	0	0	0	0	0	0	0	0	0	0	0	0	0	0	#N/A	0	0	0	0	0	0	0	0	0	0	0	0	0	0	0	0	0	0	0	0	0	0	0	0	0	0	0	0	0
8_GM_sbin_oily_55	Yes	d__Bacteria;p__Zixibacteria;c__MSB-5A5;o__CAIYYT01;f__JAABVY01;g__;s__	Bacteria	Zixibacteria	100	0	0	16.67	0	0	0	0	0	0	0	0	0	0	0	#N/A	1	0	0	0	0	0	0	0	0	0	0	0	0	0	0	0	0	0	0	0	0	0	0	0	0	0	0	0	16.67
8_GM_sbin_oily_59	Yes	d__Archaea;p__QMZS01;c__;o__;f__;g__;s__	Archaea	QMZS01	0	0	0	0	0	0	0	0	0	0	0	0	0	0	0	#N/A	0	0	0	0	0	0	0	0	0	0	0	0	0	0	0	0	0	0	0	0	0	0	0	0	0	0	0	0	0
8_GM_sbin_oily_61	Yes	d__Bacteria;p__Actinobacteriota;c__Acidimicrobiia;o__Acidimicrobiales;f__;g__;s__	Bacteria	Actinobacteriota	100	0	0	16.67	0	20	0	25	0	0	0	0	0	0	0	#N/A	0	0	0	0	1	0	0	0	0	0	0	0	0	1	0	0	0	0	0	0	0	0	0	0	0	0	0	1	33.33
8_GM_sbin_oily_62	Yes	d__Archaea;p__Halobacteriota;c__Methanosarcinia;o__Methanosarcinales;f__ANME-2c;g__UBA203;s__	Archaea	Halobacteriota	100	33.33	0	0	0	0	0	25	0	0	1	0	0	0	0	#N/A	0	0	0	0	0	0	0	0	0	0	0	0	0	0	0	0	0	0	0	0	0	0	0	0	0	0	0	1	0
8_GM_sbin_oily_66	Yes	d__Bacteria;p__Chloroflexota;c__Dehalococcoidia;o__GIF9;f__AB-539-J10;g__CG2-30-46-9;s__	Bacteria	Chloroflexota	100	0	0	0	50	0	30	0	0	0	0	0	0	0	0	#N/A	0	0	0	0	0	2	0	0	2	0	0	0	0	0	0	0	1	0	0	2	0	0	1	0	0	0	0	0	0
8_GM_sbin_oily_67	Yes	d__Bacteria;p__Bacteroidota;c__Bacteroidia;o__Bacteroidales;f__4484-276;g__4484-276;s__	Bacteria	Bacteroidota	0	0	0	0	0	0	0	0	0	0	0	0	0	0	0	#N/A	0	0	0	0	0	0	0	0	0	0	0	0	0	0	0	0	0	0	0	0	0	0	0	0	0	0	0	0	0
8_GM_sbin_oily_69	Yes	d__Archaea;p__EX4484-52;c__EX4484-52;o__EX4484-52;f__B79-G9;g__B79-G9;s__	Archaea	EX4484-52	0	0	0	0	0	0	0	0	0	0	0	0	0	0	0	#N/A	0	0	0	0	0	0	0	0	0	0	0	0	0	0	0	0	0	0	0	0	0	0	0	0	0	0	0	0	0
8_GM_sbin_oily_7	Yes	d__Archaea;p__Asgardarchaeota;c__Thorarchaeia;o__Thorarchaeales;f__Thorarchaeaceae;g__WTCK01;s__	Archaea	Asgardarchaeota	100	0	50	0	0	0	30	0	0	0	0	1	1	0	0	#N/A	0	0	0	0	0	0	0	0	0	0	0	0	0	0	2	0	0	0	3	6	0	0	0	0	0	0	0	0	0
8_GM_sbin_oily_71	Yes	d__Bacteria;p__Planctomycetota;c__Phycisphaerae;o__Sedimentisphaerales;f__SG8-4;g__NIOZ-UU13;s__	Bacteria	Planctomycetota	100	0	0	0	25	0	0	0	0	0	0	0	0	0	0	#N/A	0	0	0	0	0	0	0	1	0	0	0	0	0	0	0	0	0	0	0	0	0	0	0	0	0	0	0	0	0
8_GM_sbin_oily_9	Yes	d__Archaea;p__Halobacteriota;c__Syntropharchaeia;o__ANME-1;f__ANME-1;g__QENJ01;s__	Archaea	Halobacteriota	100	0	25	0	0	0	30	25	0	0	0	0	1	0	0	#N/A	0	0	0	0	0	0	0	0	0	0	0	0	0	0	0	0	0	2	1	1	0	0	0	0	0	0	0	1	0
Co_bin1	Yes	d__Bacteria;p__Armatimonadota;c__UBA5377;o__UBA5377;f__JAAYIR01;g__;s__	Bacteria	Armatimonadota	100	33.33	0	0	75	0	10	0	1	0	0	0	0	0	0	#N/A	0	0	0	0	0	1	1	0	1	0	0	0	0	0	0	0	5	0	0	0	0	0	0	0	0	0	0	0	0
Co_bin10	Yes	d__Archaea;p__Nanoarchaeota;c__Nanoarchaeia;o__Pacearchaeales;f__ARS1160;g__J156;s__	Archaea	Nanoarchaeota	100	33.33	0	0	0	0	10	0	1	0	0	0	0	0	0	#N/A	0	0	0	0	0	0	0	0	0	0	0	0	0	0	0	0	1	0	0	0	0	0	0	0	0	0	0	0	0
Co_bin103	Yes	d__Bacteria;p__Acidobacteriota;c__Aminicenantia;o__Aminicenantales;f__Aminicenantaceae;g__;s__	Bacteria	Acidobacteriota	100	0	0	16.67	0	20	20	25	0	0	0	0	0	0	0	#N/A	1	0	0	0	0	0	0	0	0	0	0	1	0	0	0	0	1	0	0	1	0	0	0	0	0	0	1	0	16.67
Co_bin105	Yes	d__Archaea;p__Asgardarchaeota;c__Heimdallarchaeia;o__UBA460;f__UBA460;g__;s__	Archaea	Asgardarchaeota	100	33.33	0	0	0	0	30	25	1	0	0	0	0	0	0	#N/A	0	0	0	0	0	0	0	0	0	0	0	0	0	0	1	0	1	0	0	1	0	0	0	0	0	0	0	1	0
Co_bin107	Yes	d__Bacteria;p__Chloroflexota;c__Dehalococcoidia;o__GIF9;f__AB-539-J10;g__;s__	Bacteria	Chloroflexota	0	0	0	0	0	0	10	0	0	0	0	0	0	0	0	#N/A	0	0	0	0	0	0	0	0	0	0	0	0	0	0	0	0	10	0	0	0	0	0	0	0	0	0	0	0	0
Co_bin109	Yes	d__Archaea;p__Halobacteriota;c__;o__;f__;g__;s__	Archaea	Halobacteriota	100	0	0	0	0	20	50	25	0	0	0	0	0	0	0	#N/A	0	0	0	0	0	0	0	0	0	0	0	0	0	2	0	2	0	0	0	1	0	1	2	1	1	0	0	0	0
Co_bin11	Yes	d__Bacteria;p__Bacteroidota;c__Bacteroidia;o__Bacteroidales;f__GCA-2711565;g__;s__	Bacteria	Bacteroidota	0	0	0	0	0	0	0	50	0	0	0	0	0	0	0	#N/A	0	0	0	0	0	0	0	0	0	0	0	0	0	0	0	0	0	0	0	0	0	0	0	0	1	0	1	0	0
Co_bin115	Yes	d__Bacteria;p__Marinisomatota;c__AB16;o__AB16;f__TCS52;g__TCS52;s__	Bacteria	Marinisomatota	100	0	0	0	25	20	0	0	0	0	0	0	0	0	0	#N/A	0	0	0	0	0	0	0	1	0	0	0	1	0	0	0	0	0	0	0	0	0	0	0	0	0	0	0	0	50
Co_bin119	Yes	d__Bacteria;p__Patescibacteria;c__GCA-2792135;o__GCA-2792135;f__;g__;s__	Bacteria	Patescibacteria	0	0	0	0	0	0	0	0	0	0	0	0	0	0	0	#N/A	0	0	0	0	0	0	0	0	0	0	0	0	0	0	0	0	0	0	0	0	0	0	0	0	0	0	0	0	0
Co_bin122	Yes	d__Bacteria;p__Patescibacteria;c__Microgenomatia;o__UBA12405;f__UBA12405;g__;s__	Bacteria	Patescibacteria	0	0	0	0	0	0	0	0	0	0	0	0	0	0	0	#N/A	0	0	0	0	0	0	0	0	0	0	0	0	0	0	0	0	0	0	0	0	0	0	0	0	0	0	0	0	0
Co_bin130	Yes	d__Bacteria;p__Chloroflexota;c__Dehalococcoidia;o__GIF9;f__AB-539-J10;g__;s__	Bacteria	Chloroflexota	0	0	0	0	0	0	0	0	0	0	0	0	0	0	0	#N/A	0	0	0	0	0	0	0	0	0	0	0	0	0	0	0	0	0	0	0	0	0	0	0	0	0	0	0	0	0
Co_bin133	Yes	d__Bacteria;p__Chloroflexota;c__Dehalococcoidia;o__GIF9;f__AB-539-J10;g__;s__	Bacteria	Chloroflexota	100	0	0	0	25	20	20	0	0	0	0	0	0	0	0	#N/A	0	0	0	0	0	0	0	1	0	0	0	0	0	1	0	0	3	0	0	1	0	0	0	0	0	0	0	0	0
Co_bin153	Yes	d__Archaea;p__Asgardarchaeota;c__Lokiarchaeia;o__CR-4;f__SOKP01;g__SDNM01;s__	Archaea	Asgardarchaeota	100	33.33	0	0	25	20	60	50	2	0	0	0	0	0	0	#N/A	0	0	0	0	0	1	0	0	0	0	0	4	0	0	0	0	2	0	1	3	0	2	1	1	0	1	0	1	0
Co_bin157	Yes	d__Archaea;p__Asgardarchaeota;c__Thorarchaeia;o__Thorarchaeales;f__Thorarchaeaceae;g__WTCK01;s__	Archaea	Asgardarchaeota	0	0	0	0	0	0	30	0	0	0	0	0	0	0	0	#N/A	0	0	0	0	0	0	0	0	0	0	0	0	0	0	0	0	1	0	1	5	0	0	0	0	0	0	0	0	0
Co_bin159	Yes	d__Bacteria;p__Desulfobacterota;c__Syntrophia;o__Syntrophales;f__;g__;s__	Bacteria	Desulfobacterota	0	0	0	0	0	0	20	0	0	0	0	0	0	0	0	#N/A	0	0	0	0	0	0	0	0	0	0	0	0	0	0	0	0	1	0	0	1	0	0	0	0	0	0	0	0	0
Co_bin16	Yes	d__Bacteria;p__Chloroflexota;c__Dehalococcoidia;o__GIF9;f__AB-539-J10;g__;s__	Bacteria	Chloroflexota	100	0	0	0	75	0	10	0	0	0	0	0	0	0	0	#N/A	0	0	0	0	0	1	0	1	1	0	0	0	0	0	0	0	2	0	0	0	0	0	0	0	0	0	0	0	0
Co_bin161	Yes	d__Bacteria;p__Ratteibacteria;c__UBA8468;o__UBA8468;f__UBA8468;g__;s__	Bacteria	Ratteibacteria	100	0	0	0	25	0	0	0	0	0	0	0	0	0	0	#N/A	0	0	0	0	0	0	0	1	0	0	0	0	0	0	0	0	0	0	0	0	0	0	0	0	0	0	0	0	0
Co_bin162	Yes	d__Bacteria;p__Planctomycetota;c__Phycisphaerae;o__Sedimentisphaerales;f__SG8-4;g__CS2-K091;s__	Bacteria	Planctomycetota	100	0	0	0	50	0	0	0	0	0	0	0	0	0	0	#N/A	0	0	0	0	0	0	1	1	0	0	0	0	0	0	0	0	0	0	0	0	0	0	0	0	0	0	0	0	0
Co_bin163	Yes	d__Bacteria;p__Chloroflexota;c__Anaerolineae;o__Anaerolineales;f__UBA4823;g__9FT-COMBO-55-16;s__	Bacteria	Chloroflexota	100	0	0	16.67	0	0	10	0	0	0	0	0	0	0	0	#N/A	0	1	0	0	0	0	0	0	0	0	0	0	0	0	0	0	4	0	0	0	0	0	0	0	0	0	0	0	50
Co_bin164	Yes	d__Bacteria;p__Desulfobacterota;c__Desulfobacteria;o__Desulfobacterales;f__ETH-SRB1;g__ETH-SRB1;s__	Bacteria	Desulfobacterota	0	0	0	0	0	0	10	0	0	0	0	0	0	0	0	#N/A	0	0	0	0	0	0	0	0	0	0	0	0	0	0	0	0	1	0	0	0	0	0	0	0	0	0	0	0	0
Co_bin166	Yes	d__Bacteria;p__Planctomycetota;c__Phycisphaerae;o__FEN-1346;f__FEN-1346;g__;s__	Bacteria	Planctomycetota	100	33.33	0	0	50	0	20	0	1	0	0	0	0	0	0	#N/A	0	0	0	0	0	0	1	1	0	0	0	0	0	0	0	0	1	0	0	1	0	0	0	0	0	0	0	0	0
Co_bin17	Yes	d__Bacteria;p__Planctomycetota;c__Phycisphaerae;o__Sedimentisphaerales;f__SG8-4;g__;s__	Bacteria	Planctomycetota	0	0	0	0	0	0	0	0	0	0	0	0	0	0	0	#N/A	0	0	0	0	0	0	0	0	0	0	0	0	0	0	0	0	0	0	0	0	0	0	0	0	0	0	0	0	0
Co_bin179	Yes	d__Bacteria;p__Caldatribacteriota;c__JS1;o__SB-45;f__34-128;g__34-128;s__	Bacteria	Caldatribacteriota	0	0	0	0	0	0	0	25	0	0	0	0	0	0	0	#N/A	0	0	0	0	0	0	0	0	0	0	0	0	0	0	0	0	0	0	0	0	0	0	0	0	1	0	0	0	0
Co_bin183	Yes	d__Bacteria;p__Chloroflexota;c__Dehalococcoidia;o__SZUA-161;f__E44-bin15;g__;s__	Bacteria	Chloroflexota	100	33.33	0	0	100	20	20	0	1	0	0	0	0	0	0	#N/A	0	0	0	0	0	1	2	1	1	0	0	0	0	3	0	0	4	0	0	6	0	0	0	0	0	0	0	0	0
Co_bin19	Yes	d__Bacteria;p__Actinobacteriota;c__UBA9087;o__;f__;g__;s__	Bacteria	Actinobacteriota	100	0	0	0	100	0	0	0	0	0	0	0	0	0	0	#N/A	0	0	0	0	0	1	2	1	1	0	0	0	0	0	0	0	0	0	0	0	0	0	0	0	0	0	0	0	33.33
Co_bin2	Yes	d__Bacteria;p__Proteobacteria;c__Alphaproteobacteria;o__Rhizobiales;f__Methyloligellaceae;g__Methyloceanibacter;s__	Bacteria	Proteobacteria	100	33.33	0	0	0	0	30	0	0	0	1	0	0	0	0	#N/A	0	0	0	0	0	0	0	0	0	0	0	0	0	0	0	0	0	0	0	0	0	1	1	1	0	0	0	0	16.67
Co_bin201	Yes	d__Bacteria;p__Latescibacterota;c__Latescibacteria;o__Latescibacterales;f__Latescibacteraceae;g__;s__	Bacteria	Latescibacterota	100	0	25	0	0	0	0	0	0	0	0	0	0	1	0	#N/A	0	0	0	0	0	0	0	0	0	0	0	0	0	0	0	0	0	0	0	0	0	0	0	0	0	0	0	0	16.67
Co_bin205	Yes	d__Archaea;p__Nanoarchaeota;c__Nanoarchaeia;o__Pacearchaeales;f__GW2011-AR1;g__;s__	Archaea	Nanoarchaeota	100	33.33	0	0	0	0	0	0	1	0	0	0	0	0	0	#N/A	0	0	0	0	0	0	0	0	0	0	0	0	0	0	0	0	0	0	0	0	0	0	0	0	0	0	0	0	0
Co_bin208	Yes	d__Archaea;p__Thermoproteota;c__Bathyarchaeia;o__B26-1;f__BA1;g__;s__	Archaea	Thermoproteota	100	33.33	25	0	0	20	40	0	1	0	0	0	1	0	0	#N/A	0	0	0	0	0	0	0	0	0	0	0	2	0	0	0	0	0	0	1	2	0	0	1	1	0	0	0	0	0
Co_bin209	Yes	d__Bacteria;p__Chloroflexota;c__Dehalococcoidia;o__Dehalococcoidales;f__E44-bin88;g__;s__	Bacteria	Chloroflexota	100	0	0	0	50	0	20	0	0	0	0	0	0	0	0	#N/A	0	0	0	0	0	0	0	1	1	0	0	0	0	0	0	0	5	0	0	1	0	0	0	0	0	0	0	0	0
Co_bin214	Yes	d__Archaea;p__Thermoplasmatota;c__E2;o__DHVEG-1;f__DHVEG-1;g__;s__	Archaea	Thermoplasmatota	100	0	25	0	0	0	0	0	0	0	0	0	1	0	0	#N/A	0	0	0	0	0	0	0	0	0	0	0	0	0	0	0	0	0	0	0	0	0	0	0	0	0	0	0	0	0
Co_bin216	Yes	d__Archaea;p__Nanoarchaeota;c__Nanoarchaeia;o__Pacearchaeales;f__DRVD01;g__DRVD01;s__	Archaea	Nanoarchaeota	100	33.33	0	0	0	0	0	0	1	0	0	0	0	0	0	#N/A	0	0	0	0	0	0	0	0	0	0	0	0	0	0	0	0	0	0	0	0	0	0	0	0	0	0	0	0	0
Co_bin218	Yes	d__Bacteria;p__Campylobacterota;c__Campylobacteria;o__Campylobacterales;f__Sulfurovaceae;g__Sulfurovum;s__	Bacteria	Campylobacterota	0	0	0	0	0	0	0	0	0	0	0	0	0	0	0	#N/A	0	0	0	0	0	0	0	0	0	0	0	0	0	0	0	0	0	0	0	0	0	0	0	0	0	0	0	0	0
Co_bin22	Yes	d__Bacteria;p__Chloroflexota;c__Dehalococcoidia;o__GIF9;f__AB-539-J10;g__CG2-30-46-19;s__	Bacteria	Chloroflexota	100	33.33	0	0	0	20	10	0	1	0	0	0	0	0	0	#N/A	0	0	0	0	0	0	0	0	0	0	0	1	0	0	0	0	2	0	0	0	0	0	0	0	0	0	0	0	0
Co_bin221	Yes	d__Bacteria;p__Desulfobacterota;c__Syntrophobacteria;o__BM002;f__BM002;g__BM002;s__	Bacteria	Desulfobacterota	100	0	0	0	25	20	10	0	0	0	0	0	0	0	0	#N/A	0	0	0	0	0	0	1	0	0	0	0	1	0	0	0	0	3	0	0	0	0	0	0	0	0	0	0	0	0
Co_bin230	Yes	d__Bacteria;p__Actinobacteriota;c__UBA1414;o__UBA1414;f__UBA1414;g__;s__	Bacteria	Actinobacteriota	100	0	0	0	75	0	10	25	0	0	0	0	0	0	0	#N/A	0	0	0	0	0	1	1	1	0	0	0	0	0	0	0	0	0	0	0	1	0	0	0	0	1	0	0	0	0
Co_bin231	Yes	d__Bacteria;p__Chloroflexota;c__Dehalococcoidia;o__GIF9;f__AB-539-J10;g__E44-bin10;s__	Bacteria	Chloroflexota	0	0	0	0	0	0	10	0	0	0	0	0	0	0	0	#N/A	0	0	0	0	0	0	0	0	0	0	0	0	0	0	0	0	0	0	0	1	0	0	0	0	0	0	0	0	0
Co_bin238	Yes	d__Bacteria;p__Planctomycetota;c__DG-23;o__SLPQ01;f__;g__;s__	Bacteria	Planctomycetota	100	0	0	0	50	0	20	0	0	0	0	0	0	0	0	#N/A	0	0	0	0	0	0	1	2	0	0	0	0	0	0	0	0	5	0	0	2	0	0	0	0	0	0	0	0	0
Co_bin24	Yes	d__Bacteria;p__Firmicutes_D;c__Dethiobacteria;o__DTU022;f__DTU022;g__;s__	Bacteria	Firmicutes_D	100	0	0	0	75	20	20	0	0	0	0	0	0	0	0	#N/A	0	0	0	0	0	1	1	0	1	0	0	0	0	4	0	0	7	0	0	1	0	0	0	0	0	0	0	0	0
Co_bin240	Yes	d__Bacteria;p__Chloroflexota;c__Dehalococcoidia;o__Dehalococcoidales;f__UBA5760;g__S120;s__	Bacteria	Chloroflexota	100	0	0	0	25	0	0	25	0	0	0	0	0	0	0	#N/A	0	0	0	0	0	1	0	0	0	0	0	0	0	0	0	0	0	0	0	0	0	0	0	0	0	0	1	0	0
Co_bin241	Yes	d__Archaea;p__Asgardarchaeota;c__Lokiarchaeia;o__CR-4;f__SOKP01;g__SOKP01;s__	Archaea	Asgardarchaeota	100	33.33	0	0	0	40	60	25	1	0	0	0	0	0	0	#N/A	0	0	0	0	0	0	0	0	0	0	0	5	0	1	0	0	2	0	2	1	0	1	2	1	0	0	1	0	16.67
Co_bin245	Yes	d__Bacteria;p__Desulfobacterota;c__Desulfobacteria;o__C00003060;f__C00003106;g__;s__	Bacteria	Desulfobacterota	0	0	0	0	0	0	0	0	0	0	0	0	0	0	0	#N/A	0	0	0	0	0	0	0	0	0	0	0	0	0	0	0	0	0	0	0	0	0	0	0	0	0	0	0	0	0
Co_bin247	Yes	d__Bacteria;p__Cloacimonadota;c__Cloacimonadia;o__Cloacimonadales;f__TCS61;g__JABMPU01;s__	Bacteria	Cloacimonadota	100	0	0	16.67	0	0	20	0	0	0	0	0	0	0	0	#N/A	1	0	0	0	0	0	0	0	0	0	0	0	0	0	0	0	1	0	0	1	0	0	0	0	0	0	0	0	16.67
Co_bin248	Yes	d__Bacteria;p__Planctomycetota;c__Planctomycetes;o__Pirellulales;f__UBA11386;g__;s__	Bacteria	Planctomycetota	0	0	0	0	0	0	0	0	0	0	0	0	0	0	0	#N/A	0	0	0	0	0	0	0	0	0	0	0	0	0	0	0	0	0	0	0	0	0	0	0	0	0	0	0	0	0
Co_bin249	Yes	d__Archaea;p__Asgardarchaeota;c__Lokiarchaeia;o__CR-4;f__SOKP01;g__SOKP01;s__	Archaea	Asgardarchaeota	100	33.33	25	0	0	40	40	0	1	0	0	1	0	0	0	#N/A	0	0	0	0	0	0	0	0	0	0	0	2	0	1	0	0	1	0	1	6	0	1	0	0	0	0	0	0	0
Co_bin251	Yes	d__Bacteria;p__Actinobacteriota;c__UBA1414;o__UBA1414;f__UBA1414;g__;s__	Bacteria	Actinobacteriota	100	0	0	0	50	20	10	25	0	0	0	0	0	0	0	#N/A	0	0	0	0	0	0	1	1	0	0	0	0	1	0	0	0	1	0	0	0	0	0	0	0	1	0	0	0	0
Co_bin252	Yes	d__Bacteria;p__Armatimonadota;c__UBA5377;o__UBA5377;f__JAAYIR01;g__;s__	Bacteria	Armatimonadota	100	33.33	0	0	25	0	10	0	1	0	0	0	0	0	0	#N/A	0	0	0	0	0	1	0	0	0	0	0	0	0	0	0	0	2	0	0	0	0	0	0	0	0	0	0	0	0
Co_bin254	Yes	d__Bacteria;p__Chloroflexota;c__Anaerolineae;o__Anaerolineales;f__UBA11858;g__;s__	Bacteria	Chloroflexota	100	0	0	0	50	0	20	0	0	0	0	0	0	0	0	#N/A	0	0	0	0	0	0	1	0	1	0	0	0	0	0	1	0	2	0	0	0	0	0	0	0	0	0	0	0	16.67
Co_bin256	Yes	d__Bacteria;p__Planctomycetota;c__Phycisphaerae;o__Sedimentisphaerales;f__SG8-4;g__NIOZ-UU13;s__	Bacteria	Planctomycetota	100	33.33	0	0	25	0	20	0	0	0	1	0	0	0	0	#N/A	0	0	0	0	0	0	0	1	0	0	0	0	0	0	0	0	4	0	0	1	0	0	0	0	0	0	0	0	0
Co_bin260	Yes	d__Archaea;p__Halobacteriota;c__Methanomicrobia;o__Methanomicrobiales;f__Methanomicrobiaceae;g__;s__	Archaea	Halobacteriota	100	66.67	0	0	25	0	50	0	1	0	1	0	0	0	0	#N/A	0	0	0	0	0	0	1	0	0	0	0	0	0	0	1	1	0	0	0	0	0	2	2	2	0	0	0	0	0
Co_bin262	Yes	d__Bacteria;p__Chloroflexota;c__Anaerolineae;o__Anaerolineales;f__UBA11858;g__B10-G9;s__	Bacteria	Chloroflexota	100	0	0	0	25	0	20	0	0	0	0	0	0	0	0	#N/A	0	0	0	0	0	0	0	0	1	0	0	0	0	0	1	0	3	0	0	0	0	0	0	0	0	0	0	0	0
Co_bin269	Yes	d__Bacteria;p__Armatimonadota;c__CAIYQO01;o__WVXJ01;f__DTIZ01;g__;s__	Bacteria	Armatimonadota	100	0	0	0	25	0	10	0	0	0	0	0	0	0	0	#N/A	0	0	0	0	0	2	0	0	0	0	0	0	0	0	0	0	4	0	0	0	0	0	0	0	0	0	0	0	0
Co_bin276	Yes	d__Bacteria;p__Chloroflexota;c__Anaerolineae;o__Anaerolineales;f__UBA4823;g__DSPF01;s__	Bacteria	Chloroflexota	100	0	0	16.67	75	0	30	25	0	0	0	0	0	0	0	#N/A	0	1	0	0	0	1	1	0	1	0	0	0	0	0	1	0	4	0	0	2	0	0	0	0	1	0	0	0	16.67
Co_bin277	Yes	d__Archaea;p__Asgardarchaeota;c__Heimdallarchaeia;o__UBA460;f__UBA460;g__UBA460;s__	Archaea	Asgardarchaeota	100	33.33	0	0	0	0	20	50	1	0	0	0	0	0	0	#N/A	0	0	0	0	0	0	0	0	0	0	0	0	0	0	1	0	0	0	0	1	0	0	0	0	2	0	0	1	0
Co_bin279	Yes	d__Bacteria;p__Planctomycetota;c__Phycisphaerae;o__UBA1845;f__UBA1845;g__;s__	Bacteria	Planctomycetota	0	0	0	0	0	0	20	0	0	0	0	0	0	0	0	#N/A	0	0	0	0	0	0	0	0	0	0	0	0	0	0	0	0	1	0	0	1	0	0	0	0	0	0	0	0	0
Co_bin3	Yes	d__Bacteria;p__Bipolaricaulota;c__Bipolaricaulia;o__UBA7950;f__UBA9294;g__;s__	Bacteria	Bipolaricaulota	100	0	0	0	0	20	0	25	0	0	0	0	0	0	0	#N/A	0	0	0	0	0	0	0	0	0	0	0	0	1	0	0	0	0	0	0	0	0	0	0	0	1	0	0	0	16.67
Co_bin30	Yes	d__Bacteria;p__Planctomycetota;c__Planctomycetes;o__Pirellulales;f__UBA11386;g__;s__	Bacteria	Planctomycetota	100	0	0	0	100	0	20	25	0	0	0	0	0	0	0	#N/A	0	0	0	0	0	1	1	1	1	0	0	0	0	0	0	0	1	0	0	3	0	0	0	0	1	0	0	0	0
Co_bin304	Yes	d__Bacteria;p__Planctomycetota;c__Brocadiae;o__Brocadiales;f__Scalinduaceae;g__DRGJ01;s__	Bacteria	Planctomycetota	100	0	0	0	25	0	0	0	0	0	0	0	0	0	0	#N/A	0	0	0	0	0	0	1	0	0	0	0	0	0	0	0	0	0	0	0	0	0	0	0	0	0	0	0	0	0
Co_bin311	Yes	d__Bacteria;p__Chloroflexota;c__Anaerolineae;o__Anaerolineales;f__Anaerolineaceae;g__;s__	Bacteria	Chloroflexota	100	33.33	0	0	25	0	30	0	1	0	0	0	0	0	0	#N/A	0	0	0	0	0	0	0	0	1	0	0	0	0	0	1	0	2	0	0	1	0	0	0	0	0	0	0	0	0
Co_bin39	Yes	d__Bacteria;p__Planctomycetota;c__Phycisphaerae;o__Sedimentisphaerales;f__SG8-4;g__NIOZ-UU13;s__	Bacteria	Planctomycetota	100	0	0	0	25	0	10	0	0	0	0	0	0	0	0	#N/A	0	0	0	0	0	0	0	1	0	0	0	0	0	0	0	0	0	0	0	1	0	0	0	0	0	0	0	0	16.67
Co_bin42	Yes	d__Bacteria;p__Armatimonadota;c__UBA5377;o__UBA5377;f__JAAYIR01;g__;s__	Bacteria	Armatimonadota	100	0	0	0	75	0	10	0	0	0	0	0	0	0	0	#N/A	0	0	0	0	0	1	1	0	1	0	0	0	0	0	0	0	4	0	0	0	0	0	0	0	0	0	0	0	0
Co_bin43	Yes	d__Bacteria;p__Planctomycetota;c__PUPC01;o__PUPC01;f__PUPC01;g__;s__	Bacteria	Planctomycetota	100	0	50	0	50	0	10	0	0	0	0	0	1	1	0	#N/A	0	0	0	0	0	1	1	0	0	0	0	0	0	0	0	0	4	0	0	0	0	0	0	0	0	0	0	0	0
Co_bin55	Yes	d__Archaea;p__Micrarchaeota;c__Micrarchaeia;o__UBA10214;f__UBA10214;g__CAIKOA01;s__	Archaea	Micrarchaeota	100	33.33	0	0	0	0	10	0	1	0	0	0	0	0	0	#N/A	0	0	0	0	0	0	0	0	0	0	0	0	0	0	0	0	0	0	0	1	0	0	0	0	0	0	0	0	0
Co_bin56	Yes	d__Archaea;p__Thermoproteota;c__Bathyarchaeia;o__B26-1;f__UBA233;g__AD8-1;s__	Archaea	Thermoproteota	100	33.33	0	0	25	0	50	0	1	0	0	0	0	0	0	#N/A	0	0	0	0	0	0	0	1	0	0	0	0	0	0	0	0	0	0	1	1	0	1	1	1	0	0	0	0	0
Co_bin57	Yes	d__Bacteria;p__Chloroflexota;c__Dehalococcoidia;o__GIF9;f__AB-539-J10;g__UBA6803;s__	Bacteria	Chloroflexota	100	0	0	0	25	0	0	0	0	0	0	0	0	0	0	#N/A	0	0	0	0	0	0	0	1	0	0	0	0	0	0	0	0	0	0	0	0	0	0	0	0	0	0	0	0	0
Co_bin60	Yes	d__Bacteria;p__Acidobacteriota;c__Aminicenantia;o__Aminicenantales;f__Aminicenantaceae;g__Aminicenans;s__	Bacteria	Acidobacteriota	100	0	0	16.67	0	0	20	25	0	0	0	0	0	0	0	#N/A	1	0	0	0	0	0	0	0	0	0	0	0	0	0	0	0	1	0	0	4	0	0	0	0	0	0	1	0	66.67
Co_bin63	Yes	d__Bacteria;p__Chloroflexota;c__Dehalococcoidia;o__GIF9;f__AB-539-J10;g__;s__	Bacteria	Chloroflexota	100	0	0	0	50	0	10	0	0	0	0	0	0	0	0	#N/A	0	0	0	0	0	2	0	0	2	0	0	0	0	0	0	0	3	0	0	0	0	0	0	0	0	0	0	0	0
Co_bin69	Yes	d__Archaea;p__Asgardarchaeota;c__Thorarchaeia;o__;f__;g__;s__	Archaea	Asgardarchaeota	100	33.33	25	0	50	0	70	25	1	0	0	0	1	0	0	#N/A	0	0	0	0	0	0	1	3	0	0	0	0	0	0	34	0	2	0	4	2	0	1	1	1	1	0	0	0	0
Co_bin8	Yes	d__Bacteria;p__Zixibacteria;c__MSB-5A5;o__GN15;f__FEB-12;g__;s__	Bacteria	Zixibacteria	0	0	0	0	0	0	10	25	0	0	0	0	0	0	0	#N/A	0	0	0	0	0	0	0	0	0	0	0	0	0	0	0	0	1	0	0	0	0	0	0	0	1	0	0	0	33.33
Co_bin86	Yes	d__Bacteria;p__Aerophobota;c__Aerophobia;o__Aerophobales;f__AE-B3A;g__SOJT01;s__	Bacteria	Aerophobota	100	0	0	0	50	0	0	0	0	0	0	0	0	0	0	#N/A	0	0	0	0	0	0	2	1	0	0	0	0	0	0	0	0	0	0	0	0	0	0	0	0	0	0	0	0	0
Co_bin88	Yes	d__Bacteria;p__Chloroflexota;c__Dehalococcoidia;o__Dehalococcoidales;f__UBA5760;g__UBA5760;s__	Bacteria	Chloroflexota	100	0	0	0	75	0	10	0	0	0	0	0	0	0	0	#N/A	0	0	0	0	0	2	1	0	1	0	0	0	0	0	0	0	3	0	0	0	0	0	0	0	0	0	0	0	0
Co_bin89	Yes	d__Bacteria;p__Chloroflexota;c__Dehalococcoidia;o__GIF9;f__AB-539-J10;g__;s__	Bacteria	Chloroflexota	0	0	0	0	0	0	20	0	0	0	0	0	0	0	0	#N/A	0	0	0	0	0	0	0	0	0	0	0	0	0	0	0	0	5	0	0	1	0	0	0	0	0	0	0	0	0
E26_bin16	Yes	d__Bacteria;p__Chloroflexota;c__Dehalococcoidia;o__GIF9;f__AB-539-J10;g__E44-bin10;s__E44-bin10 sp004377135	Bacteria	Chloroflexota	100	0	0	0	50	40	10	0	0	0	0	0	0	0	0	#N/A	0	0	0	0	0	2	0	0	1	0	0	1	0	2	0	0	2	0	0	0	0	0	0	0	0	0	0	0	0
E26_bin4	Yes	d__Archaea;p__Thermoproteota;c__Bathyarchaeia;o__TCS64;f__TCS64;g__;s__	Archaea	Thermoproteota	100	33.33	0	0	25	20	60	25	1	0	0	0	0	0	0	#N/A	0	0	0	0	0	0	0	1	0	1	0	0	0	0	1	0	2	0	1	3	0	1	0	1	1	0	0	0	33.33
E26_bin7	Yes	d__Bacteria;p__Chloroflexota;c__Anaerolineae;o__E26-bin7;f__E26-bin7;g__E26-bin7;s__E26-bin7 sp004377365	Bacteria	Chloroflexota	100	33.33	0	0	75	40	50	50	0	0	1	0	0	0	0	#N/A	0	0	0	0	0	1	1	0	1	0	0	1	0	1	0	0	7	0	0	5	0	1	1	1	0	1	0	1	50
E29_bin14	Yes	d__Bacteria;p__WOR-3;c__UBA3072;o__UBA3072;f__UBA3072;g__E29-bin14;s__E29-bin14 sp004377355	Bacteria	WOR-3	0	0	0	0	0	0	20	25	0	0	0	0	0	0	0	#N/A	0	0	0	0	0	0	0	0	0	0	0	0	0	0	0	0	1	0	0	1	0	0	0	0	1	0	0	0	0
E29_bin15	Yes	d__Bacteria;p__Chloroflexota;c__Dehalococcoidia;o__SZUA-161;f__E44-bin15;g__E29-bin15;s__E29-bin15 sp004377275	Bacteria	Chloroflexota	100	33.33	0	0	75	0	20	0	1	0	0	0	0	0	0	#N/A	0	0	0	0	0	2	1	0	1	0	0	0	0	0	0	0	2	0	0	1	0	0	0	0	0	0	0	0	0
E29_bin17	Yes	d__Bacteria;p__Zixibacteria;c__MSB-5A5;o__GN15;f__FEB-12;g__;s__	Bacteria	Zixibacteria	0	0	0	0	0	0	0	0	0	0	0	0	0	0	0	#N/A	0	0	0	0	0	0	0	0	0	0	0	0	0	0	0	0	0	0	0	0	0	0	0	0	0	0	0	0	50
E29_bin18	Yes	d__Bacteria;p__Desulfobacterota;c__Desulfobacteria;o__Desulfatiglandales;f__B25-G16;g__B33-G16;s__	Bacteria	Desulfobacterota	100	0	0	0	25	0	0	0	0	0	0	0	0	0	0	#N/A	0	0	0	0	0	0	0	1	0	0	0	0	0	0	0	0	0	0	0	0	0	0	0	0	0	0	0	0	0
E29_bin2	Yes	d__Bacteria;p__Chloroflexota;c__Dehalococcoidia;o__SM23-28-2;f__RBG-16-64-32;g__RBG-16-64-32;s__	Bacteria	Chloroflexota	100	0	0	0	25	0	20	0	0	0	0	0	0	0	0	#N/A	0	0	0	0	0	0	0	1	0	0	0	0	0	0	0	0	1	0	0	1	0	0	0	0	0	0	0	0	0
E29_bin3	Yes	d__Bacteria;p__Chloroflexota;c__Dehalococcoidia;o__UBA2777;f__RBG-13-53-26;g__;s__	Bacteria	Chloroflexota	0	0	0	0	0	0	20	0	0	0	0	0	0	0	0	#N/A	0	0	0	0	0	0	0	0	0	0	0	0	0	0	0	0	0	0	0	3	0	0	1	0	0	0	0	0	0
E29_bin42	Yes	d__Bacteria;p__Chloroflexota;c__Dehalococcoidia;o__Dehalococcoidales;f__RBG-16-60-22;g__;s__	Bacteria	Chloroflexota	100	0	0	0	0	20	20	0	0	0	0	0	0	0	0	#N/A	0	0	0	0	0	0	0	0	0	0	0	0	0	1	0	0	1	0	0	1	0	0	0	0	0	0	0	0	0
E29_bin44	Yes	d__Bacteria;p__Chloroflexota;c__Dehalococcoidia;o__SZUA-161;f__SZUA-161;g__SZUA-161;s__	Bacteria	Chloroflexota	100	0	0	0	75	20	10	0	0	0	0	0	0	0	0	#N/A	0	0	0	0	0	1	1	0	1	0	0	0	0	1	0	0	0	0	0	1	0	0	0	0	0	0	0	0	0
E29_bin47	Yes	d__Bacteria;p__Acidobacteriota;c__Aminicenantia;o__Aminicenantales;f__Aminicenantaceae;g__SOIV01;s__SOIV01 sp004377005	Bacteria	Acidobacteriota	100	0	0	16.67	50	20	10	25	0	0	0	0	0	0	0	#N/A	1	0	0	0	0	1	1	0	0	0	0	1	0	0	0	0	1	0	0	0	0	0	0	0	0	0	1	0	33.33
E29_bin49	Yes	d__Bacteria;p__Zixibacteria;c__MSB-5A5;o__DG-27;f__DG-27;g__DG-27;s__	Bacteria	Zixibacteria	100	0	0	0	25	0	20	0	0	0	0	0	0	0	0	#N/A	0	0	0	0	0	0	0	1	0	0	0	0	0	0	0	0	1	0	0	1	0	0	0	0	0	0	0	0	0
E29_bin54	Yes	d__Bacteria;p__Chloroflexota;c__Dehalococcoidia;o__GIF9;f__AB-539-J10;g__E29-bin54;s__E29-bin54 sp004376695	Bacteria	Chloroflexota	100	0	0	0	50	40	10	0	0	0	0	0	0	0	0	#N/A	0	0	0	0	0	0	1	0	2	0	0	1	0	2	0	0	1	0	0	0	0	0	0	0	0	0	0	0	0
E29_bin63	Yes	d__Archaea;p__Asgardarchaeota;c__Lokiarchaeia;o__CR-4;f__SOKP01;g__SOKP01;s__SOKP01 sp005223125	Archaea	Asgardarchaeota	100	33.33	0	0	0	40	50	50	2	0	0	0	0	0	0	#N/A	0	0	0	0	0	0	0	0	0	0	0	4	0	1	0	0	1	0	2	4	0	0	1	1	0	1	0	1	16.67
E29_bin77	Yes	d__Bacteria;p__Actinobacteriota;c__UBA1414;o__UBA1414;f__UBA1414;g__;s__	Bacteria	Actinobacteriota	100	0	0	0	75	0	0	0	0	0	0	0	0	0	0	#N/A	0	0	0	0	0	1	0	1	2	0	0	0	0	0	0	0	0	0	0	0	0	0	0	0	0	0	0	0	0
E44_bin32	Yes	d__Bacteria;p__Chloroflexota;c__Anaerolineae;o__Anaerolineales;f__E44-bin32;g__E44-bin32;s__E44-bin32 sp004376465	Bacteria	Chloroflexota	100	0	0	0	75	0	10	0	0	0	0	0	0	0	0	#N/A	0	0	0	0	0	1	1	0	2	0	0	0	0	0	1	0	0	0	0	0	0	0	0	0	0	0	0	0	33.33
E44_bin39	Yes	d__Bacteria;p__Planctomycetota;c__E44-bin39;o__E44-bin39;f__E44-bin39;g__E44-bin39;s__E44-bin39 sp004376375	Bacteria	Planctomycetota	100	0	0	0	50	0	0	25	0	0	0	0	0	0	0	#N/A	0	0	0	0	0	1	1	0	0	0	0	0	0	0	0	0	0	0	0	0	0	0	0	0	0	0	1	0	33.33
E44_bin4	Yes	d__Archaea;p__Thermoproteota;c__Bathyarchaeia;o__B26-1;f__BA1;g__BIN-L-1;s__BIN-L-1 sp004376385	Archaea	Thermoproteota	100	33.33	0	0	0	20	50	0	1	0	0	0	0	0	0	#N/A	0	0	0	0	0	0	0	0	0	0	0	2	0	0	1	0	0	0	1	1	0	1	1	0	0	0	0	0	16.67
E44_bin43	Yes	d__Archaea;p__Thermoproteota;c__Bathyarchaeia;o__B26-1;f__BA1;g__SOJZ01;s__SOJZ01 sp004376295	Archaea	Thermoproteota	100	33.33	50	0	0	0	50	25	1	0	0	1	1	0	0	#N/A	0	0	0	0	0	0	0	0	0	0	0	0	0	0	1	0	0	0	0	3	0	1	1	1	1	0	0	0	0
E44_bin46	Yes	d__Bacteria;p__Chloroflexota;c__Dehalococcoidia;o__Dehalococcoidales;f__UBA5760;g__E44-bin46;s__E44-bin46 sp004376105	Bacteria	Chloroflexota	100	0	0	0	50	0	10	0	0	0	0	0	0	0	0	#N/A	0	0	0	0	0	1	1	0	0	0	0	0	0	0	0	0	1	0	0	0	0	0	0	0	0	0	0	0	0
E44_bin52	Yes	d__Bacteria;p__Dependentiae;c__Babeliae;o__Babeliales;f__Vermiphilaceae;g__E44-bin52;s__E44-bin52 sp004375875	Bacteria	Dependentiae	0	0	0	0	0	0	0	0	0	0	0	0	0	0	0	#N/A	0	0	0	0	0	0	0	0	0	0	0	0	0	0	0	0	0	0	0	0	0	0	0	0	0	0	0	0	0
E44_bin56	Yes	d__Bacteria;p__Chloroflexota;c__Dehalococcoidia;o__SZUA-161;f__SZUA-161;g__SZUA-161;s__SZUA-161 sp004376205	Bacteria	Chloroflexota	100	33.33	0	0	50	20	20	0	1	0	0	0	0	0	0	#N/A	0	0	0	0	0	2	1	0	0	0	0	0	0	2	0	0	5	0	0	1	0	0	0	0	0	0	0	0	0
E44_bin65	Yes	d__Bacteria;p__Caldatribacteriota;c__JS1;o__SB-45;f__34-128;g__34-128;s__	Bacteria	Caldatribacteriota	0	0	0	0	0	0	0	25	0	0	0	0	0	0	0	#N/A	0	0	0	0	0	0	0	0	0	0	0	0	0	0	0	0	0	0	0	0	0	0	0	0	1	0	0	0	16.67
E44_bin7	Yes	d__Bacteria;p__Aerophobota;c__Aerophobia;o__Aerophobales;f__AE-B3A;g__;s__	Bacteria	Aerophobota	100	0	0	0	75	0	10	0	0	0	0	0	0	0	0	#N/A	0	0	0	0	0	0	2	2	1	0	0	0	0	0	0	0	5	0	0	0	0	0	0	0	0	0	0	0	0
E44_bin80	Yes	d__Bacteria;p__WOR-3;c__E44-bin80;o__E44-bin80;f__E44-bin80;g__E44-bin80;s__E44-bin80 sp004375785	Bacteria	WOR-3	100	0	0	16.67	0	0	10	25	0	0	0	0	0	0	0	#N/A	1	0	0	0	0	0	0	0	0	0	0	0	0	0	0	0	0	0	0	2	0	0	0	0	1	0	0	0	0
E44_bin81	Yes	d__Bacteria;p__Chloroflexota;c__Anaerolineae;o__Anaerolineales;f__UBA11579;g__;s__	Bacteria	Chloroflexota	100	0	0	0	25	0	10	0	0	0	0	0	0	0	0	#N/A	0	0	0	0	0	0	1	0	0	0	0	0	0	0	0	0	2	0	0	0	0	0	0	0	0	0	0	0	50
E44_bin89	Yes	d__Bacteria;p__Chloroflexota;c__Dehalococcoidia;o__Dehalococcoidales;f__RBG-16-60-22;g__E44-bin89;s__E44-bin89 sp004375725	Bacteria	Chloroflexota	100	0	0	0	75	20	10	0	0	0	0	0	0	0	0	#N/A	0	0	0	0	0	1	1	0	1	0	0	0	0	2	0	0	0	0	0	2	0	0	0	0	0	0	0	0	0
ERR3341267_ma2_bin.0	Yes	d__Bacteria;p__Desulfobacterota;c__Dissulfuribacteria;o__Dissulfuribacterales;f__UBA3076;g__UBA3076;s__	Bacteria	Desulfobacterota	100	0	0	0	25	0	0	0	0	0	0	0	0	0	0	#N/A	0	0	0	0	0	0	1	0	0	0	0	0	0	0	0	0	0	0	0	0	0	0	0	0	0	0	0	0	0
ERR3341267_me2_bin.31	Yes	d__Bacteria;p__Desulfobacterota;c__SM23-61;o__UBA8473;f__;g__;s__	Bacteria	Desulfobacterota	100	0	0	0	100	0	0	0	0	0	0	0	0	0	0	#N/A	0	0	0	0	0	1	1	2	2	0	0	0	0	0	0	0	0	0	0	0	0	0	0	0	0	0	0	0	16.67
ERR3365594_ma2_bin.10	Yes	d__Bacteria;p__Caldatribacteriota;c__JS1;o__SB-45;f__34-128;g__34-128;s__	Bacteria	Caldatribacteriota	100	0	0	0	25	0	0	0	0	0	0	0	0	0	0	#N/A	0	0	0	0	0	0	0	1	0	0	0	0	0	0	0	0	0	0	0	0	0	0	0	0	0	0	0	0	16.67
ERR3365594_ma2_bin.17	Yes	d__Archaea;p__Halobacteriota;c__Methanosarcinia;o__Methanosarcinales;f__ANME-2c;g__UBA203;s__	Archaea	Halobacteriota	100	0	0	0	25	0	70	25	0	0	0	0	0	0	0	#N/A	0	0	0	0	0	0	1	0	0	0	0	0	0	0	1	1	0	1	1	2	0	0	1	3	0	1	0	0	0
ERR3365594_me2_bin.29	Yes	d__Bacteria;p__Chloroflexota;c__Anaerolineae;o__B4-G1;f__B4-G1;g__B30-G15;s__	Bacteria	Chloroflexota	100	0	0	0	75	0	20	0	0	0	0	0	0	0	0	#N/A	0	0	0	0	0	1	1	1	0	0	0	0	0	0	0	0	1	0	0	3	0	0	0	0	0	0	0	0	16.67
ERR3365594_me2_bin.32	Yes	d__Bacteria;p__Desulfobacterota;c__Desulfobacteria;o__Desulfobacterales;f__Desulfosarcinaceae;g__Desulfosarcina;s__Desulfosarcina sp002352605	Bacteria	Desulfobacterota	100	0	0	0	75	0	10	0	0	0	0	0	0	0	0	#N/A	0	0	0	0	0	2	2	0	1	0	0	0	0	0	0	0	0	0	0	1	0	0	0	0	0	0	0	0	0
ERR3365594_vb_S1C24689	Yes	d__Archaea;p__Halobacteriota;c__Methanosarcinia;o__Methanosarcinales;f__ANME-2c;g__UBA203;s__	Archaea	Halobacteriota	0	0	0	0	0	0	70	25	0	0	0	0	0	0	0	#N/A	0	0	0	0	0	0	0	0	0	0	0	0	0	0	2	1	0	2	1	0	0	1	1	1	0	0	0	1	0
ERR3365595_ma2_bin.4	Yes	d__Bacteria;p__Desulfobacterota;c__Desulfobacteria;o__Desulfobacterales;f__BuS5;g__BuS5;s__	Bacteria	Desulfobacterota	100	0	0	0	25	0	10	0	0	0	0	0	0	0	0	#N/A	0	0	0	0	0	0	0	0	1	0	0	0	0	0	0	0	0	0	0	0	0	0	0	1	0	0	0	0	0
ERR3365595_ma2_bin.6	Yes	d__Bacteria;p__Desulfobacterota;c__Desulfobacteria;o__Desulfatiglandales;f__Desulfatiglandaceae;g__4484-190-2;s__	Bacteria	Desulfobacterota	100	0	0	0	100	0	10	0	0	0	0	0	0	0	0	#N/A	0	0	0	0	0	1	3	1	1	0	0	0	0	0	0	0	0	0	0	3	0	0	0	0	0	0	0	0	0
ERR3365595_ma2_bin.66	Yes	d__Bacteria;p__Chloroflexota;c__Dehalococcoidia;o__Dehalococcoidales;f__ARS1013;g__;s__	Bacteria	Chloroflexota	100	0	0	0	50	0	10	0	0	0	0	0	0	0	0	#N/A	0	0	0	0	0	0	0	2	1	0	0	0	0	0	0	0	3	0	0	0	0	0	0	0	0	0	0	0	0
ERR3365595_ma2_bin.9	Yes	d__Archaea;p__Halobacteriota;c__Methanosarcinia;o__Methanosarcinales;f__ANME-2c;g__UBA203;s__	Archaea	Halobacteriota	0	0	0	0	0	0	80	25	0	0	0	0	0	0	0	#N/A	0	0	0	0	0	0	0	0	0	0	0	0	0	0	1	1	0	1	1	1	0	3	3	5	0	1	0	0	0
ERR3365595_me2_bin.18	Yes	d__Archaea;p__Halobacteriota;c__Syntropharchaeia;o__ANME-1;f__ANME-1;g__JACGMN01;s__	Archaea	Halobacteriota	0	0	0	0	0	0	30	0	0	0	0	0	0	0	0	#N/A	0	0	0	0	0	0	0	0	0	0	0	0	0	0	0	0	0	0	0	1	0	0	1	1	0	0	0	0	0
ERR3365595_me2_bin.22	Yes	d__Bacteria;p__Desulfobacterota_F;c__Desulfuromonadia;o__Desulfuromonadales;f__Geopsychrobacteraceae;g__Desulfuromusa;s__	Bacteria	Desulfobacterota_F	0	0	0	0	0	0	0	0	0	0	0	0	0	0	0	#N/A	0	0	0	0	0	0	0	0	0	0	0	0	0	0	0	0	0	0	0	0	0	0	0	0	0	0	0	0	0
ERR3365595_me2_bin.25	Yes	d__Bacteria;p__Krumholzibacteriota;c__Krumholzibacteria;o__LZORAL124-64-63;f__LZORAL124-64-63;g__LZORAL124-64-63;s__	Bacteria	Krumholzibacteriota	100	0	0	16.67	0	0	0	0	0	0	0	0	0	0	0	#N/A	1	0	0	0	0	0	0	0	0	0	0	0	0	0	0	0	0	0	0	0	0	0	0	0	0	0	0	0	16.67
ERR3365595_me2_bin.26	Yes	d__Bacteria;p__Desulfobacterota;c__Desulfobacteria;o__Desulfatiglandales;f__Desulfatiglandaceae;g__;s__	Bacteria	Desulfobacterota	100	0	0	0	75	0	0	0	0	0	0	0	0	0	0	#N/A	0	0	0	0	0	1	1	0	2	0	0	0	0	0	0	0	0	0	0	0	0	0	0	0	0	0	0	0	0
ERR3365595_me2_bin.3	Yes	d__Bacteria;p__Desulfobacterota;c__Syntrophia;o__Syntrophales;f__UBA2210;g__UBA2210;s__	Bacteria	Desulfobacterota	100	0	0	0	0	20	0	0	0	0	0	0	0	0	0	#N/A	0	0	0	0	0	0	0	0	0	0	0	0	0	1	0	0	0	0	0	0	0	0	0	0	0	0	0	0	0
ERR3365595_me2_bin.46	Yes	d__Bacteria;p__Desulfobacterota;c__Desulfobacteria;o__Desulfobacterales;f__BuS5;g__;s__	Bacteria	Desulfobacterota	100	0	0	0	50	0	10	0	0	0	0	0	0	0	0	#N/A	0	0	0	0	0	1	0	0	2	0	0	0	0	0	0	0	0	0	0	0	0	0	1	0	0	0	0	0	0
ERR3365595_me2_bin.66	Yes	d__Bacteria;p__Patescibacteria;c__Paceibacteria;o__Portnoybacterales;f__CG1-02-40-25;g__;s__	Bacteria	Patescibacteria	0	0	0	0	0	0	0	0	0	0	0	0	0	0	0	#N/A	0	0	0	0	0	0	0	0	0	0	0	0	0	0	0	0	0	0	0	0	0	0	0	0	0	0	0	0	0
ERR3365595_me2_bin.67	Yes	d__Bacteria;p__Acidobacteriota;c__Thermoanaerobaculia;o__Thermoanaerobaculales;f__FEB-10;g__;s__	Bacteria	Acidobacteriota	0	0	0	0	0	0	0	0	0	0	0	0	0	0	0	#N/A	0	0	0	0	0	0	0	0	0	0	0	0	0	0	0	0	0	0	0	0	0	0	0	0	0	0	0	0	0
HTR10_ct_bin.46	Yes	d__Bacteria;p__Bacteroidota;c__Bacteroidia;o__Bacteroidales;f__JAADGE01;g__JAADGE01;s__	Bacteria	Bacteroidota	0	0	0	0	0	0	0	25	0	0	0	0	0	0	0	#N/A	0	0	0	0	0	0	0	0	0	0	0	0	0	0	0	0	0	0	0	0	0	0	0	0	1	0	0	0	16.67
HTR10_ct_bin.59	Yes	d__Bacteria;p__Patescibacteria;c__ABY1;o__BM507;f__UBA12075;g__;s__	Bacteria	Patescibacteria	0	0	0	0	0	0	0	0	0	0	0	0	0	0	0	#N/A	0	0	0	0	0	0	0	0	0	0	0	0	0	0	0	0	0	0	0	0	0	0	0	0	0	0	0	0	0
HTR10_me2_bin.1	Yes	d__Bacteria;p__Desulfobacterota;c__Desulfobacteria;o__C00003060;f__C00003060;g__;s__	Bacteria	Desulfobacterota	100	0	0	0	50	20	10	0	0	0	0	0	0	0	0	#N/A	0	0	0	0	0	1	0	0	1	0	0	0	0	1	0	0	0	0	0	1	0	0	0	0	0	0	0	0	0
HTR10_me2_bin.100	Yes	d__Bacteria;p__Cloacimonadota;c__Cloacimonadia;o__Cloacimonadales;f__TCS61;g__JACNIV01;s__	Bacteria	Cloacimonadota	100	0	0	0	25	0	10	25	0	0	0	0	0	0	0	#N/A	0	0	0	0	0	0	1	0	0	0	0	0	0	0	0	0	0	0	0	2	0	0	0	0	1	0	0	0	16.67
HTR10_me2_bin.102	Yes	d__Archaea;p__Nanoarchaeota;c__Nanoarchaeia;o__Woesearchaeales;f__CG1-02-33-12;g__CG1-02-33-12;s__	Archaea	Nanoarchaeota	0	0	0	0	0	0	0	0	0	0	0	0	0	0	0	#N/A	0	0	0	0	0	0	0	0	0	0	0	0	0	0	0	0	0	0	0	0	0	0	0	0	0	0	0	0	0
HTR10_me2_bin.13	Yes	d__Bacteria;p__Elusimicrobiota;c__Elusimicrobia;o__Elusimicrobiales;f__UBA9959;g__;s__	Bacteria	Elusimicrobiota	0	0	0	0	0	0	10	0	0	0	0	0	0	0	0	#N/A	0	0	0	0	0	0	0	0	0	0	0	0	0	0	0	0	0	0	0	1	0	0	0	0	0	0	0	0	16.67
HTR10_me2_bin.29	Yes	d__Bacteria;p__Caldatribacteriota;c__JS1;o__SB-45;f__34-128;g__34-128;s__	Bacteria	Caldatribacteriota	0	0	0	0	0	0	10	50	0	0	0	0	0	0	0	#N/A	0	0	0	0	0	0	0	0	0	0	0	0	0	0	0	0	0	0	0	1	0	0	0	0	1	1	0	0	0
HTR10_me2_bin.3	Yes	d__Bacteria;p__Campylobacterota;c__Campylobacteria;o__Campylobacterales;f__Sulfurovaceae;g__Sulfurovum;s__	Bacteria	Campylobacterota	0	0	0	0	0	0	0	0	0	0	0	0	0	0	0	#N/A	0	0	0	0	0	0	0	0	0	0	0	0	0	0	0	0	0	0	0	0	0	0	0	0	0	0	0	0	0
HTR10_me2_bin.32	Yes	d__Bacteria;p__Gemmatimonadota_A;c__;o__;f__;g__;s__	Bacteria	Gemmatimonadota_A	0	0	0	0	0	0	20	50	0	0	0	0	0	0	0	#N/A	0	0	0	0	0	0	0	0	0	0	0	0	0	0	0	0	1	0	0	1	0	0	0	0	1	0	1	0	0
HTR10_me2_bin.39	Yes	d__Bacteria;p__Latescibacterota;c__Latescibacteria_A;o__4484-107;f__4484-107;g__4484-107;s__	Bacteria	Latescibacterota	100	33.33	0	0	50	0	20	0	1	0	0	0	0	0	0	#N/A	0	0	0	0	0	1	0	0	1	0	0	0	0	0	0	0	5	0	0	2	0	0	0	0	0	0	0	0	0
HTR10_me2_bin.50	Yes	d__Bacteria;p__Desulfobacterota;c__Desulfobacteria;o__Desulfatiglandales;f__B25-G16;g__B33-G16;s__	Bacteria	Desulfobacterota	100	0	0	0	50	40	10	0	0	0	0	0	0	0	0	#N/A	0	0	0	0	0	1	0	0	1	0	0	1	0	1	0	0	0	0	0	1	0	0	0	0	0	0	0	0	0
HTR10_me2_bin.55	Yes	d__Archaea;p__Halobacteriota;c__Methanosarcinia;o__Methanosarcinales;f__HR1;g__QBUR01;s__	Archaea	Halobacteriota	100	33.33	0	0	25	0	50	25	1	0	0	0	0	0	0	#N/A	0	0	0	0	0	0	1	0	0	0	0	0	0	0	2	0	0	2	2	1	0	0	0	2	0	0	0	1	0
HTR10_me2_bin.60	Yes	d__Bacteria;p__Acidobacteriota;c__Aminicenantia;o__Aminicenantales;f__Aminicenantaceae;g__Aminicenans;s__	Bacteria	Acidobacteriota	100	0	0	16.67	25	0	10	25	0	0	0	0	0	0	0	#N/A	1	0	0	0	0	1	0	0	0	0	0	0	0	0	0	0	1	0	0	0	0	0	0	0	0	0	1	0	50
HTR10_me2_bin.89	Yes	d__Bacteria;p__Bipolaricaulota;c__Bipolaricaulia;o__UBA7950;f__UBA9294;g__;s__	Bacteria	Bipolaricaulota	100	0	50	0	0	0	0	25	0	0	0	1	1	0	0	#N/A	0	0	0	0	0	0	0	0	0	0	0	0	0	0	0	0	0	0	0	0	0	0	0	0	1	0	0	0	16.67
HTR10_me2_bin.95	Yes	d__Bacteria;p__Proteobacteria;c__Gammaproteobacteria;o__Enterobacterales;f__Alteromonadaceae;g__Pseudoalteromonas;s__Pseudoalteromonas sp001974855	Bacteria	Proteobacteria	100	33.33	0	0	0	0	0	0	0	0	2	0	0	0	0	#N/A	0	0	0	0	0	0	0	0	0	0	0	0	0	0	0	0	0	0	0	0	0	0	0	0	0	0	0	0	0
HTR10_vb_S1C22626	Yes	d__Archaea;p__Nanoarchaeota;c__Nanoarchaeia;o__Woesearchaeales;f__SM23-78;g__SM23-78;s__	Archaea	Nanoarchaeota	0	0	0	0	0	0	0	0	0	0	0	0	0	0	0	#N/A	0	0	0	0	0	0	0	0	0	0	0	0	0	0	0	0	0	0	0	0	0	0	0	0	0	0	0	0	0
HTR10_vb_S1C61999	Yes	d__Bacteria;p__Acidobacteriota;c__Aminicenantia;o__Aminicenantales;f__Aminicenantaceae;g__SOIA01;s__	Bacteria	Acidobacteriota	0	0	0	0	0	0	0	0	0	0	0	0	0	0	0	#N/A	0	0	0	0	0	0	0	0	0	0	0	0	0	0	0	0	0	0	0	0	0	0	0	0	0	0	0	0	0
HTR11_ct_bin.159	Yes	d__Bacteria;p__Desulfobacterota;c__BSN033;o__BSN033;f__;g__;s__	Bacteria	Desulfobacterota	100	0	0	0	50	20	10	0	0	0	0	0	0	0	0	#N/A	0	0	0	0	0	1	0	0	2	0	0	0	0	2	0	0	0	0	0	4	0	0	0	0	0	0	0	0	50
HTR11_ct_bin.66	Yes	d__Bacteria;p__Campylobacterota;c__Campylobacteria;o__Campylobacterales;f__Sulfurimonadaceae;g__GCA-2733885;s__	Bacteria	Campylobacterota	0	0	0	0	0	0	0	0	0	0	0	0	0	0	0	#N/A	0	0	0	0	0	0	0	0	0	0	0	0	0	0	0	0	0	0	0	0	0	0	0	0	0	0	0	0	0
HTR11_ma2_bin.018	Yes	d__Bacteria;p__Planctomycetota;c__Phycisphaerae;o__Sedimentisphaerales;f__SG8-4;g__NIOZ-UU13;s__	Bacteria	Planctomycetota	100	0	0	0	50	0	0	25	0	0	0	0	0	0	0	#N/A	0	0	0	0	0	0	1	1	0	0	0	0	0	0	0	0	0	0	0	0	0	0	0	0	1	0	0	0	0
HTR11_me2_bin.116	Yes	d__Bacteria;p__Patescibacteria;c__Paceibacteria;o__Portnoybacterales;f__RBG-13-40-8-A;g__;s__	Bacteria	Patescibacteria	0	0	0	0	0	0	0	0	0	0	0	0	0	0	0	#N/A	0	0	0	0	0	0	0	0	0	0	0	0	0	0	0	0	0	0	0	0	0	0	0	0	0	0	0	0	0
HTR11_me2_bin.127	Yes	d__Archaea;p__Thermoplasmatota;c__Thermoplasmata;o__SG8-5;f__SG8-5;g__;s__	Archaea	Thermoplasmatota	100	0	0	16.67	25	0	30	0	0	0	0	0	0	0	0	#N/A	1	0	0	0	0	0	0	1	0	0	0	0	0	0	0	0	1	2	1	0	0	0	0	0	0	0	0	0	0
HTR11_me2_bin.18	Yes	d__Bacteria;p__Zixibacteria;c__MSB-5A5;o__MSB-5A5;f__SM1-73;g__SM23-73-3;s__	Bacteria	Zixibacteria	100	0	0	0	0	20	20	0	0	0	0	0	0	0	0	#N/A	0	0	0	0	0	0	0	0	0	0	0	0	0	1	0	0	1	0	0	1	0	0	0	0	0	0	0	0	0
HTR11_me2_bin.3	Yes	d__Bacteria;p__Chloroflexota;c__Dehalococcoidia;o__SM23-28-2;f__SM23-28-2;g__SM23-28-2;s__	Bacteria	Chloroflexota	0	0	0	0	0	0	0	0	0	0	0	0	0	0	0	#N/A	0	0	0	0	0	0	0	0	0	0	0	0	0	0	0	0	0	0	0	0	0	0	0	0	0	0	0	0	0
HTR11_me2_bin.32	Yes	d__Bacteria;p__Chloroflexota;c__Anaerolineae;o__Anaerolineales;f__UBA11858;g__B10-G9;s__	Bacteria	Chloroflexota	100	0	0	0	75	0	10	0	0	0	0	0	0	0	0	#N/A	0	0	0	0	0	1	1	0	1	0	0	0	0	0	0	0	6	0	0	0	0	0	0	0	0	0	0	0	16.67
HTR11_me2_bin.35	Yes	d__Bacteria;p__Chloroflexota;c__Dehalococcoidia;o__Dehalococcoidales;f__RBG-16-60-22;g__GCA-2688435;s__	Bacteria	Chloroflexota	100	0	0	0	25	40	20	0	0	0	0	0	0	0	0	#N/A	0	0	0	0	0	1	0	0	0	0	0	1	0	1	0	0	6	0	0	2	0	0	0	0	0	0	0	0	0
HTR11_me2_bin.43	Yes	d__Bacteria;p__Patescibacteria;c__SOKK01;o__SOKK01;f__SOKK01;g__SOKK01;s__	Bacteria	Patescibacteria	0	0	0	0	0	0	0	0	0	0	0	0	0	0	0	#N/A	0	0	0	0	0	0	0	0	0	0	0	0	0	0	0	0	0	0	0	0	0	0	0	0	0	0	0	0	0
HTR11_me2_bin.59	Yes	d__Bacteria;p__WOR-3;c__WOR-3;o__SM23-42;f__SM23-42;g__SM23-42;s__	Bacteria	WOR-3	100	33.33	0	16.67	25	0	20	25	0	0	1	0	0	0	0	#N/A	1	0	0	0	0	0	1	0	0	0	0	0	0	0	0	0	1	0	0	2	0	0	0	0	1	0	0	0	0
HTR11_me2_bin.69	Yes	d__Archaea;p__Thermoproteota;c__Bathyarchaeia;o__TCS64;f__TCS64;g__;s__	Archaea	Thermoproteota	100	33.33	0	0	0	0	20	0	1	0	0	0	0	0	0	#N/A	0	0	0	0	0	0	0	0	0	0	0	0	0	0	2	0	0	0	2	0	0	0	0	0	0	0	0	0	0
HTR11_me2_bin.74	Yes	d__Bacteria;p__Chloroflexota;c__Anaerolineae;o__UBA2200;f__;g__;s__	Bacteria	Chloroflexota	100	33.33	0	0	50	0	10	0	0	0	1	0	0	0	0	#N/A	0	0	0	0	0	1	1	0	0	0	0	0	0	0	0	0	0	0	0	1	0	0	0	0	0	0	0	0	16.67
HTR11_me2_bin.86	Yes	d__Bacteria;p__WOR-3;c__WOR-3;o__SM23-42;f__SM23-42;g__SOIY01;s__SOIY01 sp004376785	Bacteria	WOR-3	100	0	0	16.67	0	0	20	25	0	0	0	0	0	0	0	#N/A	1	0	0	0	0	0	0	0	0	0	0	0	0	0	0	0	1	0	0	2	0	0	0	0	1	0	0	0	0
HTR11_me2_bin.94	Yes	d__Bacteria;p__Zixibacteria;c__MSB-5A5;o__MSB-5A5;f__SM23-73-2;g__;s__	Bacteria	Zixibacteria	0	0	0	0	0	0	0	0	0	0	0	0	0	0	0	#N/A	0	0	0	0	0	0	0	0	0	0	0	0	0	0	0	0	0	0	0	0	0	0	0	0	0	0	0	0	0
HTR11_me2_bin.95	Yes	d__Archaea;p__Nanoarchaeota;c__Nanoarchaeia;o__Woesearchaeales;f__;g__;s__	Archaea	Nanoarchaeota	0	0	0	0	0	0	0	0	0	0	0	0	0	0	0	#N/A	0	0	0	0	0	0	0	0	0	0	0	0	0	0	0	0	0	0	0	0	0	0	0	0	0	0	0	0	0
HTR12_ct_bin.148	Yes	d__Bacteria;p__Proteobacteria;c__Gammaproteobacteria;o__Chromatiales;f__Sedimenticolaceae;g__;s__	Bacteria	Proteobacteria	0	0	0	0	0	0	10	0	0	0	0	0	0	0	0	#N/A	0	0	0	0	0	0	0	0	0	0	0	0	0	0	0	0	0	0	0	1	0	0	0	0	0	0	0	0	33.33
HTR12_ct_bin.59	Yes	d__Archaea;p__Thermoplasmatota;c__Thermoplasmata;o__DTKX01;f__;g__;s__	Archaea	Thermoplasmatota	100	0	0	0	50	0	10	0	0	0	0	0	0	0	0	#N/A	0	0	0	0	0	1	1	0	0	0	0	0	0	0	0	0	0	0	0	6	0	0	0	0	0	0	0	0	16.67
HTR12_ct_bin.98	Yes	d__Bacteria;p__Proteobacteria;c__Gammaproteobacteria;o__PS1;f__Thioglobaceae;g__Ruthia;s__	Bacteria	Proteobacteria	100	33.33	0	0	0	0	0	0	0	0	1	0	0	0	0	#N/A	0	0	0	0	0	0	0	0	0	0	0	0	0	0	0	0	0	0	0	0	0	0	0	0	0	0	0	0	16.67
HTR12_me2_bin.15	Yes	d__Bacteria;p__Proteobacteria;c__Gammaproteobacteria;o__Arenicellales;f__BMS3Bbin11;g__;s__	Bacteria	Proteobacteria	100	33.33	0	0	25	0	0	0	0	1	0	0	0	0	0	#N/A	0	0	0	0	0	0	1	0	0	0	0	0	0	0	0	0	0	0	0	0	0	0	0	0	0	0	0	0	0
HTR12_me2_bin.18	Yes	d__Archaea;p__Thermoplasmatota;c__Thermoplasmata;o__UBA10834;f__UBA10834;g__UBA10834;s__	Archaea	Thermoplasmatota	100	0	0	0	50	0	20	0	0	0	0	0	0	0	0	#N/A	0	0	0	0	0	1	0	0	1	0	0	0	0	0	0	0	4	0	0	1	0	0	0	0	0	0	0	0	16.67
HTR12_me2_bin.23	Yes	d__Bacteria;p__Desulfobacterota;c__Desulfobulbia;o__Desulfobulbales;f__BM004;g__;s__	Bacteria	Desulfobacterota	100	0	0	0	50	0	0	0	0	0	0	0	0	0	0	#N/A	0	0	0	0	0	1	1	0	0	0	0	0	0	0	0	0	0	0	0	0	0	0	0	0	0	0	0	0	0
HTR12_me2_bin.63	Yes	d__Archaea;p__Thermoproteota;c__Bathyarchaeia;o__TCS64;f__TCS64;g__RBG-16-57-9;s__RBG-16-57-9 sp013619005	Archaea	Thermoproteota	100	0	0	0	25	20	20	25	0	0	0	0	0	0	0	#N/A	0	0	0	0	0	0	0	1	0	0	0	2	0	0	0	0	1	0	1	0	0	0	0	0	1	0	0	0	0
HTR12_me2_bin.71	Yes	d__Bacteria;p__Desulfobacterota;c__Desulfobulbia;o__Desulfobulbales;f__BM004;g__;s__	Bacteria	Desulfobacterota	100	0	0	0	25	0	20	0	0	0	0	0	0	0	0	#N/A	0	0	0	0	0	0	0	0	1	0	0	0	0	0	0	0	2	0	0	2	0	0	0	0	0	0	0	0	33.33
HTR12_stLFR_bin.16	Yes	d__Archaea;p__Asgardarchaeota;c__Heimdallarchaeia;o__UBA460;f__UBA460;g__UBA460;s__	Archaea	Asgardarchaeota	100	33.33	0	0	0	0	10	0	1	0	0	0	0	0	0	#N/A	0	0	0	0	0	0	0	0	0	0	0	0	0	0	0	0	1	0	0	0	0	0	0	0	0	0	0	0	0
HTR12_stLFR_bin.20	Yes	d__Bacteria;p__FCPU426;c__JAAXVQ01;o__JAAXVQ01;f__;g__;s__	Bacteria	FCPU426	0	0	0	0	0	0	0	0	0	0	0	0	0	0	0	#N/A	0	0	0	0	0	0	0	0	0	0	0	0	0	0	0	0	0	0	0	0	0	0	0	0	0	0	0	0	0
HTR12_stLFR_bin.21	Yes	d__Archaea;p__Thermoplasmatota;c__E2;o__DHVEG-1;f__DHVEG-1;g__;s__	Archaea	Thermoplasmatota	100	0	0	16.67	0	0	30	0	0	0	0	0	0	0	0	#N/A	1	0	0	0	0	0	0	0	0	0	0	0	0	0	0	0	0	1	1	1	0	0	0	0	0	0	0	0	0
HTR12_stLFR_bin.28	Yes	d__Archaea;p__Altarchaeota;c__Altarchaeia;o__IMC4;f__QMZM01;g__QMZG01;s__	Archaea	Altarchaeota	0	0	0	0	0	0	30	0	0	0	0	0	0	0	0	#N/A	0	0	0	0	0	0	0	0	0	0	0	0	0	0	0	0	0	0	0	1	0	1	0	1	0	0	0	0	0
HTR12_stLFR_bin.30	Yes	d__Bacteria;p__Fermentibacterota;c__Fermentibacteria;o__Fermentibacterales;f__Fermentibacteraceae;g__Aegiribacteria;s__	Bacteria	Fermentibacterota	0	0	0	0	0	0	20	0	0	0	0	0	0	0	0	#N/A	0	0	0	0	0	0	0	0	0	0	0	0	0	0	0	0	1	0	0	2	0	0	0	0	0	0	0	0	16.67
HTR12_stLFR_bin.39	Yes	d__Archaea;p__Aenigmatarchaeota;c__Aenigmatarchaeia;o__QMZP01;f__QMZP01;g__;s__	Archaea	Aenigmatarchaeota	100	33.33	0	0	0	0	10	0	1	0	0	0	0	0	0	#N/A	0	0	0	0	0	0	0	0	0	0	0	0	0	0	0	0	0	1	0	0	0	0	0	0	0	0	0	0	0
HTR12_stLFR_bin.6	Yes	d__Archaea;p__Halobacteriota;c__Methanosarcinia;o__Methanosarcinales;f__HR1;g__UBA7939;s__	Archaea	Halobacteriota	100	33.33	0	0	25	0	40	25	1	0	0	0	0	0	0	#N/A	0	0	0	0	0	0	1	0	0	0	0	0	0	0	0	0	0	3	3	0	0	0	1	2	0	0	0	2	0
HTR1_ct_bin.140	Yes	d__Bacteria;p__Nitrospirota;c__Thermodesulfovibrionia;o__Thermodesulfovibrionales;f__JdFR-88;g__;s__	Bacteria	Nitrospirota	100	0	0	0	50	0	0	0	0	0	0	0	0	0	0	#N/A	0	0	0	0	0	1	2	0	0	0	0	0	0	0	0	0	0	0	0	0	0	0	0	0	0	0	0	0	0
HTR1_ct_bin.207	Yes	d__Bacteria;p__Zixibacteria;c__MSB-5A5;o__MSB-5A5;f__SM1-73;g__SM23-73-3;s__	Bacteria	Zixibacteria	100	0	0	16.67	0	0	10	0	0	0	0	0	0	0	0	#N/A	1	0	0	0	0	0	0	0	0	0	0	0	0	0	0	0	0	0	0	1	0	0	0	0	0	0	0	0	0
HTR1_ct_bin.211	Yes	d__Bacteria;p__Bacteroidota;c__Bacteroidia;o__Bacteroidales;f__4572-128;g__;s__	Bacteria	Bacteroidota	0	0	0	0	0	0	10	75	0	0	0	0	0	0	0	#N/A	0	0	0	0	0	0	0	0	0	0	0	0	0	0	0	0	0	0	0	1	0	0	0	0	1	0	1	1	0
HTR1_ct_bin.245	Yes	d__Archaea;p__Thermoplasmatota;c__Thermoplasmata;o__SG8-5;f__SG8-5;g__;s__	Archaea	Thermoplasmatota	100	33.33	0	0	0	0	10	0	1	0	0	0	0	0	0	#N/A	0	0	0	0	0	0	0	0	0	0	0	0	0	0	0	0	0	2	0	0	0	0	0	0	0	0	0	0	16.67
HTR1_ct_bin.38	Yes	d__Archaea;p__Aenigmatarchaeota;c__Aenigmatarchaeia;o__QMZP01;f__QMZP01;g__;s__	Archaea	Aenigmatarchaeota	0	0	0	0	0	0	10	0	0	0	0	0	0	0	0	#N/A	0	0	0	0	0	0	0	0	0	0	0	0	0	0	0	0	0	1	0	0	0	0	0	0	0	0	0	0	0
HTR1_ct_bin.72	Yes	d__Bacteria;p__NPL-UPA2;c__NPL-UPA2;o__NPL-UPA2;f__;g__;s__	Bacteria	NPL-UPA2	100	0	0	0	75	0	0	0	0	0	0	0	0	0	0	#N/A	0	0	0	0	0	1	1	0	1	0	0	0	0	0	0	0	0	0	0	0	0	0	0	0	0	0	0	0	0
HTR1_ma2_bin.063	Yes	d__Bacteria;p__Spirochaetota;c__Spirochaetia;o__SZUA-6;f__Bin103;g__;s__	Bacteria	Spirochaetota	100	0	0	0	25	0	20	0	0	0	0	0	0	0	0	#N/A	0	0	0	0	0	0	0	0	1	0	0	0	0	0	0	0	1	1	0	0	0	0	0	0	0	0	0	0	16.67
HTR1_me2_bin.10	Yes	d__Bacteria;p__Desulfobacterota;c__Desulfobacteria;o__Desulfobacterales;f__ETH-SRB1;g__JACNLL01;s__	Bacteria	Desulfobacterota	100	0	0	0	100	0	0	0	0	0	0	0	0	0	0	#N/A	0	0	0	0	0	1	1	1	1	0	0	0	0	0	0	0	0	0	0	0	0	0	0	0	0	0	0	0	0
HTR1_me2_bin.111	Yes	d__Bacteria;p__Desulfobacterota;c__Desulfobacteria;o__C00003060;f__C00003060;g__JABXJX01;s__	Bacteria	Desulfobacterota	0	0	0	0	0	0	10	0	0	0	0	0	0	0	0	#N/A	0	0	0	0	0	0	0	0	0	0	0	0	0	0	0	0	0	0	0	2	0	0	0	0	0	0	0	0	0
HTR1_me2_bin.121	Yes	d__Archaea;p__Thermoplasmatota;c__E2;o__DHVEG-1;f__DHVEG-1;g__M9B1D;s__	Archaea	Thermoplasmatota	100	0	25	16.67	0	20	10	0	0	0	0	0	1	0	0	#N/A	1	0	0	0	0	0	0	0	0	0	0	0	0	1	0	0	0	0	0	1	0	0	0	0	0	0	0	0	16.67
HTR1_me2_bin.135	Yes	d__Archaea;p__Hydrothermarchaeota;c__Hydrothermarchaeia;o__Hydrothermarchaeales;f__Hydrothermarchaeaceae;g__;s__	Archaea	Hydrothermarchaeota	100	33.33	0	0	0	0	40	0	2	0	0	0	0	0	0	#N/A	0	0	0	0	0	0	0	0	0	0	0	0	0	0	0	0	0	0	0	3	0	1	1	1	0	0	0	0	0
HTR1_me2_bin.146	Yes	d__Bacteria;p__Bipolaricaulota;c__Bipolaricaulia;o__UBA7950;f__UBA9294;g__SPBW01;s__	Bacteria	Bipolaricaulota	0	0	0	0	0	0	10	0	0	0	0	0	0	0	0	#N/A	0	0	0	0	0	0	0	0	0	0	0	0	0	0	0	0	0	0	0	4	0	0	0	0	0	0	0	0	0
HTR1_me2_bin.156	Yes	d__Bacteria;p__UBP18;c__UBA7526;o__UBA7526;f__UBA7526;g__;s__	Bacteria	UBP18	100	0	0	0	25	0	0	0	0	0	0	0	0	0	0	#N/A	0	0	0	0	0	0	0	1	0	0	0	0	0	0	0	0	0	0	0	0	0	0	0	0	0	0	0	0	0
HTR1_me2_bin.162	Yes	d__Bacteria;p__Desulfobacterota;c__Desulfobacteria;o__Desulfobacterales;f__ETH-SRB1;g__ETH-SRB1;s__	Bacteria	Desulfobacterota	0	0	0	0	0	0	0	0	0	0	0	0	0	0	0	#N/A	0	0	0	0	0	0	0	0	0	0	0	0	0	0	0	0	0	0	0	0	0	0	0	0	0	0	0	0	0
HTR1_me2_bin.167	Yes	d__Bacteria;p__Omnitrophota;c__Koll11;o__;f__;g__;s__	Bacteria	Omnitrophota	100	0	0	0	100	0	0	0	0	0	0	0	0	0	0	#N/A	0	0	0	0	0	1	1	2	1	0	0	0	0	0	0	0	0	0	0	0	0	0	0	0	0	0	0	0	0
HTR1_me2_bin.169	Yes	d__Bacteria;p__Chloroflexota;c__Dehalococcoidia;o__Dehalococcoidales;f__UBA5760;g__E44-bin46;s__	Bacteria	Chloroflexota	100	0	0	0	75	0	0	0	0	0	0	0	0	0	0	#N/A	0	0	0	0	0	2	2	0	1	0	0	0	0	0	0	0	0	0	0	0	0	0	0	0	0	0	0	0	0
HTR1_me2_bin.175	Yes	d__Bacteria;p__Actinobacteriota;c__UBA1414;o__UBA1414;f__UBA1414;g__;s__	Bacteria	Actinobacteriota	100	0	0	0	100	0	0	25	0	0	0	0	0	0	0	#N/A	0	0	0	0	0	1	1	1	1	0	0	0	0	0	0	0	0	0	0	0	0	0	0	0	1	0	0	0	0
HTR1_me2_bin.25	Yes	d__Archaea;p__Nanoarchaeota;c__Nanoarchaeia;o__Pacearchaeales;f__GW2011-AR1;g__;s__	Archaea	Nanoarchaeota	100	33.33	0	0	0	0	0	0	1	0	0	0	0	0	0	#N/A	0	0	0	0	0	0	0	0	0	0	0	0	0	0	0	0	0	0	0	0	0	0	0	0	0	0	0	0	0
HTR1_me2_bin.4	Yes	d__Bacteria;p__Planctomycetota;c__Planctomycetes;o__Pirellulales;f__UBA1268;g__UBA1268;s__UBA1268 sp002694955	Bacteria	Planctomycetota	0	0	0	0	0	0	30	25	0	0	0	0	0	0	0	#N/A	0	0	0	0	0	0	0	0	0	0	0	0	0	0	0	0	0	0	0	0	0	1	1	1	1	0	0	0	16.67
HTR1_me2_bin.40	Yes	d__Bacteria;p__Proteobacteria;c__Alphaproteobacteria;o__Sphingomonadales;f__Sphingomonadaceae;g__Sphingomonas;s__Sphingomonas paucimobilis	Bacteria	Proteobacteria	0	0	0	0	0	0	0	0	0	0	0	0	0	0	0	#N/A	0	0	0	0	0	0	0	0	0	0	0	0	0	0	0	0	0	0	0	0	0	0	0	0	0	0	0	0	33.33
HTR1_me2_bin.44	Yes	d__Bacteria;p__Desulfobacterota;c__Desulfobacteria;o__C00003060;f__C00003106;g__;s__	Bacteria	Desulfobacterota	0	0	0	0	0	0	0	0	0	0	0	0	0	0	0	#N/A	0	0	0	0	0	0	0	0	0	0	0	0	0	0	0	0	0	0	0	0	0	0	0	0	0	0	0	0	0
HTR1_me2_bin.54	Yes	d__Bacteria;p__Omnitrophota;c__Koll11;o__4484-171;f__4484-171;g__;s__	Bacteria	Omnitrophota	0	0	0	0	0	0	0	0	0	0	0	0	0	0	0	#N/A	0	0	0	0	0	0	0	0	0	0	0	0	0	0	0	0	0	0	0	0	0	0	0	0	0	0	0	0	0
HTR1_me2_bin.6	Yes	d__Archaea;p__Thermoproteota;c__Bathyarchaeia;o__40CM-2-53-6;f__RBG-13-38-9;g__RBG-13-38-9;s__	Archaea	Thermoproteota	0	0	0	0	0	0	60	25	0	0	0	0	0	0	0	#N/A	0	0	0	0	0	0	0	0	0	0	0	0	0	0	2	0	3	1	0	0	0	1	1	1	1	0	0	0	0
HTR1_me2_bin.62	Yes	d__Bacteria;p__Planctomycetota;c__Planctomycetes;o__Pirellulales;f__UBA1268;g__CACORA01;s__	Bacteria	Planctomycetota	0	0	0	0	0	0	30	25	0	0	0	0	0	0	0	#N/A	0	0	0	0	0	0	0	0	0	0	0	0	0	0	0	0	0	0	0	0	0	1	1	1	1	0	0	0	16.67
HTR1_me2_bin.63	Yes	d__Bacteria;p__Bacteroidota;c__Bacteroidia;o__Bacteroidales;f__VadinHA17;g__;s__	Bacteria	Bacteroidota	0	0	0	0	0	0	20	50	0	0	0	0	0	0	0	#N/A	0	0	0	0	0	0	0	0	0	0	0	0	0	0	0	0	1	0	0	1	0	0	0	0	1	0	1	0	50
HTR1_me2_bin.65	Yes	d__Bacteria;p__Patescibacteria;c__Paceibacteria;o__Paceibacterales;f__GWA2-38-27;g__;s__	Bacteria	Patescibacteria	0	0	0	0	0	0	0	25	0	0	0	0	0	0	0	#N/A	0	0	0	0	0	0	0	0	0	0	0	0	0	0	0	0	0	0	0	0	0	0	0	0	1	0	0	0	0
HTR1_me2_bin.78	Yes	d__Bacteria;p__Actinobacteriota;c__Coriobacteriia;o__OPB41;f__;g__;s__	Bacteria	Actinobacteriota	0	0	0	0	0	0	0	0	0	0	0	0	0	0	0	#N/A	0	0	0	0	0	0	0	0	0	0	0	0	0	0	0	0	0	0	0	0	0	0	0	0	0	0	0	0	0
HTR1_me2_bin.8	Yes	d__Bacteria;p__Patescibacteria;c__ABY1;o__BM507;f__VMTK01;g__;s__	Bacteria	Patescibacteria	0	0	0	0	0	0	0	0	0	0	0	0	0	0	0	#N/A	0	0	0	0	0	0	0	0	0	0	0	0	0	0	0	0	0	0	0	0	0	0	0	0	0	0	0	0	16.67
HTR1_me2_bin.84	Yes	d__Archaea;p__Aenigmatarchaeota;c__Aenigmatarchaeia;o__QMZP01;f__;g__;s__	Archaea	Aenigmatarchaeota	100	33.33	0	0	0	0	0	0	1	0	0	0	0	0	0	#N/A	0	0	0	0	0	0	0	0	0	0	0	0	0	0	0	0	0	0	0	0	0	0	0	0	0	0	0	0	0
HTR1_vb_S1C17355	Yes	d__Bacteria;p__Spirochaetota;c__B62-G9;o__B62-G9;f__B62-G9;g__;s__	Bacteria	Spirochaetota	100	33.33	0	0	75	0	30	0	1	0	0	0	0	0	0	#N/A	0	0	0	0	0	0	1	2	1	0	0	0	0	0	0	0	9	1	0	1	0	0	0	0	0	0	0	0	0
HTR1_vb_S1C18239	Yes	d__Bacteria;p__Omnitrophota;c__Koll11;o__4484-171;f__4484-171;g__;s__	Bacteria	Omnitrophota	100	0	0	0	25	0	0	0	0	0	0	0	0	0	0	#N/A	0	0	0	0	0	0	0	1	0	0	0	0	0	0	0	0	0	0	0	0	0	0	0	0	0	0	0	0	0
HTR1_vb_S1C37317	Yes	d__Bacteria;p__Spirochaetota;c__Spirochaetia;o__SZUA-6;f__SZUA-6;g__DRHE01;s__	Bacteria	Spirochaetota	100	0	50	0	25	0	10	0	0	0	0	0	1	1	0	#N/A	0	0	0	0	0	0	0	1	0	0	0	0	0	0	0	0	7	0	0	0	0	0	0	0	0	0	0	0	0
HTR1_vb_S1C57898	Yes	d__Bacteria;p__Desulfobacterota;c__Desulfobacteria;o__C00003060;f__C00003060;g__JABXJX01;s__	Bacteria	Desulfobacterota	100	0	0	0	75	0	10	0	0	0	0	0	0	0	0	#N/A	0	0	0	0	0	1	1	0	1	0	0	0	0	0	0	0	0	0	0	2	0	0	0	0	0	0	0	0	0
HTR1_vb_S1C60291	Yes	d__Archaea;p__Nanoarchaeota;c__Nanoarchaeia;o__Pacearchaeales;f__GW2011-AR1;g__ASMP01;s__	Archaea	Nanoarchaeota	100	33.33	0	0	0	0	0	0	1	0	0	0	0	0	0	#N/A	0	0	0	0	0	0	0	0	0	0	0	0	0	0	0	0	0	0	0	0	0	0	0	0	0	0	0	0	0
HTR2_ma2_bin.031	Yes	d__Bacteria;p__Proteobacteria;c__Gammaproteobacteria;o__Thiohalobacterales;f__UBA9214;g__UBA9214;s__	Bacteria	Proteobacteria	100	33.33	0	16.67	0	0	10	0	0	0	1	0	0	0	0	#N/A	0	1	0	0	0	0	0	0	0	0	0	0	0	0	0	0	1	0	0	0	0	0	0	0	0	0	0	0	33.33
HTR2_me2_bin.11	Yes	d__Bacteria;p__Aureabacteria_A;c__PUNC01;o__PUNC01;f__PWXJ01;g__;s__	Bacteria	Aureabacteria_A	100	0	0	0	75	0	10	0	0	0	0	0	0	0	0	#N/A	0	0	0	0	0	1	1	1	0	0	0	0	0	0	0	0	1	0	0	0	0	0	0	0	0	0	0	0	0
HTR2_me2_bin.112	Yes	d__Bacteria;p__Chloroflexota;c__Anaerolineae;o__Anaerolineales;f__UBA4823;g__9FT-COMBO-55-16;s__	Bacteria	Chloroflexota	100	0	0	33.33	75	0	20	0	0	0	0	0	0	0	0	#N/A	0	1	1	0	0	1	1	0	1	0	0	0	0	0	0	0	6	0	0	2	0	0	0	0	0	0	0	0	50
HTR2_me2_bin.15	Yes	d__Bacteria;p__Proteobacteria;c__Gammaproteobacteria;o__Arenicellales;f__BMS3Bbin11;g__;s__	Bacteria	Proteobacteria	0	0	0	0	0	0	0	0	0	0	0	0	0	0	0	#N/A	0	0	0	0	0	0	0	0	0	0	0	0	0	0	0	0	0	0	0	0	0	0	0	0	0	0	0	0	0
HTR2_me2_bin.42	Yes	d__Bacteria;p__Chloroflexota;c__Dehalococcoidia;o__Dehalococcoidales;f__UBA5760;g__UBA5760;s__	Bacteria	Chloroflexota	100	0	0	0	50	20	0	0	0	0	0	0	0	0	0	#N/A	0	0	0	0	0	1	1	0	0	0	0	0	0	1	0	0	0	0	0	0	0	0	0	0	0	0	0	0	0
HTR2_me2_bin.52	Yes	d__Bacteria;p__Chloroflexota;c__Dehalococcoidia;o__SZUA-161;f__E44-bin15;g__E29-bin15;s__	Bacteria	Chloroflexota	100	0	0	0	75	20	10	0	0	0	0	0	0	0	0	#N/A	0	0	0	0	0	2	0	1	1	0	0	0	0	1	0	0	0	0	0	1	0	0	0	0	0	0	0	0	0
HTR2_me2_bin.55	Yes	d__Archaea;p__Halobacteriota;c__Methanosarcinia;o__Methanosarcinales;f__ANME-2c;g__UBA203;s__	Archaea	Halobacteriota	0	0	0	0	0	0	50	25	0	0	0	0	0	0	0	#N/A	0	0	0	0	0	0	0	0	0	0	0	0	0	0	2	0	0	1	3	0	0	0	1	1	0	1	0	0	0
HTR2_me2_bin.57	Yes	d__Bacteria;p__Proteobacteria;c__Gammaproteobacteria;o__Enterobacterales;f__Vibrionaceae;g__Photobacterium;s__Photobacterium frigidiphilum	Bacteria	Proteobacteria	0	0	0	0	0	0	0	0	0	0	0	0	0	0	0	#N/A	0	0	0	0	0	0	0	0	0	0	0	0	0	0	0	0	0	0	0	0	0	0	0	0	0	0	0	0	66.67
HTR2_me2_bin.61	Yes	d__Bacteria;p__Zixibacteria;c__MSB-5A5;o__MSB-5A5;f__SM23-73-2;g__;s__	Bacteria	Zixibacteria	100	0	0	0	0	20	10	0	0	0	0	0	0	0	0	#N/A	0	0	0	0	0	0	0	0	0	0	0	0	0	2	0	0	1	0	0	0	0	0	0	0	0	0	0	0	0
HTR2_me2_bin.70	Yes	d__Bacteria;p__WOR-3;c__WOR-3;o__SM23-42;f__SM23-42;g__RBG-13-43-14;s__	Bacteria	WOR-3	100	0	0	16.67	0	0	20	25	0	0	0	0	0	0	0	#N/A	1	0	0	0	0	0	0	0	0	0	0	0	0	0	0	0	1	0	0	4	0	0	0	0	1	0	0	0	0
HTR2_me2_bin.76	Yes	d__Archaea;p__Thermoproteota;c__Bathyarchaeia;o__B26-1;f__BA1;g__;s__	Archaea	Thermoproteota	0	0	0	0	0	0	40	0	0	0	0	0	0	0	0	#N/A	0	0	0	0	0	0	0	0	0	0	0	0	0	0	1	0	0	0	1	1	0	0	1	0	0	0	0	0	0
HTR2_me2_bin.86	Yes	d__Bacteria;p__Eisenbacteria;c__;o__;f__;g__;s__	Bacteria	Eisenbacteria	100	0	0	16.67	0	0	10	25	0	0	0	0	0	0	0	#N/A	1	0	0	0	0	0	0	0	0	0	0	0	0	0	0	0	0	0	0	2	0	0	0	0	1	0	0	0	33.33
HTR2_me2_bin.93	Yes	d__Bacteria;p__Desulfobacterota;c__Desulfobacteria;o__Desulfobacterales;f__ETH-SRB1;g__JACNLL01;s__	Bacteria	Desulfobacterota	0	0	0	0	0	0	20	0	0	0	0	0	0	0	0	#N/A	0	0	0	0	0	0	0	0	0	0	0	0	0	0	0	0	1	0	0	1	0	0	0	0	0	0	0	0	0
HTR2_me2_bin.96	Yes	d__Bacteria;p__Fusobacteriota;c__Fusobacteriia;o__Fusobacteriales;f__Fusobacteriaceae;g__Psychrilyobacter;s__	Bacteria	Fusobacteriota	100	0	0	0	0	20	0	0	0	0	0	0	0	0	0	#N/A	0	0	0	0	0	0	0	0	0	0	0	0	0	1	0	0	0	0	0	0	0	0	0	0	0	0	0	0	16.67
HTR2_me2_bin.97	Yes	d__Archaea;p__Asgardarchaeota;c__Thorarchaeia;o__Thorarchaeales;f__Thorarchaeaceae;g__WTCK01;s__	Archaea	Asgardarchaeota	100	33.33	50	0	0	20	40	0	1	0	0	1	1	0	0	#N/A	0	0	0	0	0	0	0	0	0	0	0	1	0	0	4	0	0	1	3	9	0	0	0	0	0	0	0	0	0
HTR3_ct_bin.112	Yes	d__Bacteria;p__Patescibacteria;c__Paceibacteria;o__Moranbacterales;f__GCA-2747515;g__;s__	Bacteria	Patescibacteria	0	0	0	0	0	0	0	0	0	0	0	0	0	0	0	#N/A	0	0	0	0	0	0	0	0	0	0	0	0	0	0	0	0	0	0	0	0	0	0	0	0	0	0	0	0	0
HTR3_ct_bin.133	Yes	d__Bacteria;p__Acidobacteriota;c__Aminicenantia;o__UBA2199;f__UBA2199;g__UBA647;s__	Bacteria	Acidobacteriota	100	0	0	0	25	0	10	0	0	0	0	0	0	0	0	#N/A	0	0	0	0	0	0	0	1	0	0	0	0	0	0	0	0	1	0	0	0	0	0	0	0	0	0	0	0	16.67
HTR3_ma2_bin.001	Yes	d__Bacteria;p__Proteobacteria;c__Gammaproteobacteria;o__Chromatiales;f__Sedimenticolaceae;g__;s__	Bacteria	Proteobacteria	100	66.67	0	0	0	0	0	0	1	0	2	0	0	0	0	#N/A	0	0	0	0	0	0	0	0	0	0	0	0	0	0	0	0	0	0	0	0	0	0	0	0	0	0	0	0	0
HTR3_ma2_bin.080	Yes	d__Bacteria;p__Proteobacteria;c__Gammaproteobacteria;o__Woeseiales;f__Woeseiaceae;g__SZUA-117;s__	Bacteria	Proteobacteria	0	0	0	0	0	0	0	0	0	0	0	0	0	0	0	#N/A	0	0	0	0	0	0	0	0	0	0	0	0	0	0	0	0	0	0	0	0	0	0	0	0	0	0	0	0	0
HTR3_me2_bin.15	Yes	d__Bacteria;p__Proteobacteria;c__Gammaproteobacteria;o__GCF-002020875;f__GRL18;g__GRL18;s__	Bacteria	Proteobacteria	100	66.67	0	0	0	0	10	0	1	0	3	0	0	0	0	#N/A	0	0	0	0	0	0	0	0	0	0	0	0	0	0	0	0	1	0	0	0	0	0	0	0	0	0	0	0	16.67
HTR3_me2_bin.17	Yes	d__Bacteria;p__Desulfobacterota;c__Desulfobacteria;o__Desulfobacterales;f__B30-G6;g__B30-G6;s__B30-G6 sp003647375	Bacteria	Desulfobacterota	100	0	0	0	50	20	10	0	0	0	0	0	0	0	0	#N/A	0	0	0	0	0	1	0	1	0	0	0	1	0	0	0	0	10	0	0	0	0	0	0	0	0	0	0	0	0
HTR3_me2_bin.28	Yes	d__Bacteria;p__Krumholzibacteriota;c__Krumholzibacteria;o__LZORAL124-64-63;f__LZORAL124-64-63;g__;s__	Bacteria	Krumholzibacteriota	100	0	0	16.67	0	0	10	0	0	0	0	0	0	0	0	#N/A	1	0	0	0	0	0	0	0	0	0	0	0	0	0	0	0	1	0	0	0	0	0	0	0	0	0	0	0	16.67
HTR3_me2_bin.30	Yes	d__Bacteria;p__Bacteroidota;c__Bacteroidia;o__Flavobacteriales;f__Flavobacteriaceae;g__QNYL01;s__	Bacteria	Bacteroidota	0	0	0	0	0	0	0	0	0	0	0	0	0	0	0	#N/A	0	0	0	0	0	0	0	0	0	0	0	0	0	0	0	0	0	0	0	0	0	0	0	0	0	0	0	0	0
HTR3_me2_bin.4	Yes	d__Bacteria;p__Desulfobacterota;c__SM23-61;o__WTBG01;f__WTBG01;g__;s__	Bacteria	Desulfobacterota	100	0	0	0	25	0	10	50	0	0	0	0	0	0	0	#N/A	0	0	0	0	0	0	0	0	1	0	0	0	0	0	0	0	0	0	0	2	0	0	0	0	0	1	0	1	0
HTR3_me2_bin.41	Yes	d__Bacteria;p__Chloroflexota;c__Anaerolineae;o__Anaerolineales;f__E44-bin32;g__;s__	Bacteria	Chloroflexota	100	0	0	0	25	0	20	0	0	0	0	0	0	0	0	#N/A	0	0	0	0	0	1	0	0	0	0	0	0	0	0	1	0	0	0	0	1	0	0	0	0	0	0	0	0	33.33
HTR3_me2_bin.5	Yes	d__Bacteria;p__Proteobacteria;c__Gammaproteobacteria;o__GCF-002020875;f__GRL18;g__GRL18;s__	Bacteria	Proteobacteria	0	0	0	0	0	0	0	25	0	0	0	0	0	0	0	#N/A	0	0	0	0	0	0	0	0	0	0	0	0	0	0	0	0	0	0	0	0	0	0	0	0	0	0	1	0	16.67
HTR3_me2_bin.52	Yes	d__Bacteria;p__Desulfobacterota;c__Desulfobacteria;o__Desulfobacterales;f__Desulfobacteraceae;g__Desulfobacula;s__	Bacteria	Desulfobacterota	100	0	0	0	25	0	20	0	0	0	0	0	0	0	0	#N/A	0	0	0	0	0	0	1	0	0	0	0	0	0	0	0	0	6	0	0	1	0	0	0	0	0	0	0	0	16.67
HTR3_me2_bin.65	Yes	d__Bacteria;p__Actinobacteriota;c__Acidimicrobiia;o__UBA5794;f__UBA5794;g__B3-G11;s__	Bacteria	Actinobacteriota	0	0	0	0	0	0	0	0	0	0	0	0	0	0	0	#N/A	0	0	0	0	0	0	0	0	0	0	0	0	0	0	0	0	0	0	0	0	0	0	0	0	0	0	0	0	0
HTR3_me2_bin.68	Yes	d__Bacteria;p__BMS3Abin14;c__BMS3Abin14;o__BMS3Abin14;f__BMS3Abin14;g__;s__	Bacteria	BMS3Abin14	0	0	0	0	0	0	0	0	0	0	0	0	0	0	0	#N/A	0	0	0	0	0	0	0	0	0	0	0	0	0	0	0	0	0	0	0	0	0	0	0	0	0	0	0	0	0
HTR4_ct_bin.129	Yes	d__Archaea;p__Aenigmatarchaeota;c__Aenigmatarchaeia;o__QMZP01;f__QMZP01;g__;s__	Archaea	Aenigmatarchaeota	0	0	0	0	0	0	10	0	0	0	0	0	0	0	0	#N/A	0	0	0	0	0	0	0	0	0	0	0	0	0	0	0	0	0	1	0	0	0	0	0	0	0	0	0	0	0
HTR4_ct_bin.143	Yes	d__Bacteria;p__Sumerlaeota;c__Sumerlaeia;o__MWCT01;f__;g__;s__	Bacteria	Sumerlaeota	0	0	0	0	0	0	10	0	0	0	0	0	0	0	0	#N/A	0	0	0	0	0	0	0	0	0	0	0	0	0	0	0	0	0	0	0	1	0	0	0	0	0	0	0	0	0
HTR4_ct_bin.15	Yes	d__Bacteria;p__Krumholzibacteriota;c__Krumholzibacteria;o__LZORAL124-64-63;f__LZORAL124-64-63;g__;s__	Bacteria	Krumholzibacteriota	100	0	0	16.67	0	0	10	0	0	0	0	0	0	0	0	#N/A	1	0	0	0	0	0	0	0	0	0	0	0	0	0	0	0	0	0	0	1	0	0	0	0	0	0	0	0	0
HTR4_ct_bin.42	Yes	d__Archaea;p__Iainarchaeota;c__Iainarchaeia;o__;f__;g__;s__	Archaea	Iainarchaeota	100	33.33	0	0	0	0	0	0	1	0	0	0	0	0	0	#N/A	0	0	0	0	0	0	0	0	0	0	0	0	0	0	0	0	0	0	0	0	0	0	0	0	0	0	0	0	0
HTR4_ct_bin.44	Yes	d__Bacteria;p__Spirochaetota;c__Spirochaetia;o__Spirochaetales_C;f__SLST01;g__;s__	Bacteria	Spirochaetota	0	0	0	0	0	0	10	0	0	0	0	0	0	0	0	#N/A	0	0	0	0	0	0	0	0	0	0	0	0	0	0	0	0	1	0	0	0	0	0	0	0	0	0	0	0	16.67
HTR4_ct_bin.76	Yes	d__Bacteria;p__Krumholzibacteriota;c__Krumholzibacteria;o__LZORAL124-64-63;f__LZORAL124-64-63;g__LZORAL124-64-63;s__	Bacteria	Krumholzibacteriota	0	0	0	0	0	0	0	0	0	0	0	0	0	0	0	#N/A	0	0	0	0	0	0	0	0	0	0	0	0	0	0	0	0	0	0	0	0	0	0	0	0	0	0	0	0	66.67
HTR4_me2_bin.10	Yes	d__Bacteria;p__Aureabacteria;c__UBA6266;o__;f__;g__;s__	Bacteria	Aureabacteria	0	0	0	0	0	0	0	0	0	0	0	0	0	0	0	#N/A	0	0	0	0	0	0	0	0	0	0	0	0	0	0	0	0	0	0	0	0	0	0	0	0	0	0	0	0	0
HTR4_me2_bin.102	Yes	d__Bacteria;p__Proteobacteria;c__Gammaproteobacteria;o__Enterobacterales;f__Moritellaceae;g__Moritella;s__	Bacteria	Proteobacteria	100	33.33	0	0	0	0	0	0	0	0	1	0	0	0	0	#N/A	0	0	0	0	0	0	0	0	0	0	0	0	0	0	0	0	0	0	0	0	0	0	0	0	0	0	0	0	50
HTR4_me2_bin.103	Yes	d__Bacteria;p__Gemmatimonadota_A;c__GCA-2686955;o__;f__;g__;s__	Bacteria	Gemmatimonadota_A	100	0	0	0	25	0	20	0	0	0	0	0	0	0	0	#N/A	0	0	0	0	0	0	0	1	0	0	0	0	0	0	0	0	2	0	0	3	0	0	0	0	0	0	0	0	33.33
HTR4_me2_bin.106	Yes	d__Bacteria;p__Omnitrophota;c__Koll11;o__4484-171;f__4484-171;g__;s__	Bacteria	Omnitrophota	0	0	0	0	0	0	0	0	0	0	0	0	0	0	0	#N/A	0	0	0	0	0	0	0	0	0	0	0	0	0	0	0	0	0	0	0	0	0	0	0	0	0	0	0	0	0
HTR4_me2_bin.125	Yes	d__Bacteria;p__Planctomycetota;c__Phycisphaerae;o__Sedimentisphaerales;f__SG8-4;g__B140-G9;s__	Bacteria	Planctomycetota	0	0	0	0	0	0	0	0	0	0	0	0	0	0	0	#N/A	0	0	0	0	0	0	0	0	0	0	0	0	0	0	0	0	0	0	0	0	0	0	0	0	0	0	0	0	0
HTR4_me2_bin.16	Yes	d__Bacteria;p__Eisenbacteria;c__RBG-16-71-46;o__CAIMUX01;f__;g__;s__	Bacteria	Eisenbacteria	100	0	0	0	25	0	20	0	0	0	0	0	0	0	0	#N/A	0	0	0	0	0	0	0	1	0	0	0	0	0	0	0	0	3	0	0	2	0	0	0	0	0	0	0	0	16.67
HTR4_me2_bin.18	Yes	d__Bacteria;p__Desulfobacterota;c__Desulfobacteria;o__Desulfatiglandales;f__B25-G16;g__B33-G16;s__	Bacteria	Desulfobacterota	100	0	0	0	75	20	10	0	0	0	0	0	0	0	0	#N/A	0	0	0	0	0	1	2	0	1	0	0	0	0	3	0	0	0	0	1	0	0	0	0	0	0	0	0	0	16.67
HTR4_me2_bin.21	Yes	d__Bacteria;p__Patescibacteria;c__Gracilibacteria;o__GCA-2401425;f__;g__;s__	Bacteria	Patescibacteria	0	0	0	0	0	0	0	0	0	0	0	0	0	0	0	#N/A	0	0	0	0	0	0	0	0	0	0	0	0	0	0	0	0	0	0	0	0	0	0	0	0	0	0	0	0	0
HTR4_me2_bin.28	Yes	d__Archaea;p__Halobacteriota;c__Syntropharchaeia;o__ANME-1;f__ANME-1;g__QEXZ01;s__QEXZ01 sp003160755	Archaea	Halobacteriota	0	0	0	0	0	0	10	0	0	0	0	0	0	0	0	#N/A	0	0	0	0	0	0	0	0	0	0	0	0	0	0	0	0	0	0	0	0	0	0	0	1	0	0	0	0	0
HTR4_me2_bin.38	Yes	d__Archaea;p__Undinarchaeota;c__Undinarchaeia;o__;f__;g__;s__	Archaea	Undinarchaeota	100	33.33	0	0	0	0	0	0	1	0	0	0	0	0	0	#N/A	0	0	0	0	0	0	0	0	0	0	0	0	0	0	0	0	0	0	0	0	0	0	0	0	0	0	0	0	0
HTR4_me2_bin.52	Yes	d__Bacteria;p__Acidobacteriota;c__Aminicenantia;o__Aminicenantales;f__Aminicenantaceae;g__SOIA01;s__SOIA01 sp004378665	Bacteria	Acidobacteriota	100	0	0	16.67	0	0	20	25	0	0	0	0	0	0	0	#N/A	1	0	0	0	0	0	0	0	0	0	0	0	0	0	0	0	1	0	0	1	0	0	0	0	0	0	1	0	33.33
HTR4_me2_bin.54	Yes	d__Bacteria;p__Chloroflexota;c__Anaerolineae;o__Anaerolineales;f__E44-bin32;g__E44-bin32;s__	Bacteria	Chloroflexota	100	0	0	0	50	0	0	0	0	0	0	0	0	0	0	#N/A	0	0	0	0	0	1	0	0	1	0	0	0	0	0	0	0	0	0	0	0	0	0	0	0	0	0	0	0	0
HTR4_me2_bin.64	Yes	d__Bacteria;p__Omnitrophota;c__Koll11;o__4484-171;f__4484-171;g__;s__	Bacteria	Omnitrophota	0	0	0	0	0	0	0	0	0	0	0	0	0	0	0	#N/A	0	0	0	0	0	0	0	0	0	0	0	0	0	0	0	0	0	0	0	0	0	0	0	0	0	0	0	0	16.67
HTR4_me2_bin.90	Yes	d__Bacteria;p__Krumholzibacteriota;c__;o__;f__;g__;s__	Bacteria	Krumholzibacteriota	0	0	0	0	0	0	20	25	0	0	0	0	0	0	0	#N/A	0	0	0	0	0	0	0	0	0	0	0	0	0	0	0	0	1	0	0	1	0	0	0	0	2	0	0	0	0
HTR4_me2_bin.95	Yes	d__Bacteria;p__Fusobacteriota;c__Fusobacteriia;o__Fusobacteriales;f__Fusobacteriaceae;g__Psychrilyobacter;s__	Bacteria	Fusobacteriota	0	0	0	0	0	0	0	0	0	0	0	0	0	0	0	#N/A	0	0	0	0	0	0	0	0	0	0	0	0	0	0	0	0	0	0	0	0	0	0	0	0	0	0	0	0	0
HTR5_ct_bin.132	Yes	d__Bacteria;p__Planctomycetota;c__Phycisphaerae;o__Sedimentisphaerales;f__SG8-4;g__NIOZ-UU13;s__	Bacteria	Planctomycetota	100	0	0	0	25	0	10	0	0	0	0	0	0	0	0	#N/A	0	0	0	0	0	0	0	1	0	0	0	0	0	0	0	0	0	0	0	1	0	0	0	0	0	0	0	0	0
HTR5_ct_bin.21	Yes	d__Bacteria;p__JABDJQ01;c__JABDJQ01;o__;f__;g__;s__	Bacteria	JABDJQ01	100	0	0	0	25	0	10	25	0	0	0	0	0	0	0	#N/A	0	0	0	0	0	0	1	0	0	0	0	0	0	0	0	0	0	0	0	3	0	0	0	0	1	0	0	0	33.33
HTR5_ct_bin.62	Yes	d__Bacteria;p__Ratteibacteria;c__;o__;f__;g__;s__	Bacteria	Ratteibacteria	0	0	0	0	0	0	0	0	0	0	0	0	0	0	0	#N/A	0	0	0	0	0	0	0	0	0	0	0	0	0	0	0	0	0	0	0	0	0	0	0	0	0	0	0	0	0
HTR5_ct_bin.97	Yes	d__Bacteria;p__Proteobacteria;c__Alphaproteobacteria;o__Rhodobacterales;f__Rhodobacteraceae;g__Litoreibacter;s__	Bacteria	Proteobacteria	100	0	0	16.67	0	0	10	0	0	0	0	0	0	0	0	#N/A	0	1	0	0	0	0	0	0	0	0	0	0	0	0	0	0	1	0	0	0	0	0	0	0	0	0	0	0	0
HTR5_me2_bin.1	Yes	d__Bacteria;p__Desulfobacterota;c__Desulfobacteria;o__C00003060;f__C00003060;g__C00003060;s__	Bacteria	Desulfobacterota	100	0	0	0	100	20	20	0	0	0	0	0	0	0	0	#N/A	0	0	0	0	0	1	1	1	1	0	0	0	0	1	0	0	1	0	0	2	0	0	0	0	0	0	0	0	0
HTR5_me2_bin.15	Yes	d__Archaea;p__Thermoplasmatota;c__EX4484-6;o__;f__;g__;s__	Archaea	Thermoplasmatota	100	0	0	0	100	0	10	0	0	0	0	0	0	0	0	#N/A	0	0	0	0	0	1	1	1	1	0	0	0	0	0	0	0	0	0	0	4	0	0	0	0	0	0	0	0	0
HTR5_me2_bin.24	Yes	d__Bacteria;p__Proteobacteria;c__Gammaproteobacteria;o__SZUA-229;f__SZUA-229;g__GCA-2746365;s__	Bacteria	Proteobacteria	100	33.33	0	0	0	0	10	0	0	0	1	0	0	0	0	#N/A	0	0	0	0	0	0	0	0	0	0	0	0	0	0	0	0	0	0	0	1	0	0	0	0	0	0	0	0	33.33
HTR5_me2_bin.41	Yes	d__Bacteria;p__Bacteroidota;c__Bacteroidia;o__Bacteroidales;f__B18-G4;g__B18-G4;s__	Bacteria	Bacteroidota	0	0	0	0	0	0	0	25	0	0	0	0	0	0	0	#N/A	0	0	0	0	0	0	0	0	0	0	0	0	0	0	0	0	0	0	0	0	0	0	0	0	0	0	0	1	33.33
HTR5_me2_bin.57	Yes	d__Bacteria;p__Bacteroidota;c__Bacteroidia;o__Flavobacteriales;f__Flavobacteriaceae;g__Flavivirga;s__	Bacteria	Bacteroidota	0	0	0	0	0	0	0	0	0	0	0	0	0	0	0	#N/A	0	0	0	0	0	0	0	0	0	0	0	0	0	0	0	0	0	0	0	0	0	0	0	0	0	0	0	0	0
HTR5_me2_bin.79	Yes	d__Bacteria;p__Actinobacteriota;c__Acidimicrobiia;o__UBA5794;f__UBA5794;g__;s__	Bacteria	Actinobacteriota	100	33.33	0	0	0	0	10	0	1	0	0	0	0	0	0	#N/A	0	0	0	0	0	0	0	0	0	0	0	0	0	0	0	0	0	0	0	1	0	0	0	0	0	0	0	0	0
HTR5_me2_bin.8	Yes	d__Bacteria;p__Actinobacteriota;c__Acidimicrobiia;o__UBA5794;f__UBA5794;g__;s__	Bacteria	Actinobacteriota	100	33.33	0	0	0	0	20	0	1	0	0	0	0	0	0	#N/A	0	0	0	0	0	0	0	0	0	0	0	0	0	0	0	0	1	0	0	1	0	0	0	0	0	0	0	0	0
HTR5_me2_bin.84	Yes	d__Bacteria;p__Desulfobacterota;c__Desulfobulbia;o__Desulfobulbales;f__Desulfocapsaceae;g__UBA2775;s__	Bacteria	Desulfobacterota	100	0	0	0	50	20	20	0	0	0	0	0	0	0	0	#N/A	0	0	0	0	0	2	3	0	0	0	0	0	0	1	0	0	2	0	0	1	0	0	0	0	0	0	0	0	0
HTR5_me2_bin.87	Yes	d__Bacteria;p__Chloroflexota;c__Dehalococcoidia;o__SZUA-161;f__SZUA-161;g__SZUA-161;s__	Bacteria	Chloroflexota	100	0	0	0	75	20	20	0	0	0	0	0	0	0	0	#N/A	0	0	0	0	0	1	2	0	1	0	0	1	0	0	0	0	5	0	0	3	0	0	0	0	0	0	0	0	0
HTR5_me2_bin.99	Yes	d__Bacteria;p__Proteobacteria;c__Gammaproteobacteria;o__Granulosicoccales;f__;g__;s__	Bacteria	Proteobacteria	0	0	0	0	0	0	0	25	0	0	0	0	0	0	0	#N/A	0	0	0	0	0	0	0	0	0	0	0	0	0	0	0	0	0	0	0	0	0	0	0	0	1	0	0	0	0
HTR5_stLFR_bin.14	Yes	d__Bacteria;p__Proteobacteria;c__Gammaproteobacteria;o__Thiotrichales;f__UWMA-0217;g__UWMA-0217;s__	Bacteria	Proteobacteria	100	33.33	0	16.67	0	0	30	0	0	0	1	0	0	0	0	#N/A	0	1	0	0	0	0	0	0	0	0	0	0	0	0	0	0	0	0	0	0	0	1	1	1	0	0	0	0	50
HTR5_stLFR_bin.18	Yes	d__Bacteria;p__Chloroflexota;c__Anaerolineae;o__Anaerolineales;f__UBA11858;g__B10-G9;s__	Bacteria	Chloroflexota	100	0	0	0	50	0	30	0	0	0	0	0	0	0	0	#N/A	0	0	0	0	0	2	0	0	2	0	0	0	0	0	1	0	4	0	0	1	0	0	0	0	0	0	0	0	0
HTR5_stLFR_bin.19	Yes	d__Bacteria;p__Desulfobacterota;c__Desulfobacteria;o__C00003060;f__C00003060;g__C00003060;s__C00003060 sp001751085	Bacteria	Desulfobacterota	100	0	0	0	100	0	20	0	0	0	0	0	0	0	0	#N/A	0	0	0	0	0	1	2	1	1	0	0	0	0	0	0	0	4	0	0	1	0	0	0	0	0	0	0	0	0
HTR5_stLFR_bin.2	Yes	d__Bacteria;p__Campylobacterota;c__Campylobacteria;o__Campylobacterales;f__Sulfurimonadaceae;g__Sulfurimonas;s__	Bacteria	Campylobacterota	0	0	0	0	0	0	0	0	0	0	0	0	0	0	0	#N/A	0	0	0	0	0	0	0	0	0	0	0	0	0	0	0	0	0	0	0	0	0	0	0	0	0	0	0	0	0
HTR5_stLFR_bin.28	Yes	d__Bacteria;p__Proteobacteria;c__Gammaproteobacteria;o__Woeseiales;f__Woeseiaceae;g__UBA1847;s__	Bacteria	Proteobacteria	100	66.67	0	0	0	0	10	0	1	0	1	0	0	0	0	#N/A	0	0	0	0	0	0	0	0	0	0	0	0	0	0	0	0	1	0	0	0	0	0	0	0	0	0	0	0	0
HTR5_stLFR_bin.32	Yes	d__Bacteria;p__Chloroflexota;c__Anaerolineae;o__Anaerolineales;f__E44-bin32;g__E44-bin32;s__	Bacteria	Chloroflexota	100	0	0	0	50	0	20	0	0	0	0	0	0	0	0	#N/A	0	0	0	0	0	1	0	0	1	0	0	0	0	0	0	0	1	0	0	2	0	0	0	0	0	0	0	0	16.67
HTR5_stLFR_bin.4	Yes	d__Bacteria;p__Proteobacteria;c__Gammaproteobacteria;o__SZUA-229;f__SZUA-229;g__GCA-2746365;s__	Bacteria	Proteobacteria	100	66.67	0	0	0	0	10	0	1	0	1	0	0	0	0	#N/A	0	0	0	0	0	0	0	0	0	0	0	0	0	0	0	0	0	0	0	1	0	0	0	0	0	0	0	0	16.67
HTR5_stLFR_bin.45	Yes	d__Bacteria;p__Proteobacteria;c__Gammaproteobacteria;o__Chromatiales;f__Sedimenticolaceae;g__Endoriftia;s__	Bacteria	Proteobacteria	100	66.67	0	0	0	0	10	0	1	0	1	0	0	0	0	#N/A	0	0	0	0	0	0	0	0	0	0	0	0	0	0	0	0	3	0	0	0	0	0	0	0	0	0	0	0	33.33
HTR5_vb_S1C42885	Yes	d__Bacteria;p__Acidobacteriota;c__Aminicenantia;o__Aminicenantales;f__Aminicenantaceae;g__WTAW01;s__	Bacteria	Acidobacteriota	0	0	0	0	0	0	20	25	0	0	0	0	0	0	0	#N/A	0	0	0	0	0	0	0	0	0	0	0	0	0	0	0	0	1	0	0	1	0	0	0	0	0	0	1	0	16.67
HTR5_vb_S1C42912	Yes	d__Bacteria;p__Acidobacteriota;c__Aminicenantia;o__Aminicenantales;f__Aminicenantaceae;g__WTAW01;s__	Bacteria	Acidobacteriota	100	0	0	0	0	20	0	0	0	0	0	0	0	0	0	#N/A	0	0	0	0	0	0	0	0	0	0	0	0	1	0	0	0	0	0	0	0	0	0	0	0	0	0	0	0	0
HTR6_ct_bin.116	Yes	d__Bacteria;p__Chloroflexota;c__Dehalococcoidia;o__Dehalococcoidales;f__;g__;s__	Bacteria	Chloroflexota	100	0	0	0	25	0	10	0	0	0	0	0	0	0	0	#N/A	0	0	0	0	0	0	2	0	0	0	0	0	0	0	0	0	0	0	0	1	0	0	0	0	0	0	0	0	0
HTR6_ct_bin.145	Yes	d__Bacteria;p__Bacteroidota;c__Bacteroidia;o__Bacteroidales;f__SM23-62;g__SM23-62;s__	Bacteria	Bacteroidota	100	0	0	0	25	0	20	50	0	0	0	0	0	0	0	#N/A	0	0	0	0	0	0	0	0	1	0	0	0	0	0	0	0	0	0	0	1	1	0	0	0	1	0	1	0	50
HTR6_ct_bin.24	Yes	d__Bacteria;p__CG03;c__CG03;o__CG03;f__CG03;g__;s__	Bacteria	CG03	100	0	0	0	25	0	10	0	0	0	0	0	0	0	0	#N/A	0	0	0	0	0	0	0	0	1	0	0	0	0	0	0	0	0	0	0	1	0	0	0	0	0	0	0	0	0
HTR6_ma2_bin.061	Yes	d__Bacteria;p__Desulfobacterota;c__Desulfobacteria;o__Desulfobacterales;f__UBA11574;g__;s__	Bacteria	Desulfobacterota	100	0	25	0	0	0	30	0	0	0	0	0	1	0	0	#N/A	0	0	0	0	0	0	0	0	0	0	0	0	0	0	0	0	2	1	0	2	0	0	0	0	0	0	0	0	33.33
HTR6_me2_bin.112	Yes	d__Archaea;p__Halobacteriota;c__Methanosarcinia;o__Methanosarcinales;f__ANME-2c;g__UBA203;s__	Archaea	Halobacteriota	0	0	0	0	0	0	70	50	0	0	0	0	0	0	0	#N/A	0	0	0	0	0	0	0	0	0	0	0	0	0	0	2	1	0	2	2	2	0	1	1	0	0	1	0	1	0
HTR6_me2_bin.119	Yes	d__Bacteria;p__Chloroflexota;c__Dehalococcoidia;o__Dehalococcoidales;f__RBG-16-60-22;g__;s__	Bacteria	Chloroflexota	100	0	0	0	100	40	10	0	0	0	0	0	0	0	0	#N/A	0	0	0	0	0	1	1	2	1	0	0	3	0	2	0	0	2	0	0	0	0	0	0	0	0	0	0	0	0
HTR6_me2_bin.122	Yes	d__Archaea;p__Hadarchaeota;c__Hadarchaeia;o__Hadarchaeales;f__Hadarchaeaceae;g__DG-33;s__	Archaea	Hadarchaeota	100	0	0	0	25	0	20	0	0	0	0	0	0	0	0	#N/A	0	0	0	0	0	0	0	1	0	0	0	0	0	0	1	0	0	0	0	0	0	0	1	0	0	0	0	0	0
HTR6_me2_bin.123	Yes	d__Archaea;p__Hydrothermarchaeota;c__Hydrothermarchaeia;o__Hydrothermarchaeales;f__;g__;s__	Archaea	Hydrothermarchaeota	100	33.33	0	0	0	0	30	0	1	0	0	0	0	0	0	#N/A	0	0	0	0	0	0	0	0	0	0	0	0	0	0	2	0	0	0	0	2	0	0	1	0	0	0	0	0	16.67
HTR6_me2_bin.126	Yes	d__Bacteria;p__Planctomycetota;c__Phycisphaerae;o__Sedimentisphaerales;f__SG8-4;g__;s__	Bacteria	Planctomycetota	100	0	0	0	25	0	0	0	0	0	0	0	0	0	0	#N/A	0	0	0	0	0	0	0	1	0	0	0	0	0	0	0	0	0	0	0	0	0	0	0	0	0	0	0	0	0
HTR6_me2_bin.129	Yes	d__Archaea;p__Aenigmatarchaeota;c__Aenigmatarchaeia;o__QMZP01;f__QMZP01;g__;s__	Archaea	Aenigmatarchaeota	100	33.33	0	0	0	0	10	0	1	0	0	0	0	0	0	#N/A	0	0	0	0	0	0	0	0	0	0	0	0	0	0	0	0	0	1	0	0	0	0	0	0	0	0	0	0	0
HTR6_me2_bin.14	Yes	d__Bacteria;p__Bipolaricaulota;c__Bipolaricaulia;o__UBA7950;f__UBA9294;g__;s__	Bacteria	Bipolaricaulota	100	0	25	0	75	0	20	25	0	0	0	1	0	0	0	#N/A	0	0	0	0	0	1	1	0	1	0	0	0	0	0	0	0	2	0	0	1	0	0	0	0	1	0	0	0	16.67
HTR6_me2_bin.16	Yes	d__Bacteria;p__Zixibacteria;c__MSB-5A5;o__GN15;f__;g__;s__	Bacteria	Zixibacteria	100	0	0	16.67	25	0	10	0	0	0	0	0	0	0	0	#N/A	1	0	0	0	0	0	0	0	1	0	0	0	0	0	0	0	1	0	0	0	0	0	0	0	0	0	0	0	0
HTR6_me2_bin.20	Yes	d__Bacteria;p__Chloroflexota;c__Anaerolineae;o__E26-bin7;f__JACIWR01;g__;s__	Bacteria	Chloroflexota	100	0	0	0	50	0	20	0	0	0	0	0	0	0	0	#N/A	0	0	0	0	0	1	1	0	0	0	0	0	0	0	0	0	5	0	0	3	0	0	0	0	0	0	0	0	16.67
HTR6_me2_bin.30	Yes	d__Bacteria;p__Planctomycetota;c__Phycisphaerae;o__Sedimentisphaerales;f__Anaerohalophaeraceae;g__;s__	Bacteria	Planctomycetota	100	0	0	0	50	0	20	0	0	0	0	0	0	0	0	#N/A	0	0	0	0	0	0	1	2	0	0	0	0	0	0	0	0	1	0	0	2	0	0	0	0	0	0	0	0	0
HTR6_me2_bin.34	Yes	d__Bacteria;p__Desulfobacterota;c__Desulfobacteria;o__Desulfatiglandales;f__Desulfatiglandaceae;g__;s__	Bacteria	Desulfobacterota	100	0	0	0	75	20	30	25	0	0	0	0	0	0	0	#N/A	0	0	0	0	0	1	2	0	1	0	0	0	0	2	0	0	4	0	1	1	0	0	0	0	0	0	1	0	0
HTR6_me2_bin.38	Yes	d__Bacteria;p__UBA10199;c__UBA10199;o__2-02-FULL-44-16;f__;g__;s__	Bacteria	UBA10199	100	33.33	25	0	0	0	0	0	1	0	0	0	1	0	0	#N/A	0	0	0	0	0	0	0	0	0	0	0	0	0	0	0	0	0	0	0	0	0	0	0	0	0	0	0	0	0
HTR6_me2_bin.50	Yes	d__Bacteria;p__Patescibacteria;c__Paceibacteria;o__Portnoybacterales;f__UBA2143;g__;s__	Bacteria	Patescibacteria	0	0	0	0	0	0	0	0	0	0	0	0	0	0	0	#N/A	0	0	0	0	0	0	0	0	0	0	0	0	0	0	0	0	0	0	0	0	0	0	0	0	0	0	0	0	0
HTR6_me2_bin.62	Yes	d__Bacteria;p__Planctomycetota;c__Planctomycetes;o__Pirellulales;f__UBA11386;g__;s__	Bacteria	Planctomycetota	100	0	0	0	50	0	20	0	0	0	0	0	0	0	0	#N/A	0	0	0	0	0	1	1	0	0	0	0	0	0	0	0	0	0	1	0	1	0	0	0	0	0	0	0	0	0
HTR6_me2_bin.64	Yes	d__Bacteria;p__Chloroflexota;c__Dehalococcoidia;o__Dehalococcoidales;f__E44-bin88;g__E44-bin88;s__	Bacteria	Chloroflexota	100	0	0	0	75	0	10	0	0	0	0	0	0	0	0	#N/A	0	0	0	0	0	1	1	0	1	0	0	0	0	0	0	0	0	0	0	1	0	0	0	0	0	0	0	0	0
HTR6_me2_bin.71	Yes	d__Bacteria;p__Planctomycetota;c__Phycisphaerae;o__Sedimentisphaerales;f__SG8-4;g__;s__	Bacteria	Planctomycetota	100	0	0	0	25	0	0	0	0	0	0	0	0	0	0	#N/A	0	0	0	0	0	0	0	1	0	0	0	0	0	0	0	0	0	0	0	0	0	0	0	0	0	0	0	0	0
HTR6_me2_bin.76	Yes	d__Bacteria;p__Desulfobacterota;c__Desulfobacteria;o__Desulfobacterales;f__ETH-SRB1;g__B13-G4;s__	Bacteria	Desulfobacterota	100	0	0	0	25	0	0	0	0	0	0	0	0	0	0	#N/A	0	0	0	0	0	0	0	1	0	0	0	0	0	0	0	0	0	0	0	0	0	0	0	0	0	0	0	0	0
HTR6_me2_bin.85	Yes	d__Bacteria;p__Bipolaricaulota;c__Bipolaricaulia;o__UBA7950;f__UBA9294;g__SPBW01;s__	Bacteria	Bipolaricaulota	100	0	25	0	75	0	10	0	0	0	0	0	1	0	0	#N/A	0	0	0	0	0	2	3	0	3	0	0	0	0	0	0	0	0	0	0	3	0	0	0	0	0	0	0	0	0
HTR6_me2_bin.91	Yes	d__Bacteria;p__Planctomycetota;c__Phycisphaerae;o__Sedimentisphaerales;f__Anaerohalophaeraceae;g__;s__	Bacteria	Planctomycetota	100	33.33	0	0	0	0	10	0	0	0	1	0	0	0	0	#N/A	0	0	0	0	0	0	0	0	0	0	0	0	0	0	0	0	0	0	0	1	0	0	0	0	0	0	0	0	0
HTR6_me2_bin.96	Yes	d__Archaea;p__Thermoplasmatota;c__Thermoplasmata;o__SG8-5;f__;g__;s__	Archaea	Thermoplasmatota	100	0	0	0	25	0	40	0	0	0	0	0	0	0	0	#N/A	0	0	0	0	0	0	1	0	0	0	0	0	0	0	0	0	1	2	1	1	0	0	0	0	0	0	0	0	16.67
HTR6_vb_S1C24439	Yes	d__Archaea;p__Asgardarchaeota;c__Thorarchaeia;o__Thorarchaeales;f__Thorarchaeaceae;g__WTCK01;s__	Archaea	Asgardarchaeota	100	33.33	0	0	0	0	70	0	1	0	0	0	0	0	0	#N/A	0	0	0	0	0	0	0	0	0	0	0	0	0	0	3	0	1	1	3	5	0	1	2	0	0	0	0	0	0
HTR6_vb_S1C25060	Yes	d__Bacteria;p__Marinisomatota;c__Marinisomatia;o__Marinisomatales;f__J089;g__;s__	Bacteria	Marinisomatota	0	0	0	0	0	0	20	0	0	0	0	0	0	0	0	#N/A	0	0	0	0	0	0	0	0	0	0	0	0	0	0	0	0	1	0	0	0	1	0	0	0	0	0	0	0	16.67
HTR7_ma2_bin.076	Yes	d__Bacteria;p__Chloroflexota;c__Dehalococcoidia;o__GIF9;f__AB-539-J10;g__;s__	Bacteria	Chloroflexota	100	0	0	0	100	20	20	0	0	0	0	0	0	0	0	#N/A	0	0	0	0	0	1	1	1	1	0	0	1	0	0	0	0	6	0	0	1	0	0	0	0	0	0	0	0	0
HTR7_me2_bin.12	Yes	d__Archaea;p__Asgardarchaeota;c__Thorarchaeia;o__Thorarchaeales;f__Thorarchaeaceae;g__WTCK01;s__	Archaea	Asgardarchaeota	100	0	25	0	0	20	50	0	0	0	0	0	1	0	0	#N/A	0	0	0	0	0	0	0	0	0	0	0	1	0	0	2	0	1	1	1	6	0	0	0	0	0	0	0	0	0
HTR7_me2_bin.31	Yes	d__Bacteria;p__Patescibacteria;c__Paceibacteria;o__Moranbacterales;f__DUUL01;g__;s__	Bacteria	Patescibacteria	0	0	0	0	0	0	0	0	0	0	0	0	0	0	0	#N/A	0	0	0	0	0	0	0	0	0	0	0	0	0	0	0	0	0	0	0	0	0	0	0	0	0	0	0	0	0
HTR7_me2_bin.34	Yes	d__Bacteria;p__Fermentibacterota;c__Fermentibacteria;o__Fermentibacterales;f__Fermentibacteraceae;g__Aegiribacteria;s__	Bacteria	Fermentibacterota	100	0	0	0	25	0	20	0	0	0	0	0	0	0	0	#N/A	0	0	0	0	0	0	0	2	0	0	0	0	0	0	0	0	1	0	0	2	0	0	0	0	0	0	0	0	16.67
HTR7_me2_bin.38	Yes	d__Bacteria;p__Caldatribacteriota;c__JS1;o__SB-45;f__34-128;g__34-128;s__	Bacteria	Caldatribacteriota	0	0	0	0	0	0	0	25	0	0	0	0	0	0	0	#N/A	0	0	0	0	0	0	0	0	0	0	0	0	0	0	0	0	0	0	0	0	0	0	0	0	1	0	0	0	0
HTR7_me2_bin.52	Yes	d__Bacteria;p__Chloroflexota;c__Anaerolineae;o__Anaerolineales;f__UBA11858;g__UBA11858;s__	Bacteria	Chloroflexota	100	0	0	0	50	20	30	0	0	0	0	0	0	0	0	#N/A	0	0	0	0	0	1	0	0	1	0	0	0	0	1	1	0	8	0	0	1	0	0	0	0	0	0	0	0	0
HTR7_me2_bin.65	Yes	d__Bacteria;p__Desulfobacterota;c__Desulfobacteria;o__Desulfobacterales;f__QNYZ01;g__QNYZ01;s__	Bacteria	Desulfobacterota	100	66.67	0	0	100	20	20	0	1	0	1	0	0	0	0	#N/A	0	0	0	0	0	1	2	1	1	0	0	2	0	0	0	0	6	0	0	1	0	0	0	0	0	0	0	0	16.67
HTR7_me2_bin.71	Yes	d__Archaea;p__Thermoproteota;c__Bathyarchaeia;o__TCS64;f__TCS64;g__;s__	Archaea	Thermoproteota	100	0	0	0	0	40	30	0	0	0	0	0	0	0	0	#N/A	0	0	0	0	0	0	0	0	0	1	0	1	0	0	0	0	0	0	0	1	0	1	1	0	0	0	0	0	0
HTR7_me2_bin.80	Yes	d__Bacteria;p__Chloroflexota;c__Dehalococcoidia;o__SZUA-161;f__E44-bin15;g__JAAXQM01;s__	Bacteria	Chloroflexota	100	0	0	0	75	0	20	0	0	0	0	0	0	0	0	#N/A	0	0	0	0	0	1	1	0	1	0	0	0	0	0	0	0	3	0	0	3	0	0	0	0	0	0	0	0	0
HTR7_me2_bin.81	Yes	d__Bacteria;p__Proteobacteria;c__Gammaproteobacteria;o__GCA-001735895;f__GCA-001735895;g__GCA-001735895;s__	Bacteria	Proteobacteria	100	33.33	0	0	0	0	10	0	0	0	1	0	0	0	0	#N/A	0	0	0	0	0	0	0	0	0	0	0	0	0	0	0	0	1	0	0	0	0	0	0	0	0	0	0	0	0
HTR8_ct_bin.1	Yes	d__Bacteria;p__Acidobacteriota;c__Aminicenantia;o__UBA2199;f__UBA2199;g__UBA647;s__	Bacteria	Acidobacteriota	100	0	0	0	25	0	20	0	0	0	0	0	0	0	0	#N/A	0	0	0	0	0	0	0	1	0	0	0	0	0	0	0	0	1	0	0	1	0	0	0	0	0	0	0	0	16.67
HTR8_ct_bin.142	Yes	d__Bacteria;p__Chloroflexota;c__Dehalococcoidia;o__Dehalococcoidales;f__Fen-1064;g__DUES01;s__	Bacteria	Chloroflexota	100	0	0	0	75	20	10	0	0	0	0	0	0	0	0	#N/A	0	0	0	0	0	1	1	1	0	0	0	1	0	0	0	0	0	0	0	1	0	0	0	0	0	0	0	0	0
HTR8_ct_bin.188	Yes	d__Bacteria;p__Acidobacteriota;c__Aminicenantia;o__Aminicenantales;f__Aminicenantaceae;g__WTAW01;s__	Bacteria	Acidobacteriota	100	0	0	16.67	0	0	20	25	0	0	0	0	0	0	0	#N/A	1	0	0	0	0	0	0	0	0	0	0	0	0	0	0	0	1	0	0	1	0	0	0	0	0	0	1	0	16.67
HTR8_ct_bin.33	Yes	d__Bacteria;p__Proteobacteria;c__Gammaproteobacteria;o__Enterobacterales;f__Psychromonadaceae;g__Psychromonas;s__	Bacteria	Proteobacteria	0	0	0	0	0	0	0	0	0	0	0	0	0	0	0	#N/A	0	0	0	0	0	0	0	0	0	0	0	0	0	0	0	0	0	0	0	0	0	0	0	0	0	0	0	0	33.33
HTR8_me2_bin.110	Yes	d__Bacteria;p__Fermentibacterota;c__Fermentibacteria;o__Fermentibacterales;f__Fermentibacteraceae;g__Aegiribacteria;s__	Bacteria	Fermentibacterota	100	0	0	0	25	0	10	0	0	0	0	0	0	0	0	#N/A	0	0	0	0	0	0	0	1	0	0	0	0	0	0	0	0	0	0	0	2	0	0	0	0	0	0	0	0	16.67
HTR8_me2_bin.12	Yes	d__Bacteria;p__Krumholzibacteriota;c__Krumholzibacteria;o__Krumholzibacteriales;f__Krumholzibacteriaceae;g__;s__	Bacteria	Krumholzibacteriota	0	0	0	0	0	0	20	0	0	0	0	0	0	0	0	#N/A	0	0	0	0	0	0	0	0	0	0	0	0	0	0	0	0	1	0	0	1	0	0	0	0	0	0	0	0	16.67
HTR8_me2_bin.26	Yes	d__Archaea;p__Asgardarchaeota;c__Thorarchaeia;o__Thorarchaeales;f__Thorarchaeaceae;g__MP8T-1;s__	Archaea	Asgardarchaeota	0	0	0	0	0	0	40	0	0	0	0	0	0	0	0	#N/A	0	0	0	0	0	0	0	0	0	0	0	0	0	0	2	0	0	1	1	2	0	0	0	0	0	0	0	0	0
HTR8_me2_bin.27	Yes	d__Bacteria;p__Gemmatimonadota;c__Gemmatimonadetes;o__KS3-K002;f__;g__;s__	Bacteria	Gemmatimonadota	100	0	0	0	50	0	10	25	0	0	0	0	0	0	0	#N/A	0	0	0	0	0	0	1	0	1	0	0	0	0	0	0	0	0	0	0	1	0	0	0	0	1	0	0	0	16.67
HTR8_me2_bin.30	Yes	d__Archaea;p__Halobacteriota;c__Methanosarcinia;o__Methanosarcinales;f__Methanosarcinaceae;g__;s__	Archaea	Halobacteriota	0	0	0	0	0	0	50	25	0	0	0	0	0	0	0	#N/A	0	0	0	0	0	0	0	0	0	0	0	0	0	0	0	0	0	2	1	0	0	1	2	1	0	0	0	2	33.33
HTR8_me2_bin.33	Yes	d__Bacteria;p__Planctomycetota;c__Phycisphaerae;o__Sedimentisphaerales;f__SM23-30;g__;s__	Bacteria	Planctomycetota	100	0	50	0	50	0	0	0	0	0	0	1	0	0	1	#N/A	0	0	0	0	0	0	1	1	0	0	0	0	0	0	0	0	0	0	0	0	0	0	0	0	0	0	0	0	16.67
HTR8_me2_bin.64	Yes	d__Bacteria;p__Chloroflexota;c__Dehalococcoidia;o__Dehalococcoidales;f__;g__;s__	Bacteria	Chloroflexota	100	0	0	0	100	0	10	0	0	0	0	0	0	0	0	#N/A	0	0	0	0	0	1	1	1	1	0	0	0	0	0	0	0	0	0	0	1	0	0	0	0	0	0	0	0	0
HTR8_me2_bin.67	Yes	d__Bacteria;p__Eisenbacteria;c__;o__;f__;g__;s__	Bacteria	Eisenbacteria	100	0	0	16.67	25	0	10	25	0	0	0	0	0	0	0	#N/A	1	0	0	0	0	0	0	0	1	0	0	0	0	0	0	0	0	0	0	3	0	0	0	0	1	0	0	0	16.67
HTR8_me2_bin.68	Yes	d__Bacteria;p__Krumholzibacteriota;c__;o__;f__;g__;s__	Bacteria	Krumholzibacteriota	100	0	0	0	25	0	20	0	0	0	0	0	0	0	0	#N/A	0	0	0	0	0	0	0	0	1	0	0	0	0	0	0	0	1	0	0	4	0	0	0	0	0	0	0	0	16.67
HTR8_me2_bin.8	Yes	d__Bacteria;p__Krumholzibacteriota;c__Krumholzibacteria;o__Krumholzibacteriales;f__Krumholzibacteriaceae;g__;s__	Bacteria	Krumholzibacteriota	100	0	0	0	25	0	20	25	0	0	0	0	0	0	0	#N/A	0	0	0	0	0	0	0	0	1	0	0	0	0	0	0	0	1	0	0	2	0	0	0	0	1	0	0	0	66.67
HTR8_me2_bin.83	Yes	d__Bacteria;p__Chloroflexota;c__Dehalococcoidia;o__GIF9;f__AB-539-J10;g__;s__	Bacteria	Chloroflexota	100	0	0	0	25	40	10	0	0	0	0	0	0	0	0	#N/A	0	0	0	0	0	0	0	2	0	0	0	1	0	6	0	0	5	0	0	0	0	0	0	0	0	0	0	0	0
HTR8_me2_bin.85	Yes	d__Bacteria;p__WOR-3;c__WOR-3;o__SM23-42;f__SM23-42;g__SOIY01;s__	Bacteria	WOR-3	100	0	0	16.67	0	0	10	0	0	0	0	0	0	0	0	#N/A	1	0	0	0	0	0	0	0	0	0	0	0	0	0	0	0	0	0	0	2	0	0	0	0	0	0	0	0	33.33
HTR8_me2_bin.94	Yes	d__Bacteria;p__Fermentibacterota;c__Fermentibacteria;o__Fermentibacterales;f__Fermentibacteraceae;g__;s__	Bacteria	Fermentibacterota	100	0	0	0	25	0	10	0	0	0	0	0	0	0	0	#N/A	0	0	0	0	0	0	0	1	0	0	0	0	0	0	0	0	0	0	0	5	0	0	0	0	0	0	0	0	0
HTR8_me2_bin.96	Yes	d__Bacteria;p__Acidobacteriota;c__Thermoanaerobaculia;o__Thermoanaerobaculales;f__FEB-10;g__;s__	Bacteria	Acidobacteriota	100	0	0	0	0	20	20	0	0	0	0	0	0	0	0	#N/A	0	0	0	0	0	0	0	0	0	0	0	0	0	2	0	0	2	0	0	2	0	0	0	0	0	0	0	0	33.33
HTR8_vb_S1C17474	Yes	d__Archaea;p__Thermoplasmatota;c__EX4484-6;o__EX4484-6;f__EX4484-6;g__;s__	Archaea	Thermoplasmatota	100	33.33	25	0	0	20	10	0	1	0	0	0	1	0	0	#N/A	0	0	0	0	0	0	0	0	0	0	0	0	0	1	0	0	0	0	0	1	0	0	0	0	0	0	0	0	0
HTR9_ct_bin.137	Yes	d__Bacteria;p__SM23-31;c__SM23-31;o__B21-G16;f__;g__;s__	Bacteria	SM23-31	100	0	0	0	25	0	10	0	0	0	0	0	0	0	0	#N/A	0	0	0	0	0	1	0	0	0	0	0	0	0	0	0	0	0	0	0	1	0	0	0	0	0	0	0	0	33.33
HTR9_ct_bin.200	Yes	d__Bacteria;p__Latescibacterota;c__Latescibacteria;o__Latescibacterales;f__Latescibacteraceae;g__;s__	Bacteria	Latescibacterota	100	0	25	0	25	0	20	25	0	0	0	0	0	1	0	#N/A	0	0	0	0	0	0	1	0	0	0	0	0	0	0	0	0	3	0	0	1	0	0	0	0	1	0	0	0	50
HTR9_ct_bin.216	Yes	d__Bacteria;p__Fusobacteriota;c__Fusobacteriia;o__Fusobacteriales;f__Fusobacteriaceae;g__Psychrilyobacter;s__	Bacteria	Fusobacteriota	100	0	0	0	0	20	10	0	0	0	0	0	0	0	0	#N/A	0	0	0	0	0	0	0	0	0	0	0	0	0	1	0	0	0	0	0	1	0	0	0	0	0	0	0	0	16.67
HTR9_ct_bin.218	Yes	d__Bacteria;p__DQWO01;c__DQWO01;o__DQWO01;f__JAADEO01;g__JAADEO01;s__	Bacteria	DQWO01	100	0	0	0	100	0	10	0	0	0	0	0	0	0	0	#N/A	0	0	0	0	0	1	2	1	1	0	0	0	0	0	0	0	0	0	0	1	0	0	0	0	0	0	0	0	0
HTR9_ct_bin.33	Yes	d__Bacteria;p__Latescibacterota;c__Latescibacteria_A;o__4484-107;f__4484-107;g__4484-107;s__	Bacteria	Latescibacterota	100	33.33	0	0	100	0	20	0	1	0	0	0	0	0	0	#N/A	0	0	0	0	0	1	1	1	1	0	0	0	0	0	0	0	4	0	0	1	0	0	0	0	0	0	0	0	33.33
HTR9_ct_bin.48	Yes	d__Bacteria;p__Bacteroidota;c__Bacteroidia;o__Bacteroidales;f__JAADGE01;g__JAADGE01;s__	Bacteria	Bacteroidota	0	0	0	0	0	0	0	25	0	0	0	0	0	0	0	#N/A	0	0	0	0	0	0	0	0	0	0	0	0	0	0	0	0	0	0	0	0	0	0	0	0	1	0	0	0	33.33
HTR9_ct_bin.59	Yes	d__Bacteria;p__Calditrichota;c__Calditrichia;o__;f__;g__;s__	Bacteria	Calditrichota	100	0	0	0	25	0	10	0	0	0	0	0	0	0	0	#N/A	0	0	0	0	0	1	0	0	0	0	0	0	0	0	0	0	0	0	0	1	0	0	0	0	0	0	0	0	33.33
HTR9_ct_bin.7	Yes	d__Bacteria;p__Zixibacteria;c__MSB-5A5;o__GN15;f__FEB-12;g__QNAD01;s__	Bacteria	Zixibacteria	100	0	0	16.67	0	20	0	25	0	0	0	0	0	0	0	#N/A	1	0	0	0	0	0	0	0	0	0	0	0	0	1	0	0	0	0	0	0	0	0	0	0	2	0	0	0	66.67
HTR9_ct_bin.84	Yes	d__Archaea;p__Halobacteriota;c__Methanosarcinia;o__Methanosarcinales;f__;g__;s__	Archaea	Halobacteriota	100	33.33	0	0	25	0	70	0	1	0	0	0	0	0	0	#N/A	0	0	0	0	0	0	1	0	0	0	0	0	0	0	2	0	0	3	3	1	0	1	2	3	0	0	0	0	33.33
HTR9_ma2_bin.043	Yes	d__Bacteria;p__Proteobacteria;c__Gammaproteobacteria;o__SZUA-229;f__SZUA-229;g__GCA-2746365;s__	Bacteria	Proteobacteria	100	33.33	0	0	0	0	0	0	1	0	0	0	0	0	0	#N/A	0	0	0	0	0	0	0	0	0	0	0	0	0	0	0	0	0	0	0	0	0	0	0	0	0	0	0	0	16.67
HTR9_ma2_bin.045	Yes	d__Archaea;p__Halobacteriota;c__Methanosarcinia;o__Methanosarcinales;f__Methanosarcinaceae;g__;s__	Archaea	Halobacteriota	100	33.33	0	0	25	0	70	25	1	0	0	0	0	0	0	#N/A	0	0	0	0	0	0	1	0	0	0	0	0	0	0	1	1	0	2	2	1	0	0	1	1	0	0	0	1	0
HTR9_me2_bin.13	Yes	d__Archaea;p__EX4484-52;c__EX4484-52;o__EX4484-52;f__GLR71;g__GLR71;s__	Archaea	EX4484-52	100	33.33	0	0	0	0	10	0	1	0	0	0	0	0	0	#N/A	0	0	0	0	0	0	0	0	0	0	0	0	0	0	0	0	0	1	0	0	0	0	0	0	0	0	0	0	0
HTR9_me2_bin.14	Yes	d__Bacteria;p__Campylobacterota;c__Campylobacteria;o__Campylobacterales;f__Sulfurimonadaceae;g__Sulfurimonas;s__	Bacteria	Campylobacterota	0	0	0	0	0	0	0	0	0	0	0	0	0	0	0	#N/A	0	0	0	0	0	0	0	0	0	0	0	0	0	0	0	0	0	0	0	0	0	0	0	0	0	0	0	0	0
HTR9_me2_bin.18	Yes	d__Bacteria;p__Chloroflexota;c__Anaerolineae;o__Anaerolineales;f__E44-bin32;g__E44-bin32;s__	Bacteria	Chloroflexota	100	0	0	0	50	0	10	0	0	0	0	0	0	0	0	#N/A	0	0	0	0	0	0	1	0	2	0	0	0	0	0	0	0	2	0	0	0	0	0	0	0	0	0	0	0	0
HTR9_me2_bin.21	Yes	d__Bacteria;p__Desulfobacterota;c__Desulfobacteria;o__Desulfobacterales;f__ETH-SRB1;g__B13-G4;s__	Bacteria	Desulfobacterota	100	0	0	0	25	0	20	0	0	0	0	0	0	0	0	#N/A	0	0	0	0	0	0	1	0	0	0	0	0	0	0	0	0	1	0	0	1	0	0	0	0	0	0	0	0	16.67
HTR9_me2_bin.22	Yes	d__Bacteria;p__Desulfobacterota;c__Desulfobulbia;o__Desulfobulbales;f__Desulfurivibrionaceae;g__;s__	Bacteria	Desulfobacterota	100	0	0	0	75	0	20	0	0	0	0	0	0	0	0	#N/A	0	0	0	0	0	2	2	0	1	0	0	0	0	0	0	0	2	0	0	4	0	0	0	0	0	0	0	0	0
HTR9_me2_bin.31	Yes	d__Bacteria;p__Bacteroidota;c__Bacteroidia;o__Bacteroidales;f__Marinifilaceae;g__Ancylomarina;s__	Bacteria	Bacteroidota	0	0	0	0	0	0	0	0	0	0	0	0	0	0	0	#N/A	0	0	0	0	0	0	0	0	0	0	0	0	0	0	0	0	0	0	0	0	0	0	0	0	0	0	0	0	16.67
HTR9_me2_bin.34	Yes	d__Bacteria;p__Cloacimonadota;c__Cloacimonadia;o__Cloacimonadales;f__TCS61;g__;s__	Bacteria	Cloacimonadota	100	0	0	0	25	0	10	0	0	0	0	0	0	0	0	#N/A	0	0	0	0	0	0	0	1	0	0	0	0	0	0	0	0	0	0	0	1	0	0	0	0	0	0	0	0	33.33
HTR9_me2_bin.36	Yes	d__Bacteria;p__Chloroflexota;c__Anaerolineae;o__Anaerolineales;f__UBA11858;g__B10-G9;s__	Bacteria	Chloroflexota	100	0	0	0	50	20	30	0	0	0	0	0	0	0	0	#N/A	0	0	0	0	0	1	0	0	2	0	0	0	0	1	1	0	9	0	0	1	0	0	0	0	0	0	0	0	0
HTR9_me2_bin.41	Yes	d__Bacteria;p__Bdellovibrionota;c__Bacteriovoracia;o__Bacteriovoracales;f__Bacteriovoracaceae;g__;s__	Bacteria	Bdellovibrionota	100	33.33	0	0	0	0	0	25	0	0	1	0	0	0	0	#N/A	0	0	0	0	0	0	0	0	0	0	0	0	0	0	0	0	0	0	0	0	0	0	0	0	1	0	0	0	0
HTR9_me2_bin.50	Yes	d__Bacteria;p__Zixibacteria;c__MSB-5A5;o__GN15;f__JAAZOE01;g__;s__	Bacteria	Zixibacteria	100	0	0	16.67	0	0	20	25	0	0	0	0	0	0	0	#N/A	1	0	0	0	0	0	0	0	0	0	0	0	0	0	0	0	1	0	0	1	0	0	0	0	1	0	0	0	33.33
HTR9_me2_bin.60	Yes	d__Bacteria;p__Planctomycetota;c__Phycisphaerae;o__Sedimentisphaerales;f__Anaerohalophaeraceae;g__B28-G16;s__	Bacteria	Planctomycetota	100	33.33	0	0	25	0	20	0	0	0	1	0	0	0	0	#N/A	0	0	0	0	0	0	1	0	0	0	0	0	0	0	0	0	1	0	0	1	0	0	0	0	0	0	0	0	0
HTR9_me2_bin.64	Yes	d__Bacteria;p__Proteobacteria;c__Alphaproteobacteria;o__Micavibrionales;f__UBA2020;g__PALSA-926;s__	Bacteria	Proteobacteria	0	0	0	0	0	0	0	0	0	0	0	0	0	0	0	#N/A	0	0	0	0	0	0	0	0	0	0	0	0	0	0	0	0	0	0	0	0	0	0	0	0	0	0	0	0	0
HTR9_me2_bin.68	Yes	d__Bacteria;p__Spirochaetota;c__Spirochaetia;o__Spirochaetales_E;f__Spirochaetaceae_B;g__UBA2779;s__	Bacteria	Spirochaetota	0	0	0	0	0	0	10	0	0	0	0	0	0	0	0	#N/A	0	0	0	0	0	0	0	0	0	0	0	0	0	0	0	0	1	0	0	0	0	0	0	0	0	0	0	0	16.67
HTR9_me2_bin.73	Yes	d__Archaea;p__Nanoarchaeota;c__Nanoarchaeia;o__Woesearchaeales;f__UBA9989;g__;s__	Archaea	Nanoarchaeota	100	33.33	0	0	0	0	0	0	1	0	0	0	0	0	0	#N/A	0	0	0	0	0	0	0	0	0	0	0	0	0	0	0	0	0	0	0	0	0	0	0	0	0	0	0	0	0
HTR9_me2_bin.84	Yes	d__Archaea;p__Thermoplasmatota;c__Thermoplasmata;o__DTKX01;f__;g__;s__	Archaea	Thermoplasmatota	100	0	0	0	25	0	20	0	0	0	0	0	0	0	0	#N/A	0	0	0	0	0	1	0	0	0	0	0	0	0	0	0	0	1	0	0	1	0	0	0	0	0	0	0	0	16.67
HTR9_me2_bin.86	Yes	d__Bacteria;p__Desulfobacterota;c__Desulfobulbia;o__Desulfobulbales;f__Desulfurivibrionaceae;g__;s__	Bacteria	Desulfobacterota	100	0	0	0	75	0	20	0	0	0	0	0	0	0	0	#N/A	0	0	0	0	0	1	2	0	1	0	0	0	0	0	0	0	2	0	0	1	0	0	0	0	0	0	0	0	0
HTR9_vb_S1C20356	Yes	d__Bacteria;p__Acidobacteriota;c__Aminicenantia;o__UBA2199;f__UBA2199;g__UBA647;s__	Bacteria	Acidobacteriota	100	0	0	0	25	20	20	0	0	0	0	0	0	0	0	#N/A	0	0	0	0	0	0	0	1	0	0	0	0	0	1	0	0	1	0	0	1	0	0	0	0	0	0	0	0	16.67
HTR9_vb_S1C44314	Yes	d__Bacteria;p__Zixibacteria;c__MSB-5A5;o__GN15;f__FEB-12;g__QQUK01;s__	Bacteria	Zixibacteria	100	0	0	16.67	0	20	0	0	0	0	0	0	0	0	0	#N/A	1	0	0	0	0	0	0	0	0	0	0	0	0	1	0	0	0	0	0	0	0	0	0	0	0	0	0	0	66.67
RS_1.bin.2	Yes	d__Archaea;p__EX4484-52;c__EX4484-52;o__EX4484-52;f__B79-G9;g__B79-G9;s__	Archaea	EX4484-52	100	33.33	0	0	0	0	20	25	1	0	0	0	0	0	0	#N/A	0	0	0	0	0	0	0	0	0	0	0	0	0	0	0	0	0	1	1	0	0	0	0	0	1	0	0	0	0
RS_1.bin.20	Yes	d__Bacteria;p__Proteobacteria;c__Gammaproteobacteria;o__Beggiatoales;f__Beggiatoaceae;g__QNES01;s__	Bacteria	Proteobacteria	100	66.67	0	0	0	0	0	0	1	0	1	0	0	0	0	#N/A	0	0	0	0	0	0	0	0	0	0	0	0	0	0	0	0	0	0	0	0	0	0	0	0	0	0	0	0	50
RS_1.bin.22	Yes	d__Bacteria;p__Desulfobacterota_D;c__UBA1144;o__UBA2774;f__UBA2774;g__CR02bin9;s__	Bacteria	Desulfobacterota_D	0	0	0	0	0	0	10	0	0	0	0	0	0	0	0	#N/A	0	0	0	0	0	0	0	0	0	0	0	0	0	0	1	0	0	0	0	0	0	0	0	0	0	0	0	0	33.33
RS_1.bin.25	Yes	d__Bacteria;p__Desulfobacterota;c__Desulfobacteria;o__Desulfobacterales;f__Desulfobacteraceae;g__Desulfobacula;s__	Bacteria	Desulfobacterota	100	0	0	0	25	0	0	0	0	0	0	0	0	0	0	#N/A	0	0	0	0	0	0	0	0	1	0	0	0	0	0	0	0	0	0	0	0	0	0	0	0	0	0	0	0	16.67
RS_1.bin.27	Yes	d__Bacteria;p__Myxococcota;c__XYA12-FULL-58-9;o__XYA12-FULL-58-9;f__XYA12-FULL-58-9;g__;s__	Bacteria	Myxococcota	100	33.33	0	0	0	0	0	0	0	0	1	0	0	0	0	#N/A	0	0	0	0	0	0	0	0	0	0	0	0	0	0	0	0	0	0	0	0	0	0	0	0	0	0	0	0	0
RS_1.bin.39	Yes	d__Bacteria;p__DQWO01;c__DQWO01;o__DQWO01;f__JAADEO01;g__JAADEO01;s__	Bacteria	DQWO01	100	0	0	0	50	0	10	0	0	0	0	0	0	0	0	#N/A	0	0	0	0	0	0	1	0	1	0	0	0	0	0	0	0	0	0	0	1	0	0	0	0	0	0	0	0	16.67
RS_1.bin.5	Yes	d__Bacteria;p__Proteobacteria;c__Gammaproteobacteria;o__GCF-002020875;f__GRL18;g__GRL18;s__	Bacteria	Proteobacteria	0	0	0	0	0	0	0	0	0	0	0	0	0	0	0	#N/A	0	0	0	0	0	0	0	0	0	0	0	0	0	0	0	0	0	0	0	0	0	0	0	0	0	0	0	0	0
RS_10.bin.13	Yes	d__Bacteria;p__Dependentiae;c__Babeliae;o__Babeliales;f__Vermiphilaceae;g__;s__	Bacteria	Dependentiae	0	0	0	0	0	0	0	0	0	0	0	0	0	0	0	#N/A	0	0	0	0	0	0	0	0	0	0	0	0	0	0	0	0	0	0	0	0	0	0	0	0	0	0	0	0	0
RS_10.bin.15	Yes	d__Bacteria;p__Chloroflexota;c__Dehalococcoidia;o__SZUA-161;f__E44-bin15;g__E29-bin15;s__	Bacteria	Chloroflexota	100	33.33	0	0	25	0	10	0	1	0	0	0	0	0	0	#N/A	0	0	0	0	0	0	1	0	0	0	0	0	0	0	0	0	1	0	0	0	0	0	0	0	0	0	0	0	0
RS_10.bin.19	Yes	d__Archaea;p__Halobacteriota;c__Methanosarcinia;o__Methanosarcinales;f__;g__;s__	Archaea	Halobacteriota	100	0	0	0	25	0	40	25	0	0	0	0	0	0	0	#N/A	0	0	0	0	0	0	1	0	0	0	0	0	0	0	0	0	0	2	2	0	0	0	1	3	0	0	0	1	33.33
RS_10.bin.26	Yes	d__Bacteria;p__Chloroflexota;c__Anaerolineae;o__Anaerolineales;f__E44-bin32;g__;s__	Bacteria	Chloroflexota	0	0	0	0	0	0	10	0	0	0	0	0	0	0	0	#N/A	0	0	0	0	0	0	0	0	0	0	0	0	0	0	1	0	0	0	0	0	0	0	0	0	0	0	0	0	0
RS_10.bin.31	Yes	d__Bacteria;p__Chloroflexota;c__Anaerolineae;o__Anaerolineales;f__E44-bin32;g__E44-bin32;s__	Bacteria	Chloroflexota	100	0	0	0	50	0	20	0	0	0	0	0	0	0	0	#N/A	0	0	0	0	0	0	1	0	1	0	0	0	0	0	1	0	2	0	0	0	0	0	0	0	0	0	0	0	16.67
RS_10.bin.33	Yes	d__Archaea;p__Nanoarchaeota;c__Nanoarchaeia;o__Pacearchaeales;f__GW2011-AR1;g__;s__	Archaea	Nanoarchaeota	100	33.33	0	0	0	0	0	0	1	0	0	0	0	0	0	#N/A	0	0	0	0	0	0	0	0	0	0	0	0	0	0	0	0	0	0	0	0	0	0	0	0	0	0	0	0	0
RS_10.bin.41	Yes	d__Bacteria;p__CAIJMQ01;c__;o__;f__;g__;s__	Bacteria	CAIJMQ01	100	0	0	0	25	0	0	0	0	0	0	0	0	0	0	#N/A	0	0	0	0	0	0	0	1	0	0	0	0	0	0	0	0	0	0	0	0	0	0	0	0	0	0	0	0	0
RS_10.bin.43	Yes	d__Archaea;p__EX4484-52;c__EX4484-52;o__EX4484-52;f__GLR71;g__GLR71;s__	Archaea	EX4484-52	0	0	0	0	0	0	10	0	0	0	0	0	0	0	0	#N/A	0	0	0	0	0	0	0	0	0	0	0	0	0	0	0	0	0	1	0	0	0	0	0	0	0	0	0	0	0
RS_10.bin.46	Yes	d__Bacteria;p__Patescibacteria;c__Paceibacteria;o__UBA9983_A;f__GCA-2747955;g__GCA-2747955;s__	Bacteria	Patescibacteria	0	0	0	0	0	0	0	0	0	0	0	0	0	0	0	#N/A	0	0	0	0	0	0	0	0	0	0	0	0	0	0	0	0	0	0	0	0	0	0	0	0	0	0	0	0	0
RS_10.bin.50	Yes	d__Bacteria;p__Chloroflexota;c__Dehalococcoidia;o__GIF9;f__AB-539-J10;g__CG2-30-46-19;s__	Bacteria	Chloroflexota	100	33.33	0	0	50	0	20	0	1	0	0	0	0	0	0	#N/A	0	0	0	0	0	1	0	0	1	0	0	0	0	0	0	0	2	0	0	2	0	0	0	0	0	0	0	0	0
RS_10.bin.51	Yes	d__Archaea;p__Thermoproteota;c__Bathyarchaeia;o__B26-1;f__BA1;g__SOJZ01;s__	Archaea	Thermoproteota	100	33.33	0	0	0	20	40	0	1	0	0	0	0	0	0	#N/A	0	0	0	0	0	0	0	0	0	0	0	2	0	0	0	0	4	0	0	0	0	2	1	1	0	0	0	0	0
RS_10.bin.59	Yes	d__Archaea;p__Asgardarchaeota;c__DTBI01;o__DTBI01;f__;g__;s__	Archaea	Asgardarchaeota	100	0	0	0	0	20	50	50	0	0	0	0	0	0	0	#N/A	0	0	0	0	0	0	0	0	0	0	0	0	0	1	0	0	0	1	2	4	0	2	2	0	2	1	0	0	0
RS_10.bin.60	Yes	d__Bacteria;p__Chloroflexota;c__Dehalococcoidia;o__Dehalococcoidales;f__UBA5627;g__;s__	Bacteria	Chloroflexota	100	0	0	0	50	0	0	0	0	0	0	0	0	0	0	#N/A	0	0	0	0	0	0	0	1	1	0	0	0	0	0	0	0	0	0	0	0	0	0	0	0	0	0	0	0	0
RS_10.bin.7	Yes	d__Bacteria;p__Omnitrophota;c__Koll11;o__UBA10015;f__;g__;s__	Bacteria	Omnitrophota	0	0	0	0	0	0	0	0	0	0	0	0	0	0	0	#N/A	0	0	0	0	0	0	0	0	0	0	0	0	0	0	0	0	0	0	0	0	0	0	0	0	0	0	0	0	16.67
RS_10.bin.75	#N/A	#N/A	#N/A	#N/A	100	33.33	0	0	0	0	40	0	1	0	0	0	0	0	0	#N/A	0	0	0	0	0	0	0	0	0	0	0	0	0	0	3	0	3	0	0	3	1	0	0	0	0	0	0	0	50
RS_10.bin.78	Yes	d__Bacteria;p__Desulfobacterota;c__BSN033;o__BSN033;f__;g__;s__	Bacteria	Desulfobacterota	100	0	0	0	75	20	20	75	0	0	0	0	0	0	0	#N/A	0	0	0	0	0	1	1	0	1	0	0	0	0	2	0	0	1	0	0	4	0	0	0	0	0	1	1	1	0
RS_10.bin.81	Yes	d__Archaea;p__Thermoplasmatota;c__Thermoplasmata;o__RBG-16-68-12;f__;g__;s__	Archaea	Thermoplasmatota	0	0	0	0	0	0	10	0	0	0	0	0	0	0	0	#N/A	0	0	0	0	0	0	0	0	0	0	0	0	0	0	0	0	0	0	0	1	0	0	0	0	0	0	0	0	0
RS_11.bin.1	Yes	d__Archaea;p__Asgardarchaeota;c__Heimdallarchaeia;o__UBA460;f__UBA460;g__UBA460;s__	Archaea	Asgardarchaeota	100	33.33	0	0	0	0	30	25	1	0	0	0	0	0	0	#N/A	0	0	0	0	0	0	0	0	0	0	0	0	0	0	1	0	1	0	0	1	0	0	0	0	1	0	0	0	0
RS_11.bin.10	Yes	d__Bacteria;p__Proteobacteria;c__Gammaproteobacteria;o__Thiohalomonadales;f__UBA6429;g__;s__	Bacteria	Proteobacteria	100	33.33	0	0	0	0	0	0	0	0	1	0	0	0	0	#N/A	0	0	0	0	0	0	0	0	0	0	0	0	0	0	0	0	0	0	0	0	0	0	0	0	0	0	0	0	33.33
RS_11.bin.21	Yes	d__Bacteria;p__Fermentibacterota;c__Fermentibacteria;o__Fermentibacterales;f__Fermentibacteraceae;g__Aegiribacteria;s__	Bacteria	Fermentibacterota	0	0	0	0	0	0	0	0	0	0	0	0	0	0	0	#N/A	0	0	0	0	0	0	0	0	0	0	0	0	0	0	0	0	0	0	0	0	0	0	0	0	0	0	0	0	0
RS_11.bin.22	Yes	d__Bacteria;p__Proteobacteria;c__Gammaproteobacteria;o__Methylococcales;f__Methylomonadaceae;g__QPIN01;s__	Bacteria	Proteobacteria	100	0	0	16.67	0	0	30	0	0	0	0	0	0	0	0	#N/A	0	1	0	0	0	0	0	0	0	0	0	0	0	0	0	0	0	0	0	0	0	1	1	1	0	0	0	0	33.33
RS_11.bin.25	Yes	d__Bacteria;p__Acidobacteriota;c__Aminicenantia;o__UBA2199;f__UBA2199;g__;s__	Bacteria	Acidobacteriota	100	0	0	0	25	20	10	0	0	0	0	0	0	0	0	#N/A	0	0	0	0	0	0	0	1	0	0	0	0	0	1	0	0	1	0	0	0	0	0	0	0	0	0	0	0	50
RS_11.bin.26	Yes	d__Archaea;p__Asgardarchaeota;c__Heimdallarchaeia;o__UBA460;f__UBA460;g__;s__	Archaea	Asgardarchaeota	100	33.33	0	0	0	0	20	25	1	0	0	0	0	0	0	#N/A	0	0	0	0	0	0	0	0	0	0	0	0	0	0	0	0	1	0	0	1	0	0	0	0	1	0	0	0	16.67
RS_11.bin.3	Yes	d__Bacteria;p__Chloroflexota;c__Anaerolineae;o__Promineofilales;f__UBA4811;g__GLR113;s__GLR113 sp013139935	Bacteria	Chloroflexota	100	0	0	0	75	0	10	0	0	0	0	0	0	0	0	#N/A	0	0	0	0	0	1	2	0	1	0	0	0	0	0	0	0	6	0	0	0	0	0	0	0	0	0	0	0	16.67
RS_11.bin.32	Yes	d__Bacteria;p__Desulfobacterota;c__Desulfobulbia;o__Desulfobulbales;f__Desulfurivibrionaceae;g__;s__	Bacteria	Desulfobacterota	100	0	0	0	50	0	10	0	0	0	0	0	0	0	0	#N/A	0	0	0	0	0	1	2	0	0	0	0	0	0	0	0	0	3	0	0	0	0	0	0	0	0	0	0	0	0
RS_11.bin.34	Yes	d__Bacteria;p__Marinisomatota;c__AB16;o__AB16;f__;g__;s__	Bacteria	Marinisomatota	0	0	0	0	0	0	0	0	0	0	0	0	0	0	0	#N/A	0	0	0	0	0	0	0	0	0	0	0	0	0	0	0	0	0	0	0	0	0	0	0	0	0	0	0	0	16.67
RS_11.bin.35	Yes	d__Bacteria;p__Omnitrophota;c__Koll11;o__4484-171;f__4484-171;g__;s__	Bacteria	Omnitrophota	0	0	0	0	0	0	0	0	0	0	0	0	0	0	0	#N/A	0	0	0	0	0	0	0	0	0	0	0	0	0	0	0	0	0	0	0	0	0	0	0	0	0	0	0	0	0
RS_11.bin.37	Yes	d__Bacteria;p__Patescibacteria;c__Paceibacteria;o__Paceibacterales;f__;g__;s__	Bacteria	Patescibacteria	0	0	0	0	0	0	0	0	0	0	0	0	0	0	0	#N/A	0	0	0	0	0	0	0	0	0	0	0	0	0	0	0	0	0	0	0	0	0	0	0	0	0	0	0	0	0
RS_11.bin.38	Yes	d__Archaea;p__EX4484-52;c__EX4484-52;o__EX4484-52;f__GLR71;g__GLR71;s__	Archaea	EX4484-52	100	33.33	0	0	0	0	10	0	1	0	0	0	0	0	0	#N/A	0	0	0	0	0	0	0	0	0	0	0	0	0	0	0	0	0	1	0	0	0	0	0	0	0	0	0	0	0
RS_11.bin.39	Yes	d__Archaea;p__Asgardarchaeota;c__Heimdallarchaeia;o__LC-3;f__B3-JM-08;g__B3-JM-08;s__	Archaea	Asgardarchaeota	100	0	0	0	0	40	30	0	0	0	0	0	0	0	0	#N/A	0	0	0	0	0	0	0	0	0	0	0	1	0	1	1	0	1	0	0	3	0	0	0	0	0	0	0	0	16.67
RS_11.bin.42	Yes	d__Archaea;p__Asgardarchaeota;c__Thorarchaeia;o__Thorarchaeales;f__Thorarchaeaceae;g__WTCK01;s__	Archaea	Asgardarchaeota	100	0	25	0	0	0	30	0	0	0	0	0	1	0	0	#N/A	0	0	0	0	0	0	0	0	0	0	0	0	0	0	0	0	0	1	1	1	0	0	0	0	0	0	0	0	0
RS_11.bin.44	Yes	d__Bacteria;p__Proteobacteria;c__Gammaproteobacteria;o__AKS1;f__AKS1;g__Sulfuriflexus;s__	Bacteria	Proteobacteria	100	66.67	0	0	0	0	0	0	1	0	2	0	0	0	0	#N/A	0	0	0	0	0	0	0	0	0	0	0	0	0	0	0	0	0	0	0	0	0	0	0	0	0	0	0	0	16.67
RS_11.bin.45	Yes	d__Bacteria;p__Spirochaetota;c__B62-G9;o__B62-G9;f__B62-G9;g__DRHN01;s__	Bacteria	Spirochaetota	100	33.33	0	0	25	0	20	0	1	0	0	0	0	0	0	#N/A	0	0	0	0	0	0	0	0	1	0	0	0	0	0	0	0	7	1	0	0	0	0	0	0	0	0	0	0	0
RS_11.bin.54	Yes	d__Bacteria;p__Marinisomatota;c__UBA2242;o__UBA2242;f__UBA2242;g__UBA9312;s__	Bacteria	Marinisomatota	100	33.33	0	0	0	0	10	0	0	0	1	0	0	0	0	#N/A	0	0	0	0	0	0	0	0	0	0	0	0	0	0	0	0	1	0	0	0	0	0	0	0	0	0	0	0	16.67
RS_11.bin.59	Yes	d__Bacteria;p__Chloroflexota;c__Anaerolineae;o__Anaerolineales;f__UBA4823;g__;s__	Bacteria	Chloroflexota	100	0	0	16.67	50	0	20	0	0	0	0	0	0	0	0	#N/A	0	0	1	0	0	0	1	0	1	0	0	0	0	0	0	0	2	0	0	1	0	0	0	0	0	0	0	0	66.67
RS_11.bin.61	Yes	d__Bacteria;p__Proteobacteria;c__Gammaproteobacteria;o__SZUA-229;f__SZUA-229;g__SZUA-116;s__	Bacteria	Proteobacteria	0	0	0	0	0	0	0	0	0	0	0	0	0	0	0	#N/A	0	0	0	0	0	0	0	0	0	0	0	0	0	0	0	0	0	0	0	0	0	0	0	0	0	0	0	0	33.33
RS_11.bin.65	Yes	d__Bacteria;p__Chloroflexota;c__Anaerolineae;o__Anaerolineales;f__E44-bin32;g__;s__	Bacteria	Chloroflexota	100	0	0	0	25	0	20	0	0	0	0	0	0	0	0	#N/A	0	0	0	0	0	0	0	0	1	0	0	0	0	0	0	0	3	0	0	3	0	0	0	0	0	0	0	0	16.67
RS_11.bin.66	Yes	d__Bacteria;p__Marinisomatota;c__UBA2242;o__UBA2242;f__;g__;s__	Bacteria	Marinisomatota	100	33.33	0	0	0	0	10	0	0	0	1	0	0	0	0	#N/A	0	0	0	0	0	0	0	0	0	0	0	0	0	0	0	0	0	0	0	1	0	0	0	0	0	0	0	0	0
RS_11.bin.7	Yes	d__Archaea;p__Asgardarchaeota;c__Lokiarchaeia;o__CR-4;f__SOKP01;g__SOKP01;s__	Archaea	Asgardarchaeota	100	0	0	0	0	40	20	50	0	0	0	0	0	0	0	#N/A	0	0	0	0	0	0	0	0	0	0	0	1	0	1	0	0	0	0	2	0	0	0	1	0	0	1	0	1	0
RS_11.bin.9	Yes	d__Bacteria;p__Fermentibacterota;c__Fermentibacteria;o__Fermentibacterales;f__Fermentibacteraceae;g__Aegiribacteria;s__	Bacteria	Fermentibacterota	0	0	0	0	0	0	10	0	0	0	0	0	0	0	0	#N/A	0	0	0	0	0	0	0	0	0	0	0	0	0	0	0	0	0	0	0	1	0	0	0	0	0	0	0	0	16.67
RS_12.bin.1	Yes	d__Bacteria;p__Bacteroidota;c__Bacteroidia;o__Bacteroidales;f__B18-G4;g__;s__	Bacteria	Bacteroidota	0	0	0	0	0	0	0	0	0	0	0	0	0	0	0	#N/A	0	0	0	0	0	0	0	0	0	0	0	0	0	0	0	0	0	0	0	0	0	0	0	0	0	0	0	0	0
RS_12.bin.19	Yes	d__Bacteria;p__Mcinerneyibacteriota;c__;o__;f__;g__;s__	Bacteria	Mcinerneyibacteriota	0	0	0	0	0	0	10	25	0	0	0	0	0	0	0	#N/A	0	0	0	0	0	0	0	0	0	0	0	0	0	0	0	0	0	0	0	3	0	0	0	0	1	0	0	0	16.67
RS_12.bin.21	Yes	d__Bacteria;p__Bacteroidota;c__Bacteroidia;o__Bacteroidales;f__B39-G9;g__B39-G9;s__	Bacteria	Bacteroidota	0	0	0	0	0	0	10	25	0	0	0	0	0	0	0	#N/A	0	0	0	0	0	0	0	0	0	0	0	0	0	0	0	0	0	0	0	1	0	0	0	0	1	0	0	0	50
RS_12.bin.23	Yes	d__Archaea;p__Nanoarchaeota;c__Nanoarchaeia;o__Pacearchaeales;f__ARS1160;g__J156;s__	Archaea	Nanoarchaeota	100	33.33	0	0	0	0	0	0	1	0	0	0	0	0	0	#N/A	0	0	0	0	0	0	0	0	0	0	0	0	0	0	0	0	0	0	0	0	0	0	0	0	0	0	0	0	0
RS_12.bin.26	Yes	d__Bacteria;p__Cloacimonadota;c__Cloacimonadia;o__Cloacimonadales;f__TCS61;g__JACNIV01;s__	Bacteria	Cloacimonadota	100	0	0	16.67	0	0	20	0	0	0	0	0	0	0	0	#N/A	1	0	0	0	0	0	0	0	0	0	0	0	0	0	0	0	1	0	0	2	0	0	0	0	0	0	0	0	50
RS_12.bin.31	Yes	d__Bacteria;p__Patescibacteria;c__Paceibacteria;o__Moranbacterales;f__GCA-2747515;g__;s__	Bacteria	Patescibacteria	0	0	0	0	0	0	0	0	0	0	0	0	0	0	0	#N/A	0	0	0	0	0	0	0	0	0	0	0	0	0	0	0	0	0	0	0	0	0	0	0	0	0	0	0	0	0
RS_12.bin.32	Yes	d__Bacteria;p__Acidobacteriota;c__Aminicenantia;o__Aminicenantales;f__Aminicenantaceae;g__;s__	Bacteria	Acidobacteriota	100	0	0	0	25	40	10	25	0	0	0	0	0	0	0	#N/A	0	0	0	0	0	1	0	0	0	0	0	1	1	0	0	0	0	0	0	1	0	0	0	0	0	0	1	0	16.67
RS_12.bin.33	Yes	d__Archaea;p__PWEA01;c__PWEA01;o__;f__;g__;s__	Archaea	PWEA01	100	33.33	0	0	0	0	0	0	1	0	0	0	0	0	0	#N/A	0	0	0	0	0	0	0	0	0	0	0	0	0	0	0	0	0	0	0	0	0	0	0	0	0	0	0	0	0
RS_12.bin.34	Yes	d__Bacteria;p__Marinisomatota;c__UBA2242;o__UBA2242;f__UBA2242;g__UBA9312;s__	Bacteria	Marinisomatota	100	33.33	0	0	25	0	10	0	0	0	1	0	0	0	0	#N/A	0	0	0	0	0	1	0	0	0	0	0	0	0	0	0	0	0	0	0	1	0	0	0	0	0	0	0	0	16.67
RS_12.bin.36	Yes	d__Bacteria;p__Zixibacteria;c__MSB-5A5;o__GN15;f__FEB-12;g__;s__	Bacteria	Zixibacteria	0	0	0	0	0	0	0	25	0	0	0	0	0	0	0	#N/A	0	0	0	0	0	0	0	0	0	0	0	0	0	0	0	0	0	0	0	0	0	0	0	0	1	0	0	0	0
RS_12.bin.38	Yes	d__Archaea;p__Thermoproteota;c__Bathyarchaeia;o__B26-1;f__SOJC01;g__SOJC01;s__SOJC01 sp004376645	Archaea	Thermoproteota	100	33.33	0	0	0	0	40	0	1	0	0	0	0	0	0	#N/A	0	0	0	0	0	0	0	0	0	0	0	0	0	0	0	0	0	0	1	1	0	1	1	0	0	0	0	0	0
RS_12.bin.45	Yes	d__Bacteria;p__Desulfobacterota_F;c__Desulfuromonadia;o__Desulfuromonadales;f__Geopsychrobacteraceae;g__Malonomonas;s__Malonomonas sp013138655	Bacteria	Desulfobacterota_F	0	0	0	0	0	0	0	0	0	0	0	0	0	0	0	#N/A	0	0	0	0	0	0	0	0	0	0	0	0	0	0	0	0	0	0	0	0	0	0	0	0	0	0	0	0	0
RS_12.bin.48	Yes	d__Bacteria;p__Planctomycetota;c__Phycisphaerae;o__Sedimentisphaerales;f__SM23-30;g__;s__	Bacteria	Planctomycetota	100	0	50	0	0	0	0	0	0	0	0	1	0	0	1	#N/A	0	0	0	0	0	0	0	0	0	0	0	0	0	0	0	0	0	0	0	0	0	0	0	0	0	0	0	0	0
RS_12.bin.49	Yes	d__Bacteria;p__Desulfobacterota;c__Desulfobacteria;o__Desulfobacterales;f__ETH-SRB1;g__B13-G4;s__	Bacteria	Desulfobacterota	100	0	0	0	50	0	20	0	0	0	0	0	0	0	0	#N/A	0	0	0	0	0	1	0	0	1	0	0	0	0	0	0	0	1	0	0	1	0	0	0	0	0	0	0	0	16.67
RS_12.bin.5	Yes	d__Bacteria;p__Zixibacteria;c__MSB-5A5;o__GN15;f__FEB-12;g__;s__	Bacteria	Zixibacteria	100	0	0	16.67	0	0	0	25	0	0	0	0	0	0	0	#N/A	1	0	0	0	0	0	0	0	0	0	0	0	0	0	0	0	0	0	0	0	0	0	0	0	1	0	0	0	0
RS_12.bin.57	Yes	d__Bacteria;p__Latescibacterota;c__MVCY01;o__MVCY01;f__MVCY01;g__MVCY01;s__	Bacteria	Latescibacterota	100	0	0	0	50	0	10	0	0	0	0	0	0	0	0	#N/A	0	0	0	0	0	0	0	1	1	0	0	0	0	0	0	0	2	0	0	0	0	0	0	0	0	0	0	0	0
RS_12.bin.6	Yes	d__Bacteria;p__Patescibacteria;c__Microgenomatia;o__GWA2-44-7;f__UBA8517;g__;s__	Bacteria	Patescibacteria	0	0	0	0	0	0	0	0	0	0	0	0	0	0	0	#N/A	0	0	0	0	0	0	0	0	0	0	0	0	0	0	0	0	0	0	0	0	0	0	0	0	0	0	0	0	0
RS_13.bin.15	Yes	d__Bacteria;p__Zixibacteria;c__MSB-5A5;o__GN15;f__FEB-12;g__;s__	Bacteria	Zixibacteria	100	0	0	16.67	0	20	10	25	0	0	0	0	0	0	0	#N/A	1	0	0	0	0	0	0	0	0	0	0	0	0	1	0	0	0	0	0	1	0	0	0	0	1	0	0	0	33.33
RS_13.bin.2	Yes	d__Archaea;p__Asgardarchaeota;c__Thorarchaeia;o__Thorarchaeales;f__Thorarchaeaceae;g__MP8T-1;s__	Archaea	Asgardarchaeota	0	0	0	0	0	0	40	0	0	0	0	0	0	0	0	#N/A	0	0	0	0	0	0	0	0	0	0	0	0	0	0	1	0	1	0	1	4	0	0	0	0	0	0	0	0	16.67
RS_13.bin.22	Yes	d__Archaea;p__Nanoarchaeota;c__Nanoarchaeia;o__Pacearchaeales;f__GW2011-AR1;g__;s__	Archaea	Nanoarchaeota	100	33.33	0	0	0	0	0	0	1	0	0	0	0	0	0	#N/A	0	0	0	0	0	0	0	0	0	0	0	0	0	0	0	0	0	0	0	0	0	0	0	0	0	0	0	0	0
RS_13.bin.36	Yes	d__Bacteria;p__UBA6262;c__UBA6262;o__;f__;g__;s__	Bacteria	UBA6262	0	0	0	0	0	0	0	0	0	0	0	0	0	0	0	#N/A	0	0	0	0	0	0	0	0	0	0	0	0	0	0	0	0	0	0	0	0	0	0	0	0	0	0	0	0	0
RS_13.bin.38	Yes	d__Bacteria;p__Krumholzibacteriota;c__Krumholzibacteria;o__Krumholzibacteriales;f__Krumholzibacteriaceae;g__;s__	Bacteria	Krumholzibacteriota	0	0	0	0	0	0	20	0	0	0	0	0	0	0	0	#N/A	0	0	0	0	0	0	0	0	0	0	0	0	0	0	0	0	1	0	0	2	0	0	0	0	0	0	0	0	66.67
RS_13.bin.44	Yes	d__Bacteria;p__Patescibacteria;c__Paceibacteria;o__Paceibacterales;f__UBA6532;g__;s__	Bacteria	Patescibacteria	0	0	0	0	0	0	0	0	0	0	0	0	0	0	0	#N/A	0	0	0	0	0	0	0	0	0	0	0	0	0	0	0	0	0	0	0	0	0	0	0	0	0	0	0	0	0
RS_13.bin.51	Yes	d__Bacteria;p__WOR-3;c__32-111;o__32-111;f__;g__;s__	Bacteria	WOR-3	0	0	0	0	0	0	0	0	0	0	0	0	0	0	0	#N/A	0	0	0	0	0	0	0	0	0	0	0	0	0	0	0	0	0	0	0	0	0	0	0	0	0	0	0	0	0
RS_13.bin.52	Yes	d__Bacteria;p__Marinisomatota;c__AB16;o__AB16;f__;g__;s__	Bacteria	Marinisomatota	0	0	0	0	0	0	0	0	0	0	0	0	0	0	0	#N/A	0	0	0	0	0	0	0	0	0	0	0	0	0	0	0	0	0	0	0	0	0	0	0	0	0	0	0	0	0
RS_13.bin.58	Yes	d__Archaea;p__Nanoarchaeota;c__Nanoarchaeia;o__Woesearchaeales;f__GCA-2687795;g__B3-WOES;s__	Archaea	Nanoarchaeota	100	33.33	0	0	0	0	0	0	1	0	0	0	0	0	0	#N/A	0	0	0	0	0	0	0	0	0	0	0	0	0	0	0	0	0	0	0	0	0	0	0	0	0	0	0	0	0
RS_13.bin.60	Yes	d__Archaea;p__Thermoproteota;c__Bathyarchaeia;o__B26-1;f__SOJC01;g__;s__	Archaea	Thermoproteota	0	0	0	0	0	0	70	0	0	0	0	0	0	0	0	#N/A	0	0	0	0	0	0	0	0	0	0	0	0	0	0	1	0	1	0	2	2	0	1	1	1	0	0	0	0	0
RS_13.bin.62	Yes	d__Bacteria;p__Desulfobacterota_F;c__Desulfuromonadia;o__Desulfuromonadales;f__BM103;g__M0040;s__	Bacteria	Desulfobacterota_F	0	0	0	0	0	0	0	50	0	0	0	0	0	0	0	#N/A	0	0	0	0	0	0	0	0	0	0	0	0	0	0	0	0	0	0	0	0	0	0	0	0	1	0	1	0	66.67
RS_13.bin.64	Yes	d__Bacteria;p__Dependentiae;c__Babeliae;o__Babeliales;f__GCA-2401785;g__;s__	Bacteria	Dependentiae	0	0	0	0	0	0	0	0	0	0	0	0	0	0	0	#N/A	0	0	0	0	0	0	0	0	0	0	0	0	0	0	0	0	0	0	0	0	0	0	0	0	0	0	0	0	0
RS_13.bin.72	Yes	d__Bacteria;p__Proteobacteria;c__Gammaproteobacteria;o__Methylococcales;f__Methylomonadaceae;g__WTBX01;s__	Bacteria	Proteobacteria	100	0	0	16.67	0	0	10	0	0	0	0	0	0	0	0	#N/A	0	1	0	0	0	0	0	0	0	0	0	0	0	0	0	0	0	0	0	0	0	0	1	0	0	0	0	0	16.67
RS_13.bin.73	Yes	d__Bacteria;p__Chloroflexota;c__Anaerolineae;o__Anaerolineales;f__UBA11858;g__B10-G9;s__	Bacteria	Chloroflexota	100	33.33	0	0	50	0	30	0	1	0	0	0	0	0	0	#N/A	0	0	0	0	0	0	1	0	1	0	0	0	0	0	1	0	1	0	0	1	0	0	0	0	0	0	0	0	0
RS_13.bin.74	Yes	d__Archaea;p__Altarchaeota;c__Altarchaeia;o__IMC4;f__QMZM01;g__;s__	Archaea	Altarchaeota	100	66.67	0	0	0	20	0	0	1	0	1	0	0	0	0	#N/A	0	0	0	0	0	0	0	0	0	0	1	0	0	0	0	0	0	0	0	0	0	0	0	0	0	0	0	0	0
RS_14.bin.10	Yes	d__Archaea;p__Halobacteriota;c__Syntropharchaeia;o__ANME-1;f__ANME-1;g__;s__	Archaea	Halobacteriota	0	0	0	0	0	0	80	25	0	0	0	0	0	0	0	#N/A	0	0	0	0	0	0	0	0	0	0	0	0	0	0	0	1	1	2	1	1	0	1	1	2	0	0	0	1	0
RS_14.bin.11	Yes	d__Archaea;p__Thermoproteota;c__Bathyarchaeia;o__B26-1;f__SOJC01;g__;s__	Archaea	Thermoproteota	100	33.33	0	0	0	0	60	0	1	0	0	0	0	0	0	#N/A	0	0	0	0	0	0	0	0	0	0	0	0	0	0	1	0	0	0	1	3	0	1	1	1	0	0	0	0	0
RS_14.bin.12	Yes	d__Archaea;p__Asgardarchaeota;c__Thorarchaeia;o__Thorarchaeales;f__Thorarchaeaceae;g__WTCK01;s__	Archaea	Asgardarchaeota	100	0	25	0	0	0	40	0	0	0	0	0	1	0	0	#N/A	0	0	0	0	0	0	0	0	0	0	0	0	0	0	1	0	0	1	1	3	0	0	0	0	0	0	0	0	0
RS_14.bin.18	Yes	d__Bacteria;p__Patescibacteria;c__Paceibacteria;o__Paceibacterales;f__DG-74-3;g__;s__	Bacteria	Patescibacteria	0	0	0	0	0	0	0	0	0	0	0	0	0	0	0	#N/A	0	0	0	0	0	0	0	0	0	0	0	0	0	0	0	0	0	0	0	0	0	0	0	0	0	0	0	0	0
RS_14.bin.22	Yes	d__Bacteria;p__Patescibacteria;c__Paceibacteria;o__Paceibacterales;f__UBA6532;g__;s__	Bacteria	Patescibacteria	0	0	0	0	0	0	0	50	0	0	0	0	0	0	0	#N/A	0	0	0	0	0	0	0	0	0	0	0	0	0	0	0	0	0	0	0	0	0	0	0	0	0	1	0	1	0
RS_14.bin.23	Yes	d__Bacteria;p__Omnitrophota;c__Koll11;o__UBA1560;f__JABMRN01;g__;s__	Bacteria	Omnitrophota	0	0	0	0	0	0	0	0	0	0	0	0	0	0	0	#N/A	0	0	0	0	0	0	0	0	0	0	0	0	0	0	0	0	0	0	0	0	0	0	0	0	0	0	0	0	0
RS_14.bin.26	Yes	d__Bacteria;p__Bacteroidota;c__Bacteroidia;o__Bacteroidales;f__VadinHA17;g__;s__	Bacteria	Bacteroidota	0	0	0	0	0	0	0	25	0	0	0	0	0	0	0	#N/A	0	0	0	0	0	0	0	0	0	0	0	0	0	0	0	0	0	0	0	0	0	0	0	0	0	0	1	0	0
RS_14.bin.3	Yes	d__Archaea;p__Thermoplasmatota;c__Thermoplasmata;o__RBG-16-68-12;f__SOIM01;g__;s__	Archaea	Thermoplasmatota	100	0	0	0	50	0	0	0	0	0	0	0	0	0	0	#N/A	0	0	0	0	0	0	1	0	1	0	0	0	0	0	0	0	0	0	0	0	0	0	0	0	0	0	0	0	0
RS_15.bin.1	Yes	d__Archaea;p__Halobacteriota;c__Methanosarcinia;o__Methanosarcinales;f__ANME-2c;g__UBA203;s__	Archaea	Halobacteriota	0	0	0	0	0	0	50	50	0	0	0	0	0	0	0	#N/A	0	0	0	0	0	0	0	0	0	0	0	0	0	0	2	0	0	0	1	0	0	1	1	2	0	1	0	1	0
RS_15.bin.24	Yes	d__Archaea;p__Thermoproteota;c__Bathyarchaeia;o__B26-1;f__UBA233;g__SOJA01;s__	Archaea	Thermoproteota	100	0	0	0	0	20	40	0	0	0	0	0	0	0	0	#N/A	0	0	0	0	0	0	0	0	0	0	0	2	0	0	1	0	0	0	0	2	0	1	1	0	0	0	0	0	0
RS_15.bin.4	Yes	d__Archaea;p__Thermoproteota;c__Bathyarchaeia;o__B26-1;f__UBA233;g__;s__	Archaea	Thermoproteota	0	0	0	0	0	0	30	0	0	0	0	0	0	0	0	#N/A	0	0	0	0	0	0	0	0	0	0	0	0	0	0	0	0	0	0	1	1	0	0	0	1	0	0	0	0	0
RS_15.bin.7	Yes	d__Bacteria;p__WOR-3;c__UBA3072;o__UBA3072;f__UBA3072;g__;s__	Bacteria	WOR-3	0	0	0	0	0	0	20	25	0	0	0	0	0	0	0	#N/A	0	0	0	0	0	0	0	0	0	0	0	0	0	0	0	0	1	0	0	1	0	0	0	0	1	0	0	0	0
RS_16.bin.16	Yes	d__Bacteria;p__Bacteroidota;c__Bacteroidia;o__Bacteroidales;f__GCA-2711565;g__;s__	Bacteria	Bacteroidota	0	0	0	0	0	0	0	0	0	0	0	0	0	0	0	#N/A	0	0	0	0	0	0	0	0	0	0	0	0	0	0	0	0	0	0	0	0	0	0	0	0	0	0	0	0	0
RS_16.bin.18	Yes	d__Bacteria;p__Zixibacteria;c__MSB-5A5;o__MSB-5A5;f__SM1-73;g__SM23-73-3;s__	Bacteria	Zixibacteria	100	0	0	16.67	25	0	10	0	0	0	0	0	0	0	0	#N/A	1	0	0	0	0	1	0	0	0	0	0	0	0	0	0	0	0	0	0	1	0	0	0	0	0	0	0	0	16.67
RS_16.bin.21	Yes	d__Archaea;p__Hadarchaeota;c__Hadarchaeia;o__Hadarchaeales;f__Hadarchaeaceae;g__DG-33;s__	Archaea	Hadarchaeota	0	0	0	0	0	0	10	0	0	0	0	0	0	0	0	#N/A	0	0	0	0	0	0	0	0	0	0	0	0	0	0	1	0	0	0	0	0	0	0	0	0	0	0	0	0	0
RS_16.bin.22	Yes	d__Bacteria;p__CAIJMQ01;c__;o__;f__;g__;s__	Bacteria	CAIJMQ01	100	0	0	0	25	0	10	0	0	0	0	0	0	0	0	#N/A	0	0	0	0	0	0	0	1	0	0	0	0	0	0	0	0	0	0	0	1	0	0	0	0	0	0	0	0	0
RS_16.bin.25	Yes	d__Archaea;p__Halobacteriota;c__Syntropharchaeia;o__ANME-1;f__ANME-1;g__QEXZ01;s__	Archaea	Halobacteriota	0	0	0	0	0	0	40	0	0	0	0	0	0	0	0	#N/A	0	0	0	0	0	0	0	0	0	0	0	0	0	0	0	0	0	1	0	0	0	2	1	1	0	0	0	0	0
RS_16.bin.29	Yes	d__Bacteria;p__Patescibacteria;c__Paceibacteria;o__UBA9983_A;f__UBA12079;g__;s__	Bacteria	Patescibacteria	0	0	0	0	0	0	0	0	0	0	0	0	0	0	0	#N/A	0	0	0	0	0	0	0	0	0	0	0	0	0	0	0	0	0	0	0	0	0	0	0	0	0	0	0	0	0
RS_16.bin.34	Yes	d__Bacteria;p__Desulfobacterota;c__Desulfobacteria;o__C00003060;f__C00003060;g__C00003060;s__	Bacteria	Desulfobacterota	100	0	0	0	100	0	20	0	0	0	0	0	0	0	0	#N/A	0	0	0	0	0	1	1	1	1	0	0	0	0	0	0	0	2	0	0	1	0	0	0	0	0	0	0	0	0
RS_16.bin.38	Yes	d__Archaea;p__Asgardarchaeota;c__Lokiarchaeia;o__CR-4;f__SOKP01;g__SOKP01;s__	Archaea	Asgardarchaeota	100	33.33	0	0	0	0	60	0	1	0	0	0	0	0	0	#N/A	0	0	0	0	0	0	0	0	0	0	0	0	0	0	1	0	0	0	1	1	0	1	1	1	0	0	0	0	16.67
RS_16.bin.39	Yes	d__Bacteria;p__Zixibacteria;c__MSB-5A5;o__MSB-5A5;f__SM1-73;g__SM1-73;s__	Bacteria	Zixibacteria	0	0	0	0	0	0	10	0	0	0	0	0	0	0	0	#N/A	0	0	0	0	0	0	0	0	0	0	0	0	0	0	0	0	1	0	0	0	0	0	0	0	0	0	0	0	0
RS_16.bin.45	Yes	d__Bacteria;p__Cloacimonadota;c__Cloacimonadia;o__JGIOTU-2;f__JGIOTU-2;g__;s__	Bacteria	Cloacimonadota	100	0	0	16.67	50	0	20	0	0	0	0	0	0	0	0	#N/A	1	0	0	0	0	1	0	1	0	0	0	0	0	0	0	0	1	0	0	2	0	0	0	0	0	0	0	0	16.67
RS_16.bin.7	Yes	d__Bacteria;p__Chloroflexota;c__Dehalococcoidia;o__Dehalococcoidales;f__E44-bin88;g__E44-bin88;s__	Bacteria	Chloroflexota	100	0	0	0	75	0	0	0	0	0	0	0	0	0	0	#N/A	0	0	0	0	0	1	1	0	1	0	0	0	0	0	0	0	0	0	0	0	0	0	0	0	0	0	0	0	0
RS_17.bin.15	Yes	d__Archaea;p__Thermoplasmatota;c__E2;o__DHVEG-1;f__DHVEG-1;g__;s__	Archaea	Thermoplasmatota	100	0	0	0	25	0	20	0	0	0	0	0	0	0	0	#N/A	0	0	0	0	0	0	0	1	0	0	0	0	0	0	0	0	0	1	1	0	0	0	0	0	0	0	0	0	16.67
RS_17.bin.16	Yes	d__Bacteria;p__WOR-3;c__UBA3073;o__;f__;g__;s__	Bacteria	WOR-3	0	0	0	0	0	0	10	0	0	0	0	0	0	0	0	#N/A	0	0	0	0	0	0	0	0	0	0	0	0	0	0	0	0	0	0	0	2	0	0	0	0	0	0	0	0	0
RS_17.bin.17	Yes	d__Bacteria;p__Cloacimonadota;c__Cloacimonadia;o__Cloacimonadales;f__TCS61;g__JACNIV01;s__	Bacteria	Cloacimonadota	0	0	0	0	0	0	20	0	0	0	0	0	0	0	0	#N/A	0	0	0	0	0	0	0	0	0	0	0	0	0	0	0	0	1	0	0	2	0	0	0	0	0	0	0	0	16.67
RS_17.bin.19	Yes	d__Bacteria;p__Armatimonadota;c__UBA5377;o__UBA5377;f__JAAYIR01;g__;s__	Bacteria	Armatimonadota	100	0	0	0	75	0	10	0	0	0	0	0	0	0	0	#N/A	0	0	0	0	0	0	1	1	1	0	0	0	0	0	0	0	4	0	0	0	0	0	0	0	0	0	0	0	0
RS_17.bin.2	Yes	d__Archaea;p__Iainarchaeota;c__Iainarchaeia;o__;f__;g__;s__	Archaea	Iainarchaeota	100	33.33	0	0	0	0	0	25	1	0	0	0	0	0	0	#N/A	0	0	0	0	0	0	0	0	0	0	0	0	0	0	0	0	0	0	0	0	0	0	0	0	1	0	0	0	0
RS_17.bin.21	Yes	d__Archaea;p__Thermoproteota;c__Bathyarchaeia;o__B26-1;f__BA1;g__SOJZ01;s__	Archaea	Thermoproteota	100	33.33	0	0	0	0	20	25	1	0	0	0	0	0	0	#N/A	0	0	0	0	0	0	0	0	0	0	0	0	0	0	0	0	0	0	0	1	0	0	1	0	1	0	0	0	0
RS_17.bin.23	Yes	d__Archaea;p__Micrarchaeota;c__Micrarchaeia;o__UBA10214;f__UBA10214;g__;s__	Archaea	Micrarchaeota	0	0	0	0	0	0	0	0	0	0	0	0	0	0	0	#N/A	0	0	0	0	0	0	0	0	0	0	0	0	0	0	0	0	0	0	0	0	0	0	0	0	0	0	0	0	0
RS_17.bin.37	Yes	d__Bacteria;p__Patescibacteria;c__Paceibacteria;o__Paceibacterales;f__RBG-13-36-15;g__;s__	Bacteria	Patescibacteria	0	0	0	0	0	0	0	0	0	0	0	0	0	0	0	#N/A	0	0	0	0	0	0	0	0	0	0	0	0	0	0	0	0	0	0	0	0	0	0	0	0	0	0	0	0	0
RS_17.bin.39	Yes	d__Archaea;p__Thermoplasmatota;c__E2;o__DHVEG-1;f__DHVEG-1;g__SG8-52-3;s__	Archaea	Thermoplasmatota	100	0	25	16.67	0	20	20	0	0	0	0	0	1	0	0	#N/A	1	0	0	0	0	0	0	0	0	0	0	0	0	1	0	0	0	1	0	1	0	0	0	0	0	0	0	0	0
RS_17.bin.40	Yes	d__Bacteria;p__Cloacimonadota;c__Cloacimonadia;o__JGIOTU-2;f__JGIOTU-2;g__;s__	Bacteria	Cloacimonadota	0	0	0	0	0	0	20	0	0	0	0	0	0	0	0	#N/A	0	0	0	0	0	0	0	0	0	0	0	0	0	0	0	0	2	0	0	1	0	0	0	0	0	0	0	0	50
RS_17.bin.41	Yes	d__Archaea;p__Thermoplasmatota;c__E2;o__DHVEG-1;f__DHVEG-1;g__;s__	Archaea	Thermoplasmatota	0	0	0	0	0	0	30	0	0	0	0	0	0	0	0	#N/A	0	0	0	0	0	0	0	0	0	0	0	0	0	0	0	0	0	1	2	3	0	0	0	0	0	0	0	0	16.67
RS_17.bin.42	Yes	d__Bacteria;p__Chloroflexota;c__Dehalococcoidia;o__GIF9;f__UBA5620;g__JACNFS01;s__JACNFS01 sp014384515	Bacteria	Chloroflexota	100	33.33	0	0	25	20	0	0	1	0	0	0	0	0	0	#N/A	0	0	0	0	0	1	0	0	0	0	0	0	0	3	0	0	0	0	0	0	0	0	0	0	0	0	0	0	0
RS_17.bin.43	Yes	d__Bacteria;p__Bacteroidota;c__Bacteroidia;o__Bacteroidales;f__VadinHA17;g__;s__	Bacteria	Bacteroidota	0	0	0	0	0	0	20	25	0	0	0	0	0	0	0	#N/A	0	0	0	0	0	0	0	0	0	0	0	0	0	0	0	0	1	0	0	2	0	0	0	0	0	0	1	0	0
RS_17.bin.45	Yes	d__Bacteria;p__Acidobacteriota;c__Aminicenantia;o__Aminicenantales;f__Aminicenantaceae;g__;s__	Bacteria	Acidobacteriota	0	0	0	0	0	0	20	0	0	0	0	0	0	0	0	#N/A	0	0	0	0	0	0	0	0	0	0	0	0	0	0	0	0	1	0	0	3	0	0	0	0	0	0	0	0	0
RS_18.bin.10	Yes	d__Archaea;p__Asgardarchaeota;c__Heimdallarchaeia;o__JABLTI01;f__JABLTI01;g__JABLTI01;s__	Archaea	Asgardarchaeota	0	0	0	0	0	0	50	25	0	0	0	0	0	0	0	#N/A	0	0	0	0	0	0	0	0	0	0	0	0	0	0	0	0	1	0	0	1	0	1	1	1	1	0	0	0	0
RS_18.bin.14	Yes	d__Archaea;p__Asgardarchaeota;c__Lokiarchaeia;o__CR-4;f__SOKP01;g__;s__	Archaea	Asgardarchaeota	100	33.33	25	0	25	20	40	0	2	0	0	0	1	0	0	#N/A	0	0	0	0	0	1	0	0	0	0	0	1	0	0	0	0	2	0	0	1	0	0	1	1	0	0	0	0	16.67
RS_18.bin.25	Yes	d__Bacteria;p__Campylobacterota;c__Desulfurellia;o__;f__;g__;s__	Bacteria	Campylobacterota	100	0	0	0	25	0	0	25	0	0	0	0	0	0	0	#N/A	0	0	0	0	0	0	0	1	0	0	0	0	0	0	0	0	0	0	0	0	0	0	0	0	1	0	0	0	16.67
RS_18.bin.27	Yes	d__Bacteria;p__Planctomycetota;c__Brocadiae;o__SM23-32;f__SM23-32;g__;s__	Bacteria	Planctomycetota	100	0	0	0	50	0	10	0	0	0	0	0	0	0	0	#N/A	0	0	0	0	0	0	1	0	1	0	0	0	0	0	0	0	3	0	0	0	0	0	0	0	0	0	0	0	0
RS_18.bin.29	Yes	d__Archaea;p__Asgardarchaeota;c__Lokiarchaeia;o__CR-4;f__SOKP01;g__SOKP01;s__	Archaea	Asgardarchaeota	100	33.33	0	0	0	40	50	0	2	0	0	0	0	0	0	#N/A	0	0	0	0	0	0	0	0	0	0	0	6	0	2	0	0	1	0	0	3	0	1	1	1	0	0	0	0	16.67
RS_18.bin.3	Yes	d__Bacteria;p__Chloroflexota;c__Dehalococcoidia;o__Dehalococcoidales;f__RBG-16-60-22;g__;s__	Bacteria	Chloroflexota	100	0	0	0	75	40	10	0	0	0	0	0	0	0	0	#N/A	0	0	0	0	0	1	0	1	1	0	0	1	0	1	0	0	2	0	0	0	0	0	0	0	0	0	0	0	0
RS_18.bin.31	Yes	d__Bacteria;p__Dependentiae;c__Babeliae;o__Babeliales;f__UBA12411;g__;s__	Bacteria	Dependentiae	0	0	0	0	0	0	0	0	0	0	0	0	0	0	0	#N/A	0	0	0	0	0	0	0	0	0	0	0	0	0	0	0	0	0	0	0	0	0	0	0	0	0	0	0	0	0
RS_18.bin.33	Yes	d__Bacteria;p__TA06_A;c__DG-26_A;o__SM23-81;f__SM23-81;g__;s__	Bacteria	TA06_A	0	0	0	0	0	0	20	0	0	0	0	0	0	0	0	#N/A	0	0	0	0	0	0	0	0	0	0	0	0	0	0	0	0	1	0	0	2	0	0	0	0	0	0	0	0	0
RS_18.bin.5	Yes	d__Archaea;p__Asgardarchaeota;c__Heimdallarchaeia;o__UBA460;f__UBA460;g__;s__	Archaea	Asgardarchaeota	0	0	0	0	0	0	0	25	0	0	0	0	0	0	0	#N/A	0	0	0	0	0	0	0	0	0	0	0	0	0	0	0	0	0	0	0	0	0	0	0	0	0	0	0	1	0
RS_19.bin.18	Yes	d__Archaea;p__Thermoproteota;c__Bathyarchaeia;o__RBG-16-48-13;f__;g__;s__	Archaea	Thermoproteota	0	0	0	0	0	0	10	0	0	0	0	0	0	0	0	#N/A	0	0	0	0	0	0	0	0	0	0	0	0	0	0	0	0	0	0	1	0	0	0	0	0	0	0	0	0	0
RS_19.bin.31	Yes	d__Bacteria;p__Caldatribacteriota;c__JS1;o__SB-45;f__34-128;g__;s__	Bacteria	Caldatribacteriota	100	0	0	0	25	0	10	0	0	0	0	0	0	0	0	#N/A	0	0	0	0	0	0	0	2	0	0	0	0	0	0	0	0	1	0	0	0	0	0	0	0	0	0	0	0	0
RS_19.bin.32	Yes	d__Bacteria;p__Krumholzibacteriota;c__Krumholzibacteria;o__Krumholzibacteriales;f__Krumholzibacteriaceae;g__;s__	Bacteria	Krumholzibacteriota	0	0	0	0	0	0	10	0	0	0	0	0	0	0	0	#N/A	0	0	0	0	0	0	0	0	0	0	0	0	0	0	0	0	0	0	0	1	0	0	0	0	0	0	0	0	0
RS_19.bin.7	Yes	d__Bacteria;p__WOR-3;c__E44-bin80;o__E44-bin80;f__E44-bin80;g__;s__	Bacteria	WOR-3	100	0	0	0	50	0	10	25	0	0	0	0	0	0	0	#N/A	0	0	0	0	0	0	1	1	0	0	0	0	0	0	0	0	0	0	0	2	0	0	0	0	1	0	0	0	0
RS_19.bin.8	Yes	d__Bacteria;p__Zixibacteria;c__MSB-5A5;o__MSB-5A5;f__SM1-73;g__SM23-73-3;s__	Bacteria	Zixibacteria	100	0	0	16.67	0	20	0	0	0	0	0	0	0	0	0	#N/A	1	0	0	0	0	0	0	0	0	0	0	0	0	1	0	0	0	0	0	0	0	0	0	0	0	0	0	0	0
RS_19.bin.9	Yes	d__Bacteria;p__WOR-3;c__UBA3072;o__UBA3072;f__UBA3072;g__E29-bin14;s__	Bacteria	WOR-3	0	0	0	0	0	0	10	0	0	0	0	0	0	0	0	#N/A	0	0	0	0	0	0	0	0	0	0	0	0	0	0	0	0	0	0	0	1	0	0	0	0	0	0	0	0	0
RS_2.bin.10	Yes	d__Bacteria;p__Proteobacteria;c__Gammaproteobacteria;o__Beggiatoales;f__Beggiatoaceae;g__QNES01;s__	Bacteria	Proteobacteria	100	100	0	0	0	0	10	0	2	1	1	0	0	0	0	#N/A	0	0	0	0	0	0	0	0	0	0	0	0	0	0	0	0	0	0	0	1	0	0	0	0	0	0	0	0	16.67
RS_2.bin.14	Yes	d__Bacteria;p__Desulfobacterota;c__Desulfobacteria;o__Desulfobacterales;f__Desulfobacteraceae;g__;s__	Bacteria	Desulfobacterota	100	0	0	0	50	0	20	0	0	0	0	0	0	0	0	#N/A	0	0	0	0	0	1	0	0	1	0	0	0	0	0	0	0	2	0	0	1	0	0	0	0	0	0	0	0	16.67
RS_2.bin.17	Yes	d__Bacteria;p__Desulfobacterota;c__Desulfobulbia;o__Desulfobulbales;f__Desulfurivibrionaceae;g__;s__	Bacteria	Desulfobacterota	100	0	0	0	50	0	10	0	0	0	0	0	0	0	0	#N/A	0	0	0	0	0	1	0	1	0	0	0	0	0	0	0	0	4	0	0	0	0	0	0	0	0	0	0	0	0
RS_2.bin.19	Yes	d__Bacteria;p__Desulfobacterota;c__Desulfobulbia;o__Desulfobulbales;f__Desulfocapsaceae;g__UBA2775;s__	Bacteria	Desulfobacterota	100	0	0	0	50	0	10	0	0	0	0	0	0	0	0	#N/A	0	0	0	0	0	1	0	0	1	0	0	0	0	0	0	0	0	0	0	2	0	0	0	0	0	0	0	0	33.33
RS_2.bin.22	Yes	d__Bacteria;p__Marinisomatota;c__AB16;o__AB16;f__46-47;g__;s__	Bacteria	Marinisomatota	0	0	0	0	0	0	0	0	0	0	0	0	0	0	0	#N/A	0	0	0	0	0	0	0	0	0	0	0	0	0	0	0	0	0	0	0	0	0	0	0	0	0	0	0	0	33.33
RS_2.bin.24	Yes	d__Bacteria;p__Desulfobacterota;c__Desulfobacteria;o__Desulfobacterales;f__ETH-SRB1;g__B13-G4;s__	Bacteria	Desulfobacterota	100	0	0	0	50	0	20	0	0	0	0	0	0	0	0	#N/A	0	0	0	0	0	1	1	0	0	0	0	0	0	0	0	0	1	0	0	1	0	0	0	0	0	0	0	0	0
RS_2.bin.29	Yes	d__Bacteria;p__Patescibacteria;c__Paceibacteria;o__CAIUEV01;f__;g__;s__	Bacteria	Patescibacteria	100	0	0	0	25	0	0	0	0	0	0	0	0	0	0	#N/A	0	0	0	0	0	0	0	1	0	0	0	0	0	0	0	0	0	0	0	0	0	0	0	0	0	0	0	0	0
RS_2.bin.3	Yes	d__Bacteria;p__Verrucomicrobiota;c__Kiritimatiellae;o__UBA8416;f__JABMPJ01;g__;s__	Bacteria	Verrucomicrobiota	0	0	0	0	0	0	0	0	0	0	0	0	0	0	0	#N/A	0	0	0	0	0	0	0	0	0	0	0	0	0	0	0	0	0	0	0	0	0	0	0	0	0	0	0	0	16.67
RS_2.bin.30	Yes	d__Bacteria;p__Patescibacteria;c__Gracilibacteria;o__UBA4473;f__UBA4473;g__;s__	Bacteria	Patescibacteria	0	0	0	0	0	0	0	0	0	0	0	0	0	0	0	#N/A	0	0	0	0	0	0	0	0	0	0	0	0	0	0	0	0	0	0	0	0	0	0	0	0	0	0	0	0	0
RS_2.bin.31	Yes	d__Bacteria;p__Gemmatimonadota;c__Gemmatimonadetes;o__KS3-K002;f__JABDQB01;g__JABDQB01;s__	Bacteria	Gemmatimonadota	0	0	0	0	0	0	0	0	0	0	0	0	0	0	0	#N/A	0	0	0	0	0	0	0	0	0	0	0	0	0	0	0	0	0	0	0	0	0	0	0	0	0	0	0	0	50
RS_2.bin.32	Yes	d__Bacteria;p__Desulfobacterota;c__SM23-61;o__WTBG01;f__WTBG01;g__WTBG01;s__WTBG01 sp013139225	Bacteria	Desulfobacterota	100	0	0	0	50	0	0	50	0	0	0	0	0	0	0	#N/A	0	0	0	0	0	0	2	0	2	0	0	0	0	0	0	0	0	0	0	0	0	0	0	0	1	0	1	0	0
RS_2.bin.5	Yes	d__Bacteria;p__Patescibacteria;c__Paceibacteria;o__;f__;g__;s__	Bacteria	Patescibacteria	0	0	0	0	0	0	0	0	0	0	0	0	0	0	0	#N/A	0	0	0	0	0	0	0	0	0	0	0	0	0	0	0	0	0	0	0	0	0	0	0	0	0	0	0	0	0
RS_2.bin.6	Yes	d__Bacteria;p__Patescibacteria;c__Paceibacteria;o__;f__;g__;s__	Bacteria	Patescibacteria	0	0	0	0	0	0	0	0	0	0	0	0	0	0	0	#N/A	0	0	0	0	0	0	0	0	0	0	0	0	0	0	0	0	0	0	0	0	0	0	0	0	0	0	0	0	0
RS_2.bin.9	Yes	d__Bacteria;p__Patescibacteria;c__ABY1;o__BM507;f__UBA12075;g__UBA12075;s__	Bacteria	Patescibacteria	0	0	0	0	0	0	0	0	0	0	0	0	0	0	0	#N/A	0	0	0	0	0	0	0	0	0	0	0	0	0	0	0	0	0	0	0	0	0	0	0	0	0	0	0	0	0
RS_3.bin.12	Yes	d__Archaea;p__Thermoplasmatota;c__E2;o__DHVEG-1;f__DHVEG-1;g__;s__	Archaea	Thermoplasmatota	100	0	0	0	0	20	10	0	0	0	0	0	0	0	0	#N/A	0	0	0	0	0	0	0	0	0	0	0	0	0	1	0	0	0	0	0	2	0	0	0	0	0	0	0	0	0
RS_3.bin.14	Yes	d__Archaea;p__Nanoarchaeota;c__Nanoarchaeia;o__Pacearchaeales;f__ARS1160;g__J156;s__	Archaea	Nanoarchaeota	100	33.33	0	0	0	0	0	0	1	0	0	0	0	0	0	#N/A	0	0	0	0	0	0	0	0	0	0	0	0	0	0	0	0	0	0	0	0	0	0	0	0	0	0	0	0	0
RS_3.bin.2	Yes	d__Archaea;p__EX4484-52;c__EX4484-52;o__EX4484-52;f__EX4484-52;g__EX4484-52;s__	Archaea	EX4484-52	0	0	0	0	0	0	0	0	0	0	0	0	0	0	0	#N/A	0	0	0	0	0	0	0	0	0	0	0	0	0	0	0	0	0	0	0	0	0	0	0	0	0	0	0	0	0
RS_3.bin.34	Yes	d__Bacteria;p__Patescibacteria;c__Paceibacteria;o__;f__;g__;s__	Bacteria	Patescibacteria	0	0	0	0	0	0	0	0	0	0	0	0	0	0	0	#N/A	0	0	0	0	0	0	0	0	0	0	0	0	0	0	0	0	0	0	0	0	0	0	0	0	0	0	0	0	0
RS_3.bin.35	Yes	d__Archaea;p__Thermoproteota;c__Bathyarchaeia;o__RBG-16-48-13;f__;g__;s__	Archaea	Thermoproteota	100	0	0	0	0	20	30	0	0	0	0	0	0	0	0	#N/A	0	0	0	0	0	0	0	0	0	0	0	1	0	0	0	0	0	0	0	0	0	1	1	1	0	0	0	0	16.67
RS_3.bin.36	Yes	d__Bacteria;p__Desulfobacterota;c__Desulfobulbia;o__Desulfobulbales;f__Desulfurivibrionaceae;g__;s__	Bacteria	Desulfobacterota	100	0	0	0	50	0	10	0	0	0	0	0	0	0	0	#N/A	0	0	0	0	0	1	0	0	1	0	0	0	0	0	0	0	0	0	0	1	0	0	0	0	0	0	0	0	0
RS_3.bin.40	Yes	d__Bacteria;p__Proteobacteria;c__Gammaproteobacteria;o__UBA4486;f__UBA4486;g__SMWN01;s__	Bacteria	Proteobacteria	100	0	0	16.67	0	0	30	0	0	0	0	0	0	0	0	#N/A	0	1	0	0	0	0	0	0	0	0	0	0	0	0	0	0	0	0	0	0	0	2	1	2	0	0	0	0	16.67
RS_4.bin.18	Yes	d__Bacteria;p__Proteobacteria;c__Gammaproteobacteria;o__SZUA-229;f__SZUA-229;g__GCA-2746365;s__	Bacteria	Proteobacteria	100	33.33	0	0	0	0	10	0	0	0	1	0	0	0	0	#N/A	0	0	0	0	0	0	0	0	0	0	0	0	0	0	0	0	0	0	0	1	0	0	0	0	0	0	0	0	33.33
RS_4.bin.32	Yes	d__Bacteria;p__Proteobacteria;c__Alphaproteobacteria;o__Micavibrionales;f__Micavibrionaceae;g__UBA1672;s__	Bacteria	Proteobacteria	0	0	0	0	0	0	0	0	0	0	0	0	0	0	0	#N/A	0	0	0	0	0	0	0	0	0	0	0	0	0	0	0	0	0	0	0	0	0	0	0	0	0	0	0	0	0
RS_4.bin.33	Yes	d__Bacteria;p__Proteobacteria;c__Gammaproteobacteria;o__Thiohalobacterales;f__UBA9214;g__UBA9214;s__	Bacteria	Proteobacteria	100	0	0	16.67	0	0	0	0	0	0	0	0	0	0	0	#N/A	0	1	0	0	0	0	0	0	0	0	0	0	0	0	0	0	0	0	0	0	0	0	0	0	0	0	0	0	0
RS_4.bin.36	Yes	d__Bacteria;p__Proteobacteria;c__Gammaproteobacteria;o__Thiohalomonadales;f__UBA6429;g__;s__	Bacteria	Proteobacteria	100	33.33	0	0	0	0	0	0	0	0	1	0	0	0	0	#N/A	0	0	0	0	0	0	0	0	0	0	0	0	0	0	0	0	0	0	0	0	0	0	0	0	0	0	0	0	0
RS_4.bin.4	Yes	d__Bacteria;p__Acidobacteriota;c__Thermoanaerobaculia;o__Thermoanaerobaculales;f__FEB-10;g__;s__	Bacteria	Acidobacteriota	100	33.33	0	0	0	0	0	0	0	0	1	0	0	0	0	#N/A	0	0	0	0	0	0	0	0	0	0	0	0	0	0	0	0	0	0	0	0	0	0	0	0	0	0	0	0	0
RS_4.bin.40	Yes	d__Bacteria;p__Proteobacteria;c__Alphaproteobacteria;o__Micavibrionales;f__Micavibrionaceae;g__UBA1672;s__	Bacteria	Proteobacteria	0	0	0	0	0	0	0	0	0	0	0	0	0	0	0	#N/A	0	0	0	0	0	0	0	0	0	0	0	0	0	0	0	0	0	0	0	0	0	0	0	0	0	0	0	0	0
RS_4.bin.47	Yes	d__Bacteria;p__Proteobacteria;c__Gammaproteobacteria;o__Arenicellales;f__BMS3Bbin11;g__;s__	Bacteria	Proteobacteria	0	0	0	0	0	0	0	0	0	0	0	0	0	0	0	#N/A	0	0	0	0	0	0	0	0	0	0	0	0	0	0	0	0	0	0	0	0	0	0	0	0	0	0	0	0	0
RS_4.bin.50	Yes	d__Bacteria;p__Proteobacteria;c__Gammaproteobacteria;o__SZUA-229;f__SZUA-229;g__;s__	Bacteria	Proteobacteria	100	33.33	0	0	0	0	0	0	0	0	1	0	0	0	0	#N/A	0	0	0	0	0	0	0	0	0	0	0	0	0	0	0	0	0	0	0	0	0	0	0	0	0	0	0	0	33.33
RS_4.bin.9	Yes	d__Archaea;p__EX4484-52;c__EX4484-52;o__EX4484-52;f__;g__;s__	Archaea	EX4484-52	100	33.33	0	0	0	0	0	0	1	0	0	0	0	0	0	#N/A	0	0	0	0	0	0	0	0	0	0	0	0	0	0	0	0	0	0	0	0	0	0	0	0	0	0	0	0	0
RS_5.bin.10	Yes	d__Archaea;p__Nanoarchaeota;c__Nanoarchaeia;o__Pacearchaeales;f__ARS1160;g__ARS1160;s__	Archaea	Nanoarchaeota	100	33.33	0	0	0	0	0	0	1	0	0	0	0	0	0	#N/A	0	0	0	0	0	0	0	0	0	0	0	0	0	0	0	0	0	0	0	0	0	0	0	0	0	0	0	0	0
RS_5.bin.13	Yes	d__Bacteria;p__Patescibacteria;c__ABY1;o__BM507;f__UBA12075;g__UBA12075;s__	Bacteria	Patescibacteria	0	0	0	0	0	0	0	0	0	0	0	0	0	0	0	#N/A	0	0	0	0	0	0	0	0	0	0	0	0	0	0	0	0	0	0	0	0	0	0	0	0	0	0	0	0	0
RS_5.bin.17	Yes	d__Bacteria;p__Marinisomatota;c__Marinisomatia;o__Marinisomatales;f__TCS56;g__JABMQW01;s__	Bacteria	Marinisomatota	0	0	0	0	0	0	20	0	0	0	0	0	0	0	0	#N/A	0	0	0	0	0	0	0	0	0	0	0	0	0	0	0	0	1	0	0	0	1	0	0	0	0	0	0	0	0
RS_5.bin.22	Yes	d__Bacteria;p__Chloroflexota;c__Anaerolineae;o__Anaerolineales;f__UBA4823;g__;s__	Bacteria	Chloroflexota	100	0	0	0	25	0	10	0	0	0	0	0	0	0	0	#N/A	0	0	0	0	0	0	0	0	1	0	0	0	0	0	0	0	5	0	0	0	0	0	0	0	0	0	0	0	66.67
RS_5.bin.23	Yes	d__Bacteria;p__Desulfobacterota;c__Desulfobacteria;o__Desulfobacterales;f__Desulfobacteraceae;g__;s__	Bacteria	Desulfobacterota	0	0	0	0	0	0	20	0	0	0	0	0	0	0	0	#N/A	0	0	0	0	0	0	0	0	0	0	0	0	0	0	0	0	1	0	0	1	0	0	0	0	0	0	0	0	16.67
RS_5.bin.24	Yes	d__Archaea;p__Thermoplasmatota;c__E2;o__DHVEG-1;f__DHVEG-1;g__;s__	Archaea	Thermoplasmatota	0	0	0	0	0	0	20	0	0	0	0	0	0	0	0	#N/A	0	0	0	0	0	0	0	0	0	0	0	0	0	0	0	0	0	1	1	0	0	0	0	0	0	0	0	0	0
RS_5.bin.31	Yes	d__Archaea;p__Asgardarchaeota;c__Thorarchaeia;o__Thorarchaeales;f__Thorarchaeaceae;g__WTCK01;s__	Archaea	Asgardarchaeota	100	0	50	0	0	0	40	0	0	0	0	1	1	0	0	#N/A	0	0	0	0	0	0	0	0	0	0	0	0	0	0	2	0	1	0	2	5	0	0	0	0	0	0	0	0	0
RS_5.bin.32	Yes	d__Archaea;p__Asgardarchaeota;c__Heimdallarchaeia;o__UBA460;f__UBA460;g__UBA460;s__	Archaea	Asgardarchaeota	100	33.33	0	0	0	0	10	50	1	0	0	0	0	0	0	#N/A	0	0	0	0	0	0	0	0	0	0	0	0	0	0	0	0	1	0	0	0	0	0	0	0	1	0	0	1	0
RS_5.bin.36	Yes	d__Bacteria;p__Patescibacteria;c__Paceibacteria;o__UBA9983_A;f__UBA12079;g__;s__	Bacteria	Patescibacteria	0	0	0	0	0	0	0	0	0	0	0	0	0	0	0	#N/A	0	0	0	0	0	0	0	0	0	0	0	0	0	0	0	0	0	0	0	0	0	0	0	0	0	0	0	0	0
RS_5.bin.43	Yes	d__Bacteria;p__Proteobacteria;c__Alphaproteobacteria;o__Micavibrionales;f__Micavibrionaceae;g__UBA2638;s__	Bacteria	Proteobacteria	0	0	0	0	0	0	0	0	0	0	0	0	0	0	0	#N/A	0	0	0	0	0	0	0	0	0	0	0	0	0	0	0	0	0	0	0	0	0	0	0	0	0	0	0	0	0
RS_5.bin.44	Yes	d__Archaea;p__Nanoarchaeota;c__Nanoarchaeia;o__Woesearchaeales;f__UBA11716;g__;s__	Archaea	Nanoarchaeota	0	0	0	0	0	0	0	0	0	0	0	0	0	0	0	#N/A	0	0	0	0	0	0	0	0	0	0	0	0	0	0	0	0	0	0	0	0	0	0	0	0	0	0	0	0	0
RS_5.bin.50	Yes	d__Bacteria;p__Planctomycetota;c__Phycisphaerae;o__Sedimentisphaerales;f__SM23-30;g__;s__	Bacteria	Planctomycetota	100	0	0	0	50	0	10	0	0	0	0	0	0	0	0	#N/A	0	0	0	0	0	0	0	1	1	0	0	0	0	0	0	0	1	0	0	0	0	0	0	0	0	0	0	0	0
RS_5.bin.52	Yes	d__Bacteria;p__Planctomycetota;c__Phycisphaerae;o__Sedimentisphaerales;f__SM23-30;g__;s__	Bacteria	Planctomycetota	0	0	0	0	0	0	0	0	0	0	0	0	0	0	0	#N/A	0	0	0	0	0	0	0	0	0	0	0	0	0	0	0	0	0	0	0	0	0	0	0	0	0	0	0	0	0
RS_5.bin.53	Yes	d__Bacteria;p__Omnitrophota;c__Koll11;o__UBA10015;f__Kpj58rc;g__2-02-FULL-52-10;s__	Bacteria	Omnitrophota	0	0	0	0	0	0	0	0	0	0	0	0	0	0	0	#N/A	0	0	0	0	0	0	0	0	0	0	0	0	0	0	0	0	0	0	0	0	0	0	0	0	0	0	0	0	16.67
RS_5.bin.57	Yes	d__Archaea;p__Thermoplasmatota;c__E2;o__DHVEG-1;f__DHVEG-1;g__;s__	Archaea	Thermoplasmatota	100	0	0	16.67	0	0	20	0	0	0	0	0	0	0	0	#N/A	1	0	0	0	0	0	0	0	0	0	0	0	0	0	0	0	0	1	1	0	0	0	0	0	0	0	0	0	0
RS_5.bin.8	Yes	d__Archaea;p__Asgardarchaeota;c__Thorarchaeia;o__Thorarchaeales;f__Thorarchaeaceae;g__TEKIR-14;s__	Archaea	Asgardarchaeota	100	33.33	0	0	0	40	50	25	1	0	0	0	0	0	0	#N/A	0	0	0	0	0	0	0	0	0	0	0	1	0	2	4	0	1	0	0	4	0	1	3	0	0	0	0	1	16.67
RS_6.bin.10	Yes	d__Archaea;p__EX4484-52;c__EX4484-52;o__EX4484-52;f__B79-G9;g__;s__	Archaea	EX4484-52	100	33.33	0	0	0	0	20	0	1	0	0	0	0	0	0	#N/A	0	0	0	0	0	0	0	0	0	0	0	0	0	0	0	0	0	2	1	0	0	0	0	0	0	0	0	0	0
RS_6.bin.16	Yes	d__Bacteria;p__Planctomycetota;c__Phycisphaerae;o__Sedimentisphaerales;f__SG8-4;g__;s__	Bacteria	Planctomycetota	0	0	0	0	0	0	0	0	0	0	0	0	0	0	0	#N/A	0	0	0	0	0	0	0	0	0	0	0	0	0	0	0	0	0	0	0	0	0	0	0	0	0	0	0	0	0
RS_6.bin.24	Yes	d__Bacteria;p__Patescibacteria;c__ABY1;o__BM507;f__UBA12075;g__;s__	Bacteria	Patescibacteria	0	0	0	0	0	0	0	0	0	0	0	0	0	0	0	#N/A	0	0	0	0	0	0	0	0	0	0	0	0	0	0	0	0	0	0	0	0	0	0	0	0	0	0	0	0	0
RS_6.bin.36	Yes	d__Bacteria;p__Omnitrophota;c__Koll11;o__UBA10015;f__;g__;s__	Bacteria	Omnitrophota	100	33.33	0	0	0	0	0	0	0	0	1	0	0	0	0	#N/A	0	0	0	0	0	0	0	0	0	0	0	0	0	0	0	0	0	0	0	0	0	0	0	0	0	0	0	0	16.67
RS_6.bin.47	Yes	d__Archaea;p__Asgardarchaeota;c__Heimdallarchaeia;o__JABLTI01;f__JABLTI01;g__JABLTI01;s__	Archaea	Asgardarchaeota	100	0	0	0	25	0	20	25	0	0	0	0	0	0	0	#N/A	0	0	0	0	0	0	1	0	0	0	0	0	0	0	0	0	1	0	0	2	0	0	0	0	1	0	0	0	0
RS_6.bin.9	Yes	d__Bacteria;p__Spirochaetota;c__Spirochaetia;o__JABMQR01;f__JABMQR01;g__JABMQR01;s__	Bacteria	Spirochaetota	100	0	0	0	25	0	20	0	0	0	0	0	0	0	0	#N/A	0	0	0	0	0	0	0	0	1	0	0	0	0	0	0	0	3	0	0	0	1	0	0	0	0	0	0	0	0
RS_7.bin.11	Yes	d__Archaea;p__Nanoarchaeota;c__Nanoarchaeia;o__Pacearchaeales;f__GW2011-AR1;g__;s__	Archaea	Nanoarchaeota	100	33.33	0	0	0	0	0	0	1	0	0	0	0	0	0	#N/A	0	0	0	0	0	0	0	0	0	0	0	0	0	0	0	0	0	0	0	0	0	0	0	0	0	0	0	0	0
RS_7.bin.12	Yes	d__Bacteria;p__Spirochaetota;c__Spirochaetia;o__B11-G9;f__B11-G9;g__;s__	Bacteria	Spirochaetota	0	0	0	0	0	0	0	0	0	0	0	0	0	0	0	#N/A	0	0	0	0	0	0	0	0	0	0	0	0	0	0	0	0	0	0	0	0	0	0	0	0	0	0	0	0	0
RS_7.bin.18	Yes	d__Bacteria;p__QNDG01;c__QNDG01;o__QNDG01;f__QNDG01;g__;s__	Bacteria	QNDG01	100	0	0	0	25	0	20	0	0	0	0	0	0	0	0	#N/A	0	0	0	0	0	0	0	1	0	0	0	0	0	0	0	0	1	0	0	2	0	0	0	0	0	0	0	0	66.67
RS_7.bin.21	Yes	d__Archaea;p__Asgardarchaeota;c__Heimdallarchaeia;o__UBA460;f__UBA460;g__UBA460;s__	Archaea	Asgardarchaeota	100	33.33	0	0	0	0	20	25	1	0	0	0	0	0	0	#N/A	0	0	0	0	0	0	0	0	0	0	0	0	0	0	0	0	1	0	0	1	0	0	0	0	1	0	0	0	0
RS_7.bin.31	Yes	d__Bacteria;p__Chloroflexota;c__Dehalococcoidia;o__GIF9;f__AB-539-J10;g__E44-bin10;s__	Bacteria	Chloroflexota	100	0	0	0	0	20	10	0	0	0	0	0	0	0	0	#N/A	0	0	0	0	0	0	0	0	0	0	0	1	0	0	0	0	2	0	0	0	0	0	0	0	0	0	0	0	0
RS_7.bin.36	Yes	d__Bacteria;p__Zixibacteria;c__MSB-5A5;o__GN15;f__JAAZOE01;g__;s__	Bacteria	Zixibacteria	100	0	0	16.67	0	0	0	25	0	0	0	0	0	0	0	#N/A	1	0	0	0	0	0	0	0	0	0	0	0	0	0	0	0	0	0	0	0	0	0	0	0	1	0	0	0	16.67
RS_7.bin.44	Yes	d__Bacteria;p__Proteobacteria;c__Gammaproteobacteria;o__Methylococcales;f__Methylomonadaceae;g__QPIN01;s__QPIN01 sp013139755	Bacteria	Proteobacteria	100	0	0	16.67	0	0	30	0	0	0	0	0	0	0	0	#N/A	0	1	0	0	0	0	0	0	0	0	0	0	0	0	0	0	0	0	0	0	0	1	1	1	0	0	0	0	0
RS_7.bin.50	Yes	d__Archaea;p__Nanoarchaeota;c__Nanoarchaeia;o__Woesearchaeales;f__UBA9989;g__;s__	Archaea	Nanoarchaeota	100	33.33	0	0	0	0	0	0	2	0	0	0	0	0	0	#N/A	0	0	0	0	0	0	0	0	0	0	0	0	0	0	0	0	0	0	0	0	0	0	0	0	0	0	0	0	0
RS_7.bin.53	Yes	d__Archaea;p__Halobacteriota;c__Methanosarcinia;o__Methanosarcinales;f__ANME-2c;g__UBA203;s__	Archaea	Halobacteriota	0	0	0	0	0	0	30	50	0	0	0	0	0	0	0	#N/A	0	0	0	0	0	0	0	0	0	0	0	0	0	0	0	1	0	0	0	0	0	0	1	1	0	1	0	1	0
RS_7.bin.6	Yes	d__Bacteria;p__Fermentibacterota;c__Fermentibacteria;o__Fermentibacterales;f__Fermentibacteraceae;g__Aegiribacteria;s__	Bacteria	Fermentibacterota	100	0	0	0	25	0	20	0	0	0	0	0	0	0	0	#N/A	0	0	0	0	0	0	0	1	0	0	0	0	0	0	0	0	1	0	0	2	0	0	0	0	0	0	0	0	50
RS_7.bin.61	Yes	d__Bacteria;p__Patescibacteria;c__Paceibacteria;o__;f__;g__;s__	Bacteria	Patescibacteria	0	0	0	0	0	0	0	0	0	0	0	0	0	0	0	#N/A	0	0	0	0	0	0	0	0	0	0	0	0	0	0	0	0	0	0	0	0	0	0	0	0	0	0	0	0	0
RS_7.bin.62	Yes	d__Bacteria;p__Patescibacteria;c__Paceibacteria;o__Moranbacterales;f__UBA2193;g__UBA2773;s__	Bacteria	Patescibacteria	0	0	0	0	0	0	0	0	0	0	0	0	0	0	0	#N/A	0	0	0	0	0	0	0	0	0	0	0	0	0	0	0	0	0	0	0	0	0	0	0	0	0	0	0	0	0
RS_7.bin.66	Yes	d__Bacteria;p__Patescibacteria;c__Paceibacteria;o__;f__;g__;s__	Bacteria	Patescibacteria	0	0	0	0	0	0	0	0	0	0	0	0	0	0	0	#N/A	0	0	0	0	0	0	0	0	0	0	0	0	0	0	0	0	0	0	0	0	0	0	0	0	0	0	0	0	0
RS_7.bin.67	Yes	d__Bacteria;p__Proteobacteria;c__Gammaproteobacteria;o__SZUA-21;f__SZUA-21;g__;s__	Bacteria	Proteobacteria	100	33.33	0	16.67	0	0	10	0	0	0	1	0	0	0	0	#N/A	0	1	0	0	0	0	0	0	0	0	0	0	0	0	0	0	0	0	0	1	0	0	0	0	0	0	0	0	33.33
RS_7.bin.69	Yes	d__Bacteria;p__Bacteroidota;c__Ignavibacteria;o__Ignavibacteriales;f__Melioribacteraceae;g__;s__	Bacteria	Bacteroidota	100	0	0	0	25	0	10	25	0	0	0	0	0	0	0	#N/A	0	0	0	0	0	0	0	0	1	0	0	0	0	0	0	0	1	0	0	0	0	0	0	0	1	0	0	0	50
RS_8.bin.19	Yes	d__Bacteria;p__Bacteroidota;c__Bacteroidia;o__Bacteroidales;f__GCA-2748055;g__GCA-2748055;s__	Bacteria	Bacteroidota	0	0	0	0	0	0	0	50	0	0	0	0	0	0	0	#N/A	0	0	0	0	0	0	0	0	0	0	0	0	0	0	0	0	0	0	0	0	0	0	0	0	1	0	1	0	50
RS_8.bin.20	Yes	d__Archaea;p__Asgardarchaeota;c__Heimdallarchaeia;o__LC-2;f__;g__;s__	Archaea	Asgardarchaeota	100	33.33	0	0	0	20	10	0	1	0	0	0	0	0	0	#N/A	0	0	0	0	0	0	0	0	0	0	0	0	1	0	1	0	0	0	0	0	0	0	0	0	0	0	0	0	0
RS_8.bin.21	Yes	d__Bacteria;p__Patescibacteria;c__Paceibacteria;o__Paceibacterales;f__;g__;s__	Bacteria	Patescibacteria	0	0	0	0	0	0	0	0	0	0	0	0	0	0	0	#N/A	0	0	0	0	0	0	0	0	0	0	0	0	0	0	0	0	0	0	0	0	0	0	0	0	0	0	0	0	0
RS_8.bin.22	Yes	d__Archaea;p__EX4484-52;c__EX4484-52;o__EX4484-52;f__EX4484-52;g__EX4484-52;s__	Archaea	EX4484-52	0	0	0	0	0	0	0	0	0	0	0	0	0	0	0	#N/A	0	0	0	0	0	0	0	0	0	0	0	0	0	0	0	0	0	0	0	0	0	0	0	0	0	0	0	0	0
RS_8.bin.31	Yes	d__Bacteria;p__Acidobacteriota;c__Aminicenantia;o__UBA2199;f__UBA2199;g__;s__	Bacteria	Acidobacteriota	100	0	0	0	25	20	20	0	0	0	0	0	0	0	0	#N/A	0	0	0	0	0	1	0	0	0	0	0	1	0	0	0	0	1	0	0	1	0	0	0	0	0	0	0	0	16.67
RS_8.bin.33	Yes	d__Archaea;p__Nanoarchaeota;c__Nanoarchaeia;o__Pacearchaeales;f__GW2011-AR1;g__;s__	Archaea	Nanoarchaeota	100	33.33	0	0	0	0	0	0	1	0	0	0	0	0	0	#N/A	0	0	0	0	0	0	0	0	0	0	0	0	0	0	0	0	0	0	0	0	0	0	0	0	0	0	0	0	0
RS_8.bin.35	Yes	d__Bacteria;p__Fermentibacterota;c__Fermentibacteria;o__Fermentibacterales;f__Fermentibacteraceae;g__Sabulitectum;s__	Bacteria	Fermentibacterota	0	0	0	0	0	0	10	0	0	0	0	0	0	0	0	#N/A	0	0	0	0	0	0	0	0	0	0	0	0	0	0	0	0	0	0	0	1	0	0	0	0	0	0	0	0	16.67
RS_8.bin.39	Yes	d__Bacteria;p__Calditrichota;c__Calditrichia;o__;f__;g__;s__	Bacteria	Calditrichota	100	33.33	0	0	25	0	10	0	0	0	1	0	0	0	0	#N/A	0	0	0	0	0	1	0	0	0	0	0	0	0	0	0	0	0	0	0	0	1	0	0	0	0	0	0	0	16.67
RS_8.bin.45	Yes	d__Bacteria;p__Patescibacteria;c__Paceibacteria;o__UBA9983_A;f__UBA1539;g__;s__	Bacteria	Patescibacteria	100	33.33	0	0	0	0	0	0	0	0	1	0	0	0	0	#N/A	0	0	0	0	0	0	0	0	0	0	0	0	0	0	0	0	0	0	0	0	0	0	0	0	0	0	0	0	0
RS_8.bin.5	Yes	d__Archaea;p__Aenigmatarchaeota;c__Aenigmatarchaeia;o__QMZP01;f__QMZT01;g__CS3-C152;s__	Archaea	Aenigmatarchaeota	0	0	0	0	0	0	0	0	0	0	0	0	0	0	0	#N/A	0	0	0	0	0	0	0	0	0	0	0	0	0	0	0	0	0	0	0	0	0	0	0	0	0	0	0	0	0
RS_8.bin.59	Yes	d__Archaea;p__Nanoarchaeota;c__Nanoarchaeia;o__Pacearchaeales;f__ARS1160;g__J156;s__	Archaea	Nanoarchaeota	100	33.33	0	0	0	0	0	0	1	0	0	0	0	0	0	#N/A	0	0	0	0	0	0	0	0	0	0	0	0	0	0	0	0	0	0	0	0	0	0	0	0	0	0	0	0	0
RS_8.bin.6	Yes	d__Bacteria;p__Spirochaetota;c__Spirochaetia;o__SZUA-6;f__SZUA-6;g__;s__	Bacteria	Spirochaetota	0	0	0	0	0	0	10	0	0	0	0	0	0	0	0	#N/A	0	0	0	0	0	0	0	0	0	0	0	0	0	0	0	0	8	0	0	0	0	0	0	0	0	0	0	0	0
RS_8.bin.62	Yes	d__Bacteria;p__Omnitrophota;c__Koll11;o__B26-G9;f__;g__;s__	Bacteria	Omnitrophota	0	0	0	0	0	0	0	0	0	0	0	0	0	0	0	#N/A	0	0	0	0	0	0	0	0	0	0	0	0	0	0	0	0	0	0	0	0	0	0	0	0	0	0	0	0	16.67
RS_8.bin.64	Yes	d__Bacteria;p__Acidobacteriota;c__Aminicenantia;o__UBA2199;f__UBA2199;g__UBA647;s__	Bacteria	Acidobacteriota	0	0	0	0	0	0	10	0	0	0	0	0	0	0	0	#N/A	0	0	0	0	0	0	0	0	0	0	0	0	0	0	0	0	1	0	0	0	0	0	0	0	0	0	0	0	33.33
RS_8.bin.68	Yes	d__Bacteria;p__Proteobacteria;c__Gammaproteobacteria;o__SZUA-229;f__SZUA-229;g__SZUA-116;s__	Bacteria	Proteobacteria	0	0	0	0	0	0	0	0	0	0	0	0	0	0	0	#N/A	0	0	0	0	0	0	0	0	0	0	0	0	0	0	0	0	0	0	0	0	0	0	0	0	0	0	0	0	33.33
RS_8.bin.71	Yes	d__Bacteria;p__Planctomycetota;c__Phycisphaerae;o__Sedimentisphaerales;f__Anaerohalophaeraceae;g__Anaerohalosphaera;s__	Bacteria	Planctomycetota	100	33.33	0	0	50	0	0	0	0	0	1	0	0	0	0	#N/A	0	0	0	0	0	0	1	1	0	0	0	0	0	0	0	0	0	0	0	0	0	0	0	0	0	0	0	0	33.33
RS_8.bin.8	Yes	d__Archaea;p__Asgardarchaeota;c__Heimdallarchaeia;o__UBA460;f__UBA460;g__;s__	Archaea	Asgardarchaeota	100	33.33	0	0	25	0	10	25	1	0	0	0	0	0	0	#N/A	0	0	0	0	0	0	1	0	0	0	0	0	0	0	0	0	1	0	0	0	0	0	0	0	0	0	0	1	0
RS_9.bin.1	Yes	d__Archaea;p__Thermoproteota;c__Bathyarchaeia;o__B26-1;f__;g__;s__	Archaea	Thermoproteota	100	33.33	0	0	25	0	20	0	1	0	0	0	0	0	0	#N/A	0	0	0	0	0	0	1	0	0	0	0	0	0	0	0	0	0	0	1	3	0	0	0	0	0	0	0	0	33.33
RS_9.bin.2	Yes	d__Archaea;p__Asgardarchaeota;c__Heimdallarchaeia;o__UBA460;f__UBA460;g__;s__	Archaea	Asgardarchaeota	100	33.33	0	0	0	0	30	50	1	0	0	0	0	0	0	#N/A	0	0	0	0	0	0	0	0	0	0	0	0	0	0	1	0	1	0	0	1	0	0	0	0	1	0	0	1	0
RS_9.bin.20	Yes	d__Bacteria;p__Cloacimonadota;c__Cloacimonadia;o__Cloacimonadales;f__TCS61;g__;s__	Bacteria	Cloacimonadota	0	0	0	0	0	0	0	0	0	0	0	0	0	0	0	#N/A	0	0	0	0	0	0	0	0	0	0	0	0	0	0	0	0	0	0	0	0	0	0	0	0	0	0	0	0	16.67
RS_9.bin.21	Yes	d__Bacteria;p__Aureabacteria;c__UBA6266;o__UBA6266;f__UBA6266;g__;s__	Bacteria	Aureabacteria	0	0	0	0	0	0	0	0	0	0	0	0	0	0	0	#N/A	0	0	0	0	0	0	0	0	0	0	0	0	0	0	0	0	0	0	0	0	0	0	0	0	0	0	0	0	0
RS_9.bin.23	Yes	d__Archaea;p__Thermoproteota;c__Bathyarchaeia;o__B26-1;f__SOJC01;g__SOJC01;s__	Archaea	Thermoproteota	0	0	0	0	0	0	40	0	0	0	0	0	0	0	0	#N/A	0	0	0	0	0	0	0	0	0	0	0	0	0	0	1	0	0	0	2	2	0	0	1	0	0	0	0	0	0
RS_9.bin.25	Yes	d__Archaea;p__Halobacteriota;c__Methanosarcinia;o__Methanosarcinales;f__HR1;g__QBUR01;s__	Archaea	Halobacteriota	100	0	0	0	25	0	70	25	0	0	0	0	0	0	0	#N/A	0	0	0	0	0	0	2	0	0	0	0	0	0	0	1	1	0	3	3	2	0	0	1	2	0	0	0	1	0
RS_9.bin.27	Yes	d__Bacteria;p__Proteobacteria;c__Alphaproteobacteria;o__Micavibrionales;f__UBA2020;g__PALSA-926;s__	Bacteria	Proteobacteria	0	0	0	0	0	0	0	0	0	0	0	0	0	0	0	#N/A	0	0	0	0	0	0	0	0	0	0	0	0	0	0	0	0	0	0	0	0	0	0	0	0	0	0	0	0	0
RS_9.bin.38	Yes	d__Archaea;p__EX4484-52;c__EX4484-52;o__EX4484-52;f__GLR71;g__GLR71;s__	Archaea	EX4484-52	0	0	0	0	0	0	10	0	0	0	0	0	0	0	0	#N/A	0	0	0	0	0	0	0	0	0	0	0	0	0	0	0	0	0	1	0	0	0	0	0	0	0	0	0	0	0
RS_9.bin.39	Yes	d__Bacteria;p__Bacteroidota;c__Bacteroidia;o__Bacteroidales;f__GCA-2748055;g__;s__	Bacteria	Bacteroidota	0	0	0	0	0	0	0	50	0	0	0	0	0	0	0	#N/A	0	0	0	0	0	0	0	0	0	0	0	0	0	0	0	0	0	0	0	0	0	0	0	0	1	0	1	0	50
RS_9.bin.43	Yes	d__Bacteria;p__Omnitrophota;c__Koll11;o__4484-171;f__4484-171;g__;s__	Bacteria	Omnitrophota	0	0	0	0	0	0	0	0	0	0	0	0	0	0	0	#N/A	0	0	0	0	0	0	0	0	0	0	0	0	0	0	0	0	0	0	0	0	0	0	0	0	0	0	0	0	16.67
RS_9.bin.46	Yes	d__Bacteria;p__Omnitrophota;c__Koll11;o__4484-171;f__4484-171;g__;s__	Bacteria	Omnitrophota	0	0	0	0	0	0	0	0	0	0	0	0	0	0	0	#N/A	0	0	0	0	0	0	0	0	0	0	0	0	0	0	0	0	0	0	0	0	0	0	0	0	0	0	0	0	16.67
RS_9.bin.49	Yes	d__Bacteria;p__Patescibacteria;c__Paceibacteria;o__;f__;g__;s__	Bacteria	Patescibacteria	0	0	0	0	0	0	0	0	0	0	0	0	0	0	0	#N/A	0	0	0	0	0	0	0	0	0	0	0	0	0	0	0	0	0	0	0	0	0	0	0	0	0	0	0	0	0
RS_9.bin.5	Yes	d__Bacteria;p__Nitrospirota;c__Thermodesulfovibrionia;o__Thermodesulfovibrionales;f__JdFR-88;g__;s__	Bacteria	Nitrospirota	100	0	0	0	50	0	0	0	0	0	0	0	0	0	0	#N/A	0	0	0	0	0	1	1	0	0	0	0	0	0	0	0	0	0	0	0	0	0	0	0	0	0	0	0	0	0
RS_9.bin.50	Yes	d__Bacteria;p__CAIJMQ01;c__CAIJMQ01;o__CAIJMQ01;f__CAIJMQ01;g__CAIJMQ01;s__	Bacteria	CAIJMQ01	0	0	0	0	0	0	0	0	0	0	0	0	0	0	0	#N/A	0	0	0	0	0	0	0	0	0	0	0	0	0	0	0	0	0	0	0	0	0	0	0	0	0	0	0	0	0
RS_9.bin.53	Yes	d__Bacteria;p__Marinisomatota;c__Marinisomatia;o__Marinisomatales;f__UBA8229;g__;s__	Bacteria	Marinisomatota	0	0	0	0	0	0	10	0	0	0	0	0	0	0	0	#N/A	0	0	0	0	0	0	0	0	0	0	0	0	0	0	0	0	1	0	0	0	0	0	0	0	0	0	0	0	0
RS_9.bin.6	Yes	d__Bacteria;p__Patescibacteria;c__Paceibacteria;o__;f__;g__;s__	Bacteria	Patescibacteria	0	0	0	0	0	0	0	0	0	0	0	0	0	0	0	#N/A	0	0	0	0	0	0	0	0	0	0	0	0	0	0	0	0	0	0	0	0	0	0	0	0	0	0	0	0	0
RS_9.bin.62	Yes	d__Archaea;p__Thermoplasmatota;c__E2;o__DHVEG-1;f__DHVEG-1;g__SG8-52-3;s__	Archaea	Thermoplasmatota	100	0	0	0	25	0	10	0	0	0	0	0	0	0	0	#N/A	0	0	0	0	0	0	1	0	0	0	0	0	0	0	0	0	0	0	0	1	0	0	0	0	0	0	0	0	0
RS_9.bin.64	Yes	d__Bacteria;p__Planctomycetota;c__Phycisphaerae;o__Sedimentisphaerales;f__SG8-4;g__B140-G9;s__	Bacteria	Planctomycetota	100	0	0	0	25	0	0	0	0	0	0	0	0	0	0	#N/A	0	0	0	0	0	0	0	1	0	0	0	0	0	0	0	0	0	0	0	0	0	0	0	0	0	0	0	0	0
RS_9.bin.71	Yes	d__Archaea;p__Thermoplasmatota;c__Thermoplasmata;o__SG8-5;f__;g__;s__	Archaea	Thermoplasmatota	100	0	0	16.67	0	0	30	0	0	0	0	0	0	0	0	#N/A	1	0	0	0	0	0	0	0	0	0	0	0	0	0	0	0	0	1	1	2	0	0	0	0	0	0	0	0	0
RS_9.bin.76	Yes	d__Archaea;p__Asgardarchaeota;c__Heimdallarchaeia;o__UBA460;f__UBA460;g__UBA460;s__	Archaea	Asgardarchaeota	0	0	0	0	0	0	30	50	0	0	0	0	0	0	0	#N/A	0	0	0	0	0	0	0	0	0	0	0	0	0	0	1	0	1	0	0	2	0	0	0	0	1	0	0	1	0
RS_9.bin.78	Yes	d__Bacteria;p__Spirochaetota;c__GWE2-31-10;o__GWE2-31-10;f__GWE2-31-10;g__;s__	Bacteria	Spirochaetota	0	0	0	0	0	0	0	0	0	0	0	0	0	0	0	#N/A	0	0	0	0	0	0	0	0	0	0	0	0	0	0	0	0	0	0	0	0	0	0	0	0	0	0	0	0	16.67
RS_9.bin.8	Yes	d__Bacteria;p__Calditrichota;c__Calditrichia;o__RBG-13-44-9;f__RBG-13-44-9;g__;s__	Bacteria	Calditrichota	100	0	0	0	25	0	30	0	0	0	0	0	0	0	0	#N/A	0	0	0	0	0	1	0	0	0	0	0	0	0	0	0	0	1	0	0	1	1	0	0	0	0	0	0	0	33.33
RS_9.bin.81	Yes	d__Bacteria;p__Campylobacterota;c__Campylobacteria;o__Campylobacterales;f__Sulfurimonadaceae;g__Sulfurimonas;s__	Bacteria	Campylobacterota	0	0	0	0	0	0	0	0	0	0	0	0	0	0	0	#N/A	0	0	0	0	0	0	0	0	0	0	0	0	0	0	0	0	0	0	0	0	0	0	0	0	0	0	0	0	0
RS_9.bin.83	Yes	d__Archaea;p__Thermoproteota;c__Bathyarchaeia;o__B26-1;f__BA1;g__BIN-L-1;s__	Archaea	Thermoproteota	100	33.33	50	0	0	20	20	0	1	0	0	1	1	0	0	#N/A	0	0	0	0	0	0	0	0	0	0	0	1	0	0	0	0	0	0	0	0	0	0	1	1	0	0	0	0	0
RS_9.bin.90	Yes	d__Bacteria;p__Omnitrophota;c__Koll11;o__UBA10015;f__Kpj58rc;g__2-02-FULL-52-10;s__	Bacteria	Omnitrophota	0	0	0	0	0	0	0	0	0	0	0	0	0	0	0	#N/A	0	0	0	0	0	0	0	0	0	0	0	0	0	0	0	0	0	0	0	0	0	0	0	0	0	0	0	0	0
S1_bin1	Yes	d__Bacteria;p__Nitrospinota_A;c__UBA8248;o__;f__;g__;s__	Bacteria	Nitrospinota_A	0	0	0	0	0	0	0	0	0	0	0	0	0	0	0	#N/A	0	0	0	0	0	0	0	0	0	0	0	0	0	0	0	0	0	0	0	0	0	0	0	0	0	0	0	0	0
S1_bin11	Yes	d__Bacteria;p__Proteobacteria;c__Alphaproteobacteria;o__Rhizobiales;f__Hyphomicrobiaceae;g__;s__	Bacteria	Proteobacteria	100	33.33	0	16.67	0	0	30	0	0	0	1	0	0	0	0	#N/A	0	1	0	0	0	0	0	0	0	0	0	0	0	0	0	0	0	0	0	0	0	1	1	1	0	0	0	0	0
S1_bin12	Yes	d__Bacteria;p__Proteobacteria;c__Gammaproteobacteria;o__GCA-2729495;f__GCA-2729495;g__;s__	Bacteria	Proteobacteria	100	0	0	0	0	20	10	0	0	0	0	0	0	0	0	#N/A	0	0	0	0	0	0	0	0	0	0	0	0	0	1	5	0	0	0	0	0	0	0	0	0	0	0	0	0	0
S1_bin15	Yes	d__Bacteria;p__Actinobacteriota;c__Acidimicrobiia;o__UBA5794;f__UBA5794;g__;s__	Bacteria	Actinobacteriota	0	0	0	0	0	0	10	0	0	0	0	0	0	0	0	#N/A	0	0	0	0	0	0	0	0	0	0	0	0	0	0	2	0	0	0	0	0	0	0	0	0	0	0	0	0	0
S1_bin16	Yes	d__Bacteria;p__Proteobacteria;c__Gammaproteobacteria;o__Woeseiales;f__Woeseiaceae;g__;s__	Bacteria	Proteobacteria	0	0	0	0	0	0	10	0	0	0	0	0	0	0	0	#N/A	0	0	0	0	0	0	0	0	0	0	0	0	0	0	1	0	0	0	0	0	0	0	0	0	0	0	0	0	0
S1_bin3	Yes	d__Bacteria;p__Proteobacteria;c__Gammaproteobacteria;o__SZUA-229;f__SZUA-229;g__JABDQW01;s__	Bacteria	Proteobacteria	100	33.33	0	16.67	0	0	0	0	0	1	0	0	0	0	0	#N/A	0	1	0	0	0	0	0	0	0	0	0	0	0	0	0	0	0	0	0	0	0	0	0	0	0	0	0	0	0
S1_bin5	Yes	d__Bacteria;p__Chloroflexota;c__Anaerolineae;o__Anaerolineales;f__E44-bin32;g__;s__	Bacteria	Chloroflexota	0	0	0	0	0	0	20	0	0	0	0	0	0	0	0	#N/A	0	0	0	0	0	0	0	0	0	0	0	0	0	0	1	0	1	0	0	0	0	0	0	0	0	0	0	0	16.67
S1_bin6	Yes	d__Bacteria;p__Proteobacteria;c__Gammaproteobacteria;o__Burkholderiales;f__Nitrosomonadaceae;g__GCA-2721545;s__GCA-2721545 sp003230615	Bacteria	Proteobacteria	100	100	0	16.67	0	0	0	0	2	1	1	0	0	0	0	#N/A	0	1	0	0	0	0	0	0	0	0	0	0	0	0	0	0	0	0	0	0	0	0	0	0	0	0	0	0	0
S1_bin7	Yes	d__Bacteria;p__Acidobacteriota;c__UBA6911;o__RPQK01;f__RPQK01;g__;s__	Bacteria	Acidobacteriota	0	0	0	0	0	0	0	0	0	0	0	0	0	0	0	#N/A	0	0	0	0	0	0	0	0	0	0	0	0	0	0	0	0	0	0	0	0	0	0	0	0	0	0	0	0	0
S1_bin8	Yes	d__Bacteria;p__Desulfobacterota_D;c__UBA1144;o__UBA2774;f__N074bin48;g__N074bin48;s__	Bacteria	Desulfobacterota_D	100	0	0	0	0	20	10	0	0	0	0	0	0	0	0	#N/A	0	0	0	0	0	0	0	0	0	0	0	0	0	1	1	0	0	0	0	0	0	0	0	0	0	0	0	0	0
S2_bin1	Yes	d__Bacteria;p__Chloroflexota;c__Dehalococcoidia;o__SZUA-161;f__E44-bin15;g__;s__	Bacteria	Chloroflexota	100	0	0	0	75	0	20	0	0	0	0	0	0	0	0	#N/A	0	0	0	0	0	2	1	0	1	0	0	0	0	0	0	0	3	0	0	2	0	0	0	0	0	0	0	0	0
S2_bin10	Yes	d__Bacteria;p__Fermentibacterota;c__Fermentibacteria;o__Fermentibacterales;f__Fermentibacteraceae;g__Aegiribacteria;s__	Bacteria	Fermentibacterota	0	0	0	0	0	0	10	0	0	0	0	0	0	0	0	#N/A	0	0	0	0	0	0	0	0	0	0	0	0	0	0	0	0	0	0	0	1	0	0	0	0	0	0	0	0	0
S2_bin12	Yes	d__Bacteria;p__Chloroflexota;c__Anaerolineae;o__Anaerolineales;f__UBA11858;g__UBA11858;s__	Bacteria	Chloroflexota	100	0	0	0	75	0	20	0	0	0	0	0	0	0	0	#N/A	0	0	0	0	0	1	2	0	1	0	0	0	0	0	1	0	0	0	0	1	0	0	0	0	0	0	0	0	16.67
S2_bin14	Yes	d__Bacteria;p__Chloroflexota;c__Dehalococcoidia;o__SM23-28-2;f__SM23-28-2;g__SM23-28-2;s__	Bacteria	Chloroflexota	0	0	0	0	0	0	0	25	0	0	0	0	0	0	0	#N/A	0	0	0	0	0	0	0	0	0	0	0	0	0	0	0	0	0	0	0	0	0	0	0	0	1	0	0	0	0
S2_bin17	Yes	d__Bacteria;p__Krumholzibacteriota;c__Krumholzibacteria;o__Krumholzibacteriales;f__Krumholzibacteriaceae;g__;s__	Bacteria	Krumholzibacteriota	100	0	0	0	25	0	20	25	0	0	0	0	0	0	0	#N/A	0	0	0	0	0	0	0	0	1	0	0	0	0	0	0	0	1	0	0	1	0	0	0	0	1	0	0	0	16.67
S2_bin18	Yes	d__Bacteria;p__Fermentibacterota;c__Fermentibacteria;o__Fermentibacterales;f__Fermentibacteraceae;g__Aegiribacteria;s__	Bacteria	Fermentibacterota	0	0	0	0	0	0	20	0	0	0	0	0	0	0	0	#N/A	0	0	0	0	0	0	0	0	0	0	0	0	0	0	0	0	1	0	0	3	0	0	0	0	0	0	0	0	50
S2_bin2	Yes	d__Bacteria;p__Bacteroidota;c__Bacteroidia;o__Bacteroidales;f__VadinHA17;g__;s__	Bacteria	Bacteroidota	100	33.33	0	0	0	0	20	50	1	0	0	0	0	0	0	#N/A	0	0	0	0	0	0	0	0	0	0	0	0	0	0	0	0	1	0	0	0	1	0	0	0	1	0	1	0	0
S2_bin20	Yes	d__Bacteria;p__Chloroflexota;c__Anaerolineae;o__UBA7937;f__B3-Chlor;g__B3-Chlor;s__	Bacteria	Chloroflexota	100	33.33	0	0	75	0	30	25	0	0	1	0	0	0	0	#N/A	0	0	0	0	0	1	1	0	1	0	0	0	0	0	0	0	3	0	1	2	0	0	0	0	0	0	1	0	16.67
S2_bin21	Yes	d__Bacteria;p__Chloroflexota;c__Dehalococcoidia;o__SZUA-161;f__E44-bin15;g__JAAXQM01;s__	Bacteria	Chloroflexota	100	0	0	0	75	0	20	0	0	0	0	0	0	0	0	#N/A	0	0	0	0	0	2	1	0	1	0	0	0	0	0	0	0	1	0	0	2	0	0	0	0	0	0	0	0	0
S2_bin22	Yes	d__Bacteria;p__Proteobacteria;c__Gammaproteobacteria;o__SZUA-229;f__SZUA-229;g__GCA-2746365;s__	Bacteria	Proteobacteria	100	33.33	0	0	0	0	0	0	0	0	1	0	0	0	0	#N/A	0	0	0	0	0	0	0	0	0	0	0	0	0	0	0	0	0	0	0	0	0	0	0	0	0	0	0	0	16.67
S2_bin24	Yes	d__Bacteria;p__Desulfobacterota;c__Desulfobacteria;o__Desulfobacterales;f__UBA11574;g__S5133MH16;s__	Bacteria	Desulfobacterota	100	0	0	0	75	0	10	0	0	0	0	0	0	0	0	#N/A	0	0	0	0	0	1	1	0	1	0	0	0	0	0	0	0	0	0	0	1	0	0	0	0	0	0	0	0	0
S2_bin25	Yes	d__Bacteria;p__Proteobacteria;c__Alphaproteobacteria;o__Rhodobacterales;f__Rhodobacteraceae;g__UBA3077;s__	Bacteria	Proteobacteria	100	66.67	0	16.67	0	0	10	0	1	0	1	0	0	0	0	#N/A	0	1	0	0	0	0	0	0	0	0	0	0	0	0	0	0	4	0	0	0	0	0	0	0	0	0	0	0	0
S2_bin26	Yes	d__Bacteria;p__WOR-3;c__WOR-3;o__SM23-42;f__SM23-42;g__SOIY01;s__	Bacteria	WOR-3	100	0	0	16.67	0	0	10	0	0	0	0	0	0	0	0	#N/A	1	0	0	0	0	0	0	0	0	0	0	0	0	0	0	0	0	0	0	4	0	0	0	0	0	0	0	0	0
S2_bin28	Yes	d__Bacteria;p__Desulfobacterota;c__;o__;f__;g__;s__	Bacteria	Desulfobacterota	100	0	0	0	100	40	10	0	0	0	0	0	0	0	0	#N/A	0	0	0	0	0	1	1	1	1	0	0	1	0	1	0	0	1	0	0	0	0	0	0	0	0	0	0	0	16.67
S2_bin30	Yes	d__Bacteria;p__Acidobacteriota;c__Aminicenantia;o__Aminicenantales;f__Aminicenantaceae;g__;s__	Bacteria	Acidobacteriota	100	0	0	0	0	20	10	25	0	0	0	0	0	0	0	#N/A	0	0	0	0	0	0	0	0	0	0	0	1	0	0	0	0	0	0	0	1	0	0	0	0	0	0	1	0	33.33
S2_bin33	Yes	d__Bacteria;p__Chloroflexota;c__Dehalococcoidia;o__GIF9;f__AB-539-J10;g__E29-bin73;s__E29-bin73 sp004375885	Bacteria	Chloroflexota	100	0	0	16.67	50	40	20	0	0	0	0	0	0	0	0	#N/A	1	0	0	0	0	0	1	0	1	0	0	1	0	2	0	0	1	0	0	1	0	0	0	0	0	0	0	0	0
S2_bin35	Yes	d__Bacteria;p__Krumholzibacteriota;c__Krumholzibacteria;o__Krumholzibacteriales;f__Krumholzibacteriaceae;g__;s__	Bacteria	Krumholzibacteriota	100	0	0	0	25	0	20	0	0	0	0	0	0	0	0	#N/A	0	0	0	0	0	0	0	0	1	0	0	0	0	0	0	0	2	0	0	3	0	0	0	0	0	0	0	0	50
S2_bin36	Yes	d__Bacteria;p__Chloroflexota;c__Anaerolineae;o__Anaerolineales;f__E44-bin32;g__E44-bin32;s__	Bacteria	Chloroflexota	100	0	0	0	75	0	30	0	0	0	0	0	0	0	0	#N/A	0	0	0	0	0	1	2	0	1	0	0	0	0	0	1	0	2	0	0	1	0	0	0	0	0	0	0	0	16.67
S2_bin40	Yes	d__Bacteria;p__Sumerlaeota;c__Sumerlaeia;o__MWCT01;f__;g__;s__	Bacteria	Sumerlaeota	0	0	0	0	0	0	20	25	0	0	0	0	0	0	0	#N/A	0	0	0	0	0	0	0	0	0	0	0	0	0	0	0	0	1	0	0	2	0	0	0	0	1	0	0	0	33.33
S2_bin41	Yes	d__Bacteria;p__Desulfobacterota;c__Desulfobulbia;o__Desulfobulbales;f__Desulfobulbaceae;g__;s__	Bacteria	Desulfobacterota	100	0	0	0	75	0	10	0	0	0	0	0	0	0	0	#N/A	0	0	0	0	0	1	3	0	2	0	0	0	0	0	0	0	0	0	0	1	0	0	0	0	0	0	0	0	0
S2_bin42	Yes	d__Bacteria;p__Planctomycetota;c__Phycisphaerae;o__Sedimentisphaerales;f__SG8-4;g__CS2-K091;s__	Bacteria	Planctomycetota	100	0	0	0	25	0	20	0	0	0	0	0	0	0	0	#N/A	0	0	0	0	0	0	1	0	0	0	0	0	0	0	0	0	1	0	0	1	0	0	0	0	0	0	0	0	33.33
S2_bin49	Yes	d__Bacteria;p__RBG-13-66-14;c__B26-G2;o__WVWN01;f__WVWN01;g__WVWN01;s__	Bacteria	RBG-13-66-14	100	0	0	16.67	0	0	10	25	0	0	0	0	0	0	0	#N/A	1	0	0	0	0	0	0	0	0	0	0	0	0	0	0	0	0	0	0	4	0	0	0	0	1	0	0	0	16.67
S2_bin50	Yes	d__Archaea;p__Thermoproteota;c__Bathyarchaeia;o__TCS64;f__TCS64;g__GCA-2726865;s__	Archaea	Thermoproteota	100	0	0	0	25	20	50	25	0	0	0	0	0	0	0	#N/A	0	0	0	0	0	0	0	1	0	0	0	2	0	0	2	0	2	0	1	2	0	0	0	1	1	0	0	0	0
S2_bin51	Yes	d__Archaea;p__Asgardarchaeota;c__Heimdallarchaeia;o__UBA460;f__UBA460;g__UBA460;s__	Archaea	Asgardarchaeota	100	33.33	0	0	0	0	0	25	1	0	0	0	0	0	0	#N/A	0	0	0	0	0	0	0	0	0	0	0	0	0	0	0	0	0	0	0	0	0	0	0	0	1	0	0	0	0
S2_bin54	Yes	d__Bacteria;p__Bacteroidota;c__Bacteroidia;o__Flavobacteriales;f__Flavobacteriaceae;g__QNYL01;s__	Bacteria	Bacteroidota	0	0	0	0	0	0	0	0	0	0	0	0	0	0	0	#N/A	0	0	0	0	0	0	0	0	0	0	0	0	0	0	0	0	0	0	0	0	0	0	0	0	0	0	0	0	0
S2_bin56	Yes	d__Bacteria;p__Proteobacteria;c__Gammaproteobacteria;o__Thiohalomonadales_A;f__SZUA-152;g__;s__	Bacteria	Proteobacteria	100	33.33	0	0	0	0	0	0	0	0	2	0	0	0	0	#N/A	0	0	0	0	0	0	0	0	0	0	0	0	0	0	0	0	0	0	0	0	0	0	0	0	0	0	0	0	33.33
S2_bin6	Yes	d__Bacteria;p__Campylobacterota;c__Campylobacteria;o__Campylobacterales;f__Sulfurimonadaceae;g__QNZR01;s__	Bacteria	Campylobacterota	0	0	0	0	0	0	0	0	0	0	0	0	0	0	0	#N/A	0	0	0	0	0	0	0	0	0	0	0	0	0	0	0	0	0	0	0	0	0	0	0	0	0	0	0	0	0
S2_bin7	Yes	d__Bacteria;p__Chloroflexota;c__Anaerolineae;o__Anaerolineales;f__UBA4823;g__9FT-COMBO-55-16;s__	Bacteria	Chloroflexota	100	0	0	16.67	75	0	30	25	0	0	0	0	0	0	0	#N/A	0	1	0	0	0	1	1	0	1	0	0	0	0	0	1	0	4	0	0	1	0	0	0	0	1	0	0	0	16.67
S2_bin8	Yes	d__Archaea;p__Thermoproteota;c__Bathyarchaeia;o__TCS64;f__TCS64;g__RBG-16-57-9;s__	Archaea	Thermoproteota	100	33.33	0	0	0	40	50	25	1	0	0	0	0	0	0	#N/A	0	0	0	0	0	0	0	0	0	1	0	1	0	0	0	0	1	0	2	0	0	2	1	1	1	0	0	0	50
S3_bin2	Yes	d__Bacteria;p__Eisenbacteria;c__;o__;f__;g__;s__	Bacteria	Eisenbacteria	100	0	0	16.67	25	0	10	25	0	0	0	0	0	0	0	#N/A	1	0	0	0	0	0	0	0	1	0	0	0	0	0	0	0	1	0	0	0	0	0	0	0	1	0	0	0	0
S3_bin21	Yes	d__Bacteria;p__Chloroflexota;c__Anaerolineae;o__B4-G1;f__B4-G1;g__B30-G15;s__	Bacteria	Chloroflexota	100	33.33	0	0	100	0	50	0	0	0	1	0	0	0	0	#N/A	0	0	0	0	0	1	2	1	1	0	0	0	0	0	0	0	12	0	0	4	0	1	1	2	0	0	0	0	16.67
S3_bin22	Yes	d__Bacteria;p__UBP14;c__UBA6098;o__UBA6098;f__B30-G16;g__;s__	Bacteria	UBP14	0	0	0	0	0	0	10	25	0	0	0	0	0	0	0	#N/A	0	0	0	0	0	0	0	0	0	0	0	0	0	0	0	0	0	0	0	2	0	0	0	0	1	0	0	0	0
S3_bin24	Yes	d__Bacteria;p__Patescibacteria;c__Paceibacteria;o__Portnoybacterales;f__UBA2143;g__;s__	Bacteria	Patescibacteria	100	0	0	0	0	20	10	0	0	0	0	0	0	0	0	#N/A	0	0	0	0	0	0	0	0	0	0	0	1	0	0	0	0	0	0	0	1	0	0	0	0	0	0	0	0	16.67
S3_bin30	Yes	d__Bacteria;p__Acidobacteriota;c__Aminicenantia;o__UBA2199;f__UBA2199;g__;s__	Bacteria	Acidobacteriota	0	0	0	0	0	0	0	0	0	0	0	0	0	0	0	#N/A	0	0	0	0	0	0	0	0	0	0	0	0	0	0	0	0	0	0	0	0	0	0	0	0	0	0	0	0	16.67
S3_bin32	Yes	d__Bacteria;p__Planctomycetota;c__Phycisphaerae;o__UBA1845;f__Fen-1342;g__;s__	Bacteria	Planctomycetota	0	0	0	0	0	0	20	0	0	0	0	0	0	0	0	#N/A	0	0	0	0	0	0	0	0	0	0	0	0	0	0	0	0	1	0	0	1	0	0	0	0	0	0	0	0	0
S3_bin36	Yes	d__Bacteria;p__Latescibacterota;c__Latescibacteria_A;o__4484-107;f__4484-107;g__4484-107;s__	Bacteria	Latescibacterota	100	33.33	0	0	75	0	20	0	1	0	0	0	0	0	0	#N/A	0	0	0	0	0	1	3	0	2	0	0	0	0	0	0	0	7	0	0	1	0	0	0	0	0	0	0	0	0
S3_bin39	Yes	d__Bacteria;p__Cloacimonadota;c__Cloacimonadia;o__JGIOTU-2;f__JGIOTU-2;g__JGIOTU-2;s__	Bacteria	Cloacimonadota	100	0	25	0	25	0	10	0	0	0	0	0	1	0	0	#N/A	0	0	0	0	0	0	0	1	0	0	0	0	0	0	0	0	0	0	0	1	0	0	0	0	0	0	0	0	16.67
S3_bin4	Yes	d__Archaea;p__Halobacteriota;c__Syntropharchaeia;o__ANME-1;f__ANME-1;g__QEXZ01;s__	Archaea	Halobacteriota	100	0	50	0	0	0	70	75	0	0	0	1	1	0	0	#N/A	0	0	0	0	0	0	0	0	0	0	0	0	0	0	0	1	0	2	2	2	0	1	1	2	1	0	1	1	16.67
S3_bin42	Yes	d__Bacteria;p__Cloacimonadota;c__Cloacimonadia;o__Cloacimonadales;f__TCS61;g__JABMPU01;s__	Bacteria	Cloacimonadota	100	0	0	16.67	0	0	0	0	0	0	0	0	0	0	0	#N/A	1	0	0	0	0	0	0	0	0	0	0	0	0	0	0	0	0	0	0	0	0	0	0	0	0	0	0	0	0
S3_bin8	Yes	d__Bacteria;p__Desulfobacterota;c__Desulfobacteria;o__Desulfobacterales;f__ETH-SRB1;g__JACNLL01;s__	Bacteria	Desulfobacterota	0	0	0	0	0	0	20	0	0	0	0	0	0	0	0	#N/A	0	0	0	0	0	0	0	0	0	0	0	0	0	0	0	0	2	0	0	0	0	0	0	1	0	0	0	0	0
S4_bin12	Yes	d__Archaea;p__Thermoproteota;c__Nitrososphaeria;o__Nitrososphaerales;f__Nitrosopumilaceae;g__Nitrosopumilus;s__	Archaea	Thermoproteota	100	0	0	0	0	20	0	0	0	0	0	0	0	0	0	#N/A	0	0	0	0	0	0	0	0	0	0	0	0	1	0	0	0	0	0	0	0	0	0	0	0	0	0	0	0	0
S4_bin14	Yes	d__Archaea;p__Asgardarchaeota;c__Lokiarchaeia;o__CR-4;f__SOKP01;g__SOKP01;s__	Archaea	Asgardarchaeota	100	33.33	25	0	0	20	60	0	1	0	0	1	0	0	0	#N/A	0	0	0	0	0	0	0	0	0	0	0	1	0	0	0	0	1	0	1	3	0	1	1	1	0	0	0	0	0
S4_bin24	Yes	d__Bacteria;p__Chloroflexota;c__Dehalococcoidia;o__Dehalococcoidales;f__;g__;s__	Bacteria	Chloroflexota	100	0	0	0	50	0	10	0	0	0	0	0	0	0	0	#N/A	0	0	0	0	0	0	0	1	1	0	0	0	0	0	0	0	0	0	0	1	0	0	0	0	0	0	0	0	0
S4_bin26	Yes	d__Archaea;p__Halobacteriota;c__Methanosarcinia;o__Methanosarcinales;f__Methanosarcinaceae;g__;s__	Archaea	Halobacteriota	100	33.33	0	0	0	0	90	25	1	0	0	0	0	0	0	#N/A	0	0	0	0	0	0	0	0	0	0	0	0	0	0	2	1	2	3	3	2	0	1	2	3	0	0	0	1	0
S4_bin27	Yes	d__Bacteria;p__Bacteroidota;c__Bacteroidia;o__Bacteroidales;f__VadinHA17;g__;s__	Bacteria	Bacteroidota	0	0	0	0	0	0	0	25	0	0	0	0	0	0	0	#N/A	0	0	0	0	0	0	0	0	0	0	0	0	0	0	0	0	0	0	0	0	0	0	0	0	1	0	0	0	0
S4_bin32	Yes	d__Archaea;p__Halobacteriota;c__Methanosarcinia;o__Methanosarcinales;f__HR1;g__UBA7939;s__UBA7939 sp009649835	Archaea	Halobacteriota	100	33.33	0	0	25	0	80	25	2	0	0	0	0	0	0	#N/A	0	0	0	0	0	0	2	0	0	0	0	0	0	0	2	1	0	3	3	2	0	1	2	3	0	0	0	1	0
S4_bin43	Yes	d__Archaea;p__Thermoproteota;c__Nitrososphaeria;o__Nitrososphaerales;f__Nitrosopumilaceae;g__JACEMX01;s__	Archaea	Thermoproteota	100	0	0	0	0	20	0	0	0	0	0	0	0	0	0	#N/A	0	0	0	0	0	0	0	0	0	0	0	0	1	0	0	0	0	0	0	0	0	0	0	0	0	0	0	0	0
S4_bin46	Yes	d__Bacteria;p__Chloroflexota;c__Dehalococcoidia;o__SZUA-161;f__E44-bin15;g__E29-bin15;s__	Bacteria	Chloroflexota	100	0	0	0	100	0	20	0	0	0	0	0	0	0	0	#N/A	0	0	0	0	0	2	1	1	1	0	0	0	0	0	0	0	2	0	0	2	0	0	0	0	0	0	0	0	0
S4_bin47	Yes	d__Archaea;p__Thermoproteota;c__Nitrososphaeria;o__Nitrososphaerales;f__Nitrosopumilaceae;g__JACEMX01;s__	Archaea	Thermoproteota	100	0	0	0	0	20	10	0	0	0	0	0	0	0	0	#N/A	0	0	0	0	0	0	0	0	0	0	0	0	0	1	0	0	0	1	0	0	0	0	0	0	0	0	0	0	0
S5_bin1	Yes	d__Bacteria;p__Chloroflexota;c__Anaerolineae;o__B4-G1;f__B4-G1;g__B30-G15;s__	Bacteria	Chloroflexota	100	33.33	0	0	75	20	50	0	1	0	0	0	0	0	0	#N/A	0	0	0	0	0	0	2	1	1	0	0	0	0	1	0	0	8	0	0	2	0	3	2	2	0	0	0	0	16.67
S5_bin15	Yes	d__Bacteria;p__Acidobacteriota;c__Aminicenantia;o__UBA2199;f__UBA2199;g__;s__	Bacteria	Acidobacteriota	0	0	0	0	0	0	0	0	0	0	0	0	0	0	0	#N/A	0	0	0	0	0	0	0	0	0	0	0	0	0	0	0	0	0	0	0	0	0	0	0	0	0	0	0	0	16.67
S5_bin17	Yes	d__Archaea;p__Halobacteriota;c__Syntropharchaeia;o__ANME-1;f__ANME-1;g__QENH01;s__	Archaea	Halobacteriota	100	0	50	0	0	0	70	75	0	0	0	1	1	0	0	#N/A	0	0	0	0	0	0	0	0	0	0	0	0	0	0	0	1	0	2	1	2	0	2	2	2	1	0	1	1	0
S5_bin21	Yes	d__Bacteria;p__Chloroflexota;c__Dehalococcoidia;o__GIF9;f__AB-539-J10;g__B68-G16;s__	Bacteria	Chloroflexota	100	0	0	0	75	0	20	0	0	0	0	0	0	0	0	#N/A	0	0	0	0	0	3	1	0	1	0	0	0	0	0	0	0	9	0	0	1	0	0	0	0	0	0	0	0	0
S5_bin24	Yes	d__Bacteria;p__Chloroflexota;c__Anaerolineae;o__Anaerolineales;f__UBA4823;g__;s__	Bacteria	Chloroflexota	100	0	0	16.67	75	0	30	0	0	0	0	0	0	0	0	#N/A	0	0	1	0	0	1	1	0	2	0	0	0	0	0	1	0	3	0	0	2	0	0	0	0	0	0	0	0	16.67
S5_bin44	Yes	d__Bacteria;p__Chloroflexota;c__Dehalococcoidia;o__GIF9;f__AB-539-J10;g__20-14-all-45-10;s__20-14-all-45-10 sp009619075	Bacteria	Chloroflexota	100	0	0	0	50	0	10	0	0	0	0	0	0	0	0	#N/A	0	0	0	0	0	2	0	0	1	0	0	0	0	0	0	0	0	0	0	1	0	0	0	0	0	0	0	0	0
S5_bin8	Yes	d__Archaea;p__Thermoplasmatota;c__E2;o__DHVEG-1;f__DHVEG-1;g__;s__	Archaea	Thermoplasmatota	100	0	25	16.67	0	20	20	0	0	0	0	0	1	0	0	#N/A	1	0	0	0	0	0	0	0	0	0	0	0	0	1	0	0	0	1	1	0	0	0	0	0	0	0	0	0	0
S6_bin1	Yes	d__Bacteria;p__Actinobacteriota;c__UBA1414;o__;f__;g__;s__	Bacteria	Actinobacteriota	100	0	25	0	75	0	10	0	0	0	0	0	0	1	0	#N/A	0	0	0	0	0	1	1	0	1	0	0	0	0	0	0	0	0	0	0	2	0	0	0	0	0	0	0	0	0
S6_bin15	Yes	d__Bacteria;p__Desulfobacterota;c__Desulfobacteria;o__Desulfatiglandales;f__Desulfatiglandaceae;g__JACNIU01;s__	Bacteria	Desulfobacterota	100	0	0	0	75	40	30	25	0	0	0	0	0	0	0	#N/A	0	0	0	0	0	1	1	0	1	0	0	1	0	3	0	0	0	0	1	3	1	0	0	0	1	0	0	0	16.67
S6_bin16	Yes	d__Archaea;p__Halobacteriota;c__Syntropharchaeia;o__ANME-1;f__ANME-1;g__JACGMN01;s__	Archaea	Halobacteriota	100	0	50	0	0	0	90	0	0	0	0	1	1	0	0	#N/A	0	0	0	0	0	0	0	0	0	0	0	0	0	0	1	1	2	2	1	2	0	1	1	2	0	0	0	0	0
	Yes	d__Bacteria;p__Proteobacteria;c__Gammaproteobacteria;o__PS1;f__Thioglobaceae;g__Thioglobus_A;s__	Bacteria	Proteobacteria	0	0	0	0	0	0	0	0	0	0	0	0	0	0	0	#N/A	0	0	0	0	0	0	0	0	0	0	0	0	0	0	0	0	0	0	0	0	0	0	0	0	0	0	0	0	0
S6_bin2	Yes	d__Bacteria;p__Bipolaricaulota;c__Bipolaricaulia;o__UBA7950;f__UBA9294;g__;s__	Bacteria	Bipolaricaulota	100	0	50	0	0	0	0	25	0	0	0	1	1	0	0	#N/A	0	0	0	0	0	0	0	0	0	0	0	0	0	0	0	0	0	0	0	0	0	0	0	0	1	0	0	0	16.67
S6_bin20	Yes	d__Bacteria;p__Proteobacteria;c__Gammaproteobacteria;o__PS1;f__Thioglobaceae;g__UBA2013;s__	Bacteria	Proteobacteria	100	33.33	0	0	0	0	0	0	0	0	1	0	0	0	0	#N/A	0	0	0	0	0	0	0	0	0	0	0	0	0	0	0	0	0	0	0	0	0	0	0	0	0	0	0	0	33.33
S6_bin23	Yes	d__Bacteria;p__Cloacimonadota;c__Cloacimonadia;o__JGIOTU-2;f__JGIOTU-2;g__JGIOTU-2;s__	Bacteria	Cloacimonadota	100	0	0	0	25	0	10	0	0	0	0	0	0	0	0	#N/A	0	0	0	0	0	0	0	1	0	0	0	0	0	0	0	0	0	0	0	1	0	0	0	0	0	0	0	0	16.67
S6_bin27	Yes	d__Archaea;p__Thermoproteota;c__Nitrososphaeria;o__Nitrososphaerales;f__Nitrosopumilaceae;g__Nitrosopelagicus;s__Nitrosopelagicus sp013390745	Archaea	Thermoproteota	100	0	0	0	0	40	0	0	0	0	0	0	0	0	0	#N/A	0	0	0	0	0	0	0	0	0	0	0	0	1	1	0	0	0	0	0	0	0	0	0	0	0	0	0	0	0
S6_bin28	Yes	d__Bacteria;p__Chloroflexota;c__Anaerolineae;o__E26-bin7;f__JACIWR01;g__;s__	Bacteria	Chloroflexota	100	33.33	0	0	75	0	20	0	0	0	1	0	0	0	0	#N/A	0	0	0	0	0	1	1	0	1	0	0	0	0	0	0	0	11	0	0	4	0	0	0	0	0	0	0	0	16.67
S6_bin51	Yes	d__Archaea;p__Thermoproteota;c__Bathyarchaeia;o__TCS64;f__TCS64;g__;s__	Archaea	Thermoproteota	0	0	0	0	0	0	20	25	0	0	0	0	0	0	0	#N/A	0	0	0	0	0	0	0	0	0	0	0	0	0	0	0	0	0	0	0	1	0	1	0	0	1	0	0	0	0
S6_bin7	Yes	d__Bacteria;p__Desulfobacterota;c__Desulfobacteria;o__Desulfatiglandales;f__Desulfatiglandaceae;g__4484-190-2;s__	Bacteria	Desulfobacterota	100	33.33	0	0	50	20	20	0	1	0	0	0	0	0	0	#N/A	0	0	0	0	0	1	0	0	1	0	0	0	0	3	0	0	7	0	0	2	0	0	0	0	0	0	0	0	0
S7_bin12	Yes	d__Archaea;p__Thermoproteota;c__Nitrososphaeria;o__Nitrososphaerales;f__Nitrosopumilaceae;g__JACEMX01;s__	Archaea	Thermoproteota	100	0	0	0	0	60	10	0	0	0	0	0	0	0	0	#N/A	0	0	0	0	0	0	0	0	0	0	0	1	1	1	0	0	0	1	0	0	0	0	0	0	0	0	0	0	0
S7_bin19	Yes	d__Bacteria;p__WOR-3;c__WOR-3;o__SM23-42;f__SM23-42;g__SOIY01;s__	Bacteria	WOR-3	100	0	0	16.67	0	0	10	0	0	0	0	0	0	0	0	#N/A	1	0	0	0	0	0	0	0	0	0	0	0	0	0	0	0	0	0	0	3	0	0	0	0	0	0	0	0	0
S7_bin26	Yes	d__Bacteria;p__Bacteroidota;c__Bacteroidia;o__Bacteroidales;f__UBA12077;g__UBA12077;s__	Bacteria	Bacteroidota	0	0	0	0	0	0	0	0	0	0	0	0	0	0	0	#N/A	0	0	0	0	0	0	0	0	0	0	0	0	0	0	0	0	0	0	0	0	0	0	0	0	0	0	0	0	50
S7_bin29	Yes	d__Bacteria;p__Chloroflexota;c__Dehalococcoidia;o__GIF9;f__AB-539-J10;g__;s__	Bacteria	Chloroflexota	100	0	0	0	50	40	30	0	0	0	0	0	0	0	0	#N/A	0	0	0	0	0	1	0	0	1	0	0	2	0	5	0	0	3	1	0	1	0	0	0	0	0	0	0	0	0
S7_bin34	Yes	d__Bacteria;p__Chloroflexota;c__Anaerolineae;o__Anaerolineales;f__UBA4823;g__9FT-COMBO-55-16;s__	Bacteria	Chloroflexota	100	0	0	0	50	0	10	0	0	0	0	0	0	0	0	#N/A	0	0	0	0	0	1	0	0	1	0	0	0	0	0	0	0	4	0	0	0	0	0	0	0	0	0	0	0	66.67
S7_bin41	Yes	d__Bacteria;p__Ratteibacteria;c__UBA8468;o__UBA8468;f__;g__;s__	Bacteria	Ratteibacteria	0	0	0	0	0	0	0	0	0	0	0	0	0	0	0	#N/A	0	0	0	0	0	0	0	0	0	0	0	0	0	0	0	0	0	0	0	0	0	0	0	0	0	0	0	0	0
S8_bin1	Yes	d__Bacteria;p__Planctomycetota;c__Phycisphaerae;o__FEN-1346;f__FEN-1346;g__;s__	Bacteria	Planctomycetota	0	0	0	0	0	0	0	0	0	0	0	0	0	0	0	#N/A	0	0	0	0	0	0	0	0	0	0	0	0	0	0	0	0	0	0	0	0	0	0	0	0	0	0	0	0	0
S8_bin10	Yes	d__Bacteria;p__Actinobacteriota;c__UBA1414;o__UBA1414;f__UBA1414;g__20-14-0-20-35-9;s__	Bacteria	Actinobacteriota	100	33.33	0	0	0	0	0	0	1	0	0	0	0	0	0	#N/A	0	0	0	0	0	0	0	0	0	0	0	0	0	0	0	0	0	0	0	0	0	0	0	0	0	0	0	0	0
S8_bin16	Yes	d__Bacteria;p__Planctomycetota;c__Phycisphaerae;o__SM23-33;f__SM23-33;g__;s__	Bacteria	Planctomycetota	100	0	0	0	25	0	10	0	0	0	0	0	0	0	0	#N/A	0	0	0	0	0	0	0	1	0	0	0	0	0	0	0	0	3	0	0	0	0	0	0	0	0	0	0	0	16.67
S8_bin17	Yes	d__Bacteria;p__Chloroflexota;c__Dehalococcoidia;o__GIF9;f__UBA5620;g__QYPU01;s__	Bacteria	Chloroflexota	100	33.33	0	16.67	0	40	20	0	1	0	0	0	0	0	0	#N/A	0	0	0	0	1	0	0	0	0	0	0	1	0	3	0	0	5	0	0	1	0	0	0	0	0	0	0	0	0
S8_bin18	Yes	d__Archaea;p__Halobacteriota;c__Methanosarcinia;o__Methanosarcinales;f__HR1;g__UBA7939;s__	Archaea	Halobacteriota	100	33.33	0	0	25	0	80	25	2	0	0	0	0	0	0	#N/A	0	0	0	0	0	0	1	0	0	0	0	0	0	0	2	1	0	3	3	1	0	1	2	3	0	0	0	1	0
S8_bin21	Yes	d__Bacteria;p__Chloroflexota;c__Dehalococcoidia;o__GIF9;f__AB-539-J10;g__E29-bin54;s__	Bacteria	Chloroflexota	100	0	0	0	75	40	20	0	0	0	0	0	0	0	0	#N/A	0	0	0	0	0	2	1	0	1	0	0	1	0	2	0	0	2	0	0	1	0	0	0	0	0	0	0	0	0
S8_bin28	Yes	d__Bacteria;p__Caldatribacteriota;c__JS1;o__SB-45;f__34-128;g__34-128;s__	Bacteria	Caldatribacteriota	0	0	0	0	0	0	0	0	0	0	0	0	0	0	0	#N/A	0	0	0	0	0	0	0	0	0	0	0	0	0	0	0	0	0	0	0	0	0	0	0	0	0	0	0	0	0
S8_bin31	Yes	d__Archaea;p__Thermoproteota;c__Bathyarchaeia;o__TCS64;f__TCS64;g__RBG-16-57-9;s__	Archaea	Thermoproteota	100	33.33	0	0	0	40	70	25	1	0	0	0	0	0	0	#N/A	0	0	0	0	0	0	0	0	0	1	0	1	0	0	1	0	2	0	1	3	0	1	1	1	1	0	0	0	0
SRR12623516_me2_bin.17	Yes	d__Bacteria;p__Proteobacteria;c__Alphaproteobacteria;o__Kiloniellales;f__J153;g__;s__	Bacteria	Proteobacteria	0	0	0	0	0	0	10	0	0	0	0	0	0	0	0	#N/A	0	0	0	0	0	0	0	0	0	0	0	0	0	0	0	0	2	0	0	0	0	0	0	0	0	0	0	0	0
SRR12623516_me2_bin.7	Yes	d__Bacteria;p__Proteobacteria;c__Gammaproteobacteria;o__HK1;f__HK1;g__JAABYT01;s__	Bacteria	Proteobacteria	100	33.33	0	0	0	0	0	25	1	0	0	0	0	0	0	#N/A	0	0	0	0	0	0	0	0	0	0	0	0	0	0	0	0	0	0	0	0	0	0	0	0	0	0	1	0	0
SRR12623516_vb_S1C15552	Yes	d__Bacteria;p__Methylomirabilota;c__Methylomirabilia;o__Methylomirabilales;f__CSP1-5;g__CSP1-5;s__CSP1-5 sp012974305	Bacteria	Methylomirabilota	100	100	0	0	0	0	10	0	1	1	2	0	0	0	0	#N/A	0	0	0	0	0	0	0	0	0	0	0	0	0	0	0	0	0	0	0	0	0	0	2	0	0	0	0	0	33.33
SRR12623517_ma2_bin.0	Yes	d__Bacteria;p__Caldatribacteriota;c__JS1;o__SB-45;f__34-128;g__34-128;s__	Bacteria	Caldatribacteriota	0	0	0	0	0	0	10	0	0	0	0	0	0	0	0	#N/A	0	0	0	0	0	0	0	0	0	0	0	0	0	0	0	0	2	0	0	0	0	0	0	0	0	0	0	0	0
SRR12623517_ma2_bin.128	Yes	d__Archaea;p__Asgardarchaeota;c__Thorarchaeia;o__Thorarchaeales;f__Thorarchaeaceae;g__MP8T-1;s__	Archaea	Asgardarchaeota	0	0	0	0	0	0	20	25	0	0	0	0	0	0	0	#N/A	0	0	0	0	0	0	0	0	0	0	0	0	0	0	0	0	0	1	0	2	0	0	0	0	0	0	1	0	0
SRR12623517_me2_bin.28	Yes	d__Bacteria;p__Desulfobacterota_F;c__Desulfuromonadia;o__Desulfuromonadales;f__Syntrophotaleaceae;g__SFB93;s__	Bacteria	Desulfobacterota_F	0	0	0	0	0	0	0	0	0	0	0	0	0	0	0	#N/A	0	0	0	0	0	0	0	0	0	0	0	0	0	0	0	0	0	0	0	0	0	0	0	0	0	0	0	0	50
SRR12623517_me2_bin.36	Yes	d__Bacteria;p__Eisenbacteria;c__;o__;f__;g__;s__	Bacteria	Eisenbacteria	100	0	0	16.67	25	0	20	25	0	0	0	0	0	0	0	#N/A	1	0	0	0	0	0	0	0	1	0	0	0	0	0	0	0	1	0	0	2	0	0	0	0	1	0	0	0	0
SRR12623518_ma2_bin.25	Yes	d__Bacteria;p__Desulfobacterota;c__Desulfobacteria;o__Desulfobacterales;f__ETH-SRB1;g__JACNLL01;s__	Bacteria	Desulfobacterota	100	0	0	0	50	0	0	0	0	0	0	0	0	0	0	#N/A	0	0	0	0	0	0	0	1	1	0	0	0	0	0	0	0	0	0	0	0	0	0	0	0	0	0	0	0	0
SRR12623518_ma2_bin.4	Yes	d__Archaea;p__Halobacteriota;c__Syntropharchaeia;o__ANME-1;f__ANME-1;g__QEXZ01;s__	Archaea	Halobacteriota	100	0	50	0	0	0	60	0	0	0	0	1	1	0	0	#N/A	0	0	0	0	0	0	0	0	0	0	0	0	0	0	0	1	0	0	2	1	0	1	1	1	0	0	0	0	0
SRR12623518_me2_bin.15	Yes	d__Bacteria;p__Planctomycetota;c__Planctomycetes;o__Pirellulales;f__UBA11386;g__;s__	Bacteria	Planctomycetota	0	0	0	0	0	0	20	0	0	0	0	0	0	0	0	#N/A	0	0	0	0	0	0	0	0	0	0	0	0	0	0	0	0	2	0	0	1	0	0	0	0	0	0	0	0	50
SRR12623518_me2_bin.34	Yes	d__Bacteria;p__Bipolaricaulota;c__Bipolaricaulia;o__UBA7950;f__UBA9294;g__;s__	Bacteria	Bipolaricaulota	100	0	25	0	0	0	0	0	0	0	0	0	1	0	0	#N/A	0	0	0	0	0	0	0	0	0	0	0	0	0	0	0	0	0	0	0	0	0	0	0	0	0	0	0	0	16.67
SRR12623518_vb_S1C1076	Yes	d__Bacteria;p__Planctomycetota;c__Phycisphaerae;o__SM23-33;f__SM23-33;g__;s__	Bacteria	Planctomycetota	100	0	0	0	25	0	10	0	0	0	0	0	0	0	0	#N/A	0	0	0	0	0	0	0	1	0	0	0	0	0	0	0	0	4	0	0	0	0	0	0	0	0	0	0	0	0
SRR12623519_me2_bin.51	Yes	d__Archaea;p__Asgardarchaeota;c__Thorarchaeia;o__Thorarchaeales;f__Thorarchaeaceae;g__WTCK01;s__	Archaea	Asgardarchaeota	100	0	25	0	0	20	40	0	0	0	0	1	0	0	0	#N/A	0	0	0	0	0	0	0	0	0	0	0	1	0	0	1	0	0	1	2	6	0	0	0	0	0	0	0	0	0
SRR12623519_vb_S1C27989	Yes	d__Bacteria;p__Chloroflexota;c__Dehalococcoidia;o__Dehalococcoidales;f__E44-bin88;g__;s__	Bacteria	Chloroflexota	100	0	0	0	75	0	0	0	0	0	0	0	0	0	0	#N/A	0	0	0	0	0	1	1	0	1	0	0	0	0	0	0	0	0	0	0	0	0	0	0	0	0	0	0	0	0
SRR12623519_vb_S1C7572	Yes	d__Bacteria;p__Chloroflexota;c__Dehalococcoidia;o__UBA2777;f__RBG-13-53-26;g__;s__	Bacteria	Chloroflexota	100	0	0	0	50	0	20	0	0	0	0	0	0	0	0	#N/A	0	0	0	0	0	0	0	1	2	0	0	0	0	0	0	0	0	1	0	2	0	0	0	0	0	0	0	0	0
SRR12623520_me2_bin.6	Yes	d__Archaea;p__Asgardarchaeota;c__Thorarchaeia;o__Thorarchaeales;f__Thorarchaeaceae;g__MP8T-1;s__	Archaea	Asgardarchaeota	100	33.33	0	0	25	40	70	25	1	0	0	0	0	0	0	#N/A	0	0	0	0	0	0	0	1	0	0	0	1	0	1	3	0	1	1	3	6	0	0	2	1	0	0	0	1	16.67
SRR12623521_ma2_bin.16	Yes	d__Bacteria;p__Planctomycetota;c__Planctomycetes;o__Pirellulales;f__UBA11386;g__;s__	Bacteria	Planctomycetota	0	0	0	0	0	0	10	0	0	0	0	0	0	0	0	#N/A	0	0	0	0	0	0	0	0	0	0	0	0	0	0	0	0	0	0	0	1	0	0	0	0	0	0	0	0	50
SRR12623521_me2_bin.26	Yes	d__Archaea;p__Halobacteriota;c__Methanosarcinia;o__Methanosarcinales;f__EX4572-44;g__Ethanoperedens;s__Ethanoperedens thermophilum	Archaea	Halobacteriota	0	0	0	0	0	0	80	0	0	0	0	0	0	0	0	#N/A	0	0	0	0	0	0	0	0	0	0	0	0	0	0	1	1	0	1	1	2	0	1	1	1	0	0	0	0	0
SRR12623521_me2_bin.9	Yes	d__Bacteria;p__Chloroflexota;c__Dehalococcoidia;o__Dehalococcoidales;f__UBA5760;g__E44-bin46;s__	Bacteria	Chloroflexota	100	0	0	0	75	0	10	0	0	0	0	0	0	0	0	#N/A	0	0	0	0	0	1	1	0	1	0	0	0	0	0	0	0	6	0	0	0	0	0	0	0	0	0	0	0	0
SRR12623522_me2_bin.18	Yes	d__Archaea;p__Halobacteriota;c__Syntropharchaeia;o__ANME-1;f__ANME-1;g__JACGMN01;s__	Archaea	Halobacteriota	100	0	50	0	0	0	90	25	0	0	0	1	1	0	0	#N/A	0	0	0	0	0	0	0	0	0	0	0	0	0	0	1	1	2	3	1	2	0	1	1	2	0	0	0	1	16.67
SRR13892585_ma2_bin.92	Yes	d__Bacteria;p__Bacteroidota;c__Bacteroidia;o__Cytophagales;f__Cyclobacteriaceae;g__JAAUQL01;s__	Bacteria	Bacteroidota	100	0	25	0	25	0	10	0	0	0	0	0	1	0	0	#N/A	0	0	0	0	0	0	0	2	0	0	0	0	0	0	0	0	0	0	1	0	0	0	0	0	0	0	0	0	16.67
SRR13892585_me2_bin.140	Yes	d__Bacteria;p__Dependentiae;c__Babeliae;o__Babeliales;f__Vermiphilaceae;g__;s__	Bacteria	Dependentiae	0	0	0	0	0	0	0	0	0	0	0	0	0	0	0	#N/A	0	0	0	0	0	0	0	0	0	0	0	0	0	0	0	0	0	0	0	0	0	0	0	0	0	0	0	0	0
SRR13892585_me2_bin.143	Yes	d__Bacteria;p__Gemmatimonadota;c__Gemmatimonadetes;o__Longimicrobiales;f__UBA6960;g__PXFI01;s__	Bacteria	Gemmatimonadota	100	0	0	0	25	0	10	25	0	0	0	0	0	0	0	#N/A	0	0	0	0	0	0	0	0	1	0	0	0	0	0	0	0	1	0	0	0	0	0	0	0	1	0	0	0	0
SRR13892585_me2_bin.146	Yes	d__Bacteria;p__Gemmatimonadota;c__Gemmatimonadetes;o__Gemmatimonadales;f__GWC2-71-9;g__WVYX01;s__	Bacteria	Gemmatimonadota	100	33.33	0	0	0	0	10	25	1	0	0	0	0	0	0	#N/A	0	0	0	0	0	0	0	0	0	0	0	0	0	0	0	0	1	0	0	0	0	0	0	0	1	0	0	0	16.67
SRR13892585_me2_bin.2	Yes	d__Bacteria;p__Gemmatimonadota;c__Gemmatimonadetes;o__Gemmatimonadales;f__GWC2-71-9;g__WVYX01;s__	Bacteria	Gemmatimonadota	0	0	0	0	0	0	10	25	0	0	0	0	0	0	0	#N/A	0	0	0	0	0	0	0	0	0	0	0	0	0	0	0	0	0	0	0	1	0	0	0	0	1	0	0	0	16.67
SRR13892585_me2_bin.21	Yes	d__Archaea;p__Thermoplasmatota;c__Thermoplasmata;o__RBG-16-68-12;f__SOIM01;g__SOIM01;s__	Archaea	Thermoplasmatota	100	0	0	0	75	0	10	0	0	0	0	0	0	0	0	#N/A	0	0	0	0	0	0	1	1	1	0	0	0	0	0	0	0	0	0	0	3	0	0	0	0	0	0	0	0	0
SRR13892585_me2_bin.40	Yes	d__Bacteria;p__Chloroflexota;c__Anaerolineae;o__Anaerolineales;f__E44-bin32;g__E44-bin32;s__	Bacteria	Chloroflexota	100	33.33	0	16.67	0	20	20	0	1	0	0	0	0	0	0	#N/A	0	0	1	0	0	0	0	0	0	0	0	0	0	1	1	0	2	0	0	0	0	0	0	0	0	0	0	0	33.33
SRR13892585_me2_bin.72	Yes	d__Bacteria;p__Chloroflexota;c__Dehalococcoidia;o__GIF9;f__AB-539-J10;g__;s__	Bacteria	Chloroflexota	100	0	0	0	0	40	10	0	0	0	0	0	0	0	0	#N/A	0	0	0	0	0	0	0	0	0	0	0	1	0	4	0	0	1	0	0	0	0	0	0	0	0	0	0	0	0
SRR13892585_me2_bin.83	Yes	d__Archaea;p__EX4484-52;c__EX4484-52;o__EX4484-52;f__B79-G9;g__GLR112;s__	Archaea	EX4484-52	0	0	0	0	0	0	0	0	0	0	0	0	0	0	0	#N/A	0	0	0	0	0	0	0	0	0	0	0	0	0	0	0	0	0	0	0	0	0	0	0	0	0	0	0	0	0
SRR13892585_me2_bin.9	Yes	d__Bacteria;p__Zixibacteria;c__MSB-5A5;o__GN15;f__FEB-12;g__JAADHM01;s__	Bacteria	Zixibacteria	0	0	0	0	0	0	0	50	0	0	0	0	0	0	0	#N/A	0	0	0	0	0	0	0	0	0	0	0	0	0	0	0	0	0	0	0	0	0	0	0	0	2	0	1	0	16.67
SRR13892585_me2_bin.93	Yes	d__Archaea;p__Thermoplasmatota;c__Thermoplasmata;o__;f__;g__;s__	Archaea	Thermoplasmatota	100	0	0	0	25	20	20	0	0	0	0	0	0	0	0	#N/A	0	0	0	0	0	1	0	0	0	0	0	1	0	0	0	0	0	0	0	3	0	0	1	0	0	0	0	0	16.67
SRR13892585_vb_S1C27963	Yes	d__Bacteria;p__FCPU426;c__JAAXVQ01;o__JAAXVQ01;f__JAAXVQ01;g__;s__	Bacteria	FCPU426	100	0	0	0	25	0	0	0	0	0	0	0	0	0	0	#N/A	0	0	0	0	0	0	0	1	0	0	0	0	0	0	0	0	0	0	0	0	0	0	0	0	0	0	0	0	0
SRR13892585_vb_S1C53155	Yes	d__Bacteria;p__FCPU426;c__JAAXVQ01;o__JAAXVQ01;f__JAAXVQ01;g__;s__	Bacteria	FCPU426	0	0	0	0	0	0	0	0	0	0	0	0	0	0	0	#N/A	0	0	0	0	0	0	0	0	0	0	0	0	0	0	0	0	0	0	0	0	0	0	0	0	0	0	0	0	0
SRR13892585_vb_S1C72846	Yes	d__Bacteria;p__Patescibacteria;c__Paceibacteria;o__Paceibacterales;f__DG-74-3;g__;s__	Bacteria	Patescibacteria	0	0	0	0	0	0	0	0	0	0	0	0	0	0	0	#N/A	0	0	0	0	0	0	0	0	0	0	0	0	0	0	0	0	0	0	0	0	0	0	0	0	0	0	0	0	0
SRR13892586_ct_bin.102	Yes	d__Bacteria;p__Dependentiae;c__Babeliae;o__Babeliales;f__UASB340;g__;s__	Bacteria	Dependentiae	0	0	0	0	0	0	0	0	0	0	0	0	0	0	0	#N/A	0	0	0	0	0	0	0	0	0	0	0	0	0	0	0	0	0	0	0	0	0	0	0	0	0	0	0	0	0
SRR13892586_ct_bin.14	Yes	d__Bacteria;p__Desulfobacterota_F;c__GWC2-55-46;o__GWC2-55-46;f__;g__;s__	Bacteria	Desulfobacterota_F	100	0	50	0	0	0	0	0	0	0	0	0	1	1	0	#N/A	0	0	0	0	0	0	0	0	0	0	0	0	0	0	0	0	0	0	0	0	0	0	0	0	0	0	0	0	33.33
SRR13892586_ct_bin.158	Yes	d__Bacteria;p__Spirochaetota;c__Spirochaetia;o__SZUA-6;f__;g__;s__	Bacteria	Spirochaetota	100	0	0	0	25	0	0	0	0	0	0	0	0	0	0	#N/A	0	0	0	0	0	1	0	0	0	0	0	0	0	0	0	0	0	0	0	0	0	0	0	0	0	0	0	0	0
SRR13892586_ct_bin.200	Yes	d__Bacteria;p__Proteobacteria;c__Alphaproteobacteria;o__;f__;g__;s__	Bacteria	Proteobacteria	100	0	25	0	0	0	0	0	0	0	0	0	1	0	0	#N/A	0	0	0	0	0	0	0	0	0	0	0	0	0	0	0	0	0	0	0	0	0	0	0	0	0	0	0	0	0
SRR13892586_ct_bin.229	Yes	d__Bacteria;p__Planctomycetota;c__UBA8742;o__SKZP01;f__;g__;s__	Bacteria	Planctomycetota	0	0	0	0	0	0	0	0	0	0	0	0	0	0	0	#N/A	0	0	0	0	0	0	0	0	0	0	0	0	0	0	0	0	0	0	0	0	0	0	0	0	0	0	0	0	0
SRR13892586_ct_bin.271	Yes	d__Archaea;p__Iainarchaeota;c__Iainarchaeia;o__Iainarchaeales;f__GCA-2688035;g__;s__	Archaea	Iainarchaeota	100	33.33	0	0	0	0	0	0	1	0	0	0	0	0	0	#N/A	0	0	0	0	0	0	0	0	0	0	0	0	0	0	0	0	0	0	0	0	0	0	0	0	0	0	0	0	0
SRR13892586_ct_bin.50	Yes	d__Archaea;p__Nanoarchaeota;c__Nanoarchaeia;o__Woesearchaeales;f__21-14-0-10-32-9;g__;s__	Archaea	Nanoarchaeota	0	0	0	0	0	0	0	0	0	0	0	0	0	0	0	#N/A	0	0	0	0	0	0	0	0	0	0	0	0	0	0	0	0	0	0	0	0	0	0	0	0	0	0	0	0	0
SRR13892586_ma2_bin.186	Yes	d__Bacteria;p__Desulfobacterota;c__Desulfobacteria;o__Desulfobacterales;f__Desulfobacteraceae;g__NBML01;s__	Bacteria	Desulfobacterota	100	33.33	0	0	50	20	10	0	1	0	0	0	0	0	0	#N/A	0	0	0	0	0	0	2	0	2	0	0	0	0	1	0	0	22	0	0	0	0	0	0	0	0	0	0	0	16.67
SRR13892586_me2_bin.102	Yes	d__Bacteria;p__Acidobacteriota;c__Aminicenantia;o__Aminicenantales;f__Aminicenantaceae;g__;s__	Bacteria	Acidobacteriota	100	0	0	0	50	20	20	0	0	0	0	0	0	0	0	#N/A	0	0	0	0	0	1	1	0	0	0	0	0	1	0	0	0	1	0	0	1	0	0	0	0	0	0	0	0	16.67
SRR13892586_me2_bin.140	Yes	d__Bacteria;p__Proteobacteria;c__Alphaproteobacteria;o__Micavibrionales;f__UBA2020;g__PALSA-926;s__	Bacteria	Proteobacteria	0	0	0	0	0	0	0	0	0	0	0	0	0	0	0	#N/A	0	0	0	0	0	0	0	0	0	0	0	0	0	0	0	0	0	0	0	0	0	0	0	0	0	0	0	0	0
SRR13892586_me2_bin.161	Yes	d__Archaea;p__Nanoarchaeota;c__Nanoarchaeia;o__Pacearchaeales;f__ARS1285;g__;s__	Archaea	Nanoarchaeota	100	33.33	0	0	0	0	0	0	1	0	0	0	0	0	0	#N/A	0	0	0	0	0	0	0	0	0	0	0	0	0	0	0	0	0	0	0	0	0	0	0	0	0	0	0	0	0
SRR13892586_me2_bin.193	Yes	d__Bacteria;p__Chloroflexota;c__Dehalococcoidia;o__Dehalococcoidales;f__ARS1013;g__ARS1013;s__	Bacteria	Chloroflexota	100	0	0	0	75	0	0	0	0	0	0	0	0	0	0	#N/A	0	0	0	0	0	1	1	0	1	0	0	0	0	0	0	0	0	0	0	0	0	0	0	0	0	0	0	0	0
SRR13892586_me2_bin.43	Yes	d__Bacteria;p__Omnitrophota;c__Koll11;o__;f__;g__;s__	Bacteria	Omnitrophota	0	0	0	0	0	0	0	0	0	0	0	0	0	0	0	#N/A	0	0	0	0	0	0	0	0	0	0	0	0	0	0	0	0	0	0	0	0	0	0	0	0	0	0	0	0	0
SRR13892586_me2_bin.52	Yes	d__Bacteria;p__Desulfobacterota_F;c__GWC2-55-46;o__GWC2-55-46;f__DRQE01;g__;s__	Bacteria	Desulfobacterota_F	100	0	100	0	0	0	0	0	0	0	0	1	1	1	1	#N/A	0	0	0	0	0	0	0	0	0	0	0	0	0	0	0	0	0	0	0	0	0	0	0	0	0	0	0	0	16.67
SRR13892586_me2_bin.6	Yes	d__Archaea;p__Halobacteriota;c__Methanosarcinia;o__Methanosarcinales;f__HR1;g__QBUR01;s__	Archaea	Halobacteriota	100	33.33	0	0	0	0	70	25	1	0	0	0	0	0	0	#N/A	0	0	0	0	0	0	0	0	0	0	0	0	0	0	1	1	0	3	1	2	0	0	1	1	0	0	0	1	33.33
SRR13892586_me2_bin.67	Yes	d__Bacteria;p__Chloroflexota;c__Dehalococcoidia;o__SZUA-161;f__E44-bin15;g__E29-bin15;s__	Bacteria	Chloroflexota	100	0	0	0	50	0	10	0	0	0	0	0	0	0	0	#N/A	0	0	0	0	0	3	1	0	0	0	0	0	0	0	0	0	4	0	0	0	0	0	0	0	0	0	0	0	0
SRR13892586_me2_bin.79	Yes	d__Bacteria;p__Chloroflexota;c__Dehalococcoidia;o__SZUA-161;f__SpSt-899;g__;s__	Bacteria	Chloroflexota	100	0	0	0	25	0	20	0	0	0	0	0	0	0	0	#N/A	0	0	0	0	0	0	1	0	0	0	0	0	0	0	0	0	5	0	0	3	0	0	0	0	0	0	0	0	0
SRR13892586_me2_bin.83	Yes	d__Bacteria;p__Chloroflexota;c__Dehalococcoidia;o__Dehalococcoidales;f__UBA5760;g__;s__	Bacteria	Chloroflexota	100	0	0	0	50	0	10	0	0	0	0	0	0	0	0	#N/A	0	0	0	0	0	1	0	0	1	0	0	0	0	0	0	0	4	0	0	0	0	0	0	0	0	0	0	0	0
SRR13892586_me2_bin.84	Yes	d__Archaea;p__Thermoplasmatota;c__Thermoplasmata;o__SG8-5;f__SG8-5;g__;s__	Archaea	Thermoplasmatota	100	33.33	0	0	0	0	30	0	1	0	0	0	0	0	0	#N/A	0	0	0	0	0	0	0	0	0	0	0	0	0	0	0	0	0	2	1	2	0	0	0	0	0	0	0	0	16.67
SRR13892586_me2_bin.99	Yes	d__Bacteria;p__Patescibacteria;c__Gracilibacteria;o__GCA-2401425;f__;g__;s__	Bacteria	Patescibacteria	0	0	0	0	0	0	0	0	0	0	0	0	0	0	0	#N/A	0	0	0	0	0	0	0	0	0	0	0	0	0	0	0	0	0	0	0	0	0	0	0	0	0	0	0	0	0
SRR13892586_vb_S1C7411	Yes	d__Bacteria;p__Campylobacterota;c__Campylobacteria;o__Campylobacterales;f__Arcobacteraceae;g__CAIJNA01;s__	Bacteria	Campylobacterota	100	0	25	0	0	0	0	0	0	0	0	1	0	0	0	#N/A	0	0	0	0	0	0	0	0	0	0	0	0	0	0	0	0	0	0	0	0	0	0	0	0	0	0	0	0	16.67
SRR13892587_me2_bin.106	Yes	d__Bacteria;p__Firmicutes;c__Bacilli;o__Izemoplasmatales;f__Izemoplasmataceae;g__Izemoplasma_B;s__	Bacteria	Firmicutes	0	0	0	0	0	0	0	0	0	0	0	0	0	0	0	#N/A	0	0	0	0	0	0	0	0	0	0	0	0	0	0	0	0	0	0	0	0	0	0	0	0	0	0	0	0	16.67
SRR13892587_me2_bin.11	Yes	d__Bacteria;p__Patescibacteria;c__Gracilibacteria;o__GCA-2401425;f__;g__;s__	Bacteria	Patescibacteria	0	0	0	0	0	0	0	0	0	0	0	0	0	0	0	#N/A	0	0	0	0	0	0	0	0	0	0	0	0	0	0	0	0	0	0	0	0	0	0	0	0	0	0	0	0	0
SRR13892587_me2_bin.3	Yes	d__Archaea;p__Thermoplasmatota;c__Thermoplasmata;o__SG8-5;f__SG8-5;g__;s__	Archaea	Thermoplasmatota	100	33.33	0	0	0	0	10	0	1	0	0	0	0	0	0	#N/A	0	0	0	0	0	0	0	0	0	0	0	0	0	0	0	0	0	0	1	0	0	0	0	0	0	0	0	0	16.67
SRR13892587_me2_bin.43	Yes	d__Bacteria;p__Patescibacteria;c__Paceibacteria;o__;f__;g__;s__	Bacteria	Patescibacteria	0	0	0	0	0	0	0	0	0	0	0	0	0	0	0	#N/A	0	0	0	0	0	0	0	0	0	0	0	0	0	0	0	0	0	0	0	0	0	0	0	0	0	0	0	0	0
SRR13892587_me2_bin.55	Yes	d__Bacteria;p__Bacteroidota;c__Bacteroidia;o__Flavobacteriales;f__Flavobacteriaceae;g__PRS1;s__	Bacteria	Bacteroidota	0	0	0	0	0	0	0	0	0	0	0	0	0	0	0	#N/A	0	0	0	0	0	0	0	0	0	0	0	0	0	0	0	0	0	0	0	0	0	0	0	0	0	0	0	0	0
SRR13892587_me2_bin.89	Yes	d__Bacteria;p__Proteobacteria;c__Gammaproteobacteria;o__Methylococcales;f__Methylomonadaceae;g__QPIN01;s__	Bacteria	Proteobacteria	100	66.67	0	16.67	0	0	40	0	1	0	1	0	0	0	0	#N/A	0	1	0	0	0	0	0	0	0	0	0	0	0	0	1	0	0	0	0	0	0	1	1	2	0	0	0	0	33.33
SRR13892587_me2_bin.96	Yes	d__Bacteria;p__BMS3Abin14;c__BMS3Abin14;o__BMS3Abin14;f__BMS3Abin14;g__SZUA-178;s__	Bacteria	BMS3Abin14	0	0	0	0	0	0	0	0	0	0	0	0	0	0	0	#N/A	0	0	0	0	0	0	0	0	0	0	0	0	0	0	0	0	0	0	0	0	0	0	0	0	0	0	0	0	16.67
SRR13892587_vb_S1C16965	Yes	d__Bacteria;p__Bacteroidota;c__Bacteroidia;o__Flavobacteriales;f__Flavobacteriaceae;g__Maribacter_A;s__	Bacteria	Bacteroidota	100	0	0	0	0	20	0	0	0	0	0	0	0	0	0	#N/A	0	0	0	0	0	0	0	0	0	0	0	0	0	1	0	0	0	0	0	0	0	0	0	0	0	0	0	0	33.33
SRR13892587_vb_S1C37598	Yes	d__Bacteria;p__Gemmatimonadota;c__Gemmatimonadetes;o__KS3-K002;f__JABDQB01;g__;s__	Bacteria	Gemmatimonadota	0	0	0	0	0	0	0	50	0	0	0	0	0	0	0	#N/A	0	0	0	0	0	0	0	0	0	0	0	0	0	0	0	0	0	0	0	0	0	0	0	0	1	1	0	0	0
SRR13892587_vb_S1C40671	Yes	d__Bacteria;p__Patescibacteria;c__Paceibacteria;o__;f__;g__;s__	Bacteria	Patescibacteria	0	0	0	0	0	0	0	0	0	0	0	0	0	0	0	#N/A	0	0	0	0	0	0	0	0	0	0	0	0	0	0	0	0	0	0	0	0	0	0	0	0	0	0	0	0	0
SRR13892588_ct_bin.111	Yes	d__Archaea;p__Asgardarchaeota;c__Heimdallarchaeia;o__LC-2;f__LC-2;g__LC-2;s__	Archaea	Asgardarchaeota	100	0	0	0	0	20	10	25	0	0	0	0	0	0	0	#N/A	0	0	0	0	0	0	0	0	0	0	0	2	0	0	0	0	1	0	0	0	0	0	0	0	1	0	0	0	16.67
SRR13892588_ct_bin.118	Yes	d__Bacteria;p__UBP14;c__;o__;f__;g__;s__	Bacteria	UBP14	100	0	0	0	0	40	10	50	0	0	0	0	0	0	0	#N/A	0	0	0	0	0	0	0	0	0	0	0	1	0	1	0	0	2	0	0	0	0	0	0	0	1	0	1	0	33.33
SRR13892588_ct_bin.188	Yes	d__Bacteria;p__Proteobacteria;c__Alphaproteobacteria;o__Rhodospirillales;f__Magnetovibrionaceae;g__;s__	Bacteria	Proteobacteria	100	66.67	0	16.67	0	0	0	0	1	0	3	0	0	0	0	#N/A	0	1	0	0	0	0	0	0	0	0	0	0	0	0	0	0	0	0	0	0	0	0	0	0	0	0	0	0	0
SRR13892588_ct_bin.241	Yes	d__Bacteria;p__Chloroflexota;c__Dehalococcoidia;o__Dehalococcoidales;f__;g__;s__	Bacteria	Chloroflexota	100	0	0	0	25	0	0	0	0	0	0	0	0	0	0	#N/A	0	0	0	0	0	0	0	1	0	0	0	0	0	0	0	0	0	0	0	0	0	0	0	0	0	0	0	0	0
SRR13892588_ct_bin.4	Yes	d__Bacteria;p__Omnitrophota;c__Koll11;o__UBA1572;f__UBA1572;g__;s__	Bacteria	Omnitrophota	0	0	0	0	0	0	0	0	0	0	0	0	0	0	0	#N/A	0	0	0	0	0	0	0	0	0	0	0	0	0	0	0	0	0	0	0	0	0	0	0	0	0	0	0	0	16.67
SRR13892588_ct_bin.78	Yes	d__Bacteria;p__DSWW01;c__DSWW01;o__DSWW01;f__DSWW01;g__;s__	Bacteria	DSWW01	100	0	0	0	75	0	20	0	0	0	0	0	0	0	0	#N/A	0	0	0	0	0	1	2	1	0	0	0	0	0	0	0	0	1	0	0	3	0	0	0	0	0	0	0	0	16.67
SRR13892588_ma2_bin.101	Yes	d__Bacteria;p__Proteobacteria;c__Gammaproteobacteria;o__Xanthomonadales;f__SZUA-36;g__SZUA-36;s__	Bacteria	Proteobacteria	100	0	0	0	25	0	10	0	0	0	0	0	0	0	0	#N/A	0	0	0	0	0	0	0	0	1	0	0	0	0	0	0	0	2	0	0	0	0	0	0	0	0	0	0	0	0
SRR13892588_me2_bin.100	Yes	d__Bacteria;p__Krumholzibacteriota;c__Krumholzibacteria;o__LZORAL124-64-63;f__LZORAL124-64-63;g__;s__	Bacteria	Krumholzibacteriota	100	0	0	0	25	0	10	0	0	0	0	0	0	0	0	#N/A	0	0	0	0	0	0	1	0	0	0	0	0	0	0	0	0	0	0	0	1	0	0	0	0	0	0	0	0	16.67
SRR13892588_me2_bin.118	Yes	d__Bacteria;p__Krumholzibacteriota;c__Krumholzibacteria;o__LZORAL124-64-63;f__LZORAL124-64-63;g__;s__	Bacteria	Krumholzibacteriota	100	0	0	16.67	0	0	10	0	0	0	0	0	0	0	0	#N/A	1	0	0	0	0	0	0	0	0	0	0	0	0	0	0	0	0	0	0	1	0	0	0	0	0	0	0	0	0
SRR13892588_me2_bin.130	Yes	d__Bacteria;p__UBA6262;c__UBA6262;o__;f__;g__;s__	Bacteria	UBA6262	0	0	0	0	0	0	0	0	0	0	0	0	0	0	0	#N/A	0	0	0	0	0	0	0	0	0	0	0	0	0	0	0	0	0	0	0	0	0	0	0	0	0	0	0	0	0
SRR13892588_me2_bin.139	Yes	d__Bacteria;p__Proteobacteria;c__Gammaproteobacteria;o__Woeseiales;f__Woeseiaceae;g__JAACFE01;s__	Bacteria	Proteobacteria	100	66.67	0	0	0	0	10	0	1	0	1	0	0	0	0	#N/A	0	0	0	0	0	0	0	0	0	0	0	0	0	0	0	0	0	0	0	2	0	0	0	0	0	0	0	0	0
SRR13892588_me2_bin.14	Yes	d__Bacteria;p__DQWO01;c__DQWO01;o__DQWO01;f__JAADEO01;g__JAADEO01;s__	Bacteria	DQWO01	100	0	0	0	50	0	10	0	0	0	0	0	0	0	0	#N/A	0	0	0	0	0	0	1	1	0	0	0	0	0	0	0	0	0	0	0	2	0	0	0	0	0	0	0	0	33.33
SRR13892588_me2_bin.142	Yes	d__Bacteria;p__Patescibacteria;c__ABY1;o__UBA1558;f__GWA2-36-10;g__FEB-17;s__	Bacteria	Patescibacteria	0	0	0	0	0	0	0	0	0	0	0	0	0	0	0	#N/A	0	0	0	0	0	0	0	0	0	0	0	0	0	0	0	0	0	0	0	0	0	0	0	0	0	0	0	0	0
SRR13892588_me2_bin.151	Yes	d__Bacteria;p__Omnitrophota;c__Koll11;o__UBA1560;f__SKK-01;g__;s__	Bacteria	Omnitrophota	0	0	0	0	0	0	0	0	0	0	0	0	0	0	0	#N/A	0	0	0	0	0	0	0	0	0	0	0	0	0	0	0	0	0	0	0	0	0	0	0	0	0	0	0	0	0
SRR13892588_me2_bin.19	Yes	d__Bacteria;p__Schekmanbacteria;c__;o__;f__;g__;s__	Bacteria	Schekmanbacteria	0	0	0	0	0	0	0	0	0	0	0	0	0	0	0	#N/A	0	0	0	0	0	0	0	0	0	0	0	0	0	0	0	0	0	0	0	0	0	0	0	0	0	0	0	0	0
SRR13892588_me2_bin.25	Yes	d__Bacteria;p__Patescibacteria;c__Gracilibacteria;o__GCA-2401425;f__;g__;s__	Bacteria	Patescibacteria	0	0	0	0	0	0	0	0	0	0	0	0	0	0	0	#N/A	0	0	0	0	0	0	0	0	0	0	0	0	0	0	0	0	0	0	0	0	0	0	0	0	0	0	0	0	0
SRR13892588_me2_bin.33	Yes	d__Bacteria;p__Nitrospirota;c__Thermodesulfovibrionia;o__UBA6902;f__BMS3Bbin08;g__;s__	Bacteria	Nitrospirota	0	0	0	0	0	0	10	25	0	0	0	0	0	0	0	#N/A	0	0	0	0	0	0	0	0	0	0	0	0	0	0	0	0	0	1	0	0	0	0	0	0	0	0	0	1	50
SRR13892588_me2_bin.47	Yes	d__Bacteria;p__Chloroflexota;c__Dehalococcoidia;o__Dehalococcoidales;f__UBA5627;g__;s__	Bacteria	Chloroflexota	100	0	0	0	100	0	0	0	0	0	0	0	0	0	0	#N/A	0	0	0	0	0	1	1	1	1	0	0	0	0	0	0	0	0	0	0	0	0	0	0	0	0	0	0	0	0
SRR13892588_me2_bin.51	Yes	d__Bacteria;p__Bacteroidota;c__Bacteroidia;o__Cytophagales;f__Cyclobacteriaceae;g__JAAUQL01;s__	Bacteria	Bacteroidota	0	0	0	0	0	0	0	25	0	0	0	0	0	0	0	#N/A	0	0	0	0	0	0	0	0	0	0	0	0	0	0	0	0	0	0	0	0	0	0	0	0	1	0	0	0	0
SRR13892588_me2_bin.67	Yes	d__Bacteria;p__Gemmatimonadota;c__Gemmatimonadetes;o__JACCXV01;f__;g__;s__	Bacteria	Gemmatimonadota	0	0	0	0	0	0	0	0	0	0	0	0	0	0	0	#N/A	0	0	0	0	0	0	0	0	0	0	0	0	0	0	0	0	0	0	0	0	0	0	0	0	0	0	0	0	16.67
SRR13892588_me2_bin.71	Yes	d__Bacteria;p__Proteobacteria;c__Gammaproteobacteria;o__Xanthomonadales;f__SZUA-36;g__;s__	Bacteria	Proteobacteria	100	33.33	0	16.67	0	0	30	0	0	0	1	0	0	0	0	#N/A	0	0	0	0	1	0	0	0	0	0	0	0	0	0	3	0	2	0	0	2	0	0	0	0	0	0	0	0	33.33
SRR13892588_me2_bin.88	Yes	d__Bacteria;p__Nitrospirota;c__Thermodesulfovibrionia;o__UBA6902;f__UBA6902;g__;s__	Bacteria	Nitrospirota	100	0	0	0	25	0	10	0	0	0	0	0	0	0	0	#N/A	0	0	0	0	0	1	0	0	0	0	0	0	0	0	0	0	0	0	0	1	0	0	0	0	0	0	0	0	16.67
SRR13892588_vb_S1C25721	Yes	d__Bacteria;p__Proteobacteria;c__Alphaproteobacteria;o__Rhodospirillales;f__Magnetovibrionaceae;g__;s__	Bacteria	Proteobacteria	100	66.67	0	16.67	0	0	0	0	1	0	1	0	0	0	0	#N/A	0	1	0	0	0	0	0	0	0	0	0	0	0	0	0	0	0	0	0	0	0	0	0	0	0	0	0	0	0
SRR13892588_vb_S1C49730	Yes	d__Bacteria;p__Patescibacteria;c__ABY1;o__BM507;f__UBA12075;g__BM705;s__	Bacteria	Patescibacteria	0	0	0	0	0	0	0	0	0	0	0	0	0	0	0	#N/A	0	0	0	0	0	0	0	0	0	0	0	0	0	0	0	0	0	0	0	0	0	0	0	0	0	0	0	0	0
SRR13892588_vb_S1C53712	Yes	d__Bacteria;p__Patescibacteria;c__ABY1;o__JAACEG01;f__JAACEG01;g__;s__	Bacteria	Patescibacteria	0	0	0	0	0	0	0	0	0	0	0	0	0	0	0	#N/A	0	0	0	0	0	0	0	0	0	0	0	0	0	0	0	0	0	0	0	0	0	0	0	0	0	0	0	0	0
SRR13892589_ct_bin.132	Yes	d__Bacteria;p__Spirochaetota;c__Spirochaetia;o__B11-G9;f__B11-G9;g__;s__	Bacteria	Spirochaetota	0	0	0	0	0	0	0	0	0	0	0	0	0	0	0	#N/A	0	0	0	0	0	0	0	0	0	0	0	0	0	0	0	0	0	0	0	0	0	0	0	0	0	0	0	0	16.67
SRR13892589_ct_bin.145	Yes	d__Bacteria;p__4572-55;c__;o__;f__;g__;s__	Bacteria	4572-55	100	0	0	0	25	0	10	0	0	0	0	0	0	0	0	#N/A	0	0	0	0	0	0	0	1	0	0	0	0	0	0	0	0	0	0	0	1	0	0	0	0	0	0	0	0	0
SRR13892589_ct_bin.169	Yes	d__Bacteria;p__Proteobacteria;c__Alphaproteobacteria;o__Rhodobacterales;f__Rhodobacteraceae;g__Epibacterium;s__Epibacterium mobile	Bacteria	Proteobacteria	100	0	0	16.67	0	0	20	0	0	0	0	0	0	0	0	#N/A	0	1	0	0	0	0	0	0	0	0	0	0	0	0	1	0	1	0	0	0	0	0	0	0	0	0	0	0	0
SRR13892589_ct_bin.215	Yes	d__Bacteria;p__Bacteroidota;c__Bacteroidia;o__Bacteroidales;f__JAADGE01;g__JAADGE01;s__	Bacteria	Bacteroidota	0	0	0	0	0	0	0	25	0	0	0	0	0	0	0	#N/A	0	0	0	0	0	0	0	0	0	0	0	0	0	0	0	0	0	0	0	0	0	0	0	0	2	0	0	0	0
SRR13892589_ct_bin.40	Yes	d__Bacteria;p__BMS3Abin14;c__BMS3Abin14;o__BMS3Abin14;f__;g__;s__	Bacteria	BMS3Abin14	0	0	0	0	0	0	0	0	0	0	0	0	0	0	0	#N/A	0	0	0	0	0	0	0	0	0	0	0	0	0	0	0	0	0	0	0	0	0	0	0	0	0	0	0	0	0
SRR13892589_me2_bin.100	Yes	d__Archaea;p__EX4484-52;c__EX4484-52;o__EX4484-52;f__GLR71;g__GLR71;s__	Archaea	EX4484-52	0	0	0	0	0	0	0	0	0	0	0	0	0	0	0	#N/A	0	0	0	0	0	0	0	0	0	0	0	0	0	0	0	0	0	0	0	0	0	0	0	0	0	0	0	0	0
SRR13892589_me2_bin.108	Yes	d__Bacteria;p__Planctomycetota;c__Brocadiae;o__SM23-32;f__SM23-32;g__;s__	Bacteria	Planctomycetota	100	0	0	0	75	0	0	0	0	0	0	0	0	0	0	#N/A	0	0	0	0	0	0	1	1	1	0	0	0	0	0	0	0	0	0	0	0	0	0	0	0	0	0	0	0	0
SRR13892589_me2_bin.114	Yes	d__Bacteria;p__Proteobacteria;c__Gammaproteobacteria;o__Woeseiales;f__Woeseiaceae;g__;s__	Bacteria	Proteobacteria	100	66.67	0	0	0	0	10	0	1	0	1	0	0	0	0	#N/A	0	0	0	0	0	0	0	0	0	0	0	0	0	0	1	0	0	0	0	0	0	0	0	0	0	0	0	0	0
SRR13892589_me2_bin.125	Yes	d__Bacteria;p__Desulfobacterota;c__Desulfobacteria;o__Desulfobacterales;f__ETH-SRB1;g__B13-G4;s__	Bacteria	Desulfobacterota	0	0	0	0	0	0	10	0	0	0	0	0	0	0	0	#N/A	0	0	0	0	0	0	0	0	0	0	0	0	0	0	0	0	2	0	0	0	0	0	0	0	0	0	0	0	0
SRR13892589_me2_bin.126	Yes	d__Archaea;p__EX4484-52;c__EX4484-52;o__EX4484-52;f__GLR71;g__GLR71;s__	Archaea	EX4484-52	0	0	0	0	0	0	0	0	0	0	0	0	0	0	0	#N/A	0	0	0	0	0	0	0	0	0	0	0	0	0	0	0	0	0	0	0	0	0	0	0	0	0	0	0	0	0
SRR13892589_me2_bin.127	Yes	d__Bacteria;p__Patescibacteria;c__Gracilibacteria;o__BD1-5;f__UBA6164;g__UBA6164;s__	Bacteria	Patescibacteria	0	0	0	0	0	0	0	0	0	0	0	0	0	0	0	#N/A	0	0	0	0	0	0	0	0	0	0	0	0	0	0	0	0	0	0	0	0	0	0	0	0	0	0	0	0	0
SRR13892589_me2_bin.16	Yes	d__Bacteria;p__Bacteroidota;c__Bacteroidia;o__Bacteroidales;f__;g__;s__	Bacteria	Bacteroidota	0	0	0	0	0	0	0	25	0	0	0	0	0	0	0	#N/A	0	0	0	0	0	0	0	0	0	0	0	0	0	0	0	0	0	0	0	0	0	0	0	0	1	0	0	0	50
SRR13892589_me2_bin.2	Yes	d__Bacteria;p__Aureabacteria;c__SURF-26;o__;f__;g__;s__	Bacteria	Aureabacteria	0	0	0	0	0	0	0	0	0	0	0	0	0	0	0	#N/A	0	0	0	0	0	0	0	0	0	0	0	0	0	0	0	0	0	0	0	0	0	0	0	0	0	0	0	0	16.67
SRR13892589_me2_bin.30	Yes	d__Bacteria;p__Elusimicrobiota;c__Elusimicrobia;o__Elusimicrobiales;f__UBA9959;g__;s__	Bacteria	Elusimicrobiota	0	0	0	0	0	0	0	25	0	0	0	0	0	0	0	#N/A	0	0	0	0	0	0	0	0	0	0	0	0	0	0	0	0	0	0	0	0	0	0	0	0	1	0	0	0	16.67
SRR13892589_me2_bin.88	Yes	d__Bacteria;p__Gemmatimonadota;c__Gemmatimonadetes;o__KS3-K002;f__JABDQB01;g__JABDQB01;s__	Bacteria	Gemmatimonadota	0	0	0	0	0	0	0	0	0	0	0	0	0	0	0	#N/A	0	0	0	0	0	0	0	0	0	0	0	0	0	0	0	0	0	0	0	0	0	0	0	0	0	0	0	0	0
SRR13892589_vb_S1C9423	Yes	d__Bacteria;p__Proteobacteria;c__Gammaproteobacteria;o__Pseudomonadales;f__Pseudomonadaceae;g__Pseudomonas_D;s__Pseudomonas_D aestusnigri	Bacteria	Proteobacteria	0	0	0	0	0	0	0	0	0	0	0	0	0	0	0	#N/A	0	0	0	0	0	0	0	0	0	0	0	0	0	0	0	0	0	0	0	0	0	0	0	0	0	0	0	0	0
SRR13892590_ct_bin.106	Yes	d__Bacteria;p__Desulfobacterota;c__Desulfobacteria;o__Desulfobacterales;f__BuS5;g__;s__	Bacteria	Desulfobacterota	100	0	0	0	50	0	20	0	0	0	0	0	0	0	0	#N/A	0	0	0	0	0	1	1	0	0	0	0	0	0	0	0	0	1	0	0	1	0	0	0	0	0	0	0	0	0
SRR13892590_ct_bin.146	Yes	d__Bacteria;p__Bacteroidota;c__Bacteroidia;o__Bacteroidales;f__4572-128;g__;s__	Bacteria	Bacteroidota	0	0	0	0	0	0	0	0	0	0	0	0	0	0	0	#N/A	0	0	0	0	0	0	0	0	0	0	0	0	0	0	0	0	0	0	0	0	0	0	0	0	0	0	0	0	50
SRR13892590_ct_bin.15	Yes	d__Bacteria;p__Campylobacterota;c__Campylobacteria;o__Campylobacterales;f__Sulfurimonadaceae;g__Sulfurimonas;s__	Bacteria	Campylobacterota	0	0	0	0	0	0	0	0	0	0	0	0	0	0	0	#N/A	0	0	0	0	0	0	0	0	0	0	0	0	0	0	0	0	0	0	0	0	0	0	0	0	0	0	0	0	0
SRR13892590_ct_bin.8	Yes	d__Bacteria;p__Bacteroidota;c__Bacteroidia;o__Bacteroidales;f__4572-128;g__;s__	Bacteria	Bacteroidota	0	0	0	0	0	0	0	25	0	0	0	0	0	0	0	#N/A	0	0	0	0	0	0	0	0	0	0	0	0	0	0	0	0	0	0	0	0	0	0	0	0	1	0	0	0	0
SRR13892590_ma2_bin.21	Yes	d__Bacteria;p__Proteobacteria;c__Gammaproteobacteria;o__SZUA-229;f__SZUA-229;g__GCA-2746365;s__	Bacteria	Proteobacteria	100	66.67	0	0	0	0	10	0	1	0	1	0	0	0	0	#N/A	0	0	0	0	0	0	0	0	0	0	0	0	0	0	0	0	0	0	0	2	0	0	0	0	0	0	0	0	33.33
SRR13892590_me2_bin.103	Yes	d__Archaea;p__Thermoproteota;c__Bathyarchaeia;o__TCS64;f__TCS64;g__RBG-16-57-9;s__	Archaea	Thermoproteota	100	33.33	0	0	0	20	40	25	1	0	0	0	0	0	0	#N/A	0	0	0	0	0	0	0	0	0	1	0	0	0	0	0	0	0	0	1	1	0	1	0	1	1	0	0	0	0
SRR13892590_me2_bin.107	Yes	d__Bacteria;p__Desulfobacterota;c__Desulfobulbia;o__Desulfobulbales;f__Desulfobulbaceae;g__;s__	Bacteria	Desulfobacterota	100	0	0	0	75	0	10	0	0	0	0	0	0	0	0	#N/A	0	0	0	0	0	1	1	0	1	0	0	0	0	0	0	0	0	0	0	1	0	0	0	0	0	0	0	0	0
SRR13892590_me2_bin.128	Yes	d__Archaea;p__Halobacteriota;c__Methanosarcinia;o__Methanosarcinales;f__Methanoperedenaceae;g__Methanoperedens_A;s__	Archaea	Halobacteriota	100	0	0	0	25	0	20	25	0	0	0	0	0	0	0	#N/A	0	0	0	0	0	0	1	0	0	0	0	0	0	0	0	0	0	0	0	0	0	1	0	2	0	0	0	1	50
SRR13892590_me2_bin.13	Yes	d__Bacteria;p__Bdellovibrionota;c__Bacteriovoracia;o__Bacteriovoracales;f__Bacteriovoracaceae;g__;s__	Bacteria	Bdellovibrionota	100	33.33	0	0	0	0	0	0	0	0	2	0	0	0	0	#N/A	0	0	0	0	0	0	0	0	0	0	0	0	0	0	0	0	0	0	0	0	0	0	0	0	0	0	0	0	0
SRR13892590_me2_bin.136	Yes	d__Bacteria;p__Bacteroidota;c__Bacteroidia;o__Bacteroidales;f__;g__;s__	Bacteria	Bacteroidota	0	0	0	0	0	0	0	0	0	0	0	0	0	0	0	#N/A	0	0	0	0	0	0	0	0	0	0	0	0	0	0	0	0	0	0	0	0	0	0	0	0	0	0	0	0	50
SRR13892590_me2_bin.145	Yes	d__Bacteria;p__Bacteroidota;c__Bacteroidia;o__Flavobacteriales;f__Flavobacteriaceae;g__QNYL01;s__	Bacteria	Bacteroidota	0	0	0	0	0	0	0	0	0	0	0	0	0	0	0	#N/A	0	0	0	0	0	0	0	0	0	0	0	0	0	0	0	0	0	0	0	0	0	0	0	0	0	0	0	0	0
SRR13892590_me2_bin.150	Yes	d__Bacteria;p__Desulfobacterota;c__Desulfobulbia;o__Desulfobulbales;f__Desulfocapsaceae;g__Desulfocapsa;s__	Bacteria	Desulfobacterota	100	0	0	0	50	0	10	0	0	0	0	0	0	0	0	#N/A	0	0	0	0	0	0	1	0	1	0	0	0	0	0	0	0	0	0	0	1	0	0	0	0	0	0	0	0	33.33
SRR13892590_me2_bin.16	Yes	d__Bacteria;p__Proteobacteria;c__Gammaproteobacteria;o__Ga0077536;f__Ga0077536;g__UBA11873;s__	Bacteria	Proteobacteria	100	33.33	0	33.33	0	0	30	0	0	0	1	0	0	0	0	#N/A	0	1	0	1	0	0	0	0	0	0	0	0	0	0	1	0	0	0	0	0	0	1	0	1	0	0	0	0	0
SRR13892590_me2_bin.160	Yes	d__Bacteria;p__Proteobacteria;c__Gammaproteobacteria;o__SZUA-229;f__SZUA-229;g__GCA-2746365;s__	Bacteria	Proteobacteria	0	0	0	0	0	0	20	0	0	0	0	0	0	0	0	#N/A	0	0	0	0	0	0	0	0	0	0	0	0	0	0	0	0	0	0	0	0	0	1	1	0	0	0	0	0	0
SRR13892590_me2_bin.21	Yes	d__Bacteria;p__Proteobacteria;c__Gammaproteobacteria;o__Beggiatoales;f__Beggiatoaceae;g__Thiomargarita;s__	Bacteria	Proteobacteria	100	33.33	0	0	0	0	10	0	1	0	0	0	0	0	0	#N/A	0	0	0	0	0	0	0	0	0	0	0	0	0	0	0	0	0	0	0	1	0	0	0	0	0	0	0	0	16.67
SRR13892590_me2_bin.26	Yes	d__Bacteria;p__Muirbacteria;c__Muirbacteriia;o__;f__;g__;s__	Bacteria	Muirbacteria	100	0	50	0	0	0	0	0	0	0	0	1	1	0	0	#N/A	0	0	0	0	0	0	0	0	0	0	0	0	0	0	0	0	0	0	0	0	0	0	0	0	0	0	0	0	16.67
SRR13892590_me2_bin.43	Yes	d__Bacteria;p__Proteobacteria;c__Gammaproteobacteria;o__GCF-002020875;f__GRL18;g__GRL18;s__	Bacteria	Proteobacteria	100	66.67	0	0	0	0	0	0	1	0	1	0	0	0	0	#N/A	0	0	0	0	0	0	0	0	0	0	0	0	0	0	0	0	0	0	0	0	0	0	0	0	0	0	0	0	33.33
SRR13892590_me2_bin.54	Yes	d__Bacteria;p__DQWO01;c__DQWO01;o__DQWO01;f__JAADEO01;g__JAADEO01;s__	Bacteria	DQWO01	100	0	0	0	75	0	20	0	0	0	0	0	0	0	0	#N/A	0	0	0	0	0	1	1	0	1	0	0	0	0	0	0	0	1	0	0	1	0	0	0	0	0	0	0	0	0
SRR13892590_me2_bin.58	Yes	d__Bacteria;p__Desulfobacterota_F;c__GWC2-55-46;o__;f__;g__;s__	Bacteria	Desulfobacterota_F	100	0	50	0	0	0	10	0	0	0	0	1	0	0	1	#N/A	0	0	0	0	0	0	0	0	0	0	0	0	0	0	0	0	0	0	0	1	0	0	0	0	0	0	0	0	16.67
SRR13892590_me2_bin.76	Yes	d__Bacteria;p__Bacteroidota;c__Bacteroidia;o__Bacteroidales;f__Prolixibacteraceae;g__Draconibacterium;s__	Bacteria	Bacteroidota	0	0	0	0	0	0	0	25	0	0	0	0	0	0	0	#N/A	0	0	0	0	0	0	0	0	0	0	0	0	0	0	0	0	0	0	0	0	0	0	0	0	1	0	0	0	66.67
SRR13892590_me2_bin.95	Yes	d__Bacteria;p__Desulfobacterota_C;c__Deferrisomatia;o__Deferrisomatales;f__Deferrisomataceae;g__;s__	Bacteria	Desulfobacterota_C	100	0	0	0	75	40	40	0	0	0	0	0	0	0	0	#N/A	0	0	0	0	0	0	2	2	1	0	0	1	0	1	0	0	3	0	0	1	0	1	1	0	0	0	0	0	16.67
SRR13892591_ct_bin.127	Yes	d__Bacteria;p__Chloroflexota;c__Anaerolineae;o__Caldilineales;f__Caldilineaceae;g__JAAUPU01;s__	Bacteria	Chloroflexota	0	0	0	0	0	0	10	0	0	0	0	0	0	0	0	#N/A	0	0	0	0	0	0	0	0	0	0	0	0	0	0	1	0	0	0	0	0	0	0	0	0	0	0	0	0	16.67
SRR13892591_ct_bin.192	Yes	d__Bacteria;p__Bacteroidota;c__Bacteroidia;o__Flavobacteriales;f__Flavobacteriaceae;g__Marinirhabdus;s__Marinirhabdus gelatinilytica	Bacteria	Bacteroidota	0	0	0	0	0	0	0	0	0	0	0	0	0	0	0	#N/A	0	0	0	0	0	0	0	0	0	0	0	0	0	0	0	0	0	0	0	0	0	0	0	0	0	0	0	0	0
SRR13892591_ct_bin.197	Yes	d__Bacteria;p__Campylobacterota;c__Campylobacteria;o__Campylobacterales;f__Sulfurovaceae;g__Sulfurovum;s__	Bacteria	Campylobacterota	0	0	0	0	0	0	0	0	0	0	0	0	0	0	0	#N/A	0	0	0	0	0	0	0	0	0	0	0	0	0	0	0	0	0	0	0	0	0	0	0	0	0	0	0	0	0
SRR13892591_ct_bin.265	Yes	d__Bacteria;p__UBP14;c__UBA6098;o__UBA6098;f__UBA6098;g__UBA6098;s__	Bacteria	UBP14	0	0	0	0	0	0	0	25	0	0	0	0	0	0	0	#N/A	0	0	0	0	0	0	0	0	0	0	0	0	0	0	0	0	0	0	0	0	0	0	0	0	1	0	0	0	16.67
SRR13892591_ct_bin.46	Yes	d__Bacteria;p__Proteobacteria;c__Alphaproteobacteria;o__Rickettsiales;f__;g__;s__	Bacteria	Proteobacteria	0	0	0	0	0	0	0	0	0	0	0	0	0	0	0	#N/A	0	0	0	0	0	0	0	0	0	0	0	0	0	0	0	0	0	0	0	0	0	0	0	0	0	0	0	0	0
SRR13892591_ma2_bin.109	Yes	d__Bacteria;p__Fermentibacterota;c__Fermentibacteria;o__Fermentibacterales;f__Fermentibacteraceae;g__Sabulitectum;s__	Bacteria	Fermentibacterota	100	0	0	0	25	0	10	0	0	0	0	0	0	0	0	#N/A	0	0	0	0	0	1	0	0	0	0	0	0	0	0	0	0	0	0	0	1	0	0	0	0	0	0	0	0	0
SRR13892591_ma2_bin.197	Yes	d__Bacteria;p__Verrucomicrobiota;c__Lentisphaeria;o__Victivallales;f__JAADHT01;g__JAADHT01;s__	Bacteria	Verrucomicrobiota	0	0	0	0	0	0	0	0	0	0	0	0	0	0	0	#N/A	0	0	0	0	0	0	0	0	0	0	0	0	0	0	0	0	0	0	0	0	0	0	0	0	0	0	0	0	16.67
SRR13892591_me2_bin.102	Yes	d__Bacteria;p__KSB1;c__UBA2214;o__;f__;g__;s__	Bacteria	KSB1	0	0	0	0	0	0	0	25	0	0	0	0	0	0	0	#N/A	0	0	0	0	0	0	0	0	0	0	0	0	0	0	0	0	0	0	0	0	0	0	0	0	1	0	0	0	0
SRR13892591_me2_bin.108	Yes	d__Bacteria;p__Desulfobacterota;c__Desulfobacteria;o__Desulfobacterales;f__Desulfobacteraceae;g__NBML01;s__	Bacteria	Desulfobacterota	100	0	0	0	75	0	50	0	0	0	0	0	0	0	0	#N/A	0	0	0	0	0	1	2	0	1	0	0	0	0	0	0	0	28	0	0	1	0	1	1	1	0	0	0	0	33.33
SRR13892591_me2_bin.113	Yes	d__Bacteria;p__Bacteroidota;c__Bacteroidia;o__Flavobacteriales;f__;g__;s__	Bacteria	Bacteroidota	0	0	0	0	0	0	0	25	0	0	0	0	0	0	0	#N/A	0	0	0	0	0	0	0	0	0	0	0	0	0	0	0	0	0	0	0	0	0	0	0	0	1	0	0	0	66.67
SRR13892591_me2_bin.115	Yes	d__Bacteria;p__Myxococcota;c__B64-G9;o__B64-G9;f__B64-G9;g__;s__	Bacteria	Myxococcota	100	0	25	0	0	0	10	0	0	0	0	0	1	0	0	#N/A	0	0	0	0	0	0	0	0	0	0	0	0	0	0	0	0	0	0	0	2	0	0	0	0	0	0	0	0	66.67
SRR13892591_me2_bin.118	Yes	d__Bacteria;p__Hydrogenedentota;c__Hydrogenedentia;o__Hydrogenedentiales;f__CAITNO01;g__SLFT01;s__	Bacteria	Hydrogenedentota	100	0	0	0	25	0	10	0	0	0	0	0	0	0	0	#N/A	0	0	0	0	0	0	0	0	1	0	0	0	0	0	0	0	0	0	0	1	0	0	0	0	0	0	0	0	50
SRR13892591_me2_bin.123	Yes	d__Bacteria;p__Proteobacteria;c__Gammaproteobacteria;o__Beggiatoales;f__Beggiatoaceae;g__Marithrix;s__	Bacteria	Proteobacteria	100	100	0	0	0	0	0	0	2	1	1	0	0	0	0	#N/A	0	0	0	0	0	0	0	0	0	0	0	0	0	0	0	0	0	0	0	0	0	0	0	0	0	0	0	0	33.33
SRR13892591_me2_bin.124	Yes	d__Bacteria;p__Verrucomicrobiota;c__Kiritimatiellae;o__;f__;g__;s__	Bacteria	Verrucomicrobiota	0	0	0	0	0	0	10	0	0	0	0	0	0	0	0	#N/A	0	0	0	0	0	0	0	0	0	0	0	0	0	0	0	0	1	0	0	0	0	0	0	0	0	0	0	0	0
SRR13892591_me2_bin.134	Yes	d__Bacteria;p__Proteobacteria;c__Gammaproteobacteria;o__Thiotrichales;f__Thiotrichaceae;g__HyVt-477;s__	Bacteria	Proteobacteria	100	33.33	0	0	25	0	0	0	0	0	2	0	0	0	0	#N/A	0	0	0	0	0	0	0	1	0	0	0	0	0	0	0	0	0	0	0	0	0	0	0	0	0	0	0	0	33.33
SRR13892591_me2_bin.136	Yes	d__Bacteria;p__Chloroflexota;c__Anaerolineae;o__Anaerolineales;f__UBA11858;g__B10-G9;s__	Bacteria	Chloroflexota	100	0	0	0	75	0	20	0	0	0	0	0	0	0	0	#N/A	0	0	0	0	0	2	1	0	2	0	0	0	0	0	1	0	4	0	0	0	0	0	0	0	0	0	0	0	0
SRR13892591_me2_bin.14	Yes	d__Bacteria;p__Chloroflexota;c__Ellin6529;o__CSP1-4;f__CSP1-4;g__;s__	Bacteria	Chloroflexota	0	0	0	0	0	0	10	0	0	0	0	0	0	0	0	#N/A	0	0	0	0	0	0	0	0	0	0	0	0	0	0	0	0	0	0	0	2	0	0	0	0	0	0	0	0	0
SRR13892591_me2_bin.144	Yes	d__Bacteria;p__Calditrichota;c__Calditrichia;o__Calditrichales;f__;g__;s__	Bacteria	Calditrichota	100	33.33	0	0	50	0	0	25	0	0	1	0	0	0	0	#N/A	0	0	0	0	0	1	0	0	1	0	0	0	0	0	0	0	0	0	0	0	0	0	0	0	1	0	0	0	50
SRR13892591_me2_bin.145	Yes	d__Bacteria;p__Fermentibacterota;c__Fermentibacteria;o__Fermentibacterales;f__Fermentibacteraceae;g__Sabulitectum;s__	Bacteria	Fermentibacterota	0	0	0	0	0	0	10	0	0	0	0	0	0	0	0	#N/A	0	0	0	0	0	0	0	0	0	0	0	0	0	0	0	0	0	0	0	1	0	0	0	0	0	0	0	0	50
SRR13892591_me2_bin.148	Yes	d__Bacteria;p__Firmicutes_A;c__Clostridia;o__Lachnospirales;f__Vallitaleaceae;g__;s__	Bacteria	Firmicutes_A	0	0	0	0	0	0	0	0	0	0	0	0	0	0	0	#N/A	0	0	0	0	0	0	0	0	0	0	0	0	0	0	0	0	0	0	0	0	0	0	0	0	0	0	0	0	0
SRR13892591_me2_bin.149	Yes	d__Bacteria;p__UBA3054;c__UBA3054;o__UBA3054;f__B51-G9;g__B51-G9;s__	Bacteria	UBA3054	100	0	50	0	0	0	0	0	0	0	0	1	0	0	1	#N/A	0	0	0	0	0	0	0	0	0	0	0	0	0	0	0	0	0	0	0	0	0	0	0	0	0	0	0	0	0
SRR13892591_me2_bin.154	Yes	d__Bacteria;p__Proteobacteria;c__Gammaproteobacteria;o__Methylococcales;f__Methylomonadaceae;g__WTBX01;s__	Bacteria	Proteobacteria	0	0	0	0	0	0	20	0	0	0	0	0	0	0	0	#N/A	0	0	0	0	0	0	0	0	0	0	0	0	0	0	0	0	0	0	0	0	0	1	1	0	0	0	0	0	33.33
SRR13892591_me2_bin.155	Yes	d__Bacteria;p__Desulfobacterota;c__Desulfobacteria;o__Desulfobacterales;f__SURF-3;g__SURF-3;s__	Bacteria	Desulfobacterota	100	0	0	0	75	0	10	0	0	0	0	0	0	0	0	#N/A	0	0	0	0	0	1	1	0	1	0	0	0	0	0	0	0	0	0	0	1	0	0	0	0	0	0	0	0	0
SRR13892591_me2_bin.158	Yes	d__Bacteria;p__Bacteroidota;c__Bacteroidia;o__Flavobacteriales;f__UBA1820;g__;s__	Bacteria	Bacteroidota	0	0	0	0	0	0	0	0	0	0	0	0	0	0	0	#N/A	0	0	0	0	0	0	0	0	0	0	0	0	0	0	0	0	0	0	0	0	0	0	0	0	0	0	0	0	50
SRR13892591_me2_bin.159	Yes	d__Bacteria;p__Patescibacteria;c__Gracilibacteria;o__UBA4473;f__UBA4473;g__OLZORAL124-38-8;s__	Bacteria	Patescibacteria	0	0	0	0	0	0	0	0	0	0	0	0	0	0	0	#N/A	0	0	0	0	0	0	0	0	0	0	0	0	0	0	0	0	0	0	0	0	0	0	0	0	0	0	0	0	0
SRR13892591_me2_bin.16	Yes	d__Bacteria;p__Omnitrophota;c__Koll11;o__UBA1560;f__SKK-01;g__;s__	Bacteria	Omnitrophota	100	33.33	0	0	0	0	0	0	0	0	1	0	0	0	0	#N/A	0	0	0	0	0	0	0	0	0	0	0	0	0	0	0	0	0	0	0	0	0	0	0	0	0	0	0	0	0
SRR13892591_me2_bin.160	Yes	d__Bacteria;p__Verrucomicrobiota;c__Kiritimatiellae;o__UBA8416;f__JABMPJ01;g__;s__	Bacteria	Verrucomicrobiota	0	0	0	0	0	0	10	0	0	0	0	0	0	0	0	#N/A	0	0	0	0	0	0	0	0	0	0	0	0	0	0	0	0	0	0	0	1	0	0	0	0	0	0	0	0	0
SRR13892591_me2_bin.166	Yes	d__Bacteria;p__Acidobacteriota;c__Holophagae;o__UM-FILTER-49-7;f__UM-FILTER-49-7;g__UM-FILTER-49-7;s__	Bacteria	Acidobacteriota	100	0	0	16.67	0	0	0	0	0	0	0	0	0	0	0	#N/A	1	0	0	0	0	0	0	0	0	0	0	0	0	0	0	0	0	0	0	0	0	0	0	0	0	0	0	0	66.67
SRR13892591_me2_bin.170	Yes	d__Archaea;p__Asgardarchaeota;c__Lokiarchaeia;o__CR-4;f__AMARA-1;g__Prometheoarchaeum;s__	Archaea	Asgardarchaeota	100	33.33	0	0	0	0	10	0	2	0	0	0	0	0	0	#N/A	0	0	0	0	0	0	0	0	0	0	0	0	0	0	0	0	0	0	0	1	0	0	0	0	0	0	0	0	16.67
SRR13892591_me2_bin.172	Yes	d__Bacteria;p__Bacteroidota;c__Bacteroidia;o__Flavobacteriales;f__UBA1820;g__;s__	Bacteria	Bacteroidota	0	0	0	0	0	0	0	25	0	0	0	0	0	0	0	#N/A	0	0	0	0	0	0	0	0	0	0	0	0	0	0	0	0	0	0	0	0	0	0	0	0	1	0	0	0	50
SRR13892591_me2_bin.186	Yes	d__Bacteria;p__DQWO01;c__DQWO01;o__DQWO01;f__JAADEO01;g__JAADEO01;s__	Bacteria	DQWO01	100	0	0	0	25	0	10	0	0	0	0	0	0	0	0	#N/A	0	0	0	0	0	0	1	0	0	0	0	0	0	0	0	0	0	0	0	2	0	0	0	0	0	0	0	0	16.67
SRR13892591_me2_bin.189	Yes	d__Bacteria;p__UBP6;c__UBA1177;o__UBA1177;f__;g__;s__	Bacteria	UBP6	100	33.33	0	0	0	0	0	0	0	0	1	0	0	0	0	#N/A	0	0	0	0	0	0	0	0	0	0	0	0	0	0	0	0	0	0	0	0	0	0	0	0	0	0	0	0	0
SRR13892591_me2_bin.19	Yes	d__Bacteria;p__Bacteroidota;c__Bacteroidia;o__Bacteroidales;f__UBA12170;g__UBA12170;s__	Bacteria	Bacteroidota	0	0	0	0	0	0	0	25	0	0	0	0	0	0	0	#N/A	0	0	0	0	0	0	0	0	0	0	0	0	0	0	0	0	0	0	0	0	0	0	0	0	1	0	0	0	50
SRR13892591_me2_bin.196	Yes	d__Bacteria;p__Firmicutes;c__Bacilli;o__Mycoplasmatales;f__Metamycoplasmataceae;g__DT-68;s__	Bacteria	Firmicutes	0	0	0	0	0	0	0	0	0	0	0	0	0	0	0	#N/A	0	0	0	0	0	0	0	0	0	0	0	0	0	0	0	0	0	0	0	0	0	0	0	0	0	0	0	0	0
SRR13892591_me2_bin.200	Yes	d__Bacteria;p__Bacteroidota;c__Bacteroidia;o__Bacteroidales;f__4484-276;g__4484-276;s__	Bacteria	Bacteroidota	0	0	0	0	0	0	0	0	0	0	0	0	0	0	0	#N/A	0	0	0	0	0	0	0	0	0	0	0	0	0	0	0	0	0	0	0	0	0	0	0	0	0	0	0	0	50
SRR13892591_me2_bin.201	Yes	d__Bacteria;p__Bacteroidota;c__Bacteroidia;o__Bacteroidales;f__UBA12481;g__;s__	Bacteria	Bacteroidota	0	0	0	0	0	0	0	0	0	0	0	0	0	0	0	#N/A	0	0	0	0	0	0	0	0	0	0	0	0	0	0	0	0	0	0	0	0	0	0	0	0	0	0	0	0	0
SRR13892591_me2_bin.206	Yes	d__Bacteria;p__Verrucomicrobiota;c__Kiritimatiellae;o__RFP12;f__UBA1067;g__;s__	Bacteria	Verrucomicrobiota	0	0	0	0	0	0	0	0	0	0	0	0	0	0	0	#N/A	0	0	0	0	0	0	0	0	0	0	0	0	0	0	0	0	0	0	0	0	0	0	0	0	0	0	0	0	0
SRR13892591_me2_bin.209	Yes	d__Bacteria;p__Proteobacteria;c__Gammaproteobacteria;o__Xanthomonadales;f__SZUA-36;g__SZUA-51;s__	Bacteria	Proteobacteria	100	33.33	0	0	0	0	0	0	1	0	0	0	0	0	0	#N/A	0	0	0	0	0	0	0	0	0	0	0	0	0	0	0	0	0	0	0	0	0	0	0	0	0	0	0	0	0
SRR13892591_me2_bin.21	Yes	d__Bacteria;p__Bacteroidota;c__Bacteroidia;o__Bacteroidales;f__UBA1556;g__4572-112;s__	Bacteria	Bacteroidota	0	0	0	0	0	0	0	0	0	0	0	0	0	0	0	#N/A	0	0	0	0	0	0	0	0	0	0	0	0	0	0	0	0	0	0	0	0	0	0	0	0	0	0	0	0	50
SRR13892591_me2_bin.216	Yes	d__Archaea;p__Nanoarchaeota;c__Nanoarchaeia;o__Woesearchaeales;f__;g__;s__	Archaea	Nanoarchaeota	100	66.67	0	0	0	0	0	0	1	0	1	0	0	0	0	#N/A	0	0	0	0	0	0	0	0	0	0	0	0	0	0	0	0	0	0	0	0	0	0	0	0	0	0	0	0	0
SRR13892591_me2_bin.218	Yes	d__Bacteria;p__Krumholzibacteriota;c__Krumholzibacteria;o__LZORAL124-64-63;f__LZORAL124-64-63;g__LZORAL124-64-63;s__	Bacteria	Krumholzibacteriota	100	0	0	16.67	0	0	0	0	0	0	0	0	0	0	0	#N/A	1	0	0	0	0	0	0	0	0	0	0	0	0	0	0	0	0	0	0	0	0	0	0	0	0	0	0	0	16.67
SRR13892591_me2_bin.219	Yes	d__Bacteria;p__Desulfobacterota_F;c__Desulfuromonadia;o__Desulfuromonadales;f__Geopsychrobacteraceae;g__Desulfuromusa;s__	Bacteria	Desulfobacterota_F	0	0	0	0	0	0	10	0	0	0	0	0	0	0	0	#N/A	0	0	0	0	0	0	0	0	0	0	0	0	0	0	0	0	0	0	0	0	0	1	0	0	0	0	0	0	0
SRR13892591_me2_bin.224	Yes	d__Bacteria;p__Desulfobacterota;c__Syntrophia;o__Syntrophales;f__UBA2210;g__UBA2210;s__	Bacteria	Desulfobacterota	100	0	0	0	0	40	0	0	0	0	0	0	0	0	0	#N/A	0	0	0	0	0	0	0	0	0	0	0	0	1	1	0	0	0	0	0	0	0	0	0	0	0	0	0	0	0
SRR13892591_me2_bin.226	Yes	d__Bacteria;p__Bacteroidota;c__Bacteroidia;o__Bacteroidales;f__B39-G9;g__B39-G9;s__	Bacteria	Bacteroidota	0	0	0	0	0	0	0	0	0	0	0	0	0	0	0	#N/A	0	0	0	0	0	0	0	0	0	0	0	0	0	0	0	0	0	0	0	0	0	0	0	0	0	0	0	0	0
SRR13892591_me2_bin.228	Yes	d__Bacteria;p__Proteobacteria;c__Gammaproteobacteria;o__Nevskiales;f__Algiphilaceae;g__Algiphilus;s__	Bacteria	Proteobacteria	0	0	0	0	0	0	0	0	0	0	0	0	0	0	0	#N/A	0	0	0	0	0	0	0	0	0	0	0	0	0	0	0	0	0	0	0	0	0	0	0	0	0	0	0	0	16.67
SRR13892591_me2_bin.230	Yes	d__Bacteria;p__Patescibacteria;c__Gracilibacteria;o__GCA-2401425;f__;g__;s__	Bacteria	Patescibacteria	0	0	0	0	0	0	0	0	0	0	0	0	0	0	0	#N/A	0	0	0	0	0	0	0	0	0	0	0	0	0	0	0	0	0	0	0	0	0	0	0	0	0	0	0	0	0
SRR13892591_me2_bin.232	Yes	d__Bacteria;p__Verrucomicrobiota;c__Lentisphaeria;o__UBA1407;f__Lenti-02;g__;s__	Bacteria	Verrucomicrobiota	100	0	0	0	25	0	10	0	0	0	0	0	0	0	0	#N/A	0	0	0	0	0	0	1	0	0	0	0	0	0	0	0	0	6	0	0	0	0	0	0	0	0	0	0	0	0
SRR13892591_me2_bin.239	Yes	d__Bacteria;p__Spirochaetota;c__Spirochaetia;o__B11-G9;f__B11-G9;g__;s__	Bacteria	Spirochaetota	0	0	0	0	0	0	20	0	0	0	0	0	0	0	0	#N/A	0	0	0	0	0	0	0	0	0	0	0	0	0	0	0	0	1	0	0	1	0	0	0	0	0	0	0	0	0
SRR13892591_me2_bin.25	Yes	d__Bacteria;p__Proteobacteria;c__Gammaproteobacteria;o__Nevskiales;f__Oceanococcaceae;g__Oceanococcus;s__Oceanococcus atlanticus	Bacteria	Proteobacteria	100	33.33	0	0	0	0	0	0	0	0	1	0	0	0	0	#N/A	0	0	0	0	0	0	0	0	0	0	0	0	0	0	0	0	0	0	0	0	0	0	0	0	0	0	0	0	0
SRR13892591_me2_bin.26	Yes	d__Bacteria;p__Caldisericota;c__Caldisericia;o__JAAYUI01;f__JAAYUI01;g__;s__	Bacteria	Caldisericota	100	0	0	0	25	0	10	25	0	0	0	0	0	0	0	#N/A	0	0	0	0	0	0	0	1	0	0	0	0	0	0	0	0	0	0	0	1	0	0	0	0	1	0	0	0	0
SRR13892591_me2_bin.29	Yes	d__Bacteria;p__Omnitrophota;c__Koll11;o__UBA1560;f__SKK-01;g__SLID01;s__	Bacteria	Omnitrophota	0	0	0	0	0	0	0	0	0	0	0	0	0	0	0	#N/A	0	0	0	0	0	0	0	0	0	0	0	0	0	0	0	0	0	0	0	0	0	0	0	0	0	0	0	0	0
SRR13892591_me2_bin.32	Yes	d__Bacteria;p__Desulfobacterota;c__Desulfobulbia;o__Desulfobulbales;f__Desulfobulbaceae;g__;s__	Bacteria	Desulfobacterota	100	0	0	0	25	0	10	0	0	0	0	0	0	0	0	#N/A	0	0	0	0	0	0	0	0	1	0	0	0	0	0	0	0	2	0	0	0	0	0	0	0	0	0	0	0	0
SRR13892591_me2_bin.41	Yes	d__Archaea;p__Nanoarchaeota;c__Nanoarchaeia;o__Woesearchaeales;f__JAADFO01;g__;s__	Archaea	Nanoarchaeota	100	33.33	0	0	0	0	0	0	0	0	1	0	0	0	0	#N/A	0	0	0	0	0	0	0	0	0	0	0	0	0	0	0	0	0	0	0	0	0	0	0	0	0	0	0	0	0
SRR13892591_me2_bin.43	Yes	d__Bacteria;p__Patescibacteria;c__ABY1;o__BM507;f__UBA12075;g__;s__	Bacteria	Patescibacteria	0	0	0	0	0	0	0	0	0	0	0	0	0	0	0	#N/A	0	0	0	0	0	0	0	0	0	0	0	0	0	0	0	0	0	0	0	0	0	0	0	0	0	0	0	0	0
SRR13892591_me2_bin.44	Yes	d__Bacteria;p__Proteobacteria;c__Alphaproteobacteria;o__Rhodospirillales;f__Casp-alpha2;g__UBA4479;s__	Bacteria	Proteobacteria	100	0	0	50	0	0	10	75	0	0	0	0	0	0	0	#N/A	0	1	0	1	1	0	0	0	0	0	0	0	0	0	0	0	1	0	0	0	0	0	0	0	0	1	2	1	0
SRR13892591_me2_bin.50	Yes	d__Bacteria;p__Bacteroidota;c__Bacteroidia;o__Bacteroidales;f__UBA1556;g__QNXT01;s__	Bacteria	Bacteroidota	0	0	0	0	0	0	0	0	0	0	0	0	0	0	0	#N/A	0	0	0	0	0	0	0	0	0	0	0	0	0	0	0	0	0	0	0	0	0	0	0	0	0	0	0	0	50
SRR13892591_me2_bin.52	Yes	d__Bacteria;p__Firmicutes;c__Bacilli;o__Mycoplasmatales;f__Metamycoplasmataceae;g__;s__	Bacteria	Firmicutes	0	0	0	0	0	0	0	0	0	0	0	0	0	0	0	#N/A	0	0	0	0	0	0	0	0	0	0	0	0	0	0	0	0	0	0	0	0	0	0	0	0	0	0	0	0	0
SRR13892591_me2_bin.53	Yes	d__Bacteria;p__Bacteroidota;c__Bacteroidia;o__Bacteroidales;f__;g__;s__	Bacteria	Bacteroidota	0	0	0	0	0	0	0	0	0	0	0	0	0	0	0	#N/A	0	0	0	0	0	0	0	0	0	0	0	0	0	0	0	0	0	0	0	0	0	0	0	0	0	0	0	0	50
SRR13892591_me2_bin.54	Yes	d__Archaea;p__Nanoarchaeota;c__Nanoarchaeia;o__Woesearchaeales;f__CG1-02-33-12;g__;s__	Archaea	Nanoarchaeota	100	33.33	0	0	0	0	0	0	1	0	0	0	0	0	0	#N/A	0	0	0	0	0	0	0	0	0	0	0	0	0	0	0	0	0	0	0	0	0	0	0	0	0	0	0	0	0
SRR13892591_me2_bin.56	Yes	d__Bacteria;p__Chloroflexota;c__Anaerolineae;o__Anaerolineales;f__EnvOPS12;g__NIOZ-UU36;s__	Bacteria	Chloroflexota	100	0	0	16.67	0	0	0	0	0	0	0	0	0	0	0	#N/A	0	1	0	0	0	0	0	0	0	0	0	0	0	0	0	0	0	0	0	0	0	0	0	0	0	0	0	0	0
SRR13892591_me2_bin.66	Yes	d__Bacteria;p__Patescibacteria;c__Gracilibacteria;o__UBA1369;f__PNNO01;g__;s__	Bacteria	Patescibacteria	0	0	0	0	0	0	0	0	0	0	0	0	0	0	0	#N/A	0	0	0	0	0	0	0	0	0	0	0	0	0	0	0	0	0	0	0	0	0	0	0	0	0	0	0	0	0
SRR13892591_me2_bin.75	Yes	d__Bacteria;p__Firmicutes;c__Bacilli;o__Mycoplasmatales;f__Metamycoplasmataceae;g__DT-68;s__	Bacteria	Firmicutes	0	0	0	0	0	0	0	0	0	0	0	0	0	0	0	#N/A	0	0	0	0	0	0	0	0	0	0	0	0	0	0	0	0	0	0	0	0	0	0	0	0	0	0	0	0	0
SRR13892591_me2_bin.85	Yes	d__Bacteria;p__Bacteroidota;c__Bacteroidia;o__Flavobacteriales;f__Flavobacteriaceae;g__Urechidicola;s__	Bacteria	Bacteroidota	0	0	0	0	0	0	0	0	0	0	0	0	0	0	0	#N/A	0	0	0	0	0	0	0	0	0	0	0	0	0	0	0	0	0	0	0	0	0	0	0	0	0	0	0	0	83.33
SRR13892591_me2_bin.87	Yes	d__Bacteria;p__Campylobacterota;c__Campylobacteria;o__Campylobacterales;f__Sulfurovaceae;g__UBA1140;s__	Bacteria	Campylobacterota	100	0	25	0	0	0	0	0	0	0	0	1	0	0	0	#N/A	0	0	0	0	0	0	0	0	0	0	0	0	0	0	0	0	0	0	0	0	0	0	0	0	0	0	0	0	50
SRR13892591_me2_bin.9	Yes	d__Bacteria;p__Proteobacteria;c__Gammaproteobacteria;o__Enterobacterales;f__Alteromonadaceae;g__Alteromonas;s__Alteromonas macleodii	Bacteria	Proteobacteria	100	66.67	0	0	0	0	0	0	1	0	2	0	0	0	0	#N/A	0	0	0	0	0	0	0	0	0	0	0	0	0	0	0	0	0	0	0	0	0	0	0	0	0	0	0	0	0
SRR13892591_me2_bin.90	Yes	d__Bacteria;p__Bacteroidota;c__Bacteroidia;o__Bacteroidales;f__UBA1556;g__QNXT01;s__	Bacteria	Bacteroidota	0	0	0	0	0	0	0	0	0	0	0	0	0	0	0	#N/A	0	0	0	0	0	0	0	0	0	0	0	0	0	0	0	0	0	0	0	0	0	0	0	0	0	0	0	0	33.33
SRR13892591_me2_bin.92	Yes	d__Bacteria;p__Firmicutes_A;c__Clostridia;o__DUPQ01;f__DUPQ01;g__;s__	Bacteria	Firmicutes_A	0	0	0	0	0	0	10	0	0	0	0	0	0	0	0	#N/A	0	0	0	0	0	0	0	0	0	0	0	0	0	0	0	0	2	0	0	0	0	0	0	0	0	0	0	0	16.67
SRR13892591_me2_bin.99	Yes	d__Bacteria;p__Verrucomicrobiota;c__Lentisphaeria;o__Victivallales;f__;g__;s__	Bacteria	Verrucomicrobiota	0	0	0	0	0	0	10	0	0	0	0	0	0	0	0	#N/A	0	0	0	0	0	0	0	0	0	0	0	0	0	0	0	0	1	0	0	0	0	0	0	0	0	0	0	0	0
SRR13892591_vb_S1C11818	Yes	d__Bacteria;p__Desulfobacterota;c__Desulfobacteria;o__Desulfobacterales;f__Desulfobacteraceae;g__Desulfobacterium_A;s__	Bacteria	Desulfobacterota	100	0	0	0	50	0	10	0	0	0	0	0	0	0	0	#N/A	0	0	0	0	0	0	2	1	0	0	0	0	0	0	0	0	9	0	0	0	0	0	0	0	0	0	0	0	0
SRR13892591_vb_S1C11890	Yes	d__Bacteria;p__DQWO01;c__DQWO01;o__DQWO01;f__JAADEO01;g__JAADEO01;s__	Bacteria	DQWO01	100	0	0	0	25	0	0	0	0	0	0	0	0	0	0	#N/A	0	0	0	0	0	0	1	0	0	0	0	0	0	0	0	0	0	0	0	0	0	0	0	0	0	0	0	0	0
SRR13892591_vb_S1C11994	Yes	d__Bacteria;p__Proteobacteria;c__Gammaproteobacteria;o__Pseudomonadales;f__Oleiphilaceae;g__Marinobacter;s__Marinobacter adhaerens	Bacteria	Proteobacteria	100	33.33	0	0	0	0	0	0	0	0	1	0	0	0	0	#N/A	0	0	0	0	0	0	0	0	0	0	0	0	0	0	0	0	0	0	0	0	0	0	0	0	0	0	0	0	33.33
SRR13892591_vb_S1C18070	Yes	d__Bacteria;p__Caldisericota;c__Caldisericia;o__UBA6126;f__UBA6126;g__;s__	Bacteria	Caldisericota	0	0	0	0	0	0	10	0	0	0	0	0	0	0	0	#N/A	0	0	0	0	0	0	0	0	0	0	0	0	0	0	0	0	0	0	0	2	0	0	0	0	0	0	0	0	0
SRR13892591_vb_S1C24769	Yes	d__Bacteria;p__Patescibacteria;c__Paceibacteria;o__Paceibacterales;f__PEYH01;g__;s__	Bacteria	Patescibacteria	0	0	0	0	0	0	0	0	0	0	0	0	0	0	0	#N/A	0	0	0	0	0	0	0	0	0	0	0	0	0	0	0	0	0	0	0	0	0	0	0	0	0	0	0	0	0
SRR13892591_vb_S1C3743	Yes	d__Bacteria;p__Proteobacteria;c__Gammaproteobacteria;o__Pseudomonadales;f__Ketobacteraceae;g__Ketobacter;s__Ketobacter sp002471665	Bacteria	Proteobacteria	0	0	0	0	0	0	0	0	0	0	0	0	0	0	0	#N/A	0	0	0	0	0	0	0	0	0	0	0	0	0	0	0	0	0	0	0	0	0	0	0	0	0	0	0	0	33.33
SRR13892591_vb_S1C7169	Yes	d__Bacteria;p__Firmicutes_A;c__Clostridia;o__DUPQ01;f__DUPQ01;g__;s__	Bacteria	Firmicutes_A	0	0	0	0	0	0	0	0	0	0	0	0	0	0	0	#N/A	0	0	0	0	0	0	0	0	0	0	0	0	0	0	0	0	0	0	0	0	0	0	0	0	0	0	0	0	16.67
SRR13892591_vb_S1C7872	Yes	d__Bacteria;p__Myxococcota;c__Polyangia;o__GCA-2747355;f__GCA-2747355;g__GCA-2747355;s__	Bacteria	Myxococcota	100	66.67	0	16.67	0	0	0	0	1	0	1	0	0	0	0	#N/A	1	0	0	0	0	0	0	0	0	0	0	0	0	0	0	0	0	0	0	0	0	0	0	0	0	0	0	0	33.33
SRR13892592_ct_bin.11	Yes	d__Bacteria;p__TA06_A;c__DG-26_A;o__;f__;g__;s__	Bacteria	TA06_A	0	0	0	0	0	0	0	25	0	0	0	0	0	0	0	#N/A	0	0	0	0	0	0	0	0	0	0	0	0	0	0	0	0	0	0	0	0	0	0	0	0	1	0	0	0	0
SRR13892592_ct_bin.12	Yes	d__Bacteria;p__;c__;o__;f__;g__;s__	Bacteria	Unclassified	100	0	0	16.67	25	0	10	25	0	0	0	0	0	0	0	#N/A	1	0	0	0	0	0	0	0	1	0	0	0	0	0	0	0	0	0	0	1	0	0	0	0	1	0	0	0	33.33
SRR13892592_ct_bin.126	Yes	d__Bacteria;p__WOR-3;c__UBA3073;o__;f__;g__;s__	Bacteria	WOR-3	0	0	0	0	0	0	0	0	0	0	0	0	0	0	0	#N/A	0	0	0	0	0	0	0	0	0	0	0	0	0	0	0	0	0	0	0	0	0	0	0	0	0	0	0	0	0
SRR13892592_ct_bin.180	Yes	d__Bacteria;p__UBA6262;c__UBA6262;o__;f__;g__;s__	Bacteria	UBA6262	0	0	0	0	0	0	0	0	0	0	0	0	0	0	0	#N/A	0	0	0	0	0	0	0	0	0	0	0	0	0	0	0	0	0	0	0	0	0	0	0	0	0	0	0	0	0
SRR13892592_ct_bin.93	Yes	d__Bacteria;p__AABM5-125-24;c__AABM5-125-24;o__AABM5-125-24;f__AABM5-125-24;g__;s__	Bacteria	AABM5-125-24	100	0	0	16.67	0	0	0	25	0	0	0	0	0	0	0	#N/A	1	0	0	0	0	0	0	0	0	0	0	0	0	0	0	0	0	0	0	0	0	0	0	0	1	0	0	0	33.33
SRR13892592_ma2_bin.80	Yes	d__Bacteria;p__Chloroflexota;c__Dehalococcoidia;o__GIF9;f__AB-539-J10;g__E29-bin54;s__	Bacteria	Chloroflexota	100	0	0	0	75	0	30	0	0	0	0	0	0	0	0	#N/A	0	0	0	0	0	1	1	0	1	0	0	0	0	0	0	0	6	0	0	0	0	1	1	0	0	0	0	0	0
SRR13892592_ma2_bin.87	Yes	d__Bacteria;p__Patescibacteria;c__Paceibacteria;o__Paceibacterales;f__GCA-002782225;g__;s__	Bacteria	Patescibacteria	0	0	0	0	0	0	10	0	0	0	0	0	0	0	0	#N/A	0	0	0	0	0	0	0	0	0	0	0	0	0	0	0	0	0	0	1	0	0	0	0	0	0	0	0	0	0
SRR13892592_me2_bin.112	Yes	d__Archaea;p__Altarchaeota;c__Altarchaeia;o__IMC4;f__;g__;s__	Archaea	Altarchaeota	0	0	0	0	0	0	0	0	0	0	0	0	0	0	0	#N/A	0	0	0	0	0	0	0	0	0	0	0	0	0	0	0	0	0	0	0	0	0	0	0	0	0	0	0	0	0
SRR13892592_me2_bin.29	Yes	d__Bacteria;p__WOR-3;c__E44-bin80;o__E44-bin80;f__E44-bin80;g__E44-bin80;s__	Bacteria	WOR-3	0	0	0	0	0	0	20	0	0	0	0	0	0	0	0	#N/A	0	0	0	0	0	0	0	0	0	0	0	0	0	0	0	0	1	0	0	2	0	0	0	0	0	0	0	0	0
SRR13892592_me2_bin.37	Yes	d__Bacteria;p__Ratteibacteria;c__UBA8468;o__UBA8468;f__UBA8468;g__;s__	Bacteria	Ratteibacteria	100	0	0	0	100	0	10	0	0	0	0	0	0	0	0	#N/A	0	0	0	0	0	1	1	2	1	0	0	0	0	0	0	0	1	0	0	0	0	0	0	0	0	0	0	0	0
SRR13892592_me2_bin.5	Yes	d__Bacteria;p__Desulfobacterota;c__Desulfobacteria;o__Desulfatiglandales;f__B25-G16;g__B33-G16;s__	Bacteria	Desulfobacterota	100	0	0	0	0	20	40	0	0	0	0	0	0	0	0	#N/A	0	0	0	0	0	0	0	0	0	0	0	0	0	2	0	0	2	0	1	1	0	0	1	0	0	0	0	0	0
SRR13892592_me2_bin.65	Yes	d__Bacteria;p__Zixibacteria;c__MSB-5A5;o__GN15;f__FEB-12;g__;s__	Bacteria	Zixibacteria	100	0	0	16.67	0	0	0	0	0	0	0	0	0	0	0	#N/A	1	0	0	0	0	0	0	0	0	0	0	0	0	0	0	0	0	0	0	0	0	0	0	0	0	0	0	0	0
SRR13892592_me2_bin.83	Yes	d__Bacteria;p__JABMQX01;c__JABMQX01;o__JABMQX01;f__;g__;s__	Bacteria	JABMQX01	0	0	0	0	0	0	10	25	0	0	0	0	0	0	0	#N/A	0	0	0	0	0	0	0	0	0	0	0	0	0	0	0	0	0	0	0	1	0	0	0	0	1	0	0	0	0
SRR13892592_me2_bin.95	Yes	d__Archaea;p__Altarchaeota;c__Altarchaeia;o__IMC4;f__QMZM01;g__QMZJ01;s__	Archaea	Altarchaeota	100	33.33	0	0	0	0	10	0	1	0	0	0	0	0	0	#N/A	0	0	0	0	0	0	0	0	0	0	0	0	0	0	0	0	0	0	0	0	0	1	0	0	0	0	0	0	0
SRR13892592_vb_S1C6625	Yes	d__Bacteria;p__Chloroflexota;c__Dehalococcoidia;o__SZUA-161;f__E44-bin15;g__;s__	Bacteria	Chloroflexota	100	0	0	0	75	20	0	0	0	0	0	0	0	0	0	#N/A	0	0	0	0	0	1	1	0	1	0	0	0	0	2	0	0	0	0	0	0	0	0	0	0	0	0	0	0	0
SRR13892592_vb_S1C7032	Yes	d__Bacteria;p__Omnitrophota;c__;o__;f__;g__;s__	Bacteria	Omnitrophota	100	33.33	0	0	50	0	0	0	0	0	1	0	0	0	0	#N/A	0	0	0	0	0	2	1	0	0	0	0	0	0	0	0	0	0	0	0	0	0	0	0	0	0	0	0	0	0
SRR13892592_vb_S1C7652	Yes	d__Bacteria;p__Firmicutes_F;c__Halanaerobiia;o__DY22613;f__DY22613;g__;s__	Bacteria	Firmicutes_F	0	0	0	0	0	0	0	0	0	0	0	0	0	0	0	#N/A	0	0	0	0	0	0	0	0	0	0	0	0	0	0	0	0	0	0	0	0	0	0	0	0	0	0	0	0	0
SRR13892592_vb_S1C8595	Yes	d__Archaea;p__Halobacteriota;c__Syntropharchaeia;o__ANME-1;f__ANME-1;g__QEXZ01;s__	Archaea	Halobacteriota	0	0	0	0	0	0	70	50	0	0	0	0	0	0	0	#N/A	0	0	0	0	0	0	0	0	0	0	0	0	0	0	0	3	0	1	1	1	0	2	1	2	1	0	1	0	16.67
SRR13892593_ct_bin.161	Yes	d__Bacteria;p__Planctomycetota;c__DG-23;o__;f__;g__;s__	Bacteria	Planctomycetota	100	0	0	0	75	0	20	0	0	0	0	0	0	0	0	#N/A	0	0	0	0	0	1	2	1	0	0	0	0	0	0	0	0	3	0	0	1	0	0	0	0	0	0	0	0	0
SRR13892593_ct_bin.186	Yes	d__Archaea;p__Halobacteriota;c__Methanomicrobia;o__Methanomicrobiales;f__Methanomicrobiaceae;g__;s__	Archaea	Halobacteriota	100	66.67	0	0	50	0	80	25	2	0	1	0	0	0	0	#N/A	0	0	0	0	0	0	1	1	0	0	0	0	0	0	1	2	0	1	1	1	0	2	2	4	0	0	0	2	0
SRR13892593_ct_bin.229	Yes	d__Bacteria;p__Zixibacteria;c__MSB-5A5;o__GN15;f__JAAZOE01;g__;s__	Bacteria	Zixibacteria	100	0	0	16.67	0	0	10	0	0	0	0	0	0	0	0	#N/A	1	0	0	0	0	0	0	0	0	0	0	0	0	0	0	0	0	0	0	1	0	0	0	0	0	0	0	0	0
SRR13892593_ct_bin.232	Yes	d__Bacteria;p__Chloroflexota;c__Dehalococcoidia;o__SZUA-161;f__SpSt-899;g__;s__	Bacteria	Chloroflexota	100	33.33	0	0	75	20	20	0	1	0	0	0	0	0	0	#N/A	0	0	0	0	0	1	1	0	1	0	0	0	0	1	0	0	2	0	0	1	0	0	0	0	0	0	0	0	0
SRR13892593_ct_bin.59	Yes	d__Bacteria;p__UBP7_A;c__;o__;f__;g__;s__	Bacteria	UBP7_A	0	0	0	0	0	0	10	0	0	0	0	0	0	0	0	#N/A	0	0	0	0	0	0	0	0	0	0	0	0	0	0	0	0	0	0	0	2	0	0	0	0	0	0	0	0	0
SRR13892593_ct_bin.64	Yes	d__Bacteria;p__Planctomycetota;c__Phycisphaerae;o__FEN-1346;f__FEN-1346;g__;s__	Bacteria	Planctomycetota	100	0	0	0	25	0	0	0	0	0	0	0	0	0	0	#N/A	0	0	0	0	0	0	3	0	0	0	0	0	0	0	0	0	0	0	0	0	0	0	0	0	0	0	0	0	16.67
SRR13892593_ct_bin.78	Yes	d__Archaea;p__Nanoarchaeota;c__Nanoarchaeia;o__Pacearchaeales;f__ARS1160;g__ARS1160;s__	Archaea	Nanoarchaeota	100	33.33	0	0	0	0	10	0	1	0	0	0	0	0	0	#N/A	0	0	0	0	0	0	0	0	0	0	0	0	0	0	0	0	0	0	0	1	0	0	0	0	0	0	0	0	16.67
SRR13892593_ct_bin.97	Yes	d__Bacteria;p__NPL-UPA2;c__NPL-UPA2;o__;f__;g__;s__	Bacteria	NPL-UPA2	100	0	0	0	75	0	10	0	0	0	0	0	0	0	0	#N/A	0	0	0	0	0	1	0	1	1	0	0	0	0	0	0	0	1	0	0	0	0	0	0	0	0	0	0	0	0
SRR13892593_ma2_bin.118	Yes	d__Bacteria;p__Patescibacteria;c__Paceibacteria;o__Paceibacterales;f__MHMH01;g__;s__	Bacteria	Patescibacteria	0	0	0	0	0	0	0	0	0	0	0	0	0	0	0	#N/A	0	0	0	0	0	0	0	0	0	0	0	0	0	0	0	0	0	0	0	0	0	0	0	0	0	0	0	0	0
SRR13892593_ma2_bin.23	Yes	d__Bacteria;p__Chloroflexota;c__Dehalococcoidia;o__GIF9;f__AB-539-J10;g__;s__	Bacteria	Chloroflexota	100	0	0	0	75	20	30	0	0	0	0	0	0	0	0	#N/A	0	0	0	0	0	2	1	0	1	0	0	0	0	1	0	0	1	1	0	3	0	0	0	0	0	0	0	0	0
SRR13892593_ma2_bin.43	Yes	d__Archaea;p__Asgardarchaeota;c__Lokiarchaeia;o__CR-4;f__SOKP01;g__SOKP01;s__	Archaea	Asgardarchaeota	100	33.33	0	0	0	40	10	0	1	0	0	0	0	0	0	#N/A	0	0	0	0	0	0	0	0	0	0	0	0	1	1	0	0	0	0	0	3	0	0	0	0	0	0	0	0	0
SRR13892593_ma2_bin.55	Yes	d__Bacteria;p__Planctomycetota;c__Phycisphaerae;o__Sedimentisphaerales;f__SG8-4;g__NIOZ-UU13;s__	Bacteria	Planctomycetota	100	0	0	0	50	0	20	0	0	0	0	0	0	0	0	#N/A	0	0	0	0	0	0	1	2	0	0	0	0	0	0	0	0	4	0	0	1	0	0	0	0	0	0	0	0	0
SRR13892593_me2_bin.100	Yes	d__Bacteria;p__Chloroflexota;c__Dehalococcoidia;o__GIF9;f__AB-539-J10;g__;s__	Bacteria	Chloroflexota	100	0	0	0	0	20	20	0	0	0	0	0	0	0	0	#N/A	0	0	0	0	0	0	0	0	0	0	0	0	0	2	0	0	2	0	1	0	0	0	0	0	0	0	0	0	0
SRR13892593_me2_bin.104	Yes	d__Bacteria;p__Chloroflexota;c__Dehalococcoidia;o__GIF9;f__AB-539-J10;g__;s__	Bacteria	Chloroflexota	100	0	0	0	75	20	20	0	0	0	0	0	0	0	0	#N/A	0	0	0	0	0	2	0	1	1	0	0	0	0	4	0	0	5	0	0	1	0	0	0	0	0	0	0	0	0
SRR13892593_me2_bin.111	Yes	d__Bacteria;p__Planctomycetota;c__Phycisphaerae;o__Sedimentisphaerales;f__SG8-4;g__;s__	Bacteria	Planctomycetota	100	0	0	0	50	0	20	0	0	0	0	0	0	0	0	#N/A	0	0	0	0	0	0	2	2	0	0	0	0	0	0	0	0	3	0	0	4	0	0	0	0	0	0	0	0	16.67
SRR13892593_me2_bin.15	Yes	d__Bacteria;p__NPL-UPA2;c__NPL-UPA2;o__;f__;g__;s__	Bacteria	NPL-UPA2	0	0	0	0	0	0	0	0	0	0	0	0	0	0	0	#N/A	0	0	0	0	0	0	0	0	0	0	0	0	0	0	0	0	0	0	0	0	0	0	0	0	0	0	0	0	0
SRR13892593_me2_bin.2	Yes	d__Bacteria;p__Planctomycetota;c__Phycisphaerae;o__SM23-33;f__SM23-33;g__HyVt-337;s__	Bacteria	Planctomycetota	0	0	0	0	0	0	0	0	0	0	0	0	0	0	0	#N/A	0	0	0	0	0	0	0	0	0	0	0	0	0	0	0	0	0	0	0	0	0	0	0	0	0	0	0	0	16.67
SRR13892593_me2_bin.62	Yes	d__Bacteria;p__Planctomycetota;c__Phycisphaerae;o__SM23-33;f__SM23-33;g__;s__	Bacteria	Planctomycetota	100	0	0	0	75	0	10	0	0	0	0	0	0	0	0	#N/A	0	0	0	0	0	1	1	1	0	0	0	0	0	0	0	0	2	0	0	0	0	0	0	0	0	0	0	0	0
SRR13892593_me2_bin.69	Yes	d__Bacteria;p__Chloroflexota;c__Dehalococcoidia;o__Dehalococcoidales;f__E44-bin88;g__E44-bin88;s__	Bacteria	Chloroflexota	100	0	0	0	50	0	20	0	0	0	0	0	0	0	0	#N/A	0	0	0	0	0	0	0	1	1	0	0	0	0	0	0	0	3	0	0	2	0	0	0	0	0	0	0	0	0
SRR13892593_me2_bin.8	Yes	d__Bacteria;p__Aerophobota;c__Aerophobia;o__Aerophobales;f__B3-G15;g__;s__	Bacteria	Aerophobota	100	0	0	0	25	0	10	0	0	0	0	0	0	0	0	#N/A	0	0	0	0	0	0	1	0	0	0	0	0	0	0	0	0	1	0	0	0	0	0	0	0	0	0	0	0	0
SRR13892593_me2_bin.81	Yes	d__Bacteria;p__Planctomycetota;c__Phycisphaerae;o__Sedimentisphaerales;f__SG8-4;g__;s__	Bacteria	Planctomycetota	100	0	0	0	25	0	20	0	0	0	0	0	0	0	0	#N/A	0	0	0	0	0	0	0	1	0	0	0	0	0	0	0	0	1	0	0	2	0	0	0	0	0	0	0	0	0
SRR13892594_ct_bin.107	Yes	d__Bacteria;p__Desantisbacteria;c__UBA1551;o__;f__;g__;s__	Bacteria	Desantisbacteria	0	0	0	0	0	0	0	0	0	0	0	0	0	0	0	#N/A	0	0	0	0	0	0	0	0	0	0	0	0	0	0	0	0	0	0	0	0	0	0	0	0	0	0	0	0	0
SRR13892594_ct_bin.134	Yes	d__Archaea;p__Thermoplasmatota;c__Thermoplasmata;o__DTKX01;f__;g__;s__	Archaea	Thermoplasmatota	0	0	0	0	0	0	0	0	0	0	0	0	0	0	0	#N/A	0	0	0	0	0	0	0	0	0	0	0	0	0	0	0	0	0	0	0	0	0	0	0	0	0	0	0	0	0
SRR13892594_ct_bin.178	Yes	d__Archaea;p__Thermoplasmatota;c__Thermoplasmata;o__SG8-5;f__SG8-5;g__;s__	Archaea	Thermoplasmatota	100	0	0	0	0	20	20	0	0	0	0	0	0	0	0	#N/A	0	0	0	0	0	0	0	0	0	0	0	0	0	1	0	0	3	0	0	1	0	0	0	0	0	0	0	0	0
SRR13892594_ct_bin.61	Yes	d__Bacteria;p__Planctomycetota;c__B129-G9;o__B129-G9;f__B129-G9;g__B129-G9;s__	Bacteria	Planctomycetota	100	0	75	0	50	0	10	0	0	0	0	1	1	0	1	#N/A	0	0	0	0	0	0	1	1	0	0	0	0	0	0	0	0	0	0	0	1	0	0	0	0	0	0	0	0	0
SRR13892594_ct_bin.65	Yes	d__Bacteria;p__Cloacimonadota;c__Cloacimonadia;o__JGIOTU-2;f__JGIOTU-2;g__;s__	Bacteria	Cloacimonadota	100	0	0	16.67	50	0	10	0	0	0	0	0	0	0	0	#N/A	1	0	0	0	0	1	0	1	0	0	0	0	0	0	0	0	0	0	0	2	0	0	0	0	0	0	0	0	0
SRR13892594_ma2_bin.34	Yes	d__Bacteria;p__Chloroflexota;c__Dehalococcoidia;o__GIF9;f__AB-539-J10;g__E44-bin10;s__	Bacteria	Chloroflexota	100	0	0	0	25	20	20	0	0	0	0	0	0	0	0	#N/A	0	0	0	0	0	1	0	0	0	0	0	0	0	2	0	0	1	0	0	1	0	0	0	0	0	0	0	0	0
SRR13892594_me2_bin.101	Yes	d__Bacteria;p__Planctomycetota;c__Phycisphaerae;o__UBA1845;f__Fen-1342;g__Fen-1342;s__	Bacteria	Planctomycetota	0	0	0	0	0	0	10	0	0	0	0	0	0	0	0	#N/A	0	0	0	0	0	0	0	0	0	0	0	0	0	0	0	0	0	0	0	1	0	0	0	0	0	0	0	0	0
SRR13892594_me2_bin.110	Yes	d__Bacteria;p__WOR-3;c__UBA3073;o__UBA3073;f__UBA3073;g__;s__	Bacteria	WOR-3	100	0	0	0	25	0	20	0	0	0	0	0	0	0	0	#N/A	0	0	0	0	0	0	0	1	0	0	0	0	0	0	0	0	1	0	0	2	0	0	0	0	0	0	0	0	0
SRR13892594_me2_bin.13	Yes	d__Archaea;p__Thermoplasmatota;c__Thermoplasmata;o__RBG-16-68-12;f__SOIM01;g__;s__	Archaea	Thermoplasmatota	100	0	0	0	75	0	10	0	0	0	0	0	0	0	0	#N/A	0	0	0	0	0	1	1	0	1	0	0	0	0	0	0	0	0	0	0	1	0	0	0	0	0	0	0	0	0
SRR13892594_me2_bin.130	Yes	d__Bacteria;p__Planctomycetota;c__Phycisphaerae;o__Sedimentisphaerales;f__SG8-4;g__CS2-K091;s__	Bacteria	Planctomycetota	100	0	0	0	25	0	10	0	0	0	0	0	0	0	0	#N/A	0	0	0	0	0	0	0	2	0	0	0	0	0	0	0	0	0	0	0	1	0	0	0	0	0	0	0	0	0
SRR13892594_me2_bin.141	Yes	d__Bacteria;p__Omnitrophota;c__Koll11;o__;f__;g__;s__	Bacteria	Omnitrophota	0	0	0	0	0	0	0	0	0	0	0	0	0	0	0	#N/A	0	0	0	0	0	0	0	0	0	0	0	0	0	0	0	0	0	0	0	0	0	0	0	0	0	0	0	0	0
SRR13892594_me2_bin.27	Yes	d__Bacteria;p__Krumholzibacteriota;c__Krumholzibacteria;o__Krumholzibacteriales;f__Krumholzibacteriaceae;g__;s__	Bacteria	Krumholzibacteriota	0	0	0	0	0	0	0	25	0	0	0	0	0	0	0	#N/A	0	0	0	0	0	0	0	0	0	0	0	0	0	0	0	0	0	0	0	0	0	0	0	0	1	0	0	0	16.67
SRR13892594_me2_bin.38	Yes	d__Archaea;p__Aenigmatarchaeota;c__Aenigmatarchaeia;o__QMZP01;f__QMZT01;g__CS3-C152;s__	Archaea	Aenigmatarchaeota	100	33.33	0	0	0	0	0	0	1	0	0	0	0	0	0	#N/A	0	0	0	0	0	0	0	0	0	0	0	0	0	0	0	0	0	0	0	0	0	0	0	0	0	0	0	0	0
SRR13892594_me2_bin.40	Yes	d__Bacteria;p__Eisenbacteria;c__RBG-16-71-46;o__CAIMUX01;f__;g__;s__	Bacteria	Eisenbacteria	0	0	0	0	0	0	20	0	0	0	0	0	0	0	0	#N/A	0	0	0	0	0	0	0	0	0	0	0	0	0	0	0	0	1	0	0	1	0	0	0	0	0	0	0	0	50
SRR13892594_me2_bin.61	Yes	d__Bacteria;p__Bacteroidota;c__Bacteroidia;o__Bacteroidales;f__VadinHA17;g__;s__	Bacteria	Bacteroidota	0	0	0	0	0	0	10	50	0	0	0	0	0	0	0	#N/A	0	0	0	0	0	0	0	0	0	0	0	0	0	0	0	0	0	0	0	1	0	0	0	0	1	0	1	0	0
SRR13892594_me2_bin.79	Yes	d__Bacteria;p__Proteobacteria;c__Gammaproteobacteria;o__Thiohalomonadales;f__UBA6429;g__;s__	Bacteria	Proteobacteria	100	33.33	0	0	0	0	0	0	0	0	1	0	0	0	0	#N/A	0	0	0	0	0	0	0	0	0	0	0	0	0	0	0	0	0	0	0	0	0	0	0	0	0	0	0	0	33.33
SRR13892594_me2_bin.92	Yes	d__Bacteria;p__Dependentiae;c__Babeliae;o__Babeliales;f__Chromulinavoraceae;g__;s__	Bacteria	Dependentiae	0	0	0	0	0	0	0	0	0	0	0	0	0	0	0	#N/A	0	0	0	0	0	0	0	0	0	0	0	0	0	0	0	0	0	0	0	0	0	0	0	0	0	0	0	0	0
SRR13892594_vb_S1C10142	Yes	d__Bacteria;p__WOR-3;c__WOR-3;o__B3-TA06;f__B3-TA06;g__B3-TA06;s__	Bacteria	WOR-3	100	66.67	0	0	25	0	10	0	1	0	1	0	0	0	0	#N/A	0	0	0	0	0	0	0	1	0	0	0	0	0	0	0	0	0	0	0	2	0	0	0	0	0	0	0	0	33.33
SRR13892594_vb_S1C23107	Yes	d__Bacteria;p__Dependentiae;c__Babeliae;o__Babeliales;f__UASB340;g__UASB340;s__	Bacteria	Dependentiae	0	0	0	0	0	0	0	0	0	0	0	0	0	0	0	#N/A	0	0	0	0	0	0	0	0	0	0	0	0	0	0	0	0	0	0	0	0	0	0	0	0	0	0	0	0	0
SRR13892594_vb_S1C56686	Yes	d__Bacteria;p__Patescibacteria;c__Paceibacteria;o__Paceibacterales;f__;g__;s__	Bacteria	Patescibacteria	0	0	0	0	0	0	0	0	0	0	0	0	0	0	0	#N/A	0	0	0	0	0	0	0	0	0	0	0	0	0	0	0	0	0	0	0	0	0	0	0	0	0	0	0	0	0
SRR13892594_vb_S1C86433	Yes	d__Archaea;p__Thermoplasmatota;c__E2;o__DHVEG-1;f__DHVEG-1;g__;s__	Archaea	Thermoplasmatota	100	0	0	16.67	0	20	20	0	0	0	0	0	0	0	0	#N/A	1	0	0	0	0	0	0	0	0	0	0	0	0	2	0	0	0	1	1	0	0	0	0	0	0	0	0	0	0
SRR13892595_ct_bin.106	Yes	d__Bacteria;p__Patescibacteria;c__Gracilibacteria;o__GCA-2401425;f__;g__;s__	Bacteria	Patescibacteria	0	0	0	0	0	0	0	0	0	0	0	0	0	0	0	#N/A	0	0	0	0	0	0	0	0	0	0	0	0	0	0	0	0	0	0	0	0	0	0	0	0	0	0	0	0	0
SRR13892595_ct_bin.11	Yes	d__Bacteria;p__Campylobacterota;c__Campylobacteria;o__;f__;g__;s__	Bacteria	Campylobacterota	100	66.67	0	0	0	0	0	0	1	0	1	0	0	0	0	#N/A	0	0	0	0	0	0	0	0	0	0	0	0	0	0	0	0	0	0	0	0	0	0	0	0	0	0	0	0	33.33
SRR13892595_ct_bin.128	Yes	d__Bacteria;p__Chloroflexota;c__Anaerolineae;o__Promineofilales;f__Promineofilaceae;g__GCA-2746795;s__	Bacteria	Chloroflexota	100	33.33	0	0	0	0	20	0	0	0	1	0	0	0	0	#N/A	0	0	0	0	0	0	0	0	0	0	0	0	0	0	3	0	0	0	0	0	0	1	0	0	0	0	0	0	0
SRR13892595_ct_bin.190	Yes	d__Bacteria;p__Bacteroidota;c__Bacteroidia;o__Bacteroidales;f__;g__;s__	Bacteria	Bacteroidota	0	0	0	0	0	0	0	0	0	0	0	0	0	0	0	#N/A	0	0	0	0	0	0	0	0	0	0	0	0	0	0	0	0	0	0	0	0	0	0	0	0	0	0	0	0	50
SRR13892595_ct_bin.40	Yes	d__Bacteria;p__Proteobacteria;c__Gammaproteobacteria;o__Pseudomonadales;f__Alcanivoracaceae;g__;s__	Bacteria	Proteobacteria	100	0	0	0	0	20	0	0	0	0	0	0	0	0	0	#N/A	0	0	0	0	0	0	0	0	0	0	0	0	0	1	0	0	0	0	0	0	0	0	0	0	0	0	0	0	33.33
SRR13892595_ct_bin.62	Yes	d__Bacteria;p__Desulfobacterota;c__Desulfobacteria;o__Desulfobacterales;f__Desulfosudaceae;g__;s__	Bacteria	Desulfobacterota	100	0	0	0	25	20	10	0	0	0	0	0	0	0	0	#N/A	0	0	0	0	0	0	0	0	1	0	0	0	0	1	0	0	2	0	0	0	0	0	0	0	0	0	0	0	16.67
SRR13892595_ct_bin.89	Yes	d__Bacteria;p__Fibrobacterota;c__Chitinivibrionia;o__Chitinivibrionales;f__Chitinivibrionaceae;g__;s__	Bacteria	Fibrobacterota	100	0	0	0	25	0	0	0	0	0	0	0	0	0	0	#N/A	0	0	0	0	0	0	0	0	1	0	0	0	0	0	0	0	0	0	0	0	0	0	0	0	0	0	0	0	16.67
SRR13892595_me2_bin.100	Yes	d__Bacteria;p__Proteobacteria;c__Gammaproteobacteria;o__Beggiatoales;f__Beggiatoaceae;g__DRQV01;s__	Bacteria	Proteobacteria	100	66.67	0	0	0	0	0	0	1	0	1	0	0	0	0	#N/A	0	0	0	0	0	0	0	0	0	0	0	0	0	0	0	0	0	0	0	0	0	0	0	0	0	0	0	0	33.33
SRR13892595_me2_bin.11	Yes	d__Bacteria;p__Bacteroidota;c__Bacteroidia;o__Bacteroidales;f__UBA12170;g__UBA12170;s__	Bacteria	Bacteroidota	0	0	0	0	0	0	0	25	0	0	0	0	0	0	0	#N/A	0	0	0	0	0	0	0	0	0	0	0	0	0	0	0	0	0	0	0	0	0	0	0	0	2	0	0	0	33.33
SRR13892595_me2_bin.110	Yes	d__Bacteria;p__Planctomycetota;c__UBA1135;o__UBA2386;f__UBA2386;g__GCA-2684655;s__	Bacteria	Planctomycetota	0	0	0	0	0	0	0	0	0	0	0	0	0	0	0	#N/A	0	0	0	0	0	0	0	0	0	0	0	0	0	0	0	0	0	0	0	0	0	0	0	0	0	0	0	0	16.67
SRR13892595_me2_bin.123	Yes	d__Bacteria;p__Bacteroidota;c__Bacteroidia;o__Flavobacteriales;f__Schleiferiaceae;g__;s__	Bacteria	Bacteroidota	0	0	0	0	0	0	0	0	0	0	0	0	0	0	0	#N/A	0	0	0	0	0	0	0	0	0	0	0	0	0	0	0	0	0	0	0	0	0	0	0	0	0	0	0	0	0
SRR13892595_me2_bin.128	Yes	d__Bacteria;p__Myxococcota;c__Polyangia;o__Polyangiales;f__SG8-38;g__;s__	Bacteria	Myxococcota	0	0	0	0	0	0	0	0	0	0	0	0	0	0	0	#N/A	0	0	0	0	0	0	0	0	0	0	0	0	0	0	0	0	0	0	0	0	0	0	0	0	0	0	0	0	0
SRR13892595_me2_bin.13	Yes	d__Bacteria;p__Proteobacteria;c__Gammaproteobacteria;o__Pseudomonadales;f__Spongiibacteraceae_A;g__;s__	Bacteria	Proteobacteria	0	0	0	0	0	0	0	0	0	0	0	0	0	0	0	#N/A	0	0	0	0	0	0	0	0	0	0	0	0	0	0	0	0	0	0	0	0	0	0	0	0	0	0	0	0	0
SRR13892595_me2_bin.14	Yes	d__Bacteria;p__Desulfobacterota;c__Desulfobulbia;o__Desulfobulbales;f__Desulfocapsaceae;g__UBA2775;s__	Bacteria	Desulfobacterota	100	33.33	0	0	50	0	30	0	1	0	0	0	0	0	0	#N/A	0	0	0	0	0	2	0	0	1	0	0	0	0	0	0	0	1	0	0	1	1	0	0	0	0	0	0	0	16.67
SRR13892595_me2_bin.142	Yes	d__Bacteria;p__Proteobacteria;c__Gammaproteobacteria;o__Pseudomonadales;f__Halieaceae;g__Halioglobus;s__	Bacteria	Proteobacteria	0	0	0	0	0	0	0	0	0	0	0	0	0	0	0	#N/A	0	0	0	0	0	0	0	0	0	0	0	0	0	0	0	0	0	0	0	0	0	0	0	0	0	0	0	0	33.33
SRR13892595_me2_bin.144	Yes	d__Bacteria;p__Fusobacteriota;c__Fusobacteriia;o__Fusobacteriales;f__Fusobacteriaceae;g__Psychrilyobacter;s__	Bacteria	Fusobacteriota	100	0	0	0	0	20	10	0	0	0	0	0	0	0	0	#N/A	0	0	0	0	0	0	0	0	0	0	0	0	0	1	0	0	0	0	0	1	0	0	0	0	0	0	0	0	0
SRR13892595_me2_bin.16	Yes	d__Bacteria;p__Actinobacteriota;c__Actinomycetia;o__Mycobacteriales;f__Mycobacteriaceae;g__Mycobacterium;s__Mycobacterium poriferae	Bacteria	Actinobacteriota	100	0	0	16.67	0	0	0	0	0	0	0	0	0	0	0	#N/A	0	0	0	1	0	0	0	0	0	0	0	0	0	0	0	0	0	0	0	0	0	0	0	0	0	0	0	0	33.33
SRR13892595_me2_bin.18	Yes	d__Bacteria;p__Proteobacteria;c__Gammaproteobacteria;o__Pseudomonadales;f__Halieaceae;g__Halioglobus;s__	Bacteria	Proteobacteria	100	0	0	16.67	0	0	10	0	0	0	0	0	0	0	0	#N/A	0	0	0	0	1	0	0	0	0	0	0	0	0	0	1	0	0	0	0	0	0	0	0	0	0	0	0	0	0
SRR13892595_me2_bin.20	Yes	d__Bacteria;p__Proteobacteria;c__Gammaproteobacteria;o__Pseudomonadales;f__DT-91;g__DT-91;s__	Bacteria	Proteobacteria	0	0	0	0	0	0	0	0	0	0	0	0	0	0	0	#N/A	0	0	0	0	0	0	0	0	0	0	0	0	0	0	0	0	0	0	0	0	0	0	0	0	0	0	0	0	33.33
SRR13892595_me2_bin.25	Yes	d__Bacteria;p__Bacteroidota;c__Bacteroidia;o__Flavobacteriales;f__UBA1820;g__;s__	Bacteria	Bacteroidota	0	0	0	0	0	0	0	0	0	0	0	0	0	0	0	#N/A	0	0	0	0	0	0	0	0	0	0	0	0	0	0	0	0	0	0	0	0	0	0	0	0	0	0	0	0	50
SRR13892595_me2_bin.33	Yes	d__Bacteria;p__Proteobacteria;c__Gammaproteobacteria;o__Methylococcales;f__UBA2778;g__;s__	Bacteria	Proteobacteria	100	33.33	0	0	0	0	0	0	0	0	1	0	0	0	0	#N/A	0	0	0	0	0	0	0	0	0	0	0	0	0	0	0	0	0	0	0	0	0	0	0	0	0	0	0	0	16.67
SRR13892595_me2_bin.44	Yes	d__Bacteria;p__Proteobacteria;c__Alphaproteobacteria;o__Micavibrionales;f__GCA-2720935;g__;s__	Bacteria	Proteobacteria	0	0	0	0	0	0	0	0	0	0	0	0	0	0	0	#N/A	0	0	0	0	0	0	0	0	0	0	0	0	0	0	0	0	0	0	0	0	0	0	0	0	0	0	0	0	0
SRR13892595_me2_bin.46	Yes	d__Bacteria;p__Proteobacteria;c__Gammaproteobacteria;o__Enterobacterales;f__Alteromonadaceae;g__Colwellia;s__	Bacteria	Proteobacteria	100	33.33	0	0	0	0	0	0	0	0	1	0	0	0	0	#N/A	0	0	0	0	0	0	0	0	0	0	0	0	0	0	0	0	0	0	0	0	0	0	0	0	0	0	0	0	0
SRR13892595_me2_bin.52	Yes	d__Bacteria;p__Proteobacteria;c__Gammaproteobacteria;o__Pseudomonadales;f__DT-91;g__DT-91;s__	Bacteria	Proteobacteria	0	0	0	0	0	0	0	0	0	0	0	0	0	0	0	#N/A	0	0	0	0	0	0	0	0	0	0	0	0	0	0	0	0	0	0	0	0	0	0	0	0	0	0	0	0	33.33
SRR13892595_me2_bin.53	Yes	d__Bacteria;p__Proteobacteria;c__Gammaproteobacteria;o__Enterobacterales;f__Psychromonadaceae;g__Psychromonas;s__	Bacteria	Proteobacteria	0	0	0	0	0	0	0	0	0	0	0	0	0	0	0	#N/A	0	0	0	0	0	0	0	0	0	0	0	0	0	0	0	0	0	0	0	0	0	0	0	0	0	0	0	0	0
SRR13892595_me2_bin.66	Yes	d__Bacteria;p__Proteobacteria;c__Gammaproteobacteria;o__Beggiatoales;f__Beggiatoaceae;g__DRQV01;s__	Bacteria	Proteobacteria	100	66.67	0	0	0	0	10	0	1	0	1	0	0	0	0	#N/A	0	0	0	0	0	0	0	0	0	0	0	0	0	0	0	0	0	0	0	1	0	0	0	0	0	0	0	0	16.67
SRR13892595_me2_bin.69	Yes	d__Bacteria;p__Proteobacteria;c__Gammaproteobacteria;o__Pseudomonadales;f__DT-91;g__DT-91;s__	Bacteria	Proteobacteria	0	0	0	0	0	0	0	0	0	0	0	0	0	0	0	#N/A	0	0	0	0	0	0	0	0	0	0	0	0	0	0	0	0	0	0	0	0	0	0	0	0	0	0	0	0	33.33
SRR13892595_me2_bin.74	Yes	d__Bacteria;p__Proteobacteria;c__Gammaproteobacteria;o__UBA11654;f__UBA11654;g__DTSX01;s__DTSX01 sp012965065	Bacteria	Proteobacteria	0	0	0	0	0	0	30	0	0	0	0	0	0	0	0	#N/A	0	0	0	0	0	0	0	0	0	0	0	0	0	0	5	0	1	0	0	0	0	0	1	0	0	0	0	0	0
SRR13892595_me2_bin.92	Yes	d__Bacteria;p__Campylobacterota;c__Campylobacteria;o__Campylobacterales;f__Sulfurospirillaceae;g__Sulfurospirillum_A;s__	Bacteria	Campylobacterota	0	0	0	0	0	0	0	0	0	0	0	0	0	0	0	#N/A	0	0	0	0	0	0	0	0	0	0	0	0	0	0	0	0	0	0	0	0	0	0	0	0	0	0	0	0	16.67
SRR13892595_me2_bin.99	Yes	d__Bacteria;p__Proteobacteria;c__Gammaproteobacteria;o__Nitrosococcales;f__Methylophagaceae;g__UBA652;s__	Bacteria	Proteobacteria	100	33.33	0	0	0	0	30	0	0	0	1	0	0	0	0	#N/A	0	0	0	0	0	0	0	0	0	0	0	0	0	0	0	0	0	0	0	0	0	1	1	1	0	0	0	0	16.67
SRR13892595_vb_S1C23509	Yes	d__Bacteria;p__Bdellovibrionota;c__Bacteriovoracia;o__Bacteriovoracales;f__Bacteriovoracaceae;g__;s__	Bacteria	Bdellovibrionota	100	33.33	0	0	0	0	0	0	0	0	1	0	0	0	0	#N/A	0	0	0	0	0	0	0	0	0	0	0	0	0	0	0	0	0	0	0	0	0	0	0	0	0	0	0	0	50
SRR13892596_ct_bin.33	Yes	d__Archaea;p__Thermoplasmatota;c__E2;o__UBA202;f__;g__;s__	Archaea	Thermoplasmatota	100	0	0	16.67	0	20	20	0	0	0	0	0	0	0	0	#N/A	1	0	0	0	0	0	0	0	0	0	0	0	0	1	0	0	0	1	1	0	0	0	0	0	0	0	0	0	0
SRR13892596_ct_bin.34	Yes	d__Bacteria;p__AABM5-125-24;c__B3-LCP;o__B3-LCP;f__B3-LCP;g__;s__	Bacteria	AABM5-125-24	100	0	0	0	25	20	10	25	0	0	0	0	0	0	0	#N/A	0	0	0	0	0	2	0	0	0	0	0	0	1	0	0	0	1	0	0	0	0	0	0	0	1	0	0	0	33.33
SRR13892596_ct_bin.43	Yes	d__Bacteria;p__DQWO01;c__DQWO01;o__DQWO01;f__DQWO01;g__DQWO01;s__	Bacteria	DQWO01	100	0	0	0	75	0	10	0	0	0	0	0	0	0	0	#N/A	0	0	0	0	0	0	2	1	1	0	0	0	0	0	0	0	0	0	0	1	0	0	0	0	0	0	0	0	16.67
SRR13892596_ct_bin.47	Yes	d__Bacteria;p__Planctomycetota;c__Brocadiae;o__SM23-32;f__SM23-32;g__SM23-32;s__	Bacteria	Planctomycetota	100	0	0	16.67	75	0	20	0	0	0	0	0	0	0	0	#N/A	1	0	0	0	0	1	1	1	0	0	0	0	0	0	0	0	2	0	0	1	0	0	0	0	0	0	0	0	0
SRR13892596_me2_bin.116	Yes	d__Bacteria;p__Patescibacteria;c__Paceibacteria;o__Paceibacterales;f__;g__;s__	Bacteria	Patescibacteria	0	0	0	0	0	0	10	0	0	0	0	0	0	0	0	#N/A	0	0	0	0	0	0	0	0	0	0	0	0	0	0	0	0	1	0	0	0	0	0	0	0	0	0	0	0	0
SRR13892596_me2_bin.119	Yes	d__Bacteria;p__Eisenbacteria;c__;o__;f__;g__;s__	Bacteria	Eisenbacteria	100	0	0	16.67	0	0	20	25	0	0	0	0	0	0	0	#N/A	1	0	0	0	0	0	0	0	0	0	0	0	0	0	0	0	1	0	0	1	0	0	0	0	1	0	0	0	0
SRR13892596_me2_bin.13	Yes	d__Bacteria;p__Cloacimonadota;c__Cloacimonadia;o__JGIOTU-2;f__JGIOTU-2;g__JACNJR01;s__	Bacteria	Cloacimonadota	0	0	0	0	0	0	0	0	0	0	0	0	0	0	0	#N/A	0	0	0	0	0	0	0	0	0	0	0	0	0	0	0	0	0	0	0	0	0	0	0	0	0	0	0	0	0
SRR13892596_me2_bin.17	Yes	d__Bacteria;p__Actinobacteriota;c__UBA1414;o__;f__;g__;s__	Bacteria	Actinobacteriota	100	0	25	0	100	0	10	0	0	0	0	0	0	1	0	#N/A	0	0	0	0	0	1	1	1	1	0	0	0	0	0	0	0	0	0	0	1	0	0	0	0	0	0	0	0	0
SRR13892596_me2_bin.62	Yes	d__Bacteria;p__Latescibacterota;c__MVCY01;o__MVCY01;f__MVCY01;g__MVCY01;s__	Bacteria	Latescibacterota	100	0	0	0	100	0	20	0	0	0	0	0	0	0	0	#N/A	0	0	0	0	0	2	1	2	2	0	0	0	0	0	0	0	5	0	0	1	0	0	0	0	0	0	0	0	0
SRR13892596_vb_S1C20213	Yes	d__Bacteria;p__Eisenbacteria;c__RBG-16-71-46;o__CAIMUX01;f__;g__;s__	Bacteria	Eisenbacteria	100	0	0	0	25	0	20	0	0	0	0	0	0	0	0	#N/A	0	0	0	0	0	0	0	1	0	0	0	0	0	0	0	0	1	0	0	1	0	0	0	0	0	0	0	0	0
SRR13892596_vb_S1C34509	Yes	d__Bacteria;p__WOR-3;c__UBA3073;o__;f__;g__;s__	Bacteria	WOR-3	100	0	0	0	25	0	10	0	0	0	0	0	0	0	0	#N/A	0	0	0	0	0	0	0	1	0	0	0	0	0	0	0	0	1	0	0	0	0	0	0	0	0	0	0	0	0
SRR13892597_ct_bin.0	Yes	d__Archaea;p__QMZS01;c__QMZS01;o__QMZS01;f__QMZS01;g__;s__	Archaea	QMZS01	100	0	25	0	0	0	0	0	0	0	0	0	1	0	0	#N/A	0	0	0	0	0	0	0	0	0	0	0	0	0	0	0	0	0	0	0	0	0	0	0	0	0	0	0	0	16.67
SRR13892597_me2_bin.19	Yes	d__Archaea;p__Thermoplasmatota;c__Thermoplasmata;o__RBG-16-68-12;f__SOIM01;g__SOIM01;s__	Archaea	Thermoplasmatota	100	0	0	0	50	0	10	25	0	0	0	0	0	0	0	#N/A	0	0	0	0	0	0	1	0	1	0	0	0	0	0	0	0	0	0	0	2	0	0	0	0	0	0	1	0	16.67
SRR13892597_me2_bin.25	Yes	d__Bacteria;p__Omnitrophota;c__;o__;f__;g__;s__	Bacteria	Omnitrophota	0	0	0	0	0	0	0	0	0	0	0	0	0	0	0	#N/A	0	0	0	0	0	0	0	0	0	0	0	0	0	0	0	0	0	0	0	0	0	0	0	0	0	0	0	0	0
SRR13892597_me2_bin.26	Yes	d__Bacteria;p__Desulfobacterota;c__Desulfobacteria;o__C00003060;f__C00003060;g__C00003060;s__	Bacteria	Desulfobacterota	100	0	0	0	75	0	20	25	0	0	0	0	0	0	0	#N/A	0	0	0	0	0	0	1	1	1	0	0	0	0	0	0	0	2	0	0	1	0	0	0	0	1	0	0	0	0
SRR13892597_me2_bin.4	Yes	d__Bacteria;p__Desulfobacterota;c__Desulfobacteria;o__Desulfatiglandales;f__B25-G16;g__B33-G16;s__	Bacteria	Desulfobacterota	100	0	0	0	50	40	20	25	0	0	0	0	0	0	0	#N/A	0	0	0	0	0	0	1	0	1	0	0	1	0	2	0	0	0	0	1	1	0	0	0	0	2	0	0	0	16.67
SRR13892597_me2_bin.55	Yes	d__Bacteria;p__Zixibacteria;c__MSB-5A5;o__GN15;f__FEB-12;g__;s__	Bacteria	Zixibacteria	100	0	0	16.67	0	0	10	25	0	0	0	0	0	0	0	#N/A	1	0	0	0	0	0	0	0	0	0	0	0	0	0	0	0	1	0	0	0	0	0	0	0	1	0	0	0	33.33
SRR13892598_ct_bin.161	Yes	d__Bacteria;p__WOR-3;c__WOR-3;o__;f__;g__;s__	Bacteria	WOR-3	0	0	0	0	0	0	0	0	0	0	0	0	0	0	0	#N/A	0	0	0	0	0	0	0	0	0	0	0	0	0	0	0	0	0	0	0	0	0	0	0	0	0	0	0	0	33.33
SRR13892598_ct_bin.17	Yes	d__Bacteria;p__Krumholzibacteriota;c__Krumholzibacteria;o__Krumholzibacteriales;f__Krumholzibacteriaceae;g__;s__	Bacteria	Krumholzibacteriota	0	0	0	0	0	0	20	25	0	0	0	0	0	0	0	#N/A	0	0	0	0	0	0	0	0	0	0	0	0	0	0	0	0	1	0	0	1	0	0	0	0	1	0	0	0	0
SRR13892598_ct_bin.69	Yes	d__Bacteria;p__RBG-13-66-14;c__B26-G2;o__B26-G2;f__;g__;s__	Bacteria	RBG-13-66-14	100	0	0	16.67	0	0	10	25	0	0	0	0	0	0	0	#N/A	1	0	0	0	0	0	0	0	0	0	0	0	0	0	0	0	0	0	0	1	0	0	0	0	1	0	0	0	0
SRR13892598_me2_bin.45	Yes	d__Bacteria;p__Patescibacteria;c__Paceibacteria;o__;f__;g__;s__	Bacteria	Patescibacteria	0	0	0	0	0	0	0	0	0	0	0	0	0	0	0	#N/A	0	0	0	0	0	0	0	0	0	0	0	0	0	0	0	0	0	0	0	0	0	0	0	0	0	0	0	0	0
SRR13892598_me2_bin.57	Yes	d__Archaea;p__Asgardarchaeota;c__Lokiarchaeia;o__CR-4;f__SOKP01;g__SOKP01;s__	Archaea	Asgardarchaeota	100	33.33	0	0	0	20	60	0	1	0	0	0	0	0	0	#N/A	0	0	0	0	0	0	0	0	0	0	0	1	0	0	0	0	1	0	1	2	0	1	1	1	0	0	0	0	16.67
SRR13892598_me2_bin.7	Yes	d__Bacteria;p__NPL-UPA2;c__NPL-UPA2;o__NPL-UPA2;f__;g__;s__	Bacteria	NPL-UPA2	100	0	0	0	100	0	0	0	0	0	0	0	0	0	0	#N/A	0	0	0	0	0	1	1	1	1	0	0	0	0	0	0	0	0	0	0	0	0	0	0	0	0	0	0	0	0
SRR13892599_ct_bin.110	Yes	d__Bacteria;p__Zixibacteria;c__MSB-5A5;o__GN15;f__FEB-12;g__QNAD01;s__	Bacteria	Zixibacteria	100	0	0	16.67	0	20	0	25	0	0	0	0	0	0	0	#N/A	1	0	0	0	0	0	0	0	0	0	0	0	0	1	0	0	0	0	0	0	0	0	0	0	2	0	0	0	50
SRR13892599_ct_bin.210	Yes	d__Bacteria;p__Bacteroidota;c__Bacteroidia;o__Bacteroidales;f__Prolixibacteraceae;g__Draconibacterium;s__	Bacteria	Bacteroidota	0	0	0	0	0	0	0	25	0	0	0	0	0	0	0	#N/A	0	0	0	0	0	0	0	0	0	0	0	0	0	0	0	0	0	0	0	0	0	0	0	0	1	0	0	0	16.67
SRR13892599_ct_bin.258	Yes	d__Bacteria;p__Bacteroidota;c__Bacteroidia;o__Flavobacteriales;f__Flavobacteriaceae;g__QNYL01;s__	Bacteria	Bacteroidota	0	0	0	0	0	0	0	0	0	0	0	0	0	0	0	#N/A	0	0	0	0	0	0	0	0	0	0	0	0	0	0	0	0	0	0	0	0	0	0	0	0	0	0	0	0	0
SRR13892599_ct_bin.38	Yes	d__Archaea;p__Micrarchaeota;c__Micrarchaeia;o__UBA8480;f__UBA93;g__UBA93;s__	Archaea	Micrarchaeota	0	0	0	0	0	0	0	0	0	0	0	0	0	0	0	#N/A	0	0	0	0	0	0	0	0	0	0	0	0	0	0	0	0	0	0	0	0	0	0	0	0	0	0	0	0	0
SRR13892599_ct_bin.5	Yes	d__Bacteria;p__Verrucomicrobiota;c__Kiritimatiellae;o__Kiritimatiellales;f__Pontiellaceae;g__Pontiella;s__	Bacteria	Verrucomicrobiota	0	0	0	0	0	0	20	0	0	0	0	0	0	0	0	#N/A	0	0	0	0	0	0	0	0	0	0	0	0	0	0	0	0	0	0	0	1	1	0	0	0	0	0	0	0	50
SRR13892599_ct_bin.78	Yes	d__Bacteria;p__Proteobacteria;c__Gammaproteobacteria;o__Thiohalomonadales;f__Thiohalomonadaceae;g__;s__	Bacteria	Proteobacteria	100	66.67	0	0	0	0	0	0	1	0	1	0	0	0	0	#N/A	0	0	0	0	0	0	0	0	0	0	0	0	0	0	0	0	0	0	0	0	0	0	0	0	0	0	0	0	33.33
SRR13892599_ct_bin.90	Yes	d__Bacteria;p__AABM5-125-24;c__AABM5-125-24;o__AABM5-125-24;f__AABM5-125-24;g__JABMRV01;s__	Bacteria	AABM5-125-24	0	0	0	0	0	0	0	0	0	0	0	0	0	0	0	#N/A	0	0	0	0	0	0	0	0	0	0	0	0	0	0	0	0	0	0	0	0	0	0	0	0	0	0	0	0	33.33
SRR13892599_ma2_bin.142	Yes	d__Bacteria;p__Patescibacteria;c__Paceibacteria;o__Paceibacterales;f__DG-74-3;g__;s__	Bacteria	Patescibacteria	0	0	0	0	0	0	0	0	0	0	0	0	0	0	0	#N/A	0	0	0	0	0	0	0	0	0	0	0	0	0	0	0	0	0	0	0	0	0	0	0	0	0	0	0	0	0
SRR13892599_ma2_bin.19	Yes	d__Archaea;p__Halobacteriota;c__Methanosarcinia;o__Methanosarcinales;f__ANME-2c;g__UBA203;s__	Archaea	Halobacteriota	0	0	0	0	0	0	70	25	0	0	0	0	0	0	0	#N/A	0	0	0	0	0	0	0	0	0	0	0	0	0	0	1	3	0	1	2	1	0	0	1	1	0	1	0	0	0
SRR13892599_me2_bin.101	Yes	d__Archaea;p__Thermoproteota;c__Bathyarchaeia;o__B26-1;f__UBA233;g__SOJA01;s__SOJA01 sp004376975	Archaea	Thermoproteota	100	0	0	0	0	20	50	0	0	0	0	0	0	0	0	#N/A	0	0	0	0	0	0	0	0	0	0	0	1	0	0	0	0	0	0	1	3	0	1	1	1	0	0	0	0	0
SRR13892599_me2_bin.106	Yes	d__Bacteria;p__Desulfobacterota;c__Desulfobulbia;o__Desulfobulbales;f__Desulfurivibrionaceae;g__;s__	Bacteria	Desulfobacterota	100	0	0	0	50	0	20	0	0	0	0	0	0	0	0	#N/A	0	0	0	0	0	0	1	0	1	0	0	0	0	0	0	0	3	0	0	2	0	0	0	0	0	0	0	0	0
SRR13892599_me2_bin.110	Yes	d__Bacteria;p__Chloroflexota;c__Dehalococcoidia;o__Dehalococcoidales;f__UBA5760;g__;s__	Bacteria	Chloroflexota	0	0	0	0	0	0	10	0	0	0	0	0	0	0	0	#N/A	0	0	0	0	0	0	0	0	0	0	0	0	0	0	0	0	0	0	0	1	0	0	0	0	0	0	0	0	0
SRR13892599_me2_bin.115	Yes	d__Bacteria;p__Ratteibacteria;c__UBA8468;o__UBA8468;f__UBA8468;g__;s__	Bacteria	Ratteibacteria	100	0	0	0	50	0	10	0	0	0	0	0	0	0	0	#N/A	0	0	0	0	0	0	1	3	0	0	0	0	0	0	0	0	3	0	0	0	0	0	0	0	0	0	0	0	0
SRR13892599_me2_bin.116	Yes	d__Bacteria;p__Omnitrophota;c__;o__;f__;g__;s__	Bacteria	Omnitrophota	0	0	0	0	0	0	0	0	0	0	0	0	0	0	0	#N/A	0	0	0	0	0	0	0	0	0	0	0	0	0	0	0	0	0	0	0	0	0	0	0	0	0	0	0	0	0
SRR13892599_me2_bin.131	Yes	d__Archaea;p__EX4484-52;c__EX4484-52;o__EX4484-52;f__B79-G9;g__GLR112;s__	Archaea	EX4484-52	100	33.33	0	0	0	0	0	0	1	0	0	0	0	0	0	#N/A	0	0	0	0	0	0	0	0	0	0	0	0	0	0	0	0	0	0	0	0	0	0	0	0	0	0	0	0	0
SRR13892599_me2_bin.133	Yes	d__Bacteria;p__Krumholzibacteriota;c__Krumholzibacteria;o__Krumholzibacteriales;f__;g__;s__	Bacteria	Krumholzibacteriota	100	0	25	0	0	0	10	0	0	0	0	0	1	0	0	#N/A	0	0	0	0	0	0	0	0	0	0	0	0	0	0	0	0	0	0	0	2	0	0	0	0	0	0	0	0	0
SRR13892599_me2_bin.135	Yes	d__Bacteria;p__Patescibacteria;c__ABY1;o__BM507;f__UBA12075;g__UBA12075;s__	Bacteria	Patescibacteria	0	0	0	0	0	0	0	0	0	0	0	0	0	0	0	#N/A	0	0	0	0	0	0	0	0	0	0	0	0	0	0	0	0	0	0	0	0	0	0	0	0	0	0	0	0	0
SRR13892599_me2_bin.136	Yes	d__Archaea;p__Methanobacteriota;c__Thermococci;o__Methanofastidiosales;f__B48-G16;g__B48-G16;s__	Archaea	Methanobacteriota	0	0	0	0	0	0	0	0	0	0	0	0	0	0	0	#N/A	0	0	0	0	0	0	0	0	0	0	0	0	0	0	0	0	0	0	0	0	0	0	0	0	0	0	0	0	0
SRR13892599_me2_bin.137	Yes	d__Bacteria;p__Firmicutes;c__Bacilli;o__Izemoplasmatales;f__UBA5603;g__4572-104;s__	Bacteria	Firmicutes	0	0	0	0	0	0	0	0	0	0	0	0	0	0	0	#N/A	0	0	0	0	0	0	0	0	0	0	0	0	0	0	0	0	0	0	0	0	0	0	0	0	0	0	0	0	16.67
SRR13892599_me2_bin.140	Yes	d__Bacteria;p__Zixibacteria;c__MSB-5A5;o__MSB-5A5;f__SM1-73;g__SM23-73-3;s__	Bacteria	Zixibacteria	0	0	0	0	0	0	0	0	0	0	0	0	0	0	0	#N/A	0	0	0	0	0	0	0	0	0	0	0	0	0	0	0	0	0	0	0	0	0	0	0	0	0	0	0	0	0
SRR13892599_me2_bin.142	Yes	d__Bacteria;p__Krumholzibacteriota;c__;o__;f__;g__;s__	Bacteria	Krumholzibacteriota	0	0	0	0	0	0	10	25	0	0	0	0	0	0	0	#N/A	0	0	0	0	0	0	0	0	0	0	0	0	0	0	0	0	0	0	0	2	0	0	0	0	1	0	0	0	0
SRR13892599_me2_bin.145	Yes	d__Bacteria;p__Krumholzibacteriota;c__Krumholzibacteria;o__Krumholzibacteriales;f__Krumholzibacteriaceae;g__;s__	Bacteria	Krumholzibacteriota	0	0	0	0	0	0	20	25	0	0	0	0	0	0	0	#N/A	0	0	0	0	0	0	0	0	0	0	0	0	0	0	0	0	1	0	0	2	0	0	0	0	1	0	0	0	16.67
SRR13892599_me2_bin.151	Yes	d__Bacteria;p__Patescibacteria;c__Paceibacteria;o__Portnoybacterales;f__;g__;s__	Bacteria	Patescibacteria	0	0	0	0	0	0	0	0	0	0	0	0	0	0	0	#N/A	0	0	0	0	0	0	0	0	0	0	0	0	0	0	0	0	0	0	0	0	0	0	0	0	0	0	0	0	0
SRR13892599_me2_bin.156	Yes	d__Bacteria;p__Desulfobacterota;c__Syntrophia;o__Syntrophales;f__UBA2210;g__UBA2210;s__	Bacteria	Desulfobacterota	100	0	0	0	0	20	0	0	0	0	0	0	0	0	0	#N/A	0	0	0	0	0	0	0	0	0	0	0	0	0	1	0	0	0	0	0	0	0	0	0	0	0	0	0	0	0
SRR13892599_me2_bin.158	Yes	d__Bacteria;p__Patescibacteria;c__Paceibacteria;o__;f__;g__;s__	Bacteria	Patescibacteria	0	0	0	0	0	0	0	0	0	0	0	0	0	0	0	#N/A	0	0	0	0	0	0	0	0	0	0	0	0	0	0	0	0	0	0	0	0	0	0	0	0	0	0	0	0	0
SRR13892599_me2_bin.163	Yes	d__Bacteria;p__Dependentiae;c__Babeliae;o__Babeliales;f__UASB340;g__;s__	Bacteria	Dependentiae	100	33.33	0	0	0	0	0	0	0	0	1	0	0	0	0	#N/A	0	0	0	0	0	0	0	0	0	0	0	0	0	0	0	0	0	0	0	0	0	0	0	0	0	0	0	0	0
SRR13892599_me2_bin.167	Yes	d__Bacteria;p__Bacteroidota;c__Bacteroidia;o__Bacteroidales;f__B18-G4;g__B18-G4;s__	Bacteria	Bacteroidota	0	0	0	0	0	0	0	0	0	0	0	0	0	0	0	#N/A	0	0	0	0	0	0	0	0	0	0	0	0	0	0	0	0	0	0	0	0	0	0	0	0	0	0	0	0	50
SRR13892599_me2_bin.187	Yes	d__Bacteria;p__Omnitrophota;c__Koll11;o__B26-G9;f__B26-G9;g__;s__	Bacteria	Omnitrophota	0	0	0	0	0	0	0	0	0	0	0	0	0	0	0	#N/A	0	0	0	0	0	0	0	0	0	0	0	0	0	0	0	0	0	0	0	0	0	0	0	0	0	0	0	0	16.67
SRR13892599_me2_bin.20	Yes	d__Bacteria;p__;c__;o__;f__;g__;s__	Bacteria	Unclassified	100	0	0	16.67	50	0	20	25	0	0	0	0	0	0	0	#N/A	1	0	0	0	0	1	1	0	0	0	0	0	0	0	0	0	1	0	0	1	0	0	0	0	1	0	0	0	0
SRR13892599_me2_bin.29	Yes	d__Bacteria;p__Omnitrophota;c__4484-213;o__4484-213;f__4484-213;g__4484-213;s__	Bacteria	Omnitrophota	0	0	0	0	0	0	0	0	0	0	0	0	0	0	0	#N/A	0	0	0	0	0	0	0	0	0	0	0	0	0	0	0	0	0	0	0	0	0	0	0	0	0	0	0	0	0
SRR13892599_me2_bin.30	Yes	d__Bacteria;p__Desulfobacterota_F;c__Desulfuromonadia;o__Desulfuromonadales;f__BM103;g__;s__	Bacteria	Desulfobacterota_F	0	0	0	0	0	0	0	0	0	0	0	0	0	0	0	#N/A	0	0	0	0	0	0	0	0	0	0	0	0	0	0	0	0	0	0	0	0	0	0	0	0	0	0	0	0	0
SRR13892599_me2_bin.44	Yes	d__Bacteria;p__Desulfobacterota_F;c__Desulfuromonadia;o__Desulfuromonadales;f__Geopsychrobacteraceae;g__Desulfuromusa;s__	Bacteria	Desulfobacterota_F	0	0	0	0	0	0	0	0	0	0	0	0	0	0	0	#N/A	0	0	0	0	0	0	0	0	0	0	0	0	0	0	0	0	0	0	0	0	0	0	0	0	0	0	0	0	0
SRR13892599_me2_bin.72	Yes	d__Bacteria;p__Planctomycetota;c__Phycisphaerae;o__Sedimentisphaerales;f__SG8-4;g__;s__	Bacteria	Planctomycetota	100	0	0	0	25	0	10	0	0	0	0	0	0	0	0	#N/A	0	0	0	0	0	0	0	3	0	0	0	0	0	0	0	0	1	0	0	0	0	0	0	0	0	0	0	0	0
SRR13892599_me2_bin.73	Yes	d__Bacteria;p__Zixibacteria;c__MSB-5A5;o__GN15;f__FEB-12;g__;s__	Bacteria	Zixibacteria	0	0	0	0	0	0	10	25	0	0	0	0	0	0	0	#N/A	0	0	0	0	0	0	0	0	0	0	0	0	0	0	0	0	1	0	0	0	0	0	0	0	1	0	0	0	16.67
SRR13892599_me2_bin.74	Yes	d__Archaea;p__Nanoarchaeota;c__Nanoarchaeia;o__Pacearchaeales;f__GW2011-AR1;g__;s__	Archaea	Nanoarchaeota	0	0	0	0	0	0	0	0	0	0	0	0	0	0	0	#N/A	0	0	0	0	0	0	0	0	0	0	0	0	0	0	0	0	0	0	0	0	0	0	0	0	0	0	0	0	0
SRR13892599_me2_bin.82	Yes	d__Bacteria;p__Bacteroidota;c__Bacteroidia;o__Bacteroidales;f__GCA-2711565;g__;s__	Bacteria	Bacteroidota	0	0	0	0	0	0	0	0	0	0	0	0	0	0	0	#N/A	0	0	0	0	0	0	0	0	0	0	0	0	0	0	0	0	0	0	0	0	0	0	0	0	0	0	0	0	0
SRR13892599_me2_bin.84	Yes	d__Bacteria;p__Calditrichota;c__Calditrichia;o__;f__;g__;s__	Bacteria	Calditrichota	100	33.33	0	0	50	0	10	0	0	0	1	0	0	0	0	#N/A	0	0	0	0	0	1	0	0	1	0	0	0	0	0	0	0	0	0	0	1	0	0	0	0	0	0	0	0	50
SRR13892599_vb_S1C23292	Yes	d__Bacteria;p__Spirochaetota;c__Spirochaetia;o__JC444;f__;g__;s__	Bacteria	Spirochaetota	0	0	0	0	0	0	0	0	0	0	0	0	0	0	0	#N/A	0	0	0	0	0	0	0	0	0	0	0	0	0	0	0	0	0	0	0	0	0	0	0	0	0	0	0	0	16.67
SRR13892599_vb_S1C29594	Yes	d__Bacteria;p__Bipolaricaulota;c__Bipolaricaulia;o__UBA7950;f__UBA9294;g__SPBW01;s__	Bacteria	Bipolaricaulota	100	0	25	0	0	0	0	0	0	0	0	0	1	0	0	#N/A	0	0	0	0	0	0	0	0	0	0	0	0	0	0	0	0	0	0	0	0	0	0	0	0	0	0	0	0	16.67
SRR13892600_ct_bin.101	Yes	d__Archaea;p__Thermoplasmatota;c__;o__;f__;g__;s__	Archaea	Thermoplasmatota	100	0	25	0	0	0	30	0	0	0	0	0	1	0	0	#N/A	0	0	0	0	0	0	0	0	0	0	0	0	0	0	0	0	0	1	1	3	0	0	0	0	0	0	0	0	16.67
SRR13892600_ct_bin.134	Yes	d__Bacteria;p__UBP7_A;c__;o__;f__;g__;s__	Bacteria	UBP7_A	0	0	0	0	0	0	10	0	0	0	0	0	0	0	0	#N/A	0	0	0	0	0	0	0	0	0	0	0	0	0	0	0	0	0	0	0	1	0	0	0	0	0	0	0	0	0
SRR13892600_ct_bin.184	Yes	d__Bacteria;p__RBG-13-66-14;c__RBG-13-66-14;o__RBG-13-66-14;f__RBG-13-66-14;g__RBG-13-66-14;s__	Bacteria	RBG-13-66-14	0	0	0	0	0	0	10	25	0	0	0	0	0	0	0	#N/A	0	0	0	0	0	0	0	0	0	0	0	0	0	0	0	0	0	0	0	3	0	0	0	0	1	0	0	0	16.67
SRR13892600_ct_bin.206	Yes	d__Bacteria;p__Omnitrophota;c__Koll11;o__4484-171;f__4484-171;g__;s__	Bacteria	Omnitrophota	0	0	0	0	0	0	0	0	0	0	0	0	0	0	0	#N/A	0	0	0	0	0	0	0	0	0	0	0	0	0	0	0	0	0	0	0	0	0	0	0	0	0	0	0	0	0
SRR13892600_ct_bin.227	Yes	d__Bacteria;p__Spirochaetota;c__Spirochaetia;o__Spirochaetales_C;f__SLST01;g__;s__	Bacteria	Spirochaetota	0	0	0	0	0	0	10	0	0	0	0	0	0	0	0	#N/A	0	0	0	0	0	0	0	0	0	0	0	0	0	0	0	0	1	0	0	0	0	0	0	0	0	0	0	0	16.67
SRR13892600_ct_bin.48	Yes	d__Bacteria;p__Spirochaetota;c__Spirochaetia;o__SZUA-6;f__SZUA-6;g__DRHE01;s__	Bacteria	Spirochaetota	100	0	0	0	25	0	20	0	0	0	0	0	0	0	0	#N/A	0	0	0	0	0	0	0	0	1	0	0	0	0	0	0	0	2	0	0	1	0	0	0	0	0	0	0	0	0
SRR13892600_ct_bin.58	Yes	d__Bacteria;p__Latescibacterota;c__Latescibacteria_A;o__4484-107;f__4484-107;g__4484-107;s__	Bacteria	Latescibacterota	100	0	0	0	75	0	20	0	0	0	0	0	0	0	0	#N/A	0	0	0	0	0	1	1	0	1	0	0	0	0	0	0	0	1	0	0	1	0	0	0	0	0	0	0	0	0
SRR13892600_ma2_bin.249	Yes	d__Archaea;p__Aenigmatarchaeota;c__Aenigmatarchaeia;o__QMZP01;f__QMZP01;g__;s__	Archaea	Aenigmatarchaeota	100	33.33	0	0	0	0	0	0	1	0	0	0	0	0	0	#N/A	0	0	0	0	0	0	0	0	0	0	0	0	0	0	0	0	0	0	0	0	0	0	0	0	0	0	0	0	0
SRR13892600_me2_bin.114	Yes	d__Bacteria;p__Patescibacteria;c__Paceibacteria;o__;f__;g__;s__	Bacteria	Patescibacteria	0	0	0	0	0	0	0	0	0	0	0	0	0	0	0	#N/A	0	0	0	0	0	0	0	0	0	0	0	0	0	0	0	0	0	0	0	0	0	0	0	0	0	0	0	0	0
SRR13892600_me2_bin.120	Yes	d__Bacteria;p__Desulfobacterota;c__Dissulfuribacteria;o__Dissulfuribacterales;f__UBA3076;g__UBA3076;s__	Bacteria	Desulfobacterota	100	0	0	0	75	0	10	0	0	0	0	0	0	0	0	#N/A	0	0	0	0	0	1	1	0	1	0	0	0	0	0	0	0	0	0	0	1	0	0	0	0	0	0	0	0	0
SRR13892600_me2_bin.128	Yes	d__Archaea;p__Nanoarchaeota;c__Nanoarchaeia;o__Woesearchaeales;f__;g__;s__	Archaea	Nanoarchaeota	0	0	0	0	0	0	0	0	0	0	0	0	0	0	0	#N/A	0	0	0	0	0	0	0	0	0	0	0	0	0	0	0	0	0	0	0	0	0	0	0	0	0	0	0	0	0
SRR13892600_me2_bin.136	Yes	d__Bacteria;p__Planctomycetota;c__Phycisphaerae;o__SM23-33;f__SM23-33;g__;s__	Bacteria	Planctomycetota	0	0	0	0	0	0	10	0	0	0	0	0	0	0	0	#N/A	0	0	0	0	0	0	0	0	0	0	0	0	0	0	0	0	2	0	0	0	0	0	0	0	0	0	0	0	0
SRR13892600_me2_bin.137	Yes	d__Archaea;p__Nanoarchaeota;c__Nanoarchaeia;o__Woesearchaeales;f__;g__;s__	Archaea	Nanoarchaeota	0	0	0	0	0	0	0	0	0	0	0	0	0	0	0	#N/A	0	0	0	0	0	0	0	0	0	0	0	0	0	0	0	0	0	0	0	0	0	0	0	0	0	0	0	0	0
SRR13892600_me2_bin.139	Yes	d__Bacteria;p__Marinisomatota;c__Marinisomatia;o__SCGC-AAA003-L08;f__TS1B11;g__;s__	Bacteria	Marinisomatota	100	33.33	0	0	0	0	20	0	0	0	1	0	0	0	0	#N/A	0	0	0	0	0	0	0	0	0	0	0	0	0	0	0	0	2	0	0	1	0	0	0	0	0	0	0	0	0
SRR13892600_me2_bin.140	Yes	d__Bacteria;p__Desulfobacterota;c__Desulfobacteria;o__Desulfatiglandales;f__Desulfatiglandaceae;g__4484-190-2;s__	Bacteria	Desulfobacterota	100	0	0	0	25	40	10	0	0	0	0	0	0	0	0	#N/A	0	0	0	0	0	0	0	0	1	0	0	1	0	2	0	0	5	0	0	0	0	0	0	0	0	0	0	0	16.67
SRR13892600_me2_bin.145	Yes	d__Bacteria;p__Proteobacteria;c__Gammaproteobacteria;o__SZUA-229;f__SZUA-229;g__GCA-2746365;s__	Bacteria	Proteobacteria	0	0	0	0	0	0	0	0	0	0	0	0	0	0	0	#N/A	0	0	0	0	0	0	0	0	0	0	0	0	0	0	0	0	0	0	0	0	0	0	0	0	0	0	0	0	33.33
SRR13892600_me2_bin.147	Yes	d__Bacteria;p__Proteobacteria;c__Gammaproteobacteria;o__UBA9339;f__;g__;s__	Bacteria	Proteobacteria	0	0	0	0	0	0	0	25	0	0	0	0	0	0	0	#N/A	0	0	0	0	0	0	0	0	0	0	0	0	0	0	0	0	0	0	0	0	0	0	0	0	1	0	0	0	0
SRR13892600_me2_bin.154	Yes	d__Bacteria;p__Zixibacteria;c__MSB-5A5;o__CAIYYT01;f__;g__;s__	Bacteria	Zixibacteria	100	0	0	16.67	0	0	10	0	0	0	0	0	0	0	0	#N/A	1	0	0	0	0	0	0	0	0	0	0	0	0	0	0	0	0	0	0	1	0	0	0	0	0	0	0	0	33.33
SRR13892600_me2_bin.155	Yes	d__Bacteria;p__Eisenbacteria;c__;o__;f__;g__;s__	Bacteria	Eisenbacteria	100	0	0	16.67	50	0	20	25	0	0	0	0	0	0	0	#N/A	1	0	0	0	0	0	0	1	1	0	0	0	0	0	0	0	1	0	0	2	0	0	0	0	1	0	0	0	0
SRR13892600_me2_bin.161	Yes	d__Bacteria;p__Patescibacteria;c__Paceibacteria;o__;f__;g__;s__	Bacteria	Patescibacteria	100	33.33	0	0	0	0	0	0	0	0	1	0	0	0	0	#N/A	0	0	0	0	0	0	0	0	0	0	0	0	0	0	0	0	0	0	0	0	0	0	0	0	0	0	0	0	0
SRR13892600_me2_bin.170	Yes	d__Bacteria;p__Planctomycetota;c__Phycisphaerae;o__SM23-33;f__SM23-33;g__;s__	Bacteria	Planctomycetota	100	0	50	0	0	0	10	0	0	0	0	1	0	0	1	#N/A	0	0	0	0	0	0	0	0	0	0	0	0	0	0	0	0	5	0	0	0	0	0	0	0	0	0	0	0	0
SRR13892600_me2_bin.171	Yes	d__Bacteria;p__Proteobacteria;c__Gammaproteobacteria;o__Thiohalomonadales_A;f__SZUA-152;g__;s__	Bacteria	Proteobacteria	100	33.33	0	0	0	0	0	0	0	0	2	0	0	0	0	#N/A	0	0	0	0	0	0	0	0	0	0	0	0	0	0	0	0	0	0	0	0	0	0	0	0	0	0	0	0	33.33
SRR13892600_me2_bin.3	Yes	d__Bacteria;p__Bacteroidota;c__Bacteroidia;o__Bacteroidales;f__VadinHA17;g__;s__	Bacteria	Bacteroidota	0	0	0	0	0	0	10	50	0	0	0	0	0	0	0	#N/A	0	0	0	0	0	0	0	0	0	0	0	0	0	0	0	0	0	0	0	1	0	0	0	0	1	0	1	0	0
SRR13892600_me2_bin.47	Yes	d__Archaea;p__Halobacteriota;c__Methanosarcinia;o__Methanosarcinales;f__ANME-2c;g__UBA203;s__	Archaea	Halobacteriota	0	0	0	0	0	0	30	25	0	0	0	0	0	0	0	#N/A	0	0	0	0	0	0	0	0	0	0	0	0	0	0	1	0	0	0	0	0	0	0	1	1	0	0	0	1	0
SRR13892600_me2_bin.50	Yes	d__Archaea;p__Asgardarchaeota;c__Heimdallarchaeia;o__UBA460;f__UBA460;g__UBA460;s__	Archaea	Asgardarchaeota	100	33.33	0	0	0	0	20	50	1	0	0	0	0	0	0	#N/A	0	0	0	0	0	0	0	0	0	0	0	0	0	0	0	0	2	0	0	1	0	0	0	0	2	1	0	0	0
SRR13892600_me2_bin.60	Yes	d__Bacteria;p__Planctomycetota;c__Phycisphaerae;o__UBA1845;f__UBA1845;g__;s__	Bacteria	Planctomycetota	0	0	0	0	0	0	20	0	0	0	0	0	0	0	0	#N/A	0	0	0	0	0	0	0	0	0	0	0	0	0	0	0	0	1	0	0	1	0	0	0	0	0	0	0	0	33.33
SRR13892600_me2_bin.64	Yes	d__Bacteria;p__Dependentiae;c__Babeliae;o__Babeliales;f__UASB340;g__;s__	Bacteria	Dependentiae	0	0	0	0	0	0	0	0	0	0	0	0	0	0	0	#N/A	0	0	0	0	0	0	0	0	0	0	0	0	0	0	0	0	0	0	0	0	0	0	0	0	0	0	0	0	0
SRR13892600_me2_bin.7	Yes	d__Bacteria;p__Bipolaricaulota;c__Bipolaricaulia;o__UBA7950;f__UBA9294;g__UBA9294;s__	Bacteria	Bipolaricaulota	100	33.33	50	0	50	0	10	0	0	0	1	1	1	0	0	#N/A	0	0	0	0	0	1	0	0	1	0	0	0	0	0	0	0	2	0	0	0	0	0	0	0	0	0	0	0	16.67
SRR13892600_vb_S1C10999	Yes	d__Archaea;p__Nanoarchaeota;c__Nanoarchaeia;o__Woesearchaeales;f__;g__;s__	Archaea	Nanoarchaeota	0	0	0	0	0	0	0	0	0	0	0	0	0	0	0	#N/A	0	0	0	0	0	0	0	0	0	0	0	0	0	0	0	0	0	0	0	0	0	0	0	0	0	0	0	0	0
SRR13892600_vb_S1C15036	Yes	d__Bacteria;p__Desulfobacterota;c__Desulfobacteria;o__Desulfobacterales;f__ETH-SRB1;g__JACNLL01;s__	Bacteria	Desulfobacterota	0	0	0	0	0	0	10	0	0	0	0	0	0	0	0	#N/A	0	0	0	0	0	0	0	0	0	0	0	0	0	0	0	0	0	1	0	0	0	0	0	0	0	0	0	0	0
SRR13892600_vb_S1C20346	Yes	d__Bacteria;p__Patescibacteria;c__Paceibacteria;o__Paceibacterales;f__RBG-13-42-11_A;g__;s__	Bacteria	Patescibacteria	0	0	0	0	0	0	0	25	0	0	0	0	0	0	0	#N/A	0	0	0	0	0	0	0	0	0	0	0	0	0	0	0	0	0	0	0	0	0	0	0	0	1	0	0	0	0
SRR13892601_ct_bin.106	Yes	d__Bacteria;p__Bacteroidota;c__Bacteroidia;o__Bacteroidales;f__B39-G9;g__JAADFW01;s__	Bacteria	Bacteroidota	100	0	0	0	50	0	10	25	0	0	0	0	0	0	0	#N/A	0	0	0	0	0	1	1	0	0	0	0	0	0	0	0	0	0	0	0	1	0	0	0	0	1	0	0	0	50
SRR13892601_ct_bin.147	Yes	d__Bacteria;p__UBP7_A;c__;o__;f__;g__;s__	Bacteria	UBP7_A	100	0	0	0	50	0	10	0	0	0	0	0	0	0	0	#N/A	0	0	0	0	0	0	0	1	1	0	0	0	0	0	0	0	0	0	0	2	0	0	0	0	0	0	0	0	33.33
SRR13892601_ct_bin.2	Yes	d__Archaea;p__Thermoplasmatota;c__;o__;f__;g__;s__	Archaea	Thermoplasmatota	100	0	0	0	50	0	10	0	0	0	0	0	0	0	0	#N/A	0	0	0	0	0	0	1	0	1	0	0	0	0	0	0	0	0	0	0	1	0	0	0	0	0	0	0	0	0
SRR13892601_ct_bin.228	Yes	d__Archaea;p__Thermoplasmatota;c__Thermoplasmata;o__;f__;g__;s__	Archaea	Thermoplasmatota	100	33.33	50	16.67	0	0	20	0	1	0	0	1	1	0	0	#N/A	1	0	0	0	0	0	0	0	0	0	0	0	0	0	0	0	0	2	1	0	0	0	0	0	0	0	0	0	16.67
SRR13892601_ct_bin.243	Yes	d__Bacteria;p__Campylobacterota;c__Campylobacteria;o__Campylobacterales;f__Sulfurimonadaceae;g__Sulfurimonas;s__	Bacteria	Campylobacterota	100	0	25	0	0	0	0	0	0	0	0	1	0	0	0	#N/A	0	0	0	0	0	0	0	0	0	0	0	0	0	0	0	0	0	0	0	0	0	0	0	0	0	0	0	0	0
SRR13892601_ct_bin.246	Yes	d__Bacteria;p__Omnitrophota;c__4484-213;o__4484-213;f__4484-213;g__;s__	Bacteria	Omnitrophota	0	0	0	0	0	0	0	0	0	0	0	0	0	0	0	#N/A	0	0	0	0	0	0	0	0	0	0	0	0	0	0	0	0	0	0	0	0	0	0	0	0	0	0	0	0	16.67
SRR13892601_ct_bin.249	Yes	d__Bacteria;p__Proteobacteria;c__Alphaproteobacteria;o__Sphingomonadales;f__SMXR01;g__;s__	Bacteria	Proteobacteria	100	33.33	0	0	0	0	10	0	0	0	1	0	0	0	0	#N/A	0	0	0	0	0	0	0	0	0	0	0	0	0	0	0	0	0	0	0	2	0	0	0	0	0	0	0	0	0
SRR13892601_ct_bin.48	Yes	d__Bacteria;p__Cloacimonadota;c__Cloacimonadia;o__Cloacimonadales;f__TCS61;g__DRTC01;s__	Bacteria	Cloacimonadota	0	0	0	0	0	0	20	25	0	0	0	0	0	0	0	#N/A	0	0	0	0	0	0	0	0	0	0	0	0	0	0	0	0	1	0	0	1	0	0	0	0	1	0	0	0	16.67
SRR13892601_ct_bin.93	Yes	d__Bacteria;p__Proteobacteria;c__Alphaproteobacteria;o__Rhodobacterales;f__Rhodobacteraceae;g__Marinosulfonomonas;s__	Bacteria	Proteobacteria	100	66.67	0	33.33	0	0	10	0	1	0	1	0	0	0	0	#N/A	0	2	0	0	1	0	0	0	0	0	0	0	0	0	0	0	3	0	0	0	0	0	0	0	0	0	0	0	0
SRR13892601_me2_bin.102	Yes	d__Bacteria;p__Planctomycetota;c__Phycisphaerae;o__Phycisphaerales;f__SM1A02;g__;s__	Bacteria	Planctomycetota	100	0	100	0	0	0	10	25	0	0	0	1	1	1	1	#N/A	0	0	0	0	0	0	0	0	0	0	0	0	0	0	0	0	1	0	0	0	0	0	0	0	1	0	0	0	16.67
SRR13892601_me2_bin.112	Yes	d__Bacteria;p__Planctomycetota;c__Phycisphaerae;o__UBA1845;f__UBA1845;g__SBAX01;s__	Bacteria	Planctomycetota	100	0	0	0	25	0	10	0	0	0	0	0	0	0	0	#N/A	0	0	0	0	0	0	0	0	1	0	0	0	0	0	1	0	0	0	0	0	0	0	0	0	0	0	0	0	0
SRR13892601_me2_bin.133	Yes	d__Bacteria;p__Proteobacteria;c__Gammaproteobacteria;o__AKS1;f__AKS1;g__;s__	Bacteria	Proteobacteria	100	33.33	0	0	0	0	10	0	0	0	2	0	0	0	0	#N/A	0	0	0	0	0	0	0	0	0	0	0	0	0	0	0	0	0	0	0	1	0	0	0	0	0	0	0	0	66.67
SRR13892601_me2_bin.160	Yes	d__Bacteria;p__Proteobacteria;c__Gammaproteobacteria;o__UBA9339;f__;g__;s__	Bacteria	Proteobacteria	0	0	0	0	0	0	0	0	0	0	0	0	0	0	0	#N/A	0	0	0	0	0	0	0	0	0	0	0	0	0	0	0	0	0	0	0	0	0	0	0	0	0	0	0	0	0
SRR13892601_me2_bin.165	Yes	d__Bacteria;p__Chloroflexota;c__Dehalococcoidia;o__Dehalococcoidales;f__E44-bin88;g__E44-bin88;s__E44-bin88 sp004375675	Bacteria	Chloroflexota	100	0	0	0	100	0	10	0	0	0	0	0	0	0	0	#N/A	0	0	0	0	0	1	1	1	1	0	0	0	0	0	0	0	0	0	0	1	0	0	0	0	0	0	0	0	0
SRR13892601_me2_bin.169	Yes	d__Bacteria;p__Proteobacteria;c__Alphaproteobacteria;o__Rhodobacterales;f__Rhodobacteraceae;g__UBA3077;s__	Bacteria	Proteobacteria	100	66.67	0	16.67	0	0	10	0	1	0	2	0	0	0	0	#N/A	0	0	0	0	1	0	0	0	0	0	0	0	0	0	0	0	1	0	0	0	0	0	0	0	0	0	0	0	33.33
SRR13892601_me2_bin.188	Yes	d__Archaea;p__Thermoproteota;c__Bathyarchaeia;o__TCS64;f__TCS64;g__;s__	Archaea	Thermoproteota	100	0	0	0	25	0	60	25	0	0	0	0	0	0	0	#N/A	0	0	0	0	0	0	0	1	0	0	0	0	0	0	1	0	1	0	0	1	0	1	1	1	1	0	0	0	0
SRR13892601_me2_bin.193	Yes	d__Bacteria;p__Bacteroidota;c__Bacteroidia;o__Bacteroidales;f__GCA-2748055;g__GCA-2748055;s__	Bacteria	Bacteroidota	0	0	0	0	0	0	0	25	0	0	0	0	0	0	0	#N/A	0	0	0	0	0	0	0	0	0	0	0	0	0	0	0	0	0	0	0	0	0	0	0	0	0	0	1	0	50
SRR13892601_me2_bin.207	Yes	d__Bacteria;p__Omnitrophota;c__Koll11;o__UBA1560;f__SKK-01;g__;s__	Bacteria	Omnitrophota	0	0	0	0	0	0	0	0	0	0	0	0	0	0	0	#N/A	0	0	0	0	0	0	0	0	0	0	0	0	0	0	0	0	0	0	0	0	0	0	0	0	0	0	0	0	0
SRR13892601_me2_bin.23	Yes	d__Bacteria;p__Omnitrophota;c__Koll11;o__;f__;g__;s__	Bacteria	Omnitrophota	100	0	0	0	25	0	0	0	0	0	0	0	0	0	0	#N/A	0	0	0	0	0	0	0	0	1	0	0	0	0	0	0	0	0	0	0	0	0	0	0	0	0	0	0	0	0
SRR13892601_me2_bin.27	Yes	d__Bacteria;p__Proteobacteria;c__Gammaproteobacteria;o__SZUA-229;f__SZUA-229;g__GCA-2746365;s__	Bacteria	Proteobacteria	100	33.33	0	0	0	0	0	0	0	0	1	0	0	0	0	#N/A	0	0	0	0	0	0	0	0	0	0	0	0	0	0	0	0	0	0	0	0	0	0	0	0	0	0	0	0	33.33
SRR13892601_me2_bin.35	Yes	d__Bacteria;p__Patescibacteria;c__ABY1;o__BM507;f__VMTK01;g__;s__	Bacteria	Patescibacteria	0	0	0	0	0	0	0	0	0	0	0	0	0	0	0	#N/A	0	0	0	0	0	0	0	0	0	0	0	0	0	0	0	0	0	0	0	0	0	0	0	0	0	0	0	0	0
SRR13892601_me2_bin.47	Yes	d__Bacteria;p__Planctomycetota;c__Phycisphaerae;o__Sedimentisphaerales;f__SG8-4;g__SG8-4;s__	Bacteria	Planctomycetota	100	0	0	0	25	0	20	0	0	0	0	0	0	0	0	#N/A	0	0	0	0	0	0	1	0	0	0	0	0	0	0	0	0	1	0	0	3	0	0	0	0	0	0	0	0	0
SRR13892601_me2_bin.53	Yes	d__Bacteria;p__Proteobacteria;c__Gammaproteobacteria;o__AKS1;f__AKS1;g__Sulfuriflexus;s__	Bacteria	Proteobacteria	100	33.33	0	0	0	0	0	0	1	0	0	0	0	0	0	#N/A	0	0	0	0	0	0	0	0	0	0	0	0	0	0	0	0	0	0	0	0	0	0	0	0	0	0	0	0	33.33
SRR13892601_me2_bin.55	Yes	d__Bacteria;p__Planctomycetota;c__Phycisphaerae;o__JAACET01;f__JAACET01;g__JAACET01;s__	Bacteria	Planctomycetota	100	0	0	0	100	0	0	0	0	0	0	0	0	0	0	#N/A	0	0	0	0	0	1	1	1	1	0	0	0	0	0	0	0	0	0	0	0	0	0	0	0	0	0	0	0	0
SRR13892601_me2_bin.64	Yes	d__Bacteria;p__Desulfobacterota_F;c__GWC2-55-46;o__GWC2-55-46;f__DRQE01;g__;s__	Bacteria	Desulfobacterota_F	100	0	100	0	0	0	10	0	0	0	0	1	1	1	1	#N/A	0	0	0	0	0	0	0	0	0	0	0	0	0	0	0	0	0	0	0	1	0	0	0	0	0	0	0	0	16.67
SRR13892601_me2_bin.67	Yes	d__Bacteria;p__Dependentiae;c__Babeliae;o__Babeliales;f__UASB340;g__;s__	Bacteria	Dependentiae	100	0	0	0	25	0	0	0	0	0	0	0	0	0	0	#N/A	0	0	0	0	0	0	0	1	0	0	0	0	0	0	0	0	0	0	0	0	0	0	0	0	0	0	0	0	0
SRR13892601_me2_bin.68	Yes	d__Bacteria;p__Omnitrophota;c__Koll11;o__;f__;g__;s__	Bacteria	Omnitrophota	0	0	0	0	0	0	0	0	0	0	0	0	0	0	0	#N/A	0	0	0	0	0	0	0	0	0	0	0	0	0	0	0	0	0	0	0	0	0	0	0	0	0	0	0	0	0
SRR13892601_me2_bin.80	Yes	d__Bacteria;p__Chloroflexota;c__Dehalococcoidia;o__GIF9;f__AB-539-J10;g__;s__	Bacteria	Chloroflexota	100	0	0	0	25	20	10	0	0	0	0	0	0	0	0	#N/A	0	0	0	0	0	0	0	0	1	0	0	0	0	3	0	0	0	0	1	0	0	0	0	0	0	0	0	0	0
SRR13892601_me2_bin.81	Yes	d__Archaea;p__QMZS01;c__QMZS01;o__QMZS01;f__QMZS01;g__QMZS01;s__	Archaea	QMZS01	0	0	0	0	0	0	10	0	0	0	0	0	0	0	0	#N/A	0	0	0	0	0	0	0	0	0	0	0	0	0	0	0	0	0	1	0	0	0	0	0	0	0	0	0	0	0
SRR13892601_me2_bin.90	Yes	d__Bacteria;p__Bipolaricaulota;c__Bipolaricaulia;o__UBA7950;f__UBA9294;g__;s__	Bacteria	Bipolaricaulota	100	0	25	0	0	0	10	0	0	0	0	0	1	0	0	#N/A	0	0	0	0	0	0	0	0	0	0	0	0	0	0	0	0	0	0	0	1	0	0	0	0	0	0	0	0	0
SRR13892601_me2_bin.95	Yes	d__Bacteria;p__Chloroflexota;c__Dehalococcoidia;o__Dehalococcoidales;f__RBG-16-60-22;g__;s__	Bacteria	Chloroflexota	100	0	0	0	100	20	10	0	0	0	0	0	0	0	0	#N/A	0	0	0	0	0	1	2	1	1	0	0	1	0	0	0	0	2	0	0	0	0	0	0	0	0	0	0	0	0
SRR13892601_me2_bin.99	Yes	d__Bacteria;p__Zixibacteria;c__MSB-5A5;o__UBA10806;f__UBA10806;g__;s__	Bacteria	Zixibacteria	0	0	0	0	0	0	10	0	0	0	0	0	0	0	0	#N/A	0	0	0	0	0	0	0	0	0	0	0	0	0	0	0	0	0	0	0	1	0	0	0	0	0	0	0	0	0
SRR13892601_vb_S1C20959	Yes	d__Bacteria;p__Zixibacteria;c__MSB-5A5;o__CAIYYT01;f__CAIYYT01;g__;s__	Bacteria	Zixibacteria	100	0	0	16.67	0	0	20	0	0	0	0	0	0	0	0	#N/A	1	0	0	0	0	0	0	0	0	0	0	0	0	0	0	0	1	0	0	1	0	0	0	0	0	0	0	0	0
SRR13892601_vb_S1C22761	Yes	d__Bacteria;p__Proteobacteria;c__Alphaproteobacteria;o__UBA8366;f__;g__;s__	Bacteria	Proteobacteria	100	33.33	0	16.67	0	20	20	0	0	0	1	0	0	0	0	#N/A	0	1	0	0	0	0	0	0	0	0	0	0	0	2	0	0	2	0	0	1	0	0	0	0	0	0	0	0	0
SRR13892601_vb_S1C23125	Yes	d__Bacteria;p__TA06_A;c__;o__;f__;g__;s__	Bacteria	TA06_A	0	0	0	0	0	0	20	50	0	0	0	0	0	0	0	#N/A	0	0	0	0	0	0	0	0	0	0	0	0	0	0	0	0	1	0	0	1	0	0	0	0	1	0	1	0	0
SRR13892601_vb_S1C2622	Yes	d__Bacteria;p__Desulfobacterota_F;c__GWC2-55-46;o__GWC2-55-46;f__;g__;s__	Bacteria	Desulfobacterota_F	100	0	100	0	0	0	10	0	0	0	0	1	1	1	1	#N/A	0	0	0	0	0	0	0	0	0	0	0	0	0	0	0	0	0	0	0	1	0	0	0	0	0	0	0	0	16.67
SRR13892601_vb_S1C33830	Yes	d__Bacteria;p__Omnitrophota;c__Koll11;o__4484-171;f__4484-171;g__;s__	Bacteria	Omnitrophota	0	0	0	0	0	0	0	0	0	0	0	0	0	0	0	#N/A	0	0	0	0	0	0	0	0	0	0	0	0	0	0	0	0	0	0	0	0	0	0	0	0	0	0	0	0	0
SRR13892602_ct_bin.108	Yes	d__Bacteria;p__Krumholzibacteriota;c__Krumholzibacteria;o__WVZY01;f__WVZY01;g__;s__	Bacteria	Krumholzibacteriota	0	0	0	0	0	0	10	0	0	0	0	0	0	0	0	#N/A	0	0	0	0	0	0	0	0	0	0	0	0	0	0	0	0	1	0	0	0	0	0	0	0	0	0	0	0	16.67
SRR13892602_ct_bin.123	Yes	d__Bacteria;p__T1SED10-198M;c__;o__;f__;g__;s__	Bacteria	T1SED10-198M	0	0	0	0	0	0	0	0	0	0	0	0	0	0	0	#N/A	0	0	0	0	0	0	0	0	0	0	0	0	0	0	0	0	0	0	0	0	0	0	0	0	0	0	0	0	0
SRR13892602_ct_bin.187	Yes	d__Archaea;p__Thermoproteota;c__Bathyarchaeia;o__TCS64;f__;g__;s__	Archaea	Thermoproteota	0	0	0	0	0	0	60	0	0	0	0	0	0	0	0	#N/A	0	0	0	0	0	0	0	0	0	0	0	0	0	0	1	0	0	1	1	1	0	1	1	0	0	0	0	0	0
SRR13892602_ct_bin.220	Yes	d__Bacteria;p__Nitrospirota;c__Thermodesulfovibrionia;o__UBA6902;f__UBA6902;g__BMS3Abin09;s__	Bacteria	Nitrospirota	100	0	0	0	25	0	10	0	0	0	0	0	0	0	0	#N/A	0	0	0	0	0	0	1	0	0	0	0	0	0	0	0	0	1	0	0	0	0	0	0	0	0	0	0	0	0
SRR13892602_ct_bin.221	Yes	d__Bacteria;p__Bacteroidota;c__UBA10030;o__UBA10030;f__UBA6906;g__;s__	Bacteria	Bacteroidota	0	0	0	0	0	0	30	0	0	0	0	0	0	0	0	#N/A	0	0	0	0	0	0	0	0	0	0	0	0	0	0	0	0	1	0	0	1	1	0	0	0	0	0	0	0	50
SRR13892602_ct_bin.266	Yes	d__Archaea;p__Thermoplasmatota;c__EX4484-6;o__;f__;g__;s__	Archaea	Thermoplasmatota	100	0	25	0	0	0	20	0	0	0	0	0	1	0	0	#N/A	0	0	0	0	0	0	0	0	0	0	0	0	0	0	0	0	0	1	0	2	0	0	0	0	0	0	0	0	0
SRR13892602_ma2_bin.220	Yes	d__Bacteria;p__Acidobacteriota;c__Aminicenantia;o__Aminicenantales;f__Aminicenantaceae;g__SOIA01;s__	Bacteria	Acidobacteriota	0	0	0	0	0	0	0	0	0	0	0	0	0	0	0	#N/A	0	0	0	0	0	0	0	0	0	0	0	0	0	0	0	0	0	0	0	0	0	0	0	0	0	0	0	0	0
SRR13892602_ma2_bin.395	Yes	d__Bacteria;p__RBG-13-66-14;c__B26-G2;o__WVWN01;f__;g__;s__	Bacteria	RBG-13-66-14	100	0	0	16.67	0	0	10	0	0	0	0	0	0	0	0	#N/A	1	0	0	0	0	0	0	0	0	0	0	0	0	0	0	0	0	0	0	1	0	0	0	0	0	0	0	0	33.33
SRR13892602_me2_bin.103	Yes	d__Bacteria;p__Proteobacteria;c__Alphaproteobacteria;o__Rhodospirillales;f__Magnetovibrionaceae;g__;s__	Bacteria	Proteobacteria	100	33.33	0	0	0	0	0	0	0	0	1	0	0	0	0	#N/A	0	0	0	0	0	0	0	0	0	0	0	0	0	0	0	0	0	0	0	0	0	0	0	0	0	0	0	0	0
SRR13892602_me2_bin.118	Yes	d__Bacteria;p__Chloroflexota;c__Dehalococcoidia;o__Dehalococcoidales;f__UBA5760;g__DUEB01;s__	Bacteria	Chloroflexota	100	0	0	0	25	20	10	0	0	0	0	0	0	0	0	#N/A	0	0	0	0	0	0	0	0	1	0	0	0	0	1	0	0	1	0	0	0	0	0	0	0	0	0	0	0	0
SRR13892602_me2_bin.123	Yes	d__Bacteria;p__Patescibacteria;c__Gracilibacteria;o__UM-FILTER-43-11;f__UM-FILTER-43-11;g__;s__	Bacteria	Patescibacteria	0	0	0	0	0	0	0	0	0	0	0	0	0	0	0	#N/A	0	0	0	0	0	0	0	0	0	0	0	0	0	0	0	0	0	0	0	0	0	0	0	0	0	0	0	0	0
SRR13892602_me2_bin.141	Yes	d__Bacteria;p__Gemmatimonadota;c__Gemmatimonadetes;o__Gemmatimonadales;f__GWC2-71-9;g__WVYX01;s__	Bacteria	Gemmatimonadota	100	33.33	0	0	25	0	10	0	1	0	0	0	0	0	0	#N/A	0	0	0	0	0	0	1	0	0	0	0	0	0	0	0	0	0	0	0	1	0	0	0	0	0	0	0	0	50
SRR13892602_me2_bin.144	Yes	d__Bacteria;p__WOR-3;c__E44-bin80;o__E44-bin80;f__E44-bin80;g__;s__	Bacteria	WOR-3	0	0	0	0	0	0	20	25	0	0	0	0	0	0	0	#N/A	0	0	0	0	0	0	0	0	0	0	0	0	0	0	0	0	1	0	0	1	0	0	0	0	1	0	0	0	0
SRR13892602_me2_bin.156	Yes	d__Bacteria;p__Desulfobacterota;c__Desulfobacteria;o__Desulfatiglandales;f__B25-G16;g__B33-G16;s__	Bacteria	Desulfobacterota	100	0	0	0	0	20	20	0	0	0	0	0	0	0	0	#N/A	0	0	0	0	0	0	0	0	0	0	0	0	0	2	0	0	1	0	0	1	0	0	0	0	0	0	0	0	0
SRR13892602_me2_bin.166	Yes	d__Bacteria;p__Proteobacteria;c__Gammaproteobacteria;o__Thiohalomonadales;f__;g__;s__	Bacteria	Proteobacteria	100	66.67	0	0	0	20	0	0	1	0	1	0	0	0	0	#N/A	0	0	0	0	0	0	0	0	0	0	0	0	0	1	0	0	0	0	0	0	0	0	0	0	0	0	0	0	33.33
SRR13892602_me2_bin.167	Yes	d__Archaea;p__Aenigmatarchaeota;c__Aenigmatarchaeia;o__QMZP01;f__QMZP01;g__;s__	Archaea	Aenigmatarchaeota	100	33.33	0	0	25	0	10	0	1	0	0	0	0	0	0	#N/A	0	0	0	0	0	0	1	0	0	0	0	0	0	0	0	0	0	1	0	0	0	0	0	0	0	0	0	0	0
SRR13892602_me2_bin.173	Yes	d__Bacteria;p__Proteobacteria;c__Gammaproteobacteria;o__SZUA-229;f__SZUA-229;g__SZUA-116;s__	Bacteria	Proteobacteria	100	66.67	0	0	0	0	0	0	1	0	1	0	0	0	0	#N/A	0	0	0	0	0	0	0	0	0	0	0	0	0	0	0	0	0	0	0	0	0	0	0	0	0	0	0	0	0
SRR13892602_me2_bin.184	Yes	d__Bacteria;p__Desulfobacterota;c__Desulfobacteria;o__C00003060;f__C00003060;g__;s__	Bacteria	Desulfobacterota	100	0	0	0	75	0	10	0	0	0	0	0	0	0	0	#N/A	0	0	0	0	0	0	2	1	1	0	0	0	0	0	0	0	1	0	0	0	0	0	0	0	0	0	0	0	0
SRR13892602_me2_bin.185	Yes	d__Bacteria;p__Chloroflexota;c__Anaerolineae;o__Anaerolineales;f__E44-bin32;g__W1033;s__	Bacteria	Chloroflexota	100	0	0	0	75	20	30	0	0	0	0	0	0	0	0	#N/A	0	0	0	0	0	1	1	0	1	0	0	0	0	1	1	0	8	0	0	1	0	0	0	0	0	0	0	0	16.67
SRR13892602_me2_bin.203	Yes	d__Bacteria;p__Desulfobacterota;c__Desulfobacteria;o__Desulfobacterales;f__;g__;s__	Bacteria	Desulfobacterota	100	0	25	0	25	20	20	0	0	0	0	0	0	1	0	#N/A	0	0	0	0	0	0	1	0	0	0	0	1	0	0	0	0	9	0	0	2	0	0	0	0	0	0	0	0	0
SRR13892602_me2_bin.26	Yes	d__Bacteria;p__Planctomycetota;c__Phycisphaerae;o__Sedimentisphaerales;f__Anaerohalophaeraceae;g__DRGS01;s__	Bacteria	Planctomycetota	100	0	0	0	25	0	10	0	0	0	0	0	0	0	0	#N/A	0	0	0	0	0	0	1	0	0	0	0	0	0	0	0	0	0	0	0	1	0	0	0	0	0	0	0	0	0
SRR13892602_me2_bin.54	Yes	d__Bacteria;p__Planctomycetota;c__Phycisphaerae;o__Sedimentisphaerales;f__Anaerohalophaeraceae;g__;s__	Bacteria	Planctomycetota	0	0	0	0	0	0	10	0	0	0	0	0	0	0	0	#N/A	0	0	0	0	0	0	0	0	0	0	0	0	0	0	0	0	0	0	0	1	0	0	0	0	0	0	0	0	0
SRR13892602_me2_bin.56	Yes	d__Bacteria;p__Planctomycetota;c__Phycisphaerae;o__Sedimentisphaerales;f__Anaerohalophaeraceae;g__B28-G16;s__	Bacteria	Planctomycetota	0	0	0	0	0	0	0	0	0	0	0	0	0	0	0	#N/A	0	0	0	0	0	0	0	0	0	0	0	0	0	0	0	0	0	0	0	0	0	0	0	0	0	0	0	0	0
SRR13892602_me2_bin.57	Yes	d__Bacteria;p__Actinobacteriota;c__Acidimicrobiia;o__UBA5794;f__UBA11373;g__;s__	Bacteria	Actinobacteriota	100	0	0	0	75	20	20	0	0	0	0	0	0	0	0	#N/A	0	0	0	0	0	2	2	0	2	0	0	0	0	1	1	0	0	0	0	2	0	0	0	0	0	0	0	0	0
SRR13892602_me2_bin.65	Yes	d__Bacteria;p__Proteobacteria;c__Gammaproteobacteria;o__Thiohalomonadales;f__UBA6429;g__;s__	Bacteria	Proteobacteria	100	33.33	0	0	0	0	0	0	0	0	1	0	0	0	0	#N/A	0	0	0	0	0	0	0	0	0	0	0	0	0	0	0	0	0	0	0	0	0	0	0	0	0	0	0	0	33.33
SRR13892602_me2_bin.86	Yes	d__Bacteria;p__Hydrogenedentota;c__;o__;f__;g__;s__	Bacteria	Hydrogenedentota	100	0	0	0	50	0	20	0	0	0	0	0	0	0	0	#N/A	0	0	0	0	0	1	1	0	0	0	0	0	0	0	0	0	1	0	0	1	0	0	0	0	0	0	0	0	0
SRR13892602_me2_bin.87	Yes	d__Bacteria;p__Omnitrophota;c__Koll11;o__;f__;g__;s__	Bacteria	Omnitrophota	100	0	0	0	25	0	0	0	0	0	0	0	0	0	0	#N/A	0	0	0	0	0	0	0	0	1	0	0	0	0	0	0	0	0	0	0	0	0	0	0	0	0	0	0	0	0
SRR13892602_me2_bin.97	Yes	d__Bacteria;p__Proteobacteria;c__Alphaproteobacteria;o__Sphingomonadales;f__SMXR01;g__;s__	Bacteria	Proteobacteria	100	100	0	0	0	0	10	0	1	1	1	0	0	0	0	#N/A	0	0	0	0	0	0	0	0	0	0	0	0	0	0	0	0	0	0	0	2	0	0	0	0	0	0	0	0	0
SRR13892602_vb_S1C13025	Yes	d__Archaea;p__Iainarchaeota;c__Iainarchaeia;o__Iainarchaeales;f__GCA-2688035;g__;s__	Archaea	Iainarchaeota	100	33.33	0	0	0	0	0	0	1	0	0	0	0	0	0	#N/A	0	0	0	0	0	0	0	0	0	0	0	0	0	0	0	0	0	0	0	0	0	0	0	0	0	0	0	0	0
SRR13892602_vb_S1C16202	Yes	d__Archaea;p__Thermoproteota;c__Bathyarchaeia;o__B26-1;f__UBA233;g__;s__	Archaea	Thermoproteota	0	0	0	0	0	0	30	0	0	0	0	0	0	0	0	#N/A	0	0	0	0	0	0	0	0	0	0	0	0	0	0	0	0	0	0	0	0	0	1	1	1	0	0	0	0	0
SRR13892603_ct_bin.115	Yes	d__Bacteria;p__Elusimicrobiota;c__Elusimicrobia;o__Elusimicrobiales;f__UBA9959;g__;s__	Bacteria	Elusimicrobiota	0	0	0	0	0	0	0	25	0	0	0	0	0	0	0	#N/A	0	0	0	0	0	0	0	0	0	0	0	0	0	0	0	0	0	0	0	0	0	0	0	0	1	0	0	0	16.67
SRR13892603_ct_bin.149	Yes	d__Archaea;p__EX4484-52;c__EX4484-52;o__EX4484-52;f__B79-G9;g__GLR112;s__	Archaea	EX4484-52	100	33.33	0	0	0	0	0	0	1	0	0	0	0	0	0	#N/A	0	0	0	0	0	0	0	0	0	0	0	0	0	0	0	0	0	0	0	0	0	0	0	0	0	0	0	0	0
SRR13892603_ct_bin.234	Yes	d__Bacteria;p__Acidobacteriota;c__Aminicenantia;o__UBA2199;f__UBA2199;g__;s__	Bacteria	Acidobacteriota	100	0	0	0	25	0	20	0	0	0	0	0	0	0	0	#N/A	0	0	0	0	0	0	0	1	0	0	0	0	0	0	0	0	1	0	0	1	0	0	0	0	0	0	0	0	50
SRR13892603_ct_bin.253	Yes	d__Bacteria;p__Zixibacteria;c__MSB-5A5;o__GN15;f__FEB-12;g__QQUK01;s__	Bacteria	Zixibacteria	100	0	0	16.67	25	0	20	0	0	0	0	0	0	0	0	#N/A	1	0	0	0	0	0	0	0	1	0	0	0	0	0	0	0	1	0	0	1	0	0	0	0	0	0	0	0	16.67
SRR13892603_ma2_bin.341	Yes	d__Bacteria;p__Desulfobacterota;c__Desulfobacteria;o__Desulfobacterales;f__BuS5;g__;s__	Bacteria	Desulfobacterota	0	0	0	0	0	0	20	0	0	0	0	0	0	0	0	#N/A	0	0	0	0	0	0	0	0	0	0	0	0	0	0	0	0	4	0	0	2	0	0	0	0	0	0	0	0	0
SRR13892603_ma2_bin.374	Yes	d__Bacteria;p__Zixibacteria;c__MSB-5A5;o__GN15;f__FEB-12;g__;s__	Bacteria	Zixibacteria	0	0	0	0	0	0	0	25	0	0	0	0	0	0	0	#N/A	0	0	0	0	0	0	0	0	0	0	0	0	0	0	0	0	0	0	0	0	0	0	0	0	2	0	0	0	16.67
SRR13892603_ma2_bin.47	Yes	d__Archaea;p__Nanoarchaeota;c__Nanoarchaeia;o__Woesearchaeales;f__UBA9989;g__;s__	Archaea	Nanoarchaeota	100	33.33	0	0	0	0	0	0	1	0	0	0	0	0	0	#N/A	0	0	0	0	0	0	0	0	0	0	0	0	0	0	0	0	0	0	0	0	0	0	0	0	0	0	0	0	0
SRR13892603_ma2_bin.7	Yes	d__Bacteria;p__Chloroflexota;c__Dehalococcoidia;o__Dehalococcoidales;f__RBG-16-60-22;g__;s__	Bacteria	Chloroflexota	0	0	0	0	0	0	20	25	0	0	0	0	0	0	0	#N/A	0	0	0	0	0	0	0	0	0	0	0	0	0	0	1	0	1	0	0	0	0	0	0	0	0	0	1	0	0
SRR13892603_me2_bin.119	Yes	d__Bacteria;p__Chloroflexota;c__Dehalococcoidia;o__Dehalococcoidales;f__RBG-16-60-22;g__GCA-2688435;s__	Bacteria	Chloroflexota	100	0	0	0	75	20	20	0	0	0	0	0	0	0	0	#N/A	0	0	0	0	0	1	1	0	1	0	0	0	0	1	0	0	5	0	0	1	0	0	0	0	0	0	0	0	0
SRR13892603_me2_bin.130	Yes	d__Bacteria;p__Acidobacteriota;c__Aminicenantia;o__Aminicenantales;f__Aminicenantaceae;g__;s__	Bacteria	Acidobacteriota	100	0	0	16.67	25	20	20	25	0	0	0	0	0	0	0	#N/A	1	0	0	0	0	1	0	0	0	0	0	1	0	0	0	0	3	0	0	1	0	0	0	0	0	0	1	0	33.33
SRR13892603_me2_bin.133	Yes	d__Bacteria;p__Proteobacteria;c__Alphaproteobacteria;o__Rhodospirillales;f__Magnetovibrionaceae;g__Magnetovibrio;s__	Bacteria	Proteobacteria	100	66.67	0	0	0	0	0	0	1	0	1	0	0	0	0	#N/A	0	0	0	0	0	0	0	0	0	0	0	0	0	0	0	0	0	0	0	0	0	0	0	0	0	0	0	0	0
SRR13892603_me2_bin.135	Yes	d__Bacteria;p__Sumerlaeota;c__Sumerlaeia;o__UBA8349;f__;g__;s__	Bacteria	Sumerlaeota	100	0	0	0	50	0	10	0	0	0	0	0	0	0	0	#N/A	0	0	0	0	0	0	1	1	0	0	0	0	0	0	0	0	0	0	0	1	0	0	0	0	0	0	0	0	33.33
SRR13892603_me2_bin.152	Yes	d__Bacteria;p__Zixibacteria;c__MSB-5A5;o__GN15;f__FEB-12;g__;s__	Bacteria	Zixibacteria	100	0	0	16.67	0	20	0	25	0	0	0	0	0	0	0	#N/A	1	0	0	0	0	0	0	0	0	0	0	0	0	1	0	0	0	0	0	0	0	0	0	0	1	0	0	0	50
SRR13892603_me2_bin.156	Yes	d__Bacteria;p__Proteobacteria;c__Gammaproteobacteria;o__Nitrosococcales;f__Methylophagaceae;g__GCA-002733105;s__	Bacteria	Proteobacteria	100	66.67	0	0	0	0	20	0	1	0	3	0	0	0	0	#N/A	0	0	0	0	0	0	0	0	0	0	0	0	0	0	0	0	0	0	0	0	0	1	0	1	0	0	0	0	33.33
SRR13892603_me2_bin.176	Yes	d__Bacteria;p__Nitrospirota;c__Thermodesulfovibrionia;o__Thermodesulfovibrionales;f__JdFR-86;g__;s__	Bacteria	Nitrospirota	100	0	0	0	50	0	20	0	0	0	0	0	0	0	0	#N/A	0	0	0	0	0	0	1	0	1	0	0	0	0	0	0	0	2	0	0	1	0	0	0	0	0	0	0	0	0
SRR13892603_me2_bin.217	Yes	d__Bacteria;p__Desulfobacterota;c__Desulfobacteria;o__Desulfobacterales;f__Desulfobacteraceae;g__Desulfobacula;s__Desulfobacula sp014237455	Bacteria	Desulfobacterota	100	0	0	0	50	0	20	0	0	0	0	0	0	0	0	#N/A	0	0	0	0	0	0	1	0	2	0	0	0	0	0	0	0	6	0	0	1	0	0	0	0	0	0	0	0	0
SRR13892603_me2_bin.223	Yes	d__Archaea;p__Thermoproteota;c__Bathyarchaeia;o__TCS64;f__TCS64;g__RBG-16-57-9;s__	Archaea	Thermoproteota	100	33.33	0	0	0	20	40	25	1	0	0	0	0	0	0	#N/A	0	0	0	0	0	0	0	0	0	0	0	2	0	0	0	0	1	0	2	1	0	0	1	0	1	0	0	0	0
SRR13892603_me2_bin.233	Yes	d__Archaea;p__EX4484-52;c__EX4484-52;o__EX4484-52;f__LFW-46;g__;s__	Archaea	EX4484-52	100	33.33	0	0	0	0	20	0	1	0	0	0	0	0	0	#N/A	0	0	0	0	0	0	0	0	0	0	0	0	0	0	0	0	0	1	1	0	0	0	0	0	0	0	0	0	0
SRR13892603_me2_bin.235	Yes	d__Archaea;p__Nanoarchaeota;c__Nanoarchaeia;o__Pacearchaeales;f__ARS1160;g__J156;s__	Archaea	Nanoarchaeota	100	33.33	0	0	0	0	0	0	1	0	0	0	0	0	0	#N/A	0	0	0	0	0	0	0	0	0	0	0	0	0	0	0	0	0	0	0	0	0	0	0	0	0	0	0	0	0
SRR13892603_me2_bin.244	Yes	d__Archaea;p__Iainarchaeota;c__Iainarchaeia;o__;f__;g__;s__	Archaea	Iainarchaeota	100	33.33	0	0	0	0	20	0	1	0	0	0	0	0	0	#N/A	0	0	0	0	0	0	0	0	0	0	0	0	0	0	0	0	0	1	1	0	0	0	0	0	0	0	0	0	0
SRR13892603_me2_bin.53	Yes	d__Bacteria;p__Proteobacteria;c__Alphaproteobacteria;o__Sphingomonadales;f__Emcibacteraceae;g__Emcibacter_A;s__	Bacteria	Proteobacteria	100	0	0	16.67	0	0	0	0	0	0	0	0	0	0	0	#N/A	0	1	0	0	0	0	0	0	0	0	0	0	0	0	0	0	0	0	0	0	0	0	0	0	0	0	0	0	66.67
SRR13892603_me2_bin.56	Yes	d__Bacteria;p__Proteobacteria;c__Alphaproteobacteria;o__Kiloniellales;f__J153;g__;s__	Bacteria	Proteobacteria	100	0	0	33.33	0	0	10	0	0	0	0	0	0	0	0	#N/A	0	1	0	0	1	0	0	0	0	0	0	0	0	0	0	0	2	0	0	0	0	0	0	0	0	0	0	0	0
SRR13892603_me2_bin.61	Yes	d__Archaea;p__Thermoplasmatota;c__Thermoplasmata;o__DTKX01;f__;g__;s__	Archaea	Thermoplasmatota	100	33.33	0	0	0	0	10	0	1	0	0	0	0	0	0	#N/A	0	0	0	0	0	0	0	0	0	0	0	0	0	0	0	0	0	0	0	4	0	0	0	0	0	0	0	0	0
SRR13892603_me2_bin.67	Yes	d__Bacteria;p__Chloroflexota;c__Anaerolineae;o__UBA7937;f__B3-Chlor;g__B3-Chlor;s__	Bacteria	Chloroflexota	100	0	0	0	50	0	50	0	0	0	0	0	0	0	0	#N/A	0	0	0	0	0	1	1	0	0	0	0	0	0	0	0	0	4	0	1	3	0	1	0	1	0	0	0	0	16.67
SRR13892603_me2_bin.77	Yes	d__Bacteria;p__Planctomycetota;c__MHYJ01;o__;f__;g__;s__	Bacteria	Planctomycetota	100	0	0	0	75	0	10	0	0	0	0	0	0	0	0	#N/A	0	0	0	0	0	1	1	0	1	0	0	0	0	0	0	0	0	0	0	2	0	0	0	0	0	0	0	0	0
SRR13892603_me2_bin.84	Yes	d__Bacteria;p__Planctomycetota;c__Phycisphaerae;o__Sedimentisphaerales;f__SG8-4;g__;s__	Bacteria	Planctomycetota	100	0	0	0	25	0	10	0	0	0	0	0	0	0	0	#N/A	0	0	0	0	0	0	0	1	0	0	0	0	0	0	0	0	1	0	0	0	0	0	0	0	0	0	0	0	0
SRR13892603_me2_bin.87	Yes	d__Bacteria;p__Patescibacteria;c__ABY1;o__JAACEG01;f__JAACEG01;g__;s__	Bacteria	Patescibacteria	0	0	0	0	0	0	0	0	0	0	0	0	0	0	0	#N/A	0	0	0	0	0	0	0	0	0	0	0	0	0	0	0	0	0	0	0	0	0	0	0	0	0	0	0	0	0
SRR13892603_me2_bin.89	Yes	d__Bacteria;p__Desulfobacterota;c__Desulfobacteria;o__Desulfobacterales;f__SURF-15;g__DUZK01;s__	Bacteria	Desulfobacterota	100	0	0	0	50	40	0	0	0	0	0	0	0	0	0	#N/A	0	0	0	0	0	1	2	0	0	0	0	1	0	1	0	0	0	0	0	0	0	0	0	0	0	0	0	0	16.67
SRR13892603_me2_bin.90	Yes	d__Bacteria;p__Planctomycetota;c__Phycisphaerae;o__Sedimentisphaerales;f__SG8-4;g__B140-G9;s__	Bacteria	Planctomycetota	0	0	0	0	0	0	0	0	0	0	0	0	0	0	0	#N/A	0	0	0	0	0	0	0	0	0	0	0	0	0	0	0	0	0	0	0	0	0	0	0	0	0	0	0	0	0
SRR13892603_vb_S1C16193	Yes	d__Bacteria;p__Patescibacteria;c__Paceibacteria;o__UBA9983_A;f__UBA12079;g__;s__	Bacteria	Patescibacteria	0	0	0	0	0	0	0	0	0	0	0	0	0	0	0	#N/A	0	0	0	0	0	0	0	0	0	0	0	0	0	0	0	0	0	0	0	0	0	0	0	0	0	0	0	0	0
SRR13892603_vb_S1C4173	Yes	d__Bacteria;p__Acidobacteriota;c__Aminicenantia;o__UBA2199;f__UBA2199;g__;s__	Bacteria	Acidobacteriota	100	33.33	0	0	50	40	20	0	1	0	0	0	0	0	0	#N/A	0	0	0	0	0	1	1	0	0	0	0	1	0	1	0	0	2	0	0	2	0	0	0	0	0	0	0	0	33.33
SRR13892603_vb_S1C5175	Yes	d__Archaea;p__Nanoarchaeota;c__Nanoarchaeia;o__Woesearchaeales;f__SM23-78;g__SM23-78;s__	Archaea	Nanoarchaeota	0	0	0	0	0	0	0	0	0	0	0	0	0	0	0	#N/A	0	0	0	0	0	0	0	0	0	0	0	0	0	0	0	0	0	0	0	0	0	0	0	0	0	0	0	0	0
SRR13892603_vb_S1C6016	Yes	d__Bacteria;p__Desulfobacterota;c__Desulfobacteria;o__Desulfobacterales;f__ETH-SRB1;g__B13-G4;s__	Bacteria	Desulfobacterota	100	33.33	0	0	0	0	30	0	1	0	0	0	0	0	0	#N/A	0	0	0	0	0	0	0	0	0	0	0	0	0	0	0	0	2	0	1	0	0	0	0	1	0	0	0	0	50
SRR13892603_vb_S1C6093	Yes	d__Bacteria;p__Chlamydiota;c__Chlamydiia;o__Chlamydiales;f__Simkaniaceae;g__;s__	Bacteria	Chlamydiota	0	0	0	0	0	0	0	0	0	0	0	0	0	0	0	#N/A	0	0	0	0	0	0	0	0	0	0	0	0	0	0	0	0	0	0	0	0	0	0	0	0	0	0	0	0	0
SRR13892604_ct_bin.0	Yes	d__Bacteria;p__Patescibacteria;c__Gracilibacteria;o__GCA-2401425;f__;g__;s__	Bacteria	Patescibacteria	0	0	0	0	0	0	0	0	0	0	0	0	0	0	0	#N/A	0	0	0	0	0	0	0	0	0	0	0	0	0	0	0	0	0	0	0	0	0	0	0	0	0	0	0	0	0
SRR13892604_ct_bin.100	Yes	d__Bacteria;p__Planctomycetota;c__Phycisphaerae;o__;f__;g__;s__	Bacteria	Planctomycetota	100	0	50	0	0	0	0	25	0	0	0	0	1	1	0	#N/A	0	0	0	0	0	0	0	0	0	0	0	0	0	0	0	0	0	0	0	0	0	0	0	0	0	0	0	1	0
SRR13892604_ct_bin.142	Yes	d__Bacteria;p__Bacteroidota;c__Bacteroidia;o__Bacteroidales;f__Prolixibacteraceae;g__Draconibacterium;s__	Bacteria	Bacteroidota	0	0	0	0	0	0	0	0	0	0	0	0	0	0	0	#N/A	0	0	0	0	0	0	0	0	0	0	0	0	0	0	0	0	0	0	0	0	0	0	0	0	0	0	0	0	16.67
SRR13892604_ct_bin.19	Yes	d__Bacteria;p__CG03;c__CG03;o__CG03;f__CG03;g__CG03;s__	Bacteria	CG03	0	0	0	0	0	0	0	0	0	0	0	0	0	0	0	#N/A	0	0	0	0	0	0	0	0	0	0	0	0	0	0	0	0	0	0	0	0	0	0	0	0	0	0	0	0	0
SRR13892604_ma2_bin.120	Yes	d__Bacteria;p__Desulfobacterota;c__Desulfobulbia;o__Desulfobulbales;f__BM004;g__;s__	Bacteria	Desulfobacterota	100	0	0	0	75	0	20	0	0	0	0	0	0	0	0	#N/A	0	0	0	0	0	1	2	0	1	0	0	0	0	0	0	0	1	0	0	0	0	0	1	0	0	0	0	0	33.33
SRR13892604_ma2_bin.17	Yes	d__Bacteria;p__Omnitrophota;c__Koll11;o__UBA10015;f__Kpj58rc;g__2-02-FULL-52-10;s__	Bacteria	Omnitrophota	0	0	0	0	0	0	0	0	0	0	0	0	0	0	0	#N/A	0	0	0	0	0	0	0	0	0	0	0	0	0	0	0	0	0	0	0	0	0	0	0	0	0	0	0	0	0
SRR13892604_me2_bin.136	Yes	d__Bacteria;p__Gemmatimonadota;c__Gemmatimonadetes;o__Longimicrobiales;f__UBA6960;g__;s__	Bacteria	Gemmatimonadota	100	0	0	0	50	0	10	25	0	0	0	0	0	0	0	#N/A	0	0	0	0	0	0	1	0	1	0	0	0	0	0	0	0	3	0	0	0	0	0	0	0	1	0	0	0	16.67
SRR13892604_me2_bin.155	Yes	d__Archaea;p__Halobacteriota;c__Methanosarcinia;o__Methanosarcinales;f__Methanosarcinaceae;g__;s__	Archaea	Halobacteriota	100	33.33	0	0	0	0	30	0	1	0	0	0	0	0	0	#N/A	0	0	0	0	0	0	0	0	0	0	0	0	0	0	0	0	0	1	1	0	0	0	0	2	0	0	0	0	33.33
SRR13892604_me2_bin.158	Yes	d__Bacteria;p__Proteobacteria;c__Alphaproteobacteria;o__Sphingomonadales;f__SMXR01;g__;s__	Bacteria	Proteobacteria	100	100	0	0	0	0	10	0	1	1	1	0	0	0	0	#N/A	0	0	0	0	0	0	0	0	0	0	0	0	0	0	0	0	0	0	0	2	0	0	0	0	0	0	0	0	0
SRR13892604_me2_bin.159	Yes	d__Bacteria;p__Patescibacteria;c__Paceibacteria;o__UBA9983_A;f__Zambryskibacteraceae;g__;s__	Bacteria	Patescibacteria	0	0	0	0	0	0	0	0	0	0	0	0	0	0	0	#N/A	0	0	0	0	0	0	0	0	0	0	0	0	0	0	0	0	0	0	0	0	0	0	0	0	0	0	0	0	0
SRR13892604_me2_bin.190	Yes	d__Bacteria;p__Verrucomicrobiota;c__Lentisphaeria;o__Victivallales;f__Victivallaceae;g__;s__	Bacteria	Verrucomicrobiota	100	0	0	0	25	0	0	0	0	0	0	0	0	0	0	#N/A	0	0	0	0	0	1	0	0	0	0	0	0	0	0	0	0	0	0	0	0	0	0	0	0	0	0	0	0	0
SRR13892604_me2_bin.197	Yes	d__Bacteria;p__Krumholzibacteriota;c__Krumholzibacteria;o__LZORAL124-64-63;f__LZORAL124-64-63;g__LZORAL124-64-63;s__	Bacteria	Krumholzibacteriota	100	0	0	16.67	0	0	10	0	0	0	0	0	0	0	0	#N/A	1	0	0	0	0	0	0	0	0	0	0	0	0	0	0	0	0	0	0	2	0	0	0	0	0	0	0	0	16.67
SRR13892604_me2_bin.201	Yes	d__Archaea;p__Thermoplasmatota;c__Thermoplasmata;o__SG8-5;f__SG8-5;g__;s__	Archaea	Thermoplasmatota	100	33.33	0	16.67	0	0	20	0	1	0	0	0	0	0	0	#N/A	1	0	0	0	0	0	0	0	0	0	0	0	0	0	0	0	0	2	1	0	0	0	0	0	0	0	0	0	16.67
SRR13892604_me2_bin.38	Yes	d__Bacteria;p__Patescibacteria;c__Gracilibacteria;o__Peribacterales;f__Peribacteraceae;g__;s__	Bacteria	Patescibacteria	0	0	0	0	0	0	0	0	0	0	0	0	0	0	0	#N/A	0	0	0	0	0	0	0	0	0	0	0	0	0	0	0	0	0	0	0	0	0	0	0	0	0	0	0	0	0
SRR13892604_me2_bin.46	Yes	d__Bacteria;p__Spirochaetota;c__;o__;f__;g__;s__	Bacteria	Spirochaetota	0	0	0	0	0	0	0	0	0	0	0	0	0	0	0	#N/A	0	0	0	0	0	0	0	0	0	0	0	0	0	0	0	0	0	0	0	0	0	0	0	0	0	0	0	0	0
SRR13892604_me2_bin.53	Yes	d__Bacteria;p__Chloroflexota;c__Dehalococcoidia;o__SM23-28-2;f__RBG-16-64-32;g__RBG-16-64-32;s__	Bacteria	Chloroflexota	0	0	0	0	0	0	0	25	0	0	0	0	0	0	0	#N/A	0	0	0	0	0	0	0	0	0	0	0	0	0	0	0	0	0	0	0	0	0	0	0	0	1	0	0	0	0
SRR13892604_me2_bin.75	Yes	d__Bacteria;p__Bdellovibrionota;c__Bacteriovoracia;o__Bacteriovoracales;f__Bacteriovoracaceae;g__;s__	Bacteria	Bdellovibrionota	100	0	25	0	0	0	0	0	0	0	0	0	1	0	0	#N/A	0	0	0	0	0	0	0	0	0	0	0	0	0	0	0	0	0	0	0	0	0	0	0	0	0	0	0	0	0
SRR13892604_me2_bin.95	Yes	d__Archaea;p__Thermoplasmatota;c__Thermoplasmata;o__SG8-5;f__;g__;s__	Archaea	Thermoplasmatota	100	0	0	16.67	0	0	30	0	0	0	0	0	0	0	0	#N/A	1	0	0	0	0	0	0	0	0	0	0	0	0	0	0	0	0	2	1	2	0	0	0	0	0	0	0	0	0
SRR13892604_vb_S1C17087	Yes	d__Bacteria;p__Cloacimonadota;c__Cloacimonadia;o__Cloacimonadales;f__TCS61;g__;s__	Bacteria	Cloacimonadota	100	0	0	0	25	0	10	0	0	0	0	0	0	0	0	#N/A	0	0	0	0	0	0	0	1	0	0	0	0	0	0	0	0	0	0	0	1	0	0	0	0	0	0	0	0	66.67
SRR13892604_vb_S1C20004	Yes	d__Bacteria;p__Bacteroidota;c__Bacteroidia;o__Bacteroidales;f__UBA12077;g__UBA12077;s__	Bacteria	Bacteroidota	0	0	0	0	0	0	0	25	0	0	0	0	0	0	0	#N/A	0	0	0	0	0	0	0	0	0	0	0	0	0	0	0	0	0	0	0	0	0	0	0	0	1	0	0	0	0
SRR13892604_vb_S1C26975	Yes	d__Bacteria;p__Fermentibacterota;c__Fermentibacteria;o__Fermentibacterales;f__Fermentibacteraceae;g__Aegiribacteria;s__	Bacteria	Fermentibacterota	0	0	0	0	0	0	10	0	0	0	0	0	0	0	0	#N/A	0	0	0	0	0	0	0	0	0	0	0	0	0	0	0	0	1	0	0	0	0	0	0	0	0	0	0	0	16.67
SRR13892604_vb_S1C43513	Yes	d__Bacteria;p__Patescibacteria;c__Paceibacteria;o__UBA9983_A;f__UBA12079;g__;s__	Bacteria	Patescibacteria	0	0	0	0	0	0	0	0	0	0	0	0	0	0	0	#N/A	0	0	0	0	0	0	0	0	0	0	0	0	0	0	0	0	0	0	0	0	0	0	0	0	0	0	0	0	0
SRR13892604_vb_S1C45506	Yes	d__Bacteria;p__Patescibacteria;c__ABY1;o__BM507;f__UBA12075;g__;s__	Bacteria	Patescibacteria	0	0	0	0	0	0	0	0	0	0	0	0	0	0	0	#N/A	0	0	0	0	0	0	0	0	0	0	0	0	0	0	0	0	0	0	0	0	0	0	0	0	0	0	0	0	0
SRR13892604_vb_S1C8561	Yes	d__Bacteria;p__Patescibacteria;c__ABY1;o__UBA2591;f__;g__;s__	Bacteria	Patescibacteria	0	0	0	0	0	0	0	0	0	0	0	0	0	0	0	#N/A	0	0	0	0	0	0	0	0	0	0	0	0	0	0	0	0	0	0	0	0	0	0	0	0	0	0	0	0	0
SRR13892605_ct_bin.124	Yes	d__Bacteria;p__Planctomycetota;c__DG-23;o__;f__;g__;s__	Bacteria	Planctomycetota	100	0	0	0	25	0	10	0	0	0	0	0	0	0	0	#N/A	0	0	0	0	0	0	1	0	0	0	0	0	0	0	0	0	3	0	0	0	0	0	0	0	0	0	0	0	0
SRR13892605_ct_bin.56	Yes	d__Bacteria;p__Armatimonadota;c__UBA5377;o__UBA5377;f__JAAYIR01;g__;s__	Bacteria	Armatimonadota	0	0	0	0	0	0	0	0	0	0	0	0	0	0	0	#N/A	0	0	0	0	0	0	0	0	0	0	0	0	0	0	0	0	0	0	0	0	0	0	0	0	0	0	0	0	0
SRR13892605_ma2_bin.49	Yes	d__Bacteria;p__Proteobacteria;c__Alphaproteobacteria;o__UBA8366;f__;g__;s__	Bacteria	Proteobacteria	100	100	0	16.67	0	0	20	0	1	1	1	0	0	0	0	#N/A	0	1	0	0	0	0	0	0	0	0	0	0	0	0	0	0	2	0	0	2	0	0	0	0	0	0	0	0	0
SRR13892605_me2_bin.119	Yes	d__Archaea;p__Thermoplasmatota;c__Thermoplasmata;o__RBG-16-68-12;f__SOIM01;g__;s__	Archaea	Thermoplasmatota	100	0	0	0	50	0	10	0	0	0	0	0	0	0	0	#N/A	0	0	0	0	0	0	1	0	1	0	0	0	0	0	0	0	0	0	0	1	0	0	0	0	0	0	0	0	0
SRR13892605_me2_bin.131	Yes	d__Bacteria;p__Campylobacterota;c__Campylobacteria;o__Campylobacterales;f__Sulfurovaceae;g__Sulfurovum;s__	Bacteria	Campylobacterota	0	0	0	0	0	0	0	0	0	0	0	0	0	0	0	#N/A	0	0	0	0	0	0	0	0	0	0	0	0	0	0	0	0	0	0	0	0	0	0	0	0	0	0	0	0	16.67
SRR13892605_me2_bin.136	Yes	d__Bacteria;p__Patescibacteria;c__Paceibacteria;o__;f__;g__;s__	Bacteria	Patescibacteria	0	0	0	0	0	0	0	0	0	0	0	0	0	0	0	#N/A	0	0	0	0	0	0	0	0	0	0	0	0	0	0	0	0	0	0	0	0	0	0	0	0	0	0	0	0	0
SRR13892605_me2_bin.145	Yes	d__Bacteria;p__Proteobacteria;c__Gammaproteobacteria;o__Beggiatoales;f__Beggiatoaceae;g__Thiomargarita;s__	Bacteria	Proteobacteria	100	100	0	0	0	0	10	0	2	1	1	0	0	0	0	#N/A	0	0	0	0	0	0	0	0	0	0	0	0	0	0	0	0	0	0	0	2	0	0	0	0	0	0	0	0	16.67
SRR13892605_me2_bin.152	Yes	d__Bacteria;p__Verrucomicrobiota;c__Kiritimatiellae;o__Kiritimatiellales;f__Pontiellaceae;g__Pontiella;s__	Bacteria	Verrucomicrobiota	0	0	0	0	0	0	0	0	0	0	0	0	0	0	0	#N/A	0	0	0	0	0	0	0	0	0	0	0	0	0	0	0	0	0	0	0	0	0	0	0	0	0	0	0	0	50
SRR13892605_me2_bin.153	Yes	d__Bacteria;p__Patescibacteria;c__Paceibacteria;o__UBA9983_A;f__;g__;s__	Bacteria	Patescibacteria	0	0	0	0	0	0	0	0	0	0	0	0	0	0	0	#N/A	0	0	0	0	0	0	0	0	0	0	0	0	0	0	0	0	0	0	0	0	0	0	0	0	0	0	0	0	0
SRR13892605_me2_bin.155	Yes	d__Bacteria;p__Planctomycetota;c__Phycisphaerae;o__SM23-33;f__SM23-33;g__B1-G9;s__	Bacteria	Planctomycetota	100	0	0	0	75	0	0	0	0	0	0	0	0	0	0	#N/A	0	0	0	0	0	1	1	1	0	0	0	0	0	0	0	0	0	0	0	0	0	0	0	0	0	0	0	0	0
SRR13892605_me2_bin.165	Yes	d__Bacteria;p__Planctomycetota;c__Phycisphaerae;o__Phycisphaerales;f__Phycisphaeraceae;g__KS4;s__	Bacteria	Planctomycetota	0	0	0	0	0	0	10	0	0	0	0	0	0	0	0	#N/A	0	0	0	0	0	0	0	0	0	0	0	0	0	0	0	0	0	0	0	0	1	0	0	0	0	0	0	0	50
SRR13892605_me2_bin.168	Yes	d__Bacteria;p__Bacteroidota;c__Bacteroidia;o__Bacteroidales;f__GCA-2748055;g__GCA-2748055;s__	Bacteria	Bacteroidota	0	0	0	0	0	0	0	50	0	0	0	0	0	0	0	#N/A	0	0	0	0	0	0	0	0	0	0	0	0	0	0	0	0	0	0	0	0	0	0	0	0	1	0	1	0	50
SRR13892605_me2_bin.172	Yes	d__Archaea;p__Iainarchaeota;c__Iainarchaeia;o__Iainarchaeales;f__GCA-2688035;g__;s__	Archaea	Iainarchaeota	0	0	0	0	0	0	0	0	0	0	0	0	0	0	0	#N/A	0	0	0	0	0	0	0	0	0	0	0	0	0	0	0	0	0	0	0	0	0	0	0	0	0	0	0	0	0
SRR13892605_me2_bin.174	Yes	d__Bacteria;p__Bacteroidota;c__Bacteroidia;o__Bacteroidales;f__GCA-2748055;g__GCA-2748055;s__	Bacteria	Bacteroidota	100	0	0	0	0	20	10	0	0	0	0	0	0	0	0	#N/A	0	0	0	0	0	0	0	0	0	0	0	0	1	0	0	0	1	0	0	0	0	0	0	0	0	0	0	0	0
SRR13892605_me2_bin.176	Yes	d__Bacteria;p__Krumholzibacteriota;c__Krumholzibacteria;o__WVZY01;f__WVZY01;g__;s__	Bacteria	Krumholzibacteriota	0	0	0	0	0	0	20	0	0	0	0	0	0	0	0	#N/A	0	0	0	0	0	0	0	0	0	0	0	0	0	0	0	0	3	0	0	1	0	0	0	0	0	0	0	0	0
SRR13892605_me2_bin.183	Yes	d__Bacteria;p__Planctomycetota;c__Phycisphaerae;o__SM23-33;f__SM23-33;g__B1-G9;s__	Bacteria	Planctomycetota	0	0	0	0	0	0	0	0	0	0	0	0	0	0	0	#N/A	0	0	0	0	0	0	0	0	0	0	0	0	0	0	0	0	0	0	0	0	0	0	0	0	0	0	0	0	0
SRR13892605_me2_bin.186	Yes	d__Bacteria;p__Desulfobacterota;c__Desulfobacteria;o__Desulfobacterales;f__Desulfobacteraceae;g__Desulfobacula;s__	Bacteria	Desulfobacterota	100	0	0	0	75	20	20	0	0	0	0	0	0	0	0	#N/A	0	0	0	0	0	1	1	0	2	0	0	1	0	0	0	0	2	0	0	1	0	0	0	0	0	0	0	0	16.67
SRR13892605_me2_bin.190	Yes	d__Bacteria;p__Firmicutes_A;c__Clostridia_A;o__Christensenellales;f__UMGS416;g__;s__	Bacteria	Firmicutes_A	100	0	0	0	50	0	10	0	0	0	0	0	0	0	0	#N/A	0	0	0	0	0	1	1	0	0	0	0	0	0	0	0	0	0	0	0	0	1	0	0	0	0	0	0	0	0
SRR13892605_me2_bin.78	Yes	d__Bacteria;p__Patescibacteria;c__Paceibacteria;o__UBA9983_A;f__UBA1539;g__;s__	Bacteria	Patescibacteria	0	0	0	0	0	0	0	0	0	0	0	0	0	0	0	#N/A	0	0	0	0	0	0	0	0	0	0	0	0	0	0	0	0	0	0	0	0	0	0	0	0	0	0	0	0	0
SRR13892605_me2_bin.87	Yes	d__Bacteria;p__Bipolaricaulota;c__Bipolaricaulia;o__UBA7950;f__UBA9294;g__SPBW01;s__	Bacteria	Bipolaricaulota	100	0	50	0	0	0	20	0	0	0	0	1	1	0	0	#N/A	0	0	0	0	0	0	0	0	0	0	0	0	0	0	1	0	0	0	0	2	0	0	0	0	0	0	0	0	16.67
SRR13892605_me2_bin.88	Yes	d__Bacteria;p__Planctomycetota;c__Phycisphaerae;o__Sedimentisphaerales;f__SM23-30;g__;s__	Bacteria	Planctomycetota	0	0	0	0	0	0	0	0	0	0	0	0	0	0	0	#N/A	0	0	0	0	0	0	0	0	0	0	0	0	0	0	0	0	0	0	0	0	0	0	0	0	0	0	0	0	0
SRR13892605_me2_bin.9	Yes	d__Bacteria;p__Krumholzibacteriota;c__Krumholzibacteria;o__LZORAL124-64-63;f__LZORAL124-64-63;g__;s__	Bacteria	Krumholzibacteriota	100	0	0	16.67	0	0	0	0	0	0	0	0	0	0	0	#N/A	1	0	0	0	0	0	0	0	0	0	0	0	0	0	0	0	0	0	0	0	0	0	0	0	0	0	0	0	50
SRR13892605_me2_bin.95	Yes	d__Bacteria;p__Planctomycetota;c__Phycisphaerae;o__SM23-33;f__FEN-1343;g__JAAYZK01;s__	Bacteria	Planctomycetota	0	0	0	0	0	0	0	0	0	0	0	0	0	0	0	#N/A	0	0	0	0	0	0	0	0	0	0	0	0	0	0	0	0	0	0	0	0	0	0	0	0	0	0	0	0	0
SRR13892605_vb_S1C17605	Yes	d__Bacteria;p__Campylobacterota;c__Campylobacteria;o__Campylobacterales;f__Arcobacteraceae;g__CAIJNA01;s__	Bacteria	Campylobacterota	100	0	25	0	0	0	0	0	0	0	0	1	0	0	0	#N/A	0	0	0	0	0	0	0	0	0	0	0	0	0	0	0	0	0	0	0	0	0	0	0	0	0	0	0	0	16.67
SRR13892605_vb_S1C5910	Yes	d__Bacteria;p__Fermentibacterota;c__Fermentibacteria;o__Fermentibacterales;f__Fermentibacteraceae;g__Sabulitectum;s__	Bacteria	Fermentibacterota	0	0	0	0	0	0	10	0	0	0	0	0	0	0	0	#N/A	0	0	0	0	0	0	0	0	0	0	0	0	0	0	0	0	0	0	0	0	1	0	0	0	0	0	0	0	16.67
SRR13892606_ct_bin.193	Yes	d__Bacteria;p__Bacteroidota;c__Bacteroidia;o__Bacteroidales;f__F082;g__B6-G9;s__	Bacteria	Bacteroidota	0	0	0	0	0	0	0	0	0	0	0	0	0	0	0	#N/A	0	0	0	0	0	0	0	0	0	0	0	0	0	0	0	0	0	0	0	0	0	0	0	0	0	0	0	0	16.67
SRR13892606_ct_bin.197	Yes	d__Bacteria;p__Proteobacteria;c__Gammaproteobacteria;o__Burkholderiales;f__Burkholderiaceae;g__Rubrivivax;s__	Bacteria	Proteobacteria	100	33.33	0	0	0	0	30	0	1	0	0	0	0	0	0	#N/A	0	0	0	0	0	0	0	0	0	0	0	0	0	0	0	0	0	0	0	0	0	1	1	1	0	0	0	0	33.33
SRR13892606_ct_bin.223	Yes	d__Bacteria;p__Campylobacterota;c__Campylobacteria;o__Campylobacterales;f__Sulfurimonadaceae;g__QNZR01;s__	Bacteria	Campylobacterota	0	0	0	0	0	0	0	0	0	0	0	0	0	0	0	#N/A	0	0	0	0	0	0	0	0	0	0	0	0	0	0	0	0	0	0	0	0	0	0	0	0	0	0	0	0	0
SRR13892606_me2_bin.17	Yes	d__Bacteria;p__Bacteroidota;c__Bacteroidia;o__Bacteroidales;f__Prolixibacteraceae;g__Draconibacterium;s__	Bacteria	Bacteroidota	0	0	0	0	0	0	0	0	0	0	0	0	0	0	0	#N/A	0	0	0	0	0	0	0	0	0	0	0	0	0	0	0	0	0	0	0	0	0	0	0	0	0	0	0	0	16.67
SRR13892606_me2_bin.38	Yes	d__Archaea;p__Thermoproteota;c__Nitrososphaeria;o__Nitrososphaerales;f__Nitrosopumilaceae;g__Nitrosopelagicus;s__	Archaea	Thermoproteota	100	0	0	0	0	20	0	0	0	0	0	0	0	0	0	#N/A	0	0	0	0	0	0	0	0	0	0	0	0	0	1	0	0	0	0	0	0	0	0	0	0	0	0	0	0	0
SRR13892606_me2_bin.39	Yes	d__Bacteria;p__Proteobacteria;c__Gammaproteobacteria;o__Pseudomonadales;f__Alcanivoracaceae;g__Alcanivorax;s__Alcanivorax sp002354605	Bacteria	Proteobacteria	0	0	0	0	0	0	0	25	0	0	0	0	0	0	0	#N/A	0	0	0	0	0	0	0	0	0	0	0	0	0	0	0	0	0	0	0	0	0	0	0	0	1	0	0	0	33.33
SRR13892606_me2_bin.40	Yes	d__Bacteria;p__Proteobacteria;c__Gammaproteobacteria;o__Methylococcales;f__Methylomonadaceae;g__;s__	Bacteria	Proteobacteria	100	0	0	16.67	0	0	30	0	0	0	0	0	0	0	0	#N/A	0	2	0	0	0	0	0	0	0	0	0	0	0	0	0	0	0	0	0	0	0	1	1	1	0	0	0	0	33.33
SRR13892606_me2_bin.50	Yes	d__Bacteria;p__Actinobacteriota;c__Actinomycetia;o__Propionibacteriales;f__Nocardioidaceae;g__Nocardioides;s__Nocardioides sp001627335	Bacteria	Actinobacteriota	100	0	0	16.67	0	0	0	0	0	0	0	0	0	0	0	#N/A	0	1	0	0	0	0	0	0	0	0	0	0	0	0	0	0	0	0	0	0	0	0	0	0	0	0	0	0	33.33
SRR13892606_me2_bin.62	Yes	d__Bacteria;p__Proteobacteria;c__Alphaproteobacteria;o__Rhizobiales;f__Rhizobiaceae;g__Fulvimarina;s__Fulvimarina manganoxydans	Bacteria	Proteobacteria	100	33.33	0	0	0	0	30	0	0	0	1	0	0	0	0	#N/A	0	0	0	0	0	0	0	0	0	0	0	0	0	0	0	0	0	0	0	0	0	1	1	1	0	0	0	0	33.33
SRR13892606_me2_bin.67	Yes	d__Bacteria;p__Verrucomicrobiota;c__Verrucomicrobiae;o__Pedosphaerales;f__UBA1096;g__UBA1096;s__	Bacteria	Verrucomicrobiota	0	0	0	0	0	0	10	0	0	0	0	0	0	0	0	#N/A	0	0	0	0	0	0	0	0	0	0	0	0	0	0	0	0	1	0	0	0	0	0	0	0	0	0	0	0	0
SRR13892606_me2_bin.71	Yes	d__Bacteria;p__Proteobacteria;c__Gammaproteobacteria;o__Pseudomonadales;f__Alcanivoracaceae;g__PGZG01;s__	Bacteria	Proteobacteria	0	0	0	0	0	0	0	25	0	0	0	0	0	0	0	#N/A	0	0	0	0	0	0	0	0	0	0	0	0	0	0	0	0	0	0	0	0	0	0	0	0	1	0	0	0	33.33
SRR13892606_me2_bin.75	Yes	d__Bacteria;p__DQWO01;c__DQWO01;o__DQWO01;f__JAADEO01;g__JAADEO01;s__	Bacteria	DQWO01	100	0	0	0	50	0	10	0	0	0	0	0	0	0	0	#N/A	0	0	0	0	0	1	2	0	0	0	0	0	0	0	0	0	0	0	0	2	0	0	0	0	0	0	0	0	0
SRR13892606_me2_bin.9	Yes	d__Bacteria;p__Actinobacteriota;c__Actinomycetia;o__Propionibacteriales;f__Nocardioidaceae;g__Aeromicrobium;s__	Bacteria	Actinobacteriota	100	0	0	16.67	0	0	0	25	0	0	0	0	0	0	0	#N/A	0	1	0	0	0	0	0	0	0	0	0	0	0	0	0	0	0	0	0	0	0	0	0	0	1	0	0	0	33.33
SRR13892606_vb_S1C2214	Yes	d__Bacteria;p__Proteobacteria;c__Alphaproteobacteria;o__Caulobacterales;f__Caulobacteraceae;g__Caulobacter;s__Caulobacter sp001556515	Bacteria	Proteobacteria	100	0	0	33.33	0	0	0	0	0	0	0	0	0	0	0	#N/A	0	1	0	0	1	0	0	0	0	0	0	0	0	0	0	0	0	0	0	0	0	0	0	0	0	0	0	0	33.33
SRR13892606_vb_S1C2270	Yes	d__Bacteria;p__Campylobacterota;c__Campylobacteria;o__Campylobacterales;f__Sulfurovaceae;g__UBA1140;s__	Bacteria	Campylobacterota	0	0	0	0	0	0	0	0	0	0	0	0	0	0	0	#N/A	0	0	0	0	0	0	0	0	0	0	0	0	0	0	0	0	0	0	0	0	0	0	0	0	0	0	0	0	16.67
SRR13892607_ct_bin.147	Yes	d__Archaea;p__Thermoplasmatota;c__Poseidoniia_A;o__Poseidoniales;f__Thalassarchaeaceae;g__Thalassarchaeum;s__Thalassarchaeum sp002507125	Archaea	Thermoplasmatota	0	0	0	0	0	0	0	0	0	0	0	0	0	0	0	#N/A	0	0	0	0	0	0	0	0	0	0	0	0	0	0	0	0	0	0	0	0	0	0	0	0	0	0	0	0	0
SRR13892607_ct_bin.58	Yes	d__Bacteria;p__Proteobacteria;c__Gammaproteobacteria;o__PS1;f__Thioglobaceae;g__;s__	Bacteria	Proteobacteria	100	66.67	0	0	0	0	0	0	1	0	1	0	0	0	0	#N/A	0	0	0	0	0	0	0	0	0	0	0	0	0	0	0	0	0	0	0	0	0	0	0	0	0	0	0	0	33.33
SRR13892607_ma2_bin.8	Yes	d__Bacteria;p__Proteobacteria;c__Gammaproteobacteria;o__Thiotrichales;f__Thiotrichaceae;g__HyVt-477;s__	Bacteria	Proteobacteria	100	66.67	0	0	0	0	0	0	1	0	1	0	0	0	0	#N/A	0	0	0	0	0	0	0	0	0	0	0	0	0	0	0	0	0	0	0	0	0	0	0	0	0	0	0	0	33.33
SRR13892607_me2_bin.1	Yes	d__Bacteria;p__SAR324;c__SAR324;o__SAR324;f__NAC60-12;g__Arctic96AD-7;s__Arctic96AD-7 sp002082305	Bacteria	SAR324	100	33.33	0	16.67	0	0	0	0	0	0	1	0	0	0	0	#N/A	0	0	0	0	1	0	0	0	0	0	0	0	0	0	0	0	0	0	0	0	0	0	0	0	0	0	0	0	0
SRR13892607_me2_bin.11	Yes	d__Bacteria;p__Proteobacteria;c__Gammaproteobacteria;o__Thiotrichales;f__Thiotrichaceae;g__Cocleimonas;s__	Bacteria	Proteobacteria	100	66.67	0	0	0	0	0	0	1	0	1	0	0	0	0	#N/A	0	0	0	0	0	0	0	0	0	0	0	0	0	0	0	0	0	0	0	0	0	0	0	0	0	0	0	0	33.33
SRR13892607_me2_bin.24	Yes	d__Bacteria;p__Proteobacteria;c__Gammaproteobacteria;o__Thiotrichales;f__Thiotrichaceae;g__Cocleimonas;s__	Bacteria	Proteobacteria	100	66.67	0	0	0	0	0	0	1	0	1	0	0	0	0	#N/A	0	0	0	0	0	0	0	0	0	0	0	0	0	0	0	0	0	0	0	0	0	0	0	0	0	0	0	0	33.33
SRR13892607_me2_bin.7	Yes	d__Bacteria;p__Campylobacterota;c__Campylobacteria;o__Campylobacterales;f__Sulfurovaceae;g__UBA1140;s__	Bacteria	Campylobacterota	0	0	0	0	0	0	0	0	0	0	0	0	0	0	0	#N/A	0	0	0	0	0	0	0	0	0	0	0	0	0	0	0	0	0	0	0	0	0	0	0	0	0	0	0	0	50
SRR14270297_ct_bin.125	Yes	d__Bacteria;p__Chloroflexota;c__Anaerolineae;o__Anaerolineales;f__UBA11858;g__B10-G9;s__	Bacteria	Chloroflexota	100	0	0	0	50	0	30	0	0	0	0	0	0	0	0	#N/A	0	0	0	0	0	0	1	0	1	0	0	0	0	0	1	0	1	0	0	1	0	0	0	0	0	0	0	0	16.67
SRR14270297_ct_bin.134	Yes	d__Bacteria;p__Campylobacterota;c__Campylobacteria;o__Campylobacterales;f__Sulfurovaceae;g__JAAXPZ01;s__	Bacteria	Campylobacterota	0	0	0	0	0	0	0	0	0	0	0	0	0	0	0	#N/A	0	0	0	0	0	0	0	0	0	0	0	0	0	0	0	0	0	0	0	0	0	0	0	0	0	0	0	0	0
SRR14270297_ct_bin.144	Yes	d__Bacteria;p__Bdellovibrionota;c__Bacteriovoracia;o__Bacteriovoracales;f__Bacteriovoracaceae;g__GCA-2706205;s__	Bacteria	Bdellovibrionota	100	33.33	0	0	0	0	0	0	0	0	2	0	0	0	0	#N/A	0	0	0	0	0	0	0	0	0	0	0	0	0	0	0	0	0	0	0	0	0	0	0	0	0	0	0	0	0
SRR14270297_ct_bin.178	Yes	d__Bacteria;p__Firmicutes_A;c__Clostridia_A;o__Christensenellales;f__UMGS416;g__;s__	Bacteria	Firmicutes_A	0	0	0	0	0	0	0	0	0	0	0	0	0	0	0	#N/A	0	0	0	0	0	0	0	0	0	0	0	0	0	0	0	0	0	0	0	0	0	0	0	0	0	0	0	0	0
SRR14270297_ct_bin.40	Yes	d__Bacteria;p__Cyanobacteria;c__Vampirovibrionia;o__Gastranaerophilales;f__UBA9579;g__;s__	Bacteria	Cyanobacteria	100	0	0	0	25	0	0	0	0	0	0	0	0	0	0	#N/A	0	0	0	0	0	0	0	0	1	0	0	0	0	0	0	0	0	0	0	0	0	0	0	0	0	0	0	0	0
SRR14270297_ct_bin.42	Yes	d__Bacteria;p__Proteobacteria;c__Alphaproteobacteria;o__Rhodobacterales;f__Rhodobacteraceae;g__;s__	Bacteria	Proteobacteria	100	66.67	0	16.67	0	0	10	0	1	0	1	0	0	0	0	#N/A	0	1	0	0	0	0	0	0	0	0	0	0	0	0	0	0	1	0	0	0	0	0	0	0	0	0	0	0	0
SRR14270297_ct_bin.59	Yes	d__Bacteria;p__Verrucomicrobiota;c__Verrucomicrobiae;o__Verrucomicrobiales;f__DEV007;g__;s__	Bacteria	Verrucomicrobiota	0	0	0	0	0	0	0	0	0	0	0	0	0	0	0	#N/A	0	0	0	0	0	0	0	0	0	0	0	0	0	0	0	0	0	0	0	0	0	0	0	0	0	0	0	0	0
SRR14270297_ma2_bin.74	Yes	d__Bacteria;p__Firmicutes_A;c__Clostridia;o__Oscillospirales;f__Oscillospiraceae;g__Evtepia;s__	Bacteria	Firmicutes_A	0	0	0	0	0	0	10	0	0	0	0	0	0	0	0	#N/A	0	0	0	0	0	0	0	0	0	0	0	0	0	0	0	0	0	0	0	1	0	0	0	0	0	0	0	0	0
SRR14270297_me2_bin.100	Yes	d__Bacteria;p__Firmicutes_A;c__Clostridia;o__Lachnospirales;f__Anaerotignaceae;g__Anaerotignum;s__	Bacteria	Firmicutes_A	0	0	0	0	0	0	0	0	0	0	0	0	0	0	0	#N/A	0	0	0	0	0	0	0	0	0	0	0	0	0	0	0	0	0	0	0	0	0	0	0	0	0	0	0	0	0
SRR14270297_me2_bin.101	Yes	d__Bacteria;p__Proteobacteria;c__Gammaproteobacteria;o__Pseudomonadales;f__Pseudomonadaceae;g__Pseudomonas_A;s__Pseudomonas_A sp003205815	Bacteria	Proteobacteria	100	0	0	16.67	0	0	0	0	0	0	0	0	0	0	0	#N/A	0	0	0	0	1	0	0	0	0	0	0	0	0	0	0	0	0	0	0	0	0	0	0	0	0	0	0	0	33.33
SRR14270297_me2_bin.102	Yes	d__Bacteria;p__Proteobacteria;c__Alphaproteobacteria;o__Rhodobacterales;f__Rhodobacteraceae;g__Amylibacter;s__	Bacteria	Proteobacteria	100	66.67	0	16.67	0	0	10	0	1	0	1	0	0	0	0	#N/A	0	0	0	0	1	0	0	0	0	0	0	0	0	0	0	0	2	0	0	0	0	0	0	0	0	0	0	0	0
SRR14270297_me2_bin.103	Yes	d__Bacteria;p__Verrucomicrobiota;c__Kiritimatiellae;o__Kiritimatiellales;f__Pontiellaceae;g__Pontiella;s__	Bacteria	Verrucomicrobiota	0	0	0	0	0	0	10	0	0	0	0	0	0	0	0	#N/A	0	0	0	0	0	0	0	0	0	0	0	0	0	0	0	0	0	0	0	1	0	0	0	0	0	0	0	0	50
SRR14270297_me2_bin.113	Yes	d__Bacteria;p__Firmicutes_A;c__Clostridia;o__Tissierellales;f__GPF-1;g__GPF-1;s__	Bacteria	Firmicutes_A	0	0	0	0	0	0	0	0	0	0	0	0	0	0	0	#N/A	0	0	0	0	0	0	0	0	0	0	0	0	0	0	0	0	0	0	0	0	0	0	0	0	0	0	0	0	16.67
SRR14270297_me2_bin.129	Yes	d__Bacteria;p__Actinobacteriota;c__Acidimicrobiia;o__Acidimicrobiales;f__Ilumatobacteraceae;g__;s__	Bacteria	Actinobacteriota	100	0	0	16.67	0	20	10	0	0	0	0	0	0	0	0	#N/A	0	1	0	0	0	0	0	0	0	0	0	0	0	1	1	0	0	0	0	0	0	0	0	0	0	0	0	0	0
SRR14270297_me2_bin.15	Yes	d__Bacteria;p__Acidobacteriota;c__Thermoanaerobaculia;o__Thermoanaerobaculales;f__FEB-10;g__;s__	Bacteria	Acidobacteriota	100	33.33	0	0	0	0	10	0	0	0	1	0	0	0	0	#N/A	0	0	0	0	0	0	0	0	0	0	0	0	0	0	0	0	1	0	0	0	0	0	0	0	0	0	0	0	0
SRR14270297_me2_bin.17	Yes	d__Bacteria;p__Verrucomicrobiota;c__Verrucomicrobiae;o__Verrucomicrobiales;f__DEV007;g__;s__	Bacteria	Verrucomicrobiota	0	0	0	0	0	0	0	0	0	0	0	0	0	0	0	#N/A	0	0	0	0	0	0	0	0	0	0	0	0	0	0	0	0	0	0	0	0	0	0	0	0	0	0	0	0	0
SRR14270297_me2_bin.2	Yes	d__Bacteria;p__Bacteroidota;c__Bacteroidia;o__Flavobacteriales;f__Flavobacteriaceae;g__QNYL01;s__	Bacteria	Bacteroidota	0	0	0	0	0	0	0	0	0	0	0	0	0	0	0	#N/A	0	0	0	0	0	0	0	0	0	0	0	0	0	0	0	0	0	0	0	0	0	0	0	0	0	0	0	0	0
SRR14270297_me2_bin.22	Yes	d__Bacteria;p__Bacteroidota;c__Bacteroidia;o__Flavobacteriales;f__Flavobacteriaceae;g__QNYL01;s__	Bacteria	Bacteroidota	0	0	0	0	0	0	10	0	0	0	0	0	0	0	0	#N/A	0	0	0	0	0	0	0	0	0	0	0	0	0	0	0	0	0	0	0	1	0	0	0	0	0	0	0	0	0
SRR14270297_me2_bin.24	Yes	d__Bacteria;p__Firmicutes_B;c__TC1;o__TC1;f__UBA5767;g__UBA5767;s__	Bacteria	Firmicutes_B	0	0	0	0	0	0	0	0	0	0	0	0	0	0	0	#N/A	0	0	0	0	0	0	0	0	0	0	0	0	0	0	0	0	0	0	0	0	0	0	0	0	0	0	0	0	16.67
SRR14270297_me2_bin.35	Yes	d__Bacteria;p__Firmicutes_A;c__Clostridia;o__Lachnospirales;f__Vallitaleaceae;g__Vallitalea;s__Vallitalea guaymasensis	Bacteria	Firmicutes_A	0	0	0	0	0	0	0	25	0	0	0	0	0	0	0	#N/A	0	0	0	0	0	0	0	0	0	0	0	0	0	0	0	0	0	0	0	0	0	0	0	0	1	0	0	0	16.67
SRR14270297_me2_bin.48	Yes	d__Bacteria;p__Acidobacteriota;c__Aminicenantia;o__UBA2199;f__UBA2199;g__UBA647;s__	Bacteria	Acidobacteriota	100	0	0	0	0	20	20	0	0	0	0	0	0	0	0	#N/A	0	0	0	0	0	0	0	0	0	0	0	0	0	1	0	0	1	0	0	1	0	0	0	0	0	0	0	0	0
SRR14270297_me2_bin.57	Yes	d__Bacteria;p__Proteobacteria;c__Gammaproteobacteria;o__UBA9339;f__;g__;s__	Bacteria	Proteobacteria	0	0	0	0	0	0	0	0	0	0	0	0	0	0	0	#N/A	0	0	0	0	0	0	0	0	0	0	0	0	0	0	0	0	0	0	0	0	0	0	0	0	0	0	0	0	0
SRR14270297_me2_bin.62	Yes	d__Bacteria;p__Firmicutes_A;c__Clostridia_A;o__Christensenellales;f__UMGS416;g__;s__	Bacteria	Firmicutes_A	0	0	0	0	0	0	0	25	0	0	0	0	0	0	0	#N/A	0	0	0	0	0	0	0	0	0	0	0	0	0	0	0	0	0	0	0	0	0	0	0	0	1	0	0	0	0
SRR14270297_me2_bin.65	Yes	d__Bacteria;p__Proteobacteria;c__Alphaproteobacteria;o__Rhodobacterales;f__Rhodobacteraceae;g__NORP181;s__	Bacteria	Proteobacteria	100	66.67	0	16.67	0	0	20	0	1	0	1	0	0	0	0	#N/A	0	1	0	0	0	0	0	0	0	0	0	0	0	0	1	0	3	0	0	0	0	0	0	0	0	0	0	0	16.67
SRR14270297_me2_bin.73	Yes	d__Bacteria;p__Verrucomicrobiota;c__Verrucomicrobiae;o__Verrucomicrobiales;f__DEV007;g__JAADHD01;s__	Bacteria	Verrucomicrobiota	100	0	0	0	0	20	0	0	0	0	0	0	0	0	0	#N/A	0	0	0	0	0	0	0	0	0	0	0	1	0	0	0	0	0	0	0	0	0	0	0	0	0	0	0	0	0
SRR14270297_me2_bin.75	Yes	d__Bacteria;p__Proteobacteria;c__Gammaproteobacteria;o__Arenicellales;f__;g__;s__	Bacteria	Proteobacteria	100	66.67	0	0	0	0	10	0	1	0	1	0	0	0	0	#N/A	0	0	0	0	0	0	0	0	0	0	0	0	0	0	0	0	2	0	0	0	0	0	0	0	0	0	0	0	0
SRR14270297_me2_bin.76	Yes	d__Bacteria;p__Acidobacteriota;c__Thermoanaerobaculia;o__UBA5704;f__UBA5704;g__;s__	Bacteria	Acidobacteriota	100	33.33	0	0	0	0	10	0	1	0	0	0	0	0	0	#N/A	0	0	0	0	0	0	0	0	0	0	0	0	0	0	0	0	0	0	0	1	0	0	0	0	0	0	0	0	0
SRR14270297_me2_bin.84	Yes	d__Bacteria;p__Proteobacteria;c__Alphaproteobacteria;o__Rhodobacterales;f__Rhodobacteraceae;g__NORP181;s__	Bacteria	Proteobacteria	100	66.67	0	33.33	0	0	10	0	1	0	1	0	0	0	0	#N/A	0	1	0	0	1	0	0	0	0	0	0	0	0	0	0	0	2	0	0	0	0	0	0	0	0	0	0	0	0
SRR14270297_me2_bin.93	Yes	d__Bacteria;p__Proteobacteria;c__Gammaproteobacteria;o__Pseudomonadales;f__Pseudomonadaceae;g__Pseudomonas_A;s__Pseudomonas_A balearica	Bacteria	Proteobacteria	0	0	0	0	0	0	0	0	0	0	0	0	0	0	0	#N/A	0	0	0	0	0	0	0	0	0	0	0	0	0	0	0	0	0	0	0	0	0	0	0	0	0	0	0	0	33.33
SRR14270297_me2_bin.95	Yes	d__Bacteria;p__Patescibacteria;c__Paceibacteria;o__Moranbacterales;f__DUUL01;g__;s__	Bacteria	Patescibacteria	0	0	0	0	0	0	0	0	0	0	0	0	0	0	0	#N/A	0	0	0	0	0	0	0	0	0	0	0	0	0	0	0	0	0	0	0	0	0	0	0	0	0	0	0	0	0
SRR14270297_vb_S1C14835	Yes	d__Bacteria;p__Proteobacteria;c__Gammaproteobacteria;o__Xanthomonadales;f__SZUA-36;g__SZUA-51;s__	Bacteria	Proteobacteria	100	66.67	0	0	0	0	0	0	2	0	1	0	0	0	0	#N/A	0	0	0	0	0	0	0	0	0	0	0	0	0	0	0	0	0	0	0	0	0	0	0	0	0	0	0	0	0
SRR14270297_vb_S1C16445	Yes	d__Bacteria;p__Planctomycetota;c__Planctomycetes;o__Planctomycetales;f__Planctomycetaceae;g__KOR42;s__	Bacteria	Planctomycetota	0	0	0	0	0	0	30	25	0	0	0	0	0	0	0	#N/A	0	0	0	0	0	0	0	0	0	0	0	0	0	0	0	0	0	0	0	0	0	1	2	1	1	0	0	0	16.67
SRR14270297_vb_S1C18619	Yes	d__Bacteria;p__Proteobacteria;c__Alphaproteobacteria;o__Rhizobiales;f__Aestuariivirgaceae;g__JABDJG01;s__	Bacteria	Proteobacteria	100	100	0	16.67	0	0	10	50	1	1	1	0	0	0	0	#N/A	0	1	0	0	0	0	0	0	0	0	0	0	0	0	0	0	2	0	0	0	0	0	0	0	0	2	0	2	0
SRR14270297_vb_S1C20503	Yes	d__Bacteria;p__Firmicutes_C;c__;o__;f__;g__;s__	Bacteria	Firmicutes_C	0	0	0	0	0	0	0	25	0	0	0	0	0	0	0	#N/A	0	0	0	0	0	0	0	0	0	0	0	0	0	0	0	0	0	0	0	0	0	0	0	0	1	0	0	0	0
SRR14339844_me2_bin.4	Yes	d__Bacteria;p__Chloroflexota;c__Dehalococcoidia;o__GIF9;f__AB-539-J10;g__E44-bin10;s__	Bacteria	Chloroflexota	100	0	0	0	50	40	20	0	0	0	0	0	0	0	0	#N/A	0	0	0	0	0	2	0	0	1	0	0	1	0	1	0	0	2	0	0	1	0	0	0	0	0	0	0	0	0
SRR14339844_me2_bin.5	Yes	d__Archaea;p__Halobacteriota;c__Methanosarcinia;o__Methanosarcinales;f__ANME-2c;g__UBA203;s__	Archaea	Halobacteriota	0	0	0	0	0	0	80	50	0	0	0	0	0	0	0	#N/A	0	0	0	0	0	0	0	0	0	0	0	0	0	0	2	1	0	2	2	3	0	2	3	4	0	1	0	1	0
SRR14339844_me2_bin.7	Yes	d__Bacteria;p__SZUA-182;c__SZUA-182;o__DTGQ01;f__DTGQ01;g__;s__	Bacteria	SZUA-182	100	0	0	0	75	0	10	0	0	0	0	0	0	0	0	#N/A	0	0	0	0	0	1	2	0	1	0	0	0	0	0	0	0	0	0	0	2	0	0	0	0	0	0	0	0	0
SRR14339845_ct_bin.45	Yes	d__Bacteria;p__Zixibacteria;c__MSB-5A5;o__MSB-5A5;f__SM1-73;g__SM1-73;s__	Bacteria	Zixibacteria	100	0	0	16.67	0	0	10	0	0	0	0	0	0	0	0	#N/A	1	0	0	0	0	0	0	0	0	0	0	0	0	0	0	0	0	0	0	1	0	0	0	0	0	0	0	0	16.67
SRR14339845_me2_bin.1	Yes	d__Bacteria;p__Caldatribacteriota;c__JS1;o__SB-45;f__34-128;g__34-128;s__	Bacteria	Caldatribacteriota	0	0	0	0	0	0	10	0	0	0	0	0	0	0	0	#N/A	0	0	0	0	0	0	0	0	0	0	0	0	0	0	0	0	0	0	0	1	0	0	0	0	0	0	0	0	0
SRR14339845_me2_bin.12	Yes	d__Archaea;p__Thermoplasmatota;c__Thermoplasmata;o__;f__;g__;s__	Archaea	Thermoplasmatota	0	0	0	0	0	0	0	0	0	0	0	0	0	0	0	#N/A	0	0	0	0	0	0	0	0	0	0	0	0	0	0	0	0	0	0	0	0	0	0	0	0	0	0	0	0	0
SRR14339846_ct_bin.51	Yes	d__Bacteria;p__Patescibacteria;c__ABY1;o__BM507;f__VMTK01;g__VMTK01;s__	Bacteria	Patescibacteria	0	0	0	0	0	0	0	0	0	0	0	0	0	0	0	#N/A	0	0	0	0	0	0	0	0	0	0	0	0	0	0	0	0	0	0	0	0	0	0	0	0	0	0	0	0	0
SRR14339846_me2_bin.10	Yes	d__Bacteria;p__Desulfobacterota;c__Dissulfuribacteria;o__Dissulfuribacterales;f__UBA3076;g__UBA3076;s__	Bacteria	Desulfobacterota	100	0	0	0	25	0	10	0	0	0	0	0	0	0	0	#N/A	0	0	0	0	0	0	0	0	1	0	0	0	0	0	0	0	0	0	0	1	0	0	0	0	0	0	0	0	0
SRR18920790_me2_bin.27	Yes	d__Archaea;p__EX4484-52;c__EX4484-52;o__EX4484-52;f__B79-G9;g__B79-G9;s__	Archaea	EX4484-52	100	33.33	0	0	0	0	20	25	1	0	0	0	0	0	0	#N/A	0	0	0	0	0	0	0	0	0	0	0	0	0	0	0	0	0	1	1	0	0	0	0	0	1	0	0	0	0
SRR18920790_me2_bin.33	Yes	d__Bacteria;p__Krumholzibacteriota;c__Krumholzibacteria;o__Krumholzibacteriales;f__Krumholzibacteriaceae;g__;s__	Bacteria	Krumholzibacteriota	0	0	0	0	0	0	10	25	0	0	0	0	0	0	0	#N/A	0	0	0	0	0	0	0	0	0	0	0	0	0	0	0	0	0	0	0	1	0	0	0	0	1	0	0	0	16.67
SRR18920790_me2_bin.44	Yes	d__Bacteria;p__Proteobacteria;c__Gammaproteobacteria;o__Pseudomonadales;f__Porticoccaceae;g__50-400-T64;s__	Bacteria	Proteobacteria	100	0	0	16.67	0	0	0	0	0	0	0	0	0	0	0	#N/A	0	0	0	0	1	0	0	0	0	0	0	0	0	0	0	0	0	0	0	0	0	0	0	0	0	0	0	0	33.33
SRR18920790_me2_bin.46	Yes	d__Bacteria;p__Fermentibacterota;c__Fermentibacteria;o__Fermentibacterales;f__Fermentibacteraceae;g__Aegiribacteria;s__	Bacteria	Fermentibacterota	0	0	0	0	0	0	20	0	0	0	0	0	0	0	0	#N/A	0	0	0	0	0	0	0	0	0	0	0	0	0	0	0	0	1	0	0	2	0	0	0	0	0	0	0	0	16.67
SRR18920790_me2_bin.64	Yes	d__Archaea;p__Thermoplasmatota;c__Thermoplasmata;o__DTKX01;f__;g__;s__	Archaea	Thermoplasmatota	100	0	0	0	100	0	10	0	0	0	0	0	0	0	0	#N/A	0	0	0	0	0	1	1	1	1	0	0	0	0	0	0	0	0	0	0	5	0	0	0	0	0	0	0	0	16.67
SRR18920790_me2_bin.68	Yes	d__Bacteria;p__Proteobacteria;c__Gammaproteobacteria;o__Thiohalobacterales;f__UBA9214;g__SZUA-186;s__	Bacteria	Proteobacteria	0	0	0	0	0	0	20	0	0	0	0	0	0	0	0	#N/A	0	0	0	0	0	0	0	0	0	0	0	0	0	0	0	0	0	0	0	1	0	1	0	0	0	0	0	0	0
SRR18920790_me2_bin.69	Yes	d__Archaea;p__Thermoplasmatota;c__E2;o__DHVEG-1;f__DHVEG-1;g__;s__	Archaea	Thermoplasmatota	0	0	0	0	0	0	0	0	0	0	0	0	0	0	0	#N/A	0	0	0	0	0	0	0	0	0	0	0	0	0	0	0	0	0	0	0	0	0	0	0	0	0	0	0	0	0
SRR18920790_vb_S1C14400	Yes	d__Bacteria;p__FCPU426;c__JAAXVQ01;o__JAAXVQ01;f__JAAXVQ01;g__;s__	Bacteria	FCPU426	100	33.33	0	0	0	0	0	0	0	0	1	0	0	0	0	#N/A	0	0	0	0	0	0	0	0	0	0	0	0	0	0	0	0	0	0	0	0	0	0	0	0	0	0	0	0	0
SRR18920791_ct_bin.145	Yes	d__Archaea;p__EX4484-52;c__EX4484-52;o__EX4484-52;f__B79-G9;g__GLR112;s__	Archaea	EX4484-52	100	33.33	0	0	0	0	0	0	1	0	0	0	0	0	0	#N/A	0	0	0	0	0	0	0	0	0	0	0	0	0	0	0	0	0	0	0	0	0	0	0	0	0	0	0	0	0
SRR18920791_ct_bin.47	Yes	d__Bacteria;p__Bacteroidota;c__Bacteroidia;o__Flavobacteriales;f__Flavobacteriaceae;g__QNYL01;s__	Bacteria	Bacteroidota	0	0	0	0	0	0	0	0	0	0	0	0	0	0	0	#N/A	0	0	0	0	0	0	0	0	0	0	0	0	0	0	0	0	0	0	0	0	0	0	0	0	0	0	0	0	0
SRR18920791_ma2_bin.0	Yes	d__Archaea;p__Halobacteriota;c__Methanosarcinia;o__Methanosarcinales;f__HR1;g__UBA7939;s__	Archaea	Halobacteriota	100	33.33	0	0	0	0	60	25	1	0	0	0	0	0	0	#N/A	0	0	0	0	0	0	0	0	0	0	0	0	0	0	0	1	0	2	0	1	0	1	1	1	0	0	0	1	0
SRR18920791_me2_bin.1	Yes	d__Bacteria;p__Eisenbacteria;c__;o__;f__;g__;s__	Bacteria	Eisenbacteria	0	0	0	0	0	0	20	25	0	0	0	0	0	0	0	#N/A	0	0	0	0	0	0	0	0	0	0	0	0	0	0	0	0	1	0	0	3	0	0	0	0	1	0	0	0	0
SRR18920791_me2_bin.17	Yes	d__Archaea;p__EX4484-52;c__EX4484-52;o__EX4484-52;f__B79-G9;g__;s__	Archaea	EX4484-52	100	33.33	0	0	0	0	20	0	1	0	0	0	0	0	0	#N/A	0	0	0	0	0	0	0	0	0	0	0	0	0	0	0	0	0	2	1	0	0	0	0	0	0	0	0	0	0
SRR18920791_me2_bin.21	Yes	d__Archaea;p__EX4484-52;c__EX4484-52;o__EX4484-52;f__GLR71;g__GLR71;s__	Archaea	EX4484-52	0	0	0	0	0	0	10	0	0	0	0	0	0	0	0	#N/A	0	0	0	0	0	0	0	0	0	0	0	0	0	0	0	0	0	1	0	0	0	0	0	0	0	0	0	0	0
SRR18920791_me2_bin.23	Yes	d__Bacteria;p__Proteobacteria;c__Gammaproteobacteria;o__Chromatiales;f__Sedimenticolaceae;g__;s__	Bacteria	Proteobacteria	100	33.33	0	0	0	0	0	0	0	0	2	0	0	0	0	#N/A	0	0	0	0	0	0	0	0	0	0	0	0	0	0	0	0	0	0	0	0	0	0	0	0	0	0	0	0	33.33
SRR18920791_me2_bin.31	Yes	d__Archaea;p__Halobacteriota;c__Methanosarcinia;o__Methanosarcinales;f__Methanosarcinaceae;g__;s__	Archaea	Halobacteriota	100	33.33	0	0	0	0	70	0	1	0	0	0	0	0	0	#N/A	0	0	0	0	0	0	0	0	0	0	0	0	0	0	1	1	0	1	1	2	0	0	3	1	0	0	0	0	0
SRR18920791_me2_bin.33	Yes	d__Archaea;p__Halobacteriota;c__Syntropharchaeia;o__ANME-1;f__ANME-1;g__QENH01;s__QENH01 sp013139985	Archaea	Halobacteriota	100	0	50	0	0	0	60	75	0	0	0	1	1	0	0	#N/A	0	0	0	0	0	0	0	0	0	0	0	0	0	0	0	1	0	0	1	2	0	2	2	2	1	0	1	1	0
SRR18920791_me2_bin.40	Yes	d__Bacteria;p__Patescibacteria;c__Paceibacteria;o__Paceibacterales;f__;g__;s__	Bacteria	Patescibacteria	0	0	0	0	0	0	0	0	0	0	0	0	0	0	0	#N/A	0	0	0	0	0	0	0	0	0	0	0	0	0	0	0	0	0	0	0	0	0	0	0	0	0	0	0	0	0
SRR18920791_me2_bin.55	Yes	d__Bacteria;p__Bacteroidota;c__Bacteroidia;o__Bacteroidales;f__F082;g__JAADID01;s__	Bacteria	Bacteroidota	0	0	0	0	0	0	0	0	0	0	0	0	0	0	0	#N/A	0	0	0	0	0	0	0	0	0	0	0	0	0	0	0	0	0	0	0	0	0	0	0	0	0	0	0	0	33.33
SRR18920791_me2_bin.62	Yes	d__Archaea;p__EX4484-52;c__EX4484-52;o__EX4484-52;f__GLR71;g__GLR71;s__	Archaea	EX4484-52	100	33.33	0	0	0	0	10	0	1	0	0	0	0	0	0	#N/A	0	0	0	0	0	0	0	0	0	0	0	0	0	0	0	0	0	1	0	0	0	0	0	0	0	0	0	0	0
SRR18920792_ct_bin.119	Yes	d__Bacteria;p__DQWO01;c__DQWO01;o__DQWO01;f__JAADEO01;g__JAADEO01;s__	Bacteria	DQWO01	100	0	0	0	50	0	10	0	0	0	0	0	0	0	0	#N/A	0	0	0	0	0	0	1	1	0	0	0	0	0	0	0	0	0	0	0	2	0	0	0	0	0	0	0	0	0
SRR18920792_ct_bin.162	Yes	d__Bacteria;p__Marinisomatota;c__UBA2242;o__UBA2242;f__UBA2242;g__UBA9312;s__	Bacteria	Marinisomatota	100	33.33	0	0	25	0	0	0	0	0	1	0	0	0	0	#N/A	0	0	0	0	0	0	0	1	0	0	0	0	0	0	0	0	0	0	0	0	0	0	0	0	0	0	0	0	0
SRR18920792_ct_bin.183	Yes	d__Bacteria;p__Mcinerneyibacteriota;c__;o__;f__;g__;s__	Bacteria	Mcinerneyibacteriota	0	0	0	0	0	0	10	0	0	0	0	0	0	0	0	#N/A	0	0	0	0	0	0	0	0	0	0	0	0	0	0	0	0	0	0	0	1	0	0	0	0	0	0	0	0	16.67
SRR18920792_ct_bin.39	Yes	d__Archaea;p__Nanoarchaeota;c__Nanoarchaeia;o__Woesearchaeales;f__;g__;s__	Archaea	Nanoarchaeota	100	33.33	0	0	0	0	0	0	1	0	0	0	0	0	0	#N/A	0	0	0	0	0	0	0	0	0	0	0	0	0	0	0	0	0	0	0	0	0	0	0	0	0	0	0	0	0
SRR18920792_ct_bin.53	Yes	d__Bacteria;p__Verrucomicrobiota;c__Lentisphaeria;o__UBA2565;f__UBA2565;g__UBA2565;s__	Bacteria	Verrucomicrobiota	0	0	0	0	0	0	0	0	0	0	0	0	0	0	0	#N/A	0	0	0	0	0	0	0	0	0	0	0	0	0	0	0	0	0	0	0	0	0	0	0	0	0	0	0	0	16.67
SRR18920792_ct_bin.84	Yes	d__Bacteria;p__Desulfobacterota_F;c__Desulfuromonadia;o__Desulfuromonadales;f__Desulfuromonadaceae;g__Desulfuromonas;s__	Bacteria	Desulfobacterota_F	0	0	0	0	0	0	0	0	0	0	0	0	0	0	0	#N/A	0	0	0	0	0	0	0	0	0	0	0	0	0	0	0	0	0	0	0	0	0	0	0	0	0	0	0	0	16.67
SRR18920792_me2_bin.13	Yes	d__Bacteria;p__Marinisomatota;c__UBA8477;o__UBA8477;f__UBA8477;g__JABMPR01;s__	Bacteria	Marinisomatota	0	0	0	0	0	0	10	0	0	0	0	0	0	0	0	#N/A	0	0	0	0	0	0	0	0	0	0	0	0	0	0	0	0	1	0	0	0	0	0	0	0	0	0	0	0	0
SRR18920792_me2_bin.28	Yes	d__Bacteria;p__Myxococcota;c__Polyangia;o__JAAYKL01;f__JAAYKL01;g__;s__	Bacteria	Myxococcota	100	33.33	25	0	0	0	10	0	0	0	1	0	1	0	0	#N/A	0	0	0	0	0	0	0	0	0	0	0	0	0	0	0	0	0	0	0	1	0	0	0	0	0	0	0	0	16.67
SRR18920792_me2_bin.29	Yes	d__Bacteria;p__Bipolaricaulota;c__Bipolaricaulia;o__UBA7950;f__UBA9294;g__SPBW01;s__	Bacteria	Bipolaricaulota	0	0	0	0	0	0	0	0	0	0	0	0	0	0	0	#N/A	0	0	0	0	0	0	0	0	0	0	0	0	0	0	0	0	0	0	0	0	0	0	0	0	0	0	0	0	0
SRR18920792_me2_bin.31	Yes	d__Bacteria;p__Acidobacteriota;c__Thermoanaerobaculia;o__Thermoanaerobaculales;f__FEB-10;g__;s__	Bacteria	Acidobacteriota	100	33.33	0	0	0	0	0	0	0	0	1	0	0	0	0	#N/A	0	0	0	0	0	0	0	0	0	0	0	0	0	0	0	0	0	0	0	0	0	0	0	0	0	0	0	0	0
SRR18920792_me2_bin.37	Yes	d__Bacteria;p__Chloroflexota;c__Dehalococcoidia;o__GIF9;f__AB-539-J10;g__;s__	Bacteria	Chloroflexota	100	0	0	0	25	20	10	0	0	0	0	0	0	0	0	#N/A	0	0	0	0	0	0	0	1	0	0	0	0	0	3	0	0	1	0	0	0	0	0	0	0	0	0	0	0	0
SRR18920792_me2_bin.44	Yes	d__Bacteria;p__Desulfobacterota_F;c__Desulfuromonadia;o__Desulfuromonadales;f__Geopsychrobacteraceae;g__Malonomonas;s__	Bacteria	Desulfobacterota_F	0	0	0	0	0	0	0	0	0	0	0	0	0	0	0	#N/A	0	0	0	0	0	0	0	0	0	0	0	0	0	0	0	0	0	0	0	0	0	0	0	0	0	0	0	0	0
SRR18920792_me2_bin.48	Yes	d__Archaea;p__Asgardarchaeota;c__Lokiarchaeia;o__CR-4;f__AMARA-1;g__Prometheoarchaeum;s__	Archaea	Asgardarchaeota	100	33.33	50	0	0	20	10	0	2	0	0	1	1	0	0	#N/A	0	0	0	0	0	0	0	0	0	0	0	0	1	0	0	0	0	0	0	4	0	0	0	0	0	0	0	0	16.67
SRR18920792_me2_bin.60	Yes	d__Bacteria;p__Firmicutes;c__Bacilli;o__Izemoplasmatales;f__Izemoplasmataceae;g__Izemoplasma_B;s__	Bacteria	Firmicutes	0	0	0	0	0	0	0	0	0	0	0	0	0	0	0	#N/A	0	0	0	0	0	0	0	0	0	0	0	0	0	0	0	0	0	0	0	0	0	0	0	0	0	0	0	0	16.67
SRR18920792_me2_bin.63	Yes	d__Bacteria;p__Myxococcota;c__Polyangia;o__HGW-17;f__;g__;s__	Bacteria	Myxococcota	100	33.33	0	0	75	0	20	0	0	0	1	0	0	0	0	#N/A	0	0	0	0	0	0	1	1	1	0	0	0	0	0	0	0	2	0	0	4	0	0	0	0	0	0	0	0	83.33
SRR18920792_me2_bin.66	Yes	d__Bacteria;p__Bacteroidota;c__Bacteroidia;o__Bacteroidales;f__B18-G4;g__B18-G4;s__	Bacteria	Bacteroidota	0	0	0	0	0	0	10	0	0	0	0	0	0	0	0	#N/A	0	0	0	0	0	0	0	0	0	0	0	0	0	0	0	0	0	0	0	0	0	0	2	0	0	0	0	0	50
SRR18920792_vb_S1C19441	Yes	d__Archaea;p__SpSt-1190;c__SpSt-1190;o__SpSt-1190;f__SpSt-1190;g__;s__	Archaea	SpSt-1190	0	0	0	0	0	0	0	0	0	0	0	0	0	0	0	#N/A	0	0	0	0	0	0	0	0	0	0	0	0	0	0	0	0	0	0	0	0	0	0	0	0	0	0	0	0	0
SRR18920793_ct_bin.190	Yes	d__Bacteria;p__Myxococcota;c__Polyangia;o__Haliangiales;f__Haliangiaceae;g__;s__	Bacteria	Myxococcota	0	0	0	0	0	0	0	25	0	0	0	0	0	0	0	#N/A	0	0	0	0	0	0	0	0	0	0	0	0	0	0	0	0	0	0	0	0	0	0	0	0	0	0	1	0	0
SRR18920793_ct_bin.22	Yes	d__Bacteria;p__Nitrospirota;c__Thermodesulfovibrionia;o__UBA6902;f__UBA6902;g__JACNKH01;s__	Bacteria	Nitrospirota	100	0	0	0	50	0	0	0	0	0	0	0	0	0	0	#N/A	0	0	0	0	0	1	1	0	0	0	0	0	0	0	0	0	0	0	0	0	0	0	0	0	0	0	0	0	16.67
SRR18920793_ct_bin.65	Yes	d__Archaea;p__Halobacteriota;c__Methanomicrobia;o__Methanomicrobiales;f__Methanomicrobiaceae;g__Methanogenium;s__	Archaea	Halobacteriota	100	66.67	0	0	50	0	80	25	1	0	1	0	0	0	0	#N/A	0	0	0	0	0	0	2	1	0	0	0	0	0	0	1	1	0	2	1	1	0	2	3	2	0	0	0	2	0
SRR18920793_ct_bin.80	Yes	d__Archaea;p__Thermoproteota;c__Bathyarchaeia;o__TCS64;f__TCS64;g__RBG-16-57-9;s__	Archaea	Thermoproteota	100	0	0	0	0	20	10	0	0	0	0	0	0	0	0	#N/A	0	0	0	0	0	0	0	0	0	1	0	0	0	0	0	0	0	0	0	0	0	0	1	0	0	0	0	0	0
SRR18920793_ct_bin.94	Yes	d__Bacteria;p__Planctomycetota;c__UBA1135;o__UBA1135;f__UBA1135;g__GCA-2746235;s__	Bacteria	Planctomycetota	0	0	0	0	0	0	0	0	0	0	0	0	0	0	0	#N/A	0	0	0	0	0	0	0	0	0	0	0	0	0	0	0	0	0	0	0	0	0	0	0	0	0	0	0	0	0
SRR18920793_ma2_bin.5	Yes	d__Bacteria;p__Proteobacteria;c__Gammaproteobacteria;o__GCF-002020875;f__GRL18;g__GRL18;s__	Bacteria	Proteobacteria	100	33.33	0	0	0	0	0	0	0	0	1	0	0	0	0	#N/A	0	0	0	0	0	0	0	0	0	0	0	0	0	0	0	0	0	0	0	0	0	0	0	0	0	0	0	0	0
SRR18920793_me2_bin.11	Yes	d__Bacteria;p__Verrucomicrobiota;c__Kiritimatiellae;o__Kiritimatiellales;f__Pontiellaceae;g__Pontiella;s__	Bacteria	Verrucomicrobiota	0	0	0	0	0	0	0	0	0	0	0	0	0	0	0	#N/A	0	0	0	0	0	0	0	0	0	0	0	0	0	0	0	0	0	0	0	0	0	0	0	0	0	0	0	0	0
SRR18920793_me2_bin.30	Yes	d__Bacteria;p__Proteobacteria;c__Gammaproteobacteria;o__SZUA-229;f__SZUA-229;g__GCA-2746365;s__	Bacteria	Proteobacteria	100	33.33	0	0	0	0	0	0	0	0	1	0	0	0	0	#N/A	0	0	0	0	0	0	0	0	0	0	0	0	0	0	0	0	0	0	0	0	0	0	0	0	0	0	0	0	33.33
SRR18920793_me2_bin.37	Yes	d__Bacteria;p__Marinisomatota;c__UBA8477;o__UBA8477;f__UBA8477;g__;s__	Bacteria	Marinisomatota	0	0	0	0	0	0	0	0	0	0	0	0	0	0	0	#N/A	0	0	0	0	0	0	0	0	0	0	0	0	0	0	0	0	0	0	0	0	0	0	0	0	0	0	0	0	16.67
SRR18920793_me2_bin.52	Yes	d__Bacteria;p__Proteobacteria;c__Gammaproteobacteria;o__SZUA-229;f__SZUA-229;g__GCA-2746365;s__	Bacteria	Proteobacteria	100	66.67	0	0	0	0	0	0	1	0	1	0	0	0	0	#N/A	0	0	0	0	0	0	0	0	0	0	0	0	0	0	0	0	0	0	0	0	0	0	0	0	0	0	0	0	0
SRR18920793_me2_bin.65	Yes	d__Archaea;p__Thermoplasmatota;c__EX4484-6;o__EX4484-6;f__EX4484-6;g__;s__	Archaea	Thermoplasmatota	100	0	50	0	0	0	10	0	0	0	0	1	1	0	0	#N/A	0	0	0	0	0	0	0	0	0	0	0	0	0	0	0	0	0	0	0	2	0	0	0	0	0	0	0	0	0
SRR18920793_vb_S1C13566	Yes	d__Archaea;p__Asgardarchaeota;c__Thorarchaeia;o__Thorarchaeales;f__Thorarchaeaceae;g__MP8T-1;s__	Archaea	Asgardarchaeota	100	0	0	0	25	0	60	0	0	0	0	0	0	0	0	#N/A	0	0	0	0	0	0	0	1	0	0	0	0	0	0	2	0	1	1	3	4	0	1	0	0	0	0	0	0	16.67
SRR18920794_ct_bin.0	Yes	d__Bacteria;p__Bdellovibrionota;c__Bdellovibrionia;o__Bdellovibrionales;f__UBA1609;g__;s__	Bacteria	Bdellovibrionota	0	0	0	0	0	0	0	0	0	0	0	0	0	0	0	#N/A	0	0	0	0	0	0	0	0	0	0	0	0	0	0	0	0	0	0	0	0	0	0	0	0	0	0	0	0	0
SRR18920794_ct_bin.11	Yes	d__Bacteria;p__Acidobacteriota;c__UBA890;o__;f__;g__;s__	Bacteria	Acidobacteriota	100	0	0	16.67	0	0	0	0	0	0	0	0	0	0	0	#N/A	1	0	0	0	0	0	0	0	0	0	0	0	0	0	0	0	0	0	0	0	0	0	0	0	0	0	0	0	0
SRR18920794_ct_bin.141	Yes	d__Bacteria;p__Spirochaetota;c__Spirochaetia;o__Spirochaetales_E;f__Spirochaetaceae_B;g__UBA2779;s__	Bacteria	Spirochaetota	0	0	0	0	0	0	10	0	0	0	0	0	0	0	0	#N/A	0	0	0	0	0	0	0	0	0	0	0	0	0	0	0	0	1	0	0	0	0	0	0	0	0	0	0	0	0
SRR18920794_ct_bin.156	Yes	d__Bacteria;p__ARS69;c__ARS69;o__ARS69;f__;g__;s__	Bacteria	ARS69	100	0	0	0	0	20	0	25	0	0	0	0	0	0	0	#N/A	0	0	0	0	0	0	0	0	0	0	0	0	1	0	0	0	0	0	0	0	0	0	0	0	1	0	0	0	0
SRR18920794_ct_bin.18	Yes	d__Bacteria;p__Myxococcota;c__Polyangia;o__Polyangiales;f__SG8-38;g__B10-G4;s__	Bacteria	Myxococcota	100	33.33	0	0	0	0	0	0	0	0	1	0	0	0	0	#N/A	0	0	0	0	0	0	0	0	0	0	0	0	0	0	0	0	0	0	0	0	0	0	0	0	0	0	0	0	33.33
SRR18920794_ct_bin.194	Yes	d__Bacteria;p__Zixibacteria;c__MSB-5A5;o__GN15;f__JAAZOE01;g__;s__	Bacteria	Zixibacteria	0	0	0	0	0	0	0	25	0	0	0	0	0	0	0	#N/A	0	0	0	0	0	0	0	0	0	0	0	0	0	0	0	0	0	0	0	0	0	0	0	0	1	0	0	0	66.67
SRR18920794_ct_bin.209	Yes	d__Bacteria;p__Myxococcota;c__XYA12-FULL-58-9;o__XYA12-FULL-58-9;f__XYA12-FULL-58-9;g__;s__	Bacteria	Myxococcota	100	33.33	0	0	0	0	10	0	0	0	2	0	0	0	0	#N/A	0	0	0	0	0	0	0	0	0	0	0	0	0	0	0	0	1	0	0	0	0	0	0	0	0	0	0	0	16.67
SRR18920794_ct_bin.5	Yes	d__Bacteria;p__Verrucomicrobiota;c__Verrucomicrobiae;o__Opitutales;f__Verruco-01;g__CK1056;s__	Bacteria	Verrucomicrobiota	0	0	0	0	0	0	10	0	0	0	0	0	0	0	0	#N/A	0	0	0	0	0	0	0	0	0	0	0	0	0	0	0	0	0	0	0	0	1	0	0	0	0	0	0	0	0
SRR18920794_ct_bin.52	Yes	d__Bacteria;p__Gemmatimonadota;c__Gemmatimonadetes;o__Longimicrobiales;f__UBA6960;g__;s__	Bacteria	Gemmatimonadota	0	0	0	0	0	0	10	25	0	0	0	0	0	0	0	#N/A	0	0	0	0	0	0	0	0	0	0	0	0	0	0	0	0	1	0	0	0	0	0	0	0	1	0	0	0	50
SRR18920794_ct_bin.60	Yes	d__Bacteria;p__Myxococcota;c__Polyangia;o__Haliangiales;f__Haliangiaceae;g__;s__	Bacteria	Myxococcota	100	33.33	0	0	0	0	20	0	0	0	1	0	0	0	0	#N/A	0	0	0	0	0	0	0	0	0	0	0	0	0	0	0	0	1	0	0	2	0	0	0	0	0	0	0	0	50
SRR18920794_ct_bin.61	Yes	d__Bacteria;p__Myxococcota;c__Myxococcia;o__SLRQ01;f__;g__;s__	Bacteria	Myxococcota	0	0	0	0	0	0	0	0	0	0	0	0	0	0	0	#N/A	0	0	0	0	0	0	0	0	0	0	0	0	0	0	0	0	0	0	0	0	0	0	0	0	0	0	0	0	33.33
SRR18920794_me2_bin.100	Yes	d__Bacteria;p__Verrucomicrobiota;c__Lentisphaeria;o__Victivallales;f__JAADHT01;g__;s__	Bacteria	Verrucomicrobiota	0	0	0	0	0	0	0	0	0	0	0	0	0	0	0	#N/A	0	0	0	0	0	0	0	0	0	0	0	0	0	0	0	0	0	0	0	0	0	0	0	0	0	0	0	0	0
SRR18920794_me2_bin.113	Yes	d__Archaea;p__Thermoplasmatota;c__Thermoplasmata;o__;f__;g__;s__	Archaea	Thermoplasmatota	100	33.33	0	0	25	0	10	0	1	0	0	0	0	0	0	#N/A	0	0	0	0	0	0	0	0	1	0	0	0	0	0	0	0	0	0	0	1	0	0	0	0	0	0	0	0	0
SRR18920794_me2_bin.13	Yes	d__Bacteria;p__Verrucomicrobiota;c__Kiritimatiellae;o__Kiritimatiellales;f__Pontiellaceae;g__Pontiella;s__	Bacteria	Verrucomicrobiota	0	0	0	0	0	0	0	0	0	0	0	0	0	0	0	#N/A	0	0	0	0	0	0	0	0	0	0	0	0	0	0	0	0	0	0	0	0	0	0	0	0	0	0	0	0	50
SRR18920794_me2_bin.42	Yes	d__Bacteria;p__Verrucomicrobiota;c__Kiritimatiellae;o__UBA8416;f__JABMPJ01;g__;s__	Bacteria	Verrucomicrobiota	100	0	0	0	50	0	10	0	0	0	0	0	0	0	0	#N/A	0	0	0	0	0	1	1	0	0	0	0	0	0	0	0	0	0	0	0	1	0	0	0	0	0	0	0	0	16.67
SRR18920794_me2_bin.44	Yes	d__Bacteria;p__Verrucomicrobiota;c__Lentisphaeria;o__Victivallales;f__;g__;s__	Bacteria	Verrucomicrobiota	0	0	0	0	0	0	0	0	0	0	0	0	0	0	0	#N/A	0	0	0	0	0	0	0	0	0	0	0	0	0	0	0	0	0	0	0	0	0	0	0	0	0	0	0	0	16.67
SRR18920794_me2_bin.72	Yes	d__Bacteria;p__Desulfobacterota_F;c__Desulfuromonadia;o__Desulfuromonadales;f__BM103;g__;s__	Bacteria	Desulfobacterota_F	0	0	0	0	0	0	0	0	0	0	0	0	0	0	0	#N/A	0	0	0	0	0	0	0	0	0	0	0	0	0	0	0	0	0	0	0	0	0	0	0	0	0	0	0	0	33.33
SRR18920794_vb_S1C15355	Yes	d__Bacteria;p__Desulfobacterota_C;c__Deferrisomatia;o__Deferrisomatales;f__;g__;s__	Bacteria	Desulfobacterota_C	0	0	0	0	0	0	10	0	0	0	0	0	0	0	0	#N/A	0	0	0	0	0	0	0	0	0	0	0	0	0	0	0	0	0	0	0	1	0	0	0	0	0	0	0	0	0
SRR18920794_vb_S1C16809	Yes	d__Archaea;p__Thermoplasmatota;c__EX4484-6;o__EX4484-6;f__EX4484-6;g__EX4484-6;s__	Archaea	Thermoplasmatota	100	33.33	0	0	0	20	10	0	1	0	0	0	0	0	0	#N/A	0	0	0	0	0	0	0	0	0	0	0	0	0	1	0	0	0	0	0	2	0	0	0	0	0	0	0	0	0
SRR18920794_vb_S1C17040	Yes	d__Bacteria;p__Proteobacteria;c__Gammaproteobacteria;o__Pseudomonadales;f__Halieaceae;g__Halioglobus;s__Halioglobus sp003646415	Bacteria	Proteobacteria	100	0	0	16.67	0	0	0	0	0	0	0	0	0	0	0	#N/A	0	1	0	0	0	0	0	0	0	0	0	0	0	0	0	0	0	0	0	0	0	0	0	0	0	0	0	0	0
SRR18920794_vb_S1C17313	Yes	d__Bacteria;p__Myxococcota;c__Polyangia;o__Polyangiales;f__Polyangiaceae;g__;s__	Bacteria	Myxococcota	0	0	0	0	0	0	20	0	0	0	0	0	0	0	0	#N/A	0	0	0	0	0	0	0	0	0	0	0	0	0	0	0	0	1	0	0	1	0	0	0	0	0	0	0	0	16.67
SRR18920794_vb_S1C18530	Yes	d__Bacteria;p__Proteobacteria;c__Gammaproteobacteria;o__Arenicellales;f__;g__;s__	Bacteria	Proteobacteria	100	66.67	0	0	0	0	10	0	1	0	1	0	0	0	0	#N/A	0	0	0	0	0	0	0	0	0	0	0	0	0	0	0	0	2	0	0	0	0	0	0	0	0	0	0	0	0
SRR18920794_vb_S1C3000	Yes	d__Bacteria;p__Proteobacteria;c__Gammaproteobacteria;o__GCA-001735895;f__GCA-001735895;g__GCA-001735895;s__	Bacteria	Proteobacteria	100	33.33	0	0	0	0	10	0	0	0	1	0	0	0	0	#N/A	0	0	0	0	0	0	0	0	0	0	0	0	0	0	0	0	6	0	0	0	0	0	0	0	0	0	0	0	0
SRR18936871_ct_bin.6	Yes	d__Bacteria;p__Fermentibacterota;c__Fermentibacteria;o__Fermentibacterales;f__Fermentibacteraceae;g__Aegiribacteria;s__	Bacteria	Fermentibacterota	100	0	0	0	25	0	20	0	0	0	0	0	0	0	0	#N/A	0	0	0	0	0	0	0	1	0	0	0	0	0	0	0	0	1	0	0	2	0	0	0	0	0	0	0	0	16.67
SRR18936872_ct_bin.1	Yes	d__Bacteria;p__Spirochaetota;c__Spirochaetia;o__B11-G9;f__B11-G9;g__;s__	Bacteria	Spirochaetota	100	0	0	0	25	0	10	0	0	0	0	0	0	0	0	#N/A	0	0	0	0	0	0	1	0	0	0	0	0	0	0	0	0	1	0	0	0	0	0	0	0	0	0	0	0	0
SRR18936872_ct_bin.103	Yes	d__Bacteria;p__WOR-3;c__32-111;o__32-111;f__;g__;s__	Bacteria	WOR-3	0	0	0	0	0	0	0	0	0	0	0	0	0	0	0	#N/A	0	0	0	0	0	0	0	0	0	0	0	0	0	0	0	0	0	0	0	0	0	0	0	0	0	0	0	0	0
SRR18936872_ct_bin.120	Yes	d__Bacteria;p__Spirochaetota;c__Spirochaetia;o__Spirochaetales_C;f__SLST01;g__;s__	Bacteria	Spirochaetota	0	0	0	0	0	0	0	0	0	0	0	0	0	0	0	#N/A	0	0	0	0	0	0	0	0	0	0	0	0	0	0	0	0	0	0	0	0	0	0	0	0	0	0	0	0	0
SRR18936872_ct_bin.133	Yes	d__Bacteria;p__Planctomycetota;c__Phycisphaerae;o__Sedimentisphaerales;f__SM23-30;g__;s__	Bacteria	Planctomycetota	0	0	0	0	0	0	10	0	0	0	0	0	0	0	0	#N/A	0	0	0	0	0	0	0	0	0	0	0	0	0	0	0	1	0	0	0	0	0	0	0	0	0	0	0	0	0
SRR18936872_ct_bin.137	Yes	d__Bacteria;p__WOR-3;c__32-111;o__QNBC01;f__QNBC01;g__;s__	Bacteria	WOR-3	0	0	0	0	0	0	0	0	0	0	0	0	0	0	0	#N/A	0	0	0	0	0	0	0	0	0	0	0	0	0	0	0	0	0	0	0	0	0	0	0	0	0	0	0	0	16.67
SRR18936872_ct_bin.57	Yes	d__Bacteria;p__Cloacimonadota;c__Cloacimonadia;o__Cloacimonadales;f__TCS61;g__JACNIV01;s__	Bacteria	Cloacimonadota	0	0	0	0	0	0	10	0	0	0	0	0	0	0	0	#N/A	0	0	0	0	0	0	0	0	0	0	0	0	0	0	0	0	0	0	0	2	0	0	0	0	0	0	0	0	16.67
SRR18936872_ma2_bin.0	Yes	d__Archaea;p__Halobacteriota;c__Methanosarcinia;o__Methanosarcinales;f__ANME-2c;g__UBA203;s__	Archaea	Halobacteriota	0	0	0	0	0	0	70	0	0	0	0	0	0	0	0	#N/A	0	0	0	0	0	0	0	0	0	0	0	0	0	0	1	1	0	1	1	2	0	0	2	3	0	0	0	0	0
SRR18936872_ma2_bin.13	Yes	d__Bacteria;p__Fermentibacterota;c__Fermentibacteria;o__Fermentibacterales;f__Fermentibacteraceae;g__Aegiribacteria;s__	Bacteria	Fermentibacterota	0	0	0	0	0	0	20	0	0	0	0	0	0	0	0	#N/A	0	0	0	0	0	0	0	0	0	0	0	0	0	0	0	0	2	0	0	2	0	0	0	0	0	0	0	0	16.67
SRR18936872_ma2_bin.26	Yes	d__Bacteria;p__Eisenbacteria;c__;o__;f__;g__;s__	Bacteria	Eisenbacteria	100	0	0	16.67	25	0	20	25	0	0	0	0	0	0	0	#N/A	1	0	0	0	0	0	0	0	1	0	0	0	0	0	0	0	1	0	0	1	0	0	0	0	1	0	0	0	16.67
SRR18936872_me2_bin.22	Yes	d__Bacteria;p__Desulfobacterota;c__Desulfobacteria;o__Desulfobacterales;f__;g__;s__	Bacteria	Desulfobacterota	100	0	0	0	50	0	0	0	0	0	0	0	0	0	0	#N/A	0	0	0	0	0	0	1	0	1	0	0	0	0	0	0	0	0	0	0	0	0	0	0	0	0	0	0	0	0
SRR18936872_me2_bin.23	Yes	d__Bacteria;p__Eisenbacteria;c__;o__;f__;g__;s__	Bacteria	Eisenbacteria	0	0	0	0	0	0	20	25	0	0	0	0	0	0	0	#N/A	0	0	0	0	0	0	0	0	0	0	0	0	0	0	0	0	1	0	0	1	0	0	0	0	1	0	0	0	0
SRR18936872_me2_bin.34	Yes	d__Bacteria;p__Fermentibacterota;c__Fermentibacteria;o__Fermentibacterales;f__Fermentibacteraceae;g__Sabulitectum;s__	Bacteria	Fermentibacterota	0	0	0	0	0	0	10	0	0	0	0	0	0	0	0	#N/A	0	0	0	0	0	0	0	0	0	0	0	0	0	0	0	0	0	0	0	1	0	0	0	0	0	0	0	0	16.67
SRR18936872_me2_bin.36	Yes	d__Bacteria;p__Fermentibacterota;c__Fermentibacteria;o__Fermentibacterales;f__Fermentibacteraceae;g__Sabulitectum;s__	Bacteria	Fermentibacterota	0	0	0	0	0	0	0	0	0	0	0	0	0	0	0	#N/A	0	0	0	0	0	0	0	0	0	0	0	0	0	0	0	0	0	0	0	0	0	0	0	0	0	0	0	0	16.67
SRR18936872_me2_bin.38	Yes	d__Bacteria;p__Fermentibacterota;c__Fermentibacteria;o__Fermentibacterales;f__Fermentibacteraceae;g__Aegiribacteria;s__	Bacteria	Fermentibacterota	0	0	0	0	0	0	20	0	0	0	0	0	0	0	0	#N/A	0	0	0	0	0	0	0	0	0	0	0	0	0	0	0	0	1	0	0	1	0	0	0	0	0	0	0	0	16.67
SRR18936872_me2_bin.4	Yes	d__Bacteria;p__Desulfobacterota;c__Syntrophia;o__Syntrophales;f__;g__;s__	Bacteria	Desulfobacterota	0	0	0	0	0	0	0	0	0	0	0	0	0	0	0	#N/A	0	0	0	0	0	0	0	0	0	0	0	0	0	0	0	0	0	0	0	0	0	0	0	0	0	0	0	0	0
SRR18936872_me2_bin.43	Yes	d__Archaea;p__Thermoplasmatota;c__EX4484-6;o__EX4484-6;f__EX4484-6;g__;s__	Archaea	Thermoplasmatota	100	33.33	50	0	0	0	10	0	1	0	0	1	1	0	0	#N/A	0	0	0	0	0	0	0	0	0	0	0	0	0	0	0	0	0	0	0	1	0	0	0	0	0	0	0	0	0
SRR18936872_me2_bin.44	Yes	d__Bacteria;p__Bipolaricaulota;c__Bipolaricaulia;o__UBA7950;f__UBA9294;g__;s__	Bacteria	Bipolaricaulota	100	0	25	0	0	0	0	0	0	0	0	1	0	0	0	#N/A	0	0	0	0	0	0	0	0	0	0	0	0	0	0	0	0	0	0	0	0	0	0	0	0	0	0	0	0	0
SRR18936872_me2_bin.45	Yes	d__Archaea;p__Halobacteriota;c__Methanosarcinia;o__Methanosarcinales;f__HR1;g__UBA7939;s__	Archaea	Halobacteriota	100	33.33	0	0	0	0	80	25	1	0	0	0	0	0	0	#N/A	0	0	0	0	0	0	0	0	0	0	0	0	0	0	1	1	0	2	2	2	0	1	3	2	0	0	0	1	0
SRR18936872_me2_bin.48	Yes	d__Bacteria;p__Eisenbacteria;c__;o__;f__;g__;s__	Bacteria	Eisenbacteria	100	0	0	16.67	25	0	10	25	0	0	0	0	0	0	0	#N/A	1	0	0	0	0	0	0	0	1	0	0	0	0	0	0	0	0	0	0	1	0	0	0	0	1	0	0	0	0
[truncated: 186 more rows]
[truncated: 285 more columns]
