# Supplementary material for: Global Marine Cold Seep Metagenomes Reveal Diversity of Taxonomy, Metabolic Function, and Natural Products
Source: Genomics Proteomics Bioinformatics. 2023 Dec 13;22(2):qzad006. doi: 10.1093/gpbjnl/qzad006 (PMC12016038; doi:10.1093/gpbjnl/qzad006)
Supplement: qzad006_Supplementary_Data [file qzad006_supplementary_data.zip › Table S10-done.xlsx]

## Sheet: Table S10
Table S10 A summary of 17,968 BGCs
Note: GCC, ; BGCs, biosynthetic gene clusters; GCF, gene cluster families; TPM, transcripts per million; NRPS, non-ribosomal peptide synthase; PKS, polyketide synthase; RiPPs, ribosomal processing peptides.
gbk_contig_id	gbk_region	GCC_ID	Length	GCC_representive	#GCC_members	GCF_ID	#GCF_members	GCF_representive	antiSMASH	BiG-SCAPE_class	BiG-SCAPE_for_GCC	Sample	EnvType	Taxonomic_classification_method	MAG_ID	Classification	Kingdom	Raw_phylum	GCF_top 10 phylum	Median TPM across samples
Cluster1_k141_1029680	Cluster1_k141_1029680.region001	GCC13915	5045	yes	4344	GCF0	1	yes	CDPS	Others	Others	Cluster1	Methane seep	CAT	#N/A	k__Bacteria;p__Planctomycetes;c__NA;o__NA;f__NA;g__NA;s__NA	Bacteria	Planctomycetota	Planctomycetota	0
Cluster1_k141_1071913	Cluster1_k141_1071913.region001	GCC13915	5940	no	4344	GCF1	1	yes	phosphonate	Others	Others	Cluster1	Methane seep	CAT	#N/A	k__Bacteria;p__NA;c__NA;o__NA;f__NA;g__NA;s__NA	Bacteria	NA	Others	0
Cluster1_k141_2244504	Cluster1_k141_2244504.region001	GCC9534	6817	yes	1155	GCF100	1	yes	T3PKS	PKSother	PKSother	Cluster1	Methane seep	CAT	#N/A	k__Bacteria;p__NA;c__NA;o__NA;f__NA;g__NA;s__NA	Bacteria	NA	Others	0.621757
Cluster2_k141_20871110	Cluster2_k141_20871110.region001	GCC8804	15241	yes	5525	GCF1000	2	yes	ranthipeptide	RiPPs	RiPPs	Cluster2	Methane seep	CAT	#N/A	k__Archaea;p__NA;c__NA;o__NA;f__NA;g__NA;s__NA	Archaea	NA	Others	3.79256
HTR6_k141_676555	HTR6_k141_676555.region001	GCC8804	7129	no	5525	GCF1000	2	no	ranthipeptide	RiPPs	RiPPs	HTR6	Methane seep	CAT	#N/A	k__Archaea;p__NA;c__NA;o__NA;f__NA;g__NA;s__NA	Archaea	NA	Others	0
SRR13892589_k141_1451218	SRR13892589_k141_1451218.region001	GCC1179	4736	yes	3013	GCF10000	1	yes	NRPS	NRPS	NRPS	SRR13892589	Methane seep	CAT	#N/A	k__Bacteria;p__Proteobacteria;c__NA;o__NA;f__NA;g__NA;s__NA	Bacteria	Proteobacteria	Proteobacteria	0
SRR13892589_k141_1479831	SRR13892589_k141_1479831.region001	GCC8804	6252	no	5525	GCF10003	1	yes	lassopeptide.RRE-containing	RiPPs	RiPPs	SRR13892589	Methane seep	CAT	#N/A	k__Bacteria;p__Proteobacteria;c__Epsilonproteobacteria;o__NA;f__NA;g__NA;s__NA	Bacteria	Proteobacteria	Proteobacteria	2.2189
SRR13892589_k141_1512498	SRR13892589_k141_1512498.region001	GCC23	6171	yes	775	GCF10004	1	yes	T1PKS	PKSI	Others	SRR13892589	Methane seep	CAT	#N/A	k__Bacteria;p__NA;c__NA;o__NA;f__NA;g__NA;s__NA	Bacteria	NA	Others	0
SRR13892589_k141_1516705	SRR13892589_k141_1516705.region001	GCC10006	3678	yes	1	GCF10006	1	yes	RRE-containing	RiPPs	RiPPs	SRR13892589	Methane seep	CAT	#N/A	k__Bacteria;p__Proteobacteria;c__Oligoflexia;o__Bacteriovoracales;f__Bacteriovoracaceae;g__Bacteriovorax;s__Bacteriovorax sp. MedPE-SWde	Bacteria	Proteobacteria	Proteobacteria	0
Cluster3_k141_14832439	Cluster3_k141_14832439.region001	GCC1179	3004	no	3013	GCF10007	4	no	NRPS-like	NRPS	NRPS	Cluster3	Methane seep	CAT	#N/A	k__Bacteria;p__Proteobacteria;c__Deltaproteobacteria;o__Desulfobacterales;f__Desulfobulbaceae;g__NA;s__NA	Bacteria	Proteobacteria	Proteobacteria	0
SRR13892589_k141_1521747	SRR13892589_k141_1521747.region001	GCC1179	3253	no	3013	GCF10007	4	no	NRPS-like	NRPS	NRPS	SRR13892589	Methane seep	CAT	#N/A	k__Bacteria;p__Proteobacteria;c__Deltaproteobacteria;o__Desulfobacterales;f__Desulfobulbaceae;g__NA;s__NA	Bacteria	Proteobacteria	Proteobacteria	0
SRR13892589_k141_689344	SRR13892589_k141_689344.region001	GCC1179	3143	no	3013	GCF10007	4	no	NRPS-like	NRPS	NRPS	SRR13892589	Methane seep	CAT	#N/A	k__Bacteria;p__Proteobacteria;c__Deltaproteobacteria;o__Desulfobacterales;f__Desulfobulbaceae;g__NA;s__NA	Bacteria	Proteobacteria	Proteobacteria	0
SRR13892590_k141_2130221	SRR13892590_k141_2130221.region001	GCC1179	23430	no	3013	GCF10007	4	yes	NRPS-like	NRPS	NRPS	SRR13892590	Methane seep	CAT	#N/A	k__Bacteria;p__NA;c__NA;o__NA;f__NA;g__NA;s__NA	Bacteria	NA	Others	8.38143
SRR13892589_k141_1528230	SRR13892589_k141_1528230.region001	GCC8804	3045	no	5525	GCF10009	1	yes	thiopeptide	RiPPs	RiPPs	SRR13892589	Methane seep	CAT	#N/A	k__Bacteria;p__Proteobacteria;c__Gammaproteobacteria;o__NA;f__NA;g__NA;s__NA	Bacteria	Proteobacteria	Proteobacteria	7.105
Cluster2_k141_20876686	Cluster2_k141_20876686.region001	GCC8804	6693	no	5525	GCF1001	1	yes	RRE-containing	RiPPs	RiPPs	Cluster2	Methane seep	CAT	#N/A	k__Bacteria;p__Proteobacteria;c__NA;o__NA;f__NA;g__NA;s__NA	Bacteria	Proteobacteria	Proteobacteria	39.4194
SRR13892589_k141_1528830	SRR13892589_k141_1528830.region001	GCC8804	5547	no	5525	GCF10010	1	yes	RRE-containing	RiPPs	RiPPs	SRR13892589	Methane seep	CAT	#N/A	k__Bacteria;p__Proteobacteria;c__Deltaproteobacteria;o__Desulfobacterales;f__NA;g__NA;s__NA	Bacteria	Proteobacteria	Proteobacteria	1.78285
Cluster2_k141_20885963	Cluster2_k141_20885963.region001	GCC8804	4636	no	5525	GCF1002	1	yes	RRE-containing	RiPPs	RiPPs	Cluster2	Methane seep	CAT	#N/A	k__Bacteria;p__Proteobacteria;c__Deltaproteobacteria;o__Desulfobacterales;f__NA;g__NA;s__Desulfobacterales bacterium	Bacteria	Proteobacteria	Proteobacteria	51.7646
MAG_RS_2.bin.10-ROV157_2.bin.10.fa_135	MAG_RS_2.bin.10-ROV157_2.bin.10.fa_135.region001	GCC7660	9857	no	1545	GCF10021	2	no	terpene	Terpene	Terpene	MAG	Methane seep	gtdbtk	RS_2.bin.10	d__Bacteria;p__Proteobacteria;c__Gammaproteobacteria;o__Beggiatoales;f__Beggiatoaceae;g__QNES01;s__	Bacteria	Proteobacteria	Proteobacteria	0.63556
SRR13892589_k141_1640752	SRR13892589_k141_1640752.region001	GCC7660	10126	yes	1545	GCF10021	2	yes	terpene	Terpene	Terpene	SRR13892589	Methane seep	CAT	#N/A	k__Bacteria;p__Proteobacteria;c__Gammaproteobacteria;o__NA;f__NA;g__NA;s__NA	Bacteria	Proteobacteria	Proteobacteria	0.618676
SRR13892589_k141_1684551	SRR13892589_k141_1684551.region001	GCC23	4571	no	775	GCF10028	2	yes	T1PKS	PKSI	Others	SRR13892589	Methane seep	CAT	#N/A	k__Bacteria;p__Proteobacteria;c__NA;o__NA;f__NA;g__NA;s__NA	Bacteria	Proteobacteria	Proteobacteria	0.388124
SRR13892604_k141_3020554	SRR13892604_k141_3020554.region001	GCC23	4228	no	775	GCF10028	2	no	T1PKS	PKSI	Others	SRR13892604	Methane seep	CAT	#N/A	k__Bacteria;p__NA;c__NA;o__NA;f__NA;g__NA;s__NA	Bacteria	NA	Others	0
Cluster2_k141_20926880	Cluster2_k141_20926880.region001	GCC8804	7567	no	5525	GCF1003	1	yes	RRE-containing	RiPPs	RiPPs	Cluster2	Methane seep	CAT	#N/A	k__Bacteria;p__Gemmatimonadetes;c__NA;o__NA;f__NA;g__NA;s__NA	Bacteria	Gemmatimonadetes	Others	0
SRR13892589_k141_1730838	SRR13892589_k141_1730838.region001	GCC9534	4245	no	1155	GCF10032	1	yes	hglE-KS	PKSother	PKSother	SRR13892589	Methane seep	CAT	#N/A	k__Bacteria;p__Proteobacteria;c__Deltaproteobacteria;o__Desulfobacterales;f__Desulfobacteraceae;g__NA;s__Desulfobacteraceae bacterium Eth-SRB1	Bacteria	Proteobacteria	Proteobacteria	11.6786
SRR13892589_k141_1735474	SRR13892589_k141_1735474.region001	GCC8804	3464	no	5525	GCF10033	1	yes	thiopeptide	RiPPs	RiPPs	SRR13892589	Methane seep	CAT	#N/A	k__Archaea;p__Euryarchaeota;c__Methanomicrobia;o__Methanosarcinales;f__NA;g__NA;s__NA	Archaea	Euryarchaeota	Euryarchaeota	12.7165
SRR13892589_k141_174823	SRR13892589_k141_174823.region001	GCC9534	8710	no	1155	GCF10034	2	no	hglE-KS	PKSother	PKSother	SRR13892589	Methane seep	CAT	#N/A	k__Bacteria;p__Proteobacteria;c__Deltaproteobacteria;o__Desulfobacterales;f__Desulfobacteraceae;g__Desulfobacula;s__NA	Bacteria	Proteobacteria	Proteobacteria	3.32576
SRR13892590_k141_2506514	SRR13892590_k141_2506514.region001	GCC9534	11434	no	1155	GCF10034	2	yes	hglE-KS	PKSother	PKSother	SRR13892590	Methane seep	CAT	#N/A	k__Bacteria;p__Proteobacteria;c__Deltaproteobacteria;o__Desulfobacterales;f__Desulfobacteraceae;g__Desulfobacula;s__NA	Bacteria	Proteobacteria	Proteobacteria	1.12038
SRR13892589_k141_1757804	SRR13892589_k141_1757804.region001	GCC13915	3026	no	4344	GCF10037	1	yes	hserlactone	Others	Others	SRR13892589	Methane seep	CAT	#N/A	#N/A	#N/A	NA	Others	0
SRR13892589_k141_1765993	SRR13892589_k141_1765993.region001	GCC23	9468	no	775	GCF10038	1	yes	T1PKS	PKSI	Others	SRR13892589	Methane seep	CAT	#N/A	k__Bacteria;p__Proteobacteria;c__Deltaproteobacteria;o__Desulfobacterales;f__NA;g__NA;s__NA	Bacteria	Proteobacteria	Proteobacteria	24.4157
Cluster2_k141_20940695	Cluster2_k141_20940695.region001	GCC7660	3509	no	1545	GCF1004	1	yes	terpene	Terpene	Terpene	Cluster2	Methane seep	CAT	#N/A	k__Bacteria;p__candidate division Zixibacteria;c__NA;o__NA;f__NA;g__NA;s__candidate division Zixibacteria bacterium	Bacteria	candidate division Zixibacteria	Others	0
SRR13892589_k141_1812459	SRR13892589_k141_1812459.region001	GCC8804	4731	no	5525	GCF10041	1	yes	ranthipeptide	RiPPs	RiPPs	SRR13892589	Methane seep	CAT	#N/A	k__Bacteria;p__Proteobacteria;c__NA;o__NA;f__NA;g__NA;s__NA	Bacteria	Proteobacteria	Proteobacteria	1.18347
SRR13892589_k141_1834399	SRR13892589_k141_1834399.region001	GCC23	3152	no	775	GCF10042	1	yes	T1PKS	PKSI	Others	SRR13892589	Methane seep	CAT	#N/A	k__Bacteria;p__Candidatus Delongbacteria;c__NA;o__NA;f__NA;g__NA;s__Candidatus Delongbacteria bacterium	Bacteria	Candidatus Delongbacteria	Others	0
SRR13892589_k141_1835581	SRR13892589_k141_1835581.region001	GCC1179	3902	no	3013	GCF10043	1	yes	NRPS-like	NRPS	NRPS	SRR13892589	Methane seep	CAT	#N/A	k__Bacteria;p__Proteobacteria;c__Gammaproteobacteria;o__NA;f__NA;g__NA;s__Gammaproteobacteria bacterium	Bacteria	Proteobacteria	Proteobacteria	0
Cluster1_k141_4615322	Cluster1_k141_4615322.region001	GCC1179	6571	no	3013	GCF10046	12	no	NRPS-like	NRPS	NRPS	Cluster1	Methane seep	CAT	#N/A	k__Bacteria;p__Candidatus Omnitrophica;c__NA;o__NA;f__NA;g__NA;s__Candidatus Omnitrophica bacterium	Bacteria	Candidatus Omnitrophica	Others	0
MAG_RS_8.bin.62-ROV157_8.bin.62.fa_37	MAG_RS_8.bin.62-ROV157_8.bin.62.fa_37.region001	GCC1179	6080	no	3013	GCF10046	12	no	NRPS-like	NRPS	NRPS	MAG	Methane seep	gtdbtk	RS_8.bin.62	d__Bacteria;p__Omnitrophota;c__Koll11;o__B26-G9;f__;g__;s__	Bacteria	Omnitrophota	Others	0
SRR13892585_k141_50566	SRR13892585_k141_50566.region001	GCC1179	30108	no	3013	GCF10046	12	yes	NRPS-like	NRPS	NRPS	SRR13892585	Methane seep	CAT	#N/A	k__Bacteria;p__Candidatus Omnitrophica;c__NA;o__NA;f__NA;g__NA;s__NA	Bacteria	Candidatus Omnitrophica	Others	3.75868
SRR13892586_k127_2344131	SRR13892586_k127_2344131.region001	GCC1179	10780	no	3013	GCF10046	12	no	NRPS-like	NRPS	NRPS	SRR13892586	Methane seep	CAT	#N/A	k__Bacteria;p__NA;c__NA;o__NA;f__NA;g__NA;s__NA	Bacteria	NA	Others	0
SRR13892587_k141_143416	SRR13892587_k141_143416.region001	GCC1179	26140	no	3013	GCF10046	12	no	NRPS-like	NRPS	NRPS	SRR13892587	Methane seep	CAT	#N/A	#N/A	#N/A	NA	Others	0.154605
SRR13892588_k141_679558	SRR13892588_k141_679558.region001	GCC1179	20934	no	3013	GCF10046	12	no	NRPS-like	NRPS	NRPS	SRR13892588	Methane seep	CAT	#N/A	k__Bacteria;p__NA;c__NA;o__NA;f__NA;g__NA;s__NA	Bacteria	NA	Others	0.0389674
SRR13892589_k141_1839902	SRR13892589_k141_1839902.region001	GCC1179	15599	no	3013	GCF10046	12	no	NRPS-like	NRPS	NRPS	SRR13892589	Methane seep	CAT	#N/A	k__Bacteria;p__NA;c__NA;o__NA;f__NA;g__NA;s__NA	Bacteria	NA	Others	0
SRR13892590_k141_1765975	SRR13892590_k141_1765975.region001	GCC1179	25920	no	3013	GCF10046	12	no	NRPS-like	NRPS	NRPS	SRR13892590	Methane seep	CAT	#N/A	k__Bacteria;p__NA;c__NA;o__NA;f__NA;g__NA;s__NA	Bacteria	NA	Others	0.148704
SRR13892602_k141_3626471	SRR13892602_k141_3626471.region001	GCC1179	18737	no	3013	GCF10046	12	no	NRPS-like	NRPS	NRPS	SRR13892602	Methane seep	CAT	#N/A	k__Bacteria;p__NA;c__NA;o__NA;f__NA;g__NA;s__NA	Bacteria	NA	Others	0.108387
SRR13892603_k141_3116263	SRR13892603_k141_3116263.region001	GCC1179	15778	no	3013	GCF10046	12	no	NRPS-like	NRPS	NRPS	SRR13892603	Methane seep	CAT	#N/A	#N/A	#N/A	NA	Others	0
SRR13892604_k141_3686385	SRR13892604_k141_3686385.region001	GCC1179	11375	no	3013	GCF10046	12	no	NRPS-like	NRPS	NRPS	SRR13892604	Methane seep	CAT	#N/A	k__Bacteria;p__Candidatus Omnitrophica;c__NA;o__NA;f__NA;g__NA;s__NA	Bacteria	Candidatus Omnitrophica	Others	0
SRR13892605_k141_378030	SRR13892605_k141_378030.region001	GCC1179	16554	no	3013	GCF10046	12	no	NRPS-like	NRPS	NRPS	SRR13892605	Methane seep	CAT	#N/A	k__Bacteria;p__NA;c__NA;o__NA;f__NA;g__NA;s__NA	Bacteria	NA	Others	0.051918
SRR13892589_k141_188860	SRR13892589_k141_188860.region001	GCC13915	3198	no	4344	GCF10052	1	yes	acyl_amino_acids	Others	Others	SRR13892589	Methane seep	CAT	#N/A	k__Bacteria;p__Proteobacteria;c__Deltaproteobacteria;o__Desulfobacterales;f__Desulfobacteraceae;g__NA;s__NA	Bacteria	Proteobacteria	Proteobacteria	407.743
SRR13892589_k141_1893663	SRR13892589_k141_1893663.region001	GCC13915	3413	no	4344	GCF10053	1	yes	arylpolyene	Others	Others	SRR13892589	Methane seep	CAT	#N/A	k__Bacteria;p__Proteobacteria;c__NA;o__NA;f__NA;g__NA;s__NA	Bacteria	Proteobacteria	Proteobacteria	0
SRR13892589_k141_1899560	SRR13892589_k141_1899560.region001	GCC8804	6201	no	5525	GCF10055	3	no	RiPP-like	RiPPs	RiPPs	SRR13892589	Methane seep	CAT	#N/A	k__Bacteria;p__Proteobacteria;c__Deltaproteobacteria;o__Desulfobacterales;f__NA;g__NA;s__NA	Bacteria	Proteobacteria	Proteobacteria	0
SRR13892590_k141_8122	SRR13892590_k141_8122.region001	GCC8804	11773	no	5525	GCF10055	3	yes	RiPP-like	RiPPs	RiPPs	SRR13892590	Methane seep	CAT	#N/A	k__Bacteria;p__Proteobacteria;c__Deltaproteobacteria;o__Desulfobacterales;f__NA;g__NA;s__NA	Bacteria	Proteobacteria	Proteobacteria	1.65324
SRR19020598_k141_765533	SRR19020598_k141_765533.region001	GCC8804	9446	no	5525	GCF10055	3	no	RiPP-like	RiPPs	RiPPs	SRR19020598	Methane seep	CAT	#N/A	k__Bacteria;p__Proteobacteria;c__Deltaproteobacteria;o__Desulfobacterales;f__NA;g__NA;s__NA	Bacteria	Proteobacteria	Proteobacteria	0.644986
SRR13892589_k141_1913500	SRR13892589_k141_1913500.region001	GCC13915	3017	no	4344	GCF10057	1	yes	acyl_amino_acids	Others	Others	SRR13892589	Methane seep	CAT	#N/A	k__Bacteria;p__Candidatus Omnitrophica;c__NA;o__NA;f__NA;g__NA;s__NA	Bacteria	Candidatus Omnitrophica	Others	0
Cluster2_k141_21135183	Cluster2_k141_21135183.region001	GCC7660	4543	no	1545	GCF1006	1	yes	terpene	Terpene	Terpene	Cluster2	Methane seep	CAT	#N/A	k__Bacteria;p__NA;c__NA;o__NA;f__NA;g__NA;s__NA	Bacteria	NA	Others	0
HTR3_k141_183160	HTR3_k141_183160.region001	GCC8804	6033	no	5525	GCF10061	4	no	RiPP-like	RiPPs	RiPPs	HTR3	Methane seep	CAT	#N/A	k__Bacteria;p__Proteobacteria;c__NA;o__NA;f__NA;g__NA;s__NA	Bacteria	Proteobacteria	Proteobacteria	2.34895
MAG_SRR13892590_me2_bin.160-k141_1272741	MAG_SRR13892590_me2_bin.160-k141_1272741.region001	GCC8804	6615	no	5525	GCF10061	4	yes	RiPP-like	RiPPs	RiPPs	MAG	Methane seep	gtdbtk	SRR13892590_me2_bin.160	d__Bacteria;p__Proteobacteria;c__Gammaproteobacteria;o__SZUA-229;f__SZUA-229;g__GCA-2746365;s__	Bacteria	Proteobacteria	Proteobacteria	2.26636
SRR13892589_k141_1994431	SRR13892589_k141_1994431.region001	GCC8804	5800	no	5525	GCF10061	4	no	RiPP-like	RiPPs	RiPPs	SRR13892589	Methane seep	CAT	#N/A	#N/A	#N/A	NA	Others	1.18282
SRR19020598_k141_1062863	SRR19020598_k141_1062863.region001	GCC8804	5687	no	5525	GCF10061	4	no	RiPP-like	RiPPs	RiPPs	SRR19020598	Methane seep	CAT	#N/A	k__Bacteria;p__Proteobacteria;c__Gammaproteobacteria;o__NA;f__NA;g__NA;s__NA	Bacteria	Proteobacteria	Proteobacteria	1.21727
SRR13892589_k141_2062520	SRR13892589_k141_2062520.region001	GCC13915	23122	no	4344	GCF10069	2	no	thioamitides.thiopeptide	Others	Others	SRR13892589	Methane seep	CAT	#N/A	k__Bacteria;p__NA;c__NA;o__NA;f__NA;g__NA;s__NA	Bacteria	NA	Others	1.10712
SRR13892590_k141_295799	SRR13892590_k141_295799.region001	GCC13915	27330	no	4344	GCF10069	2	yes	thioamitides.thiopeptide	Others	Others	SRR13892590	Methane seep	CAT	#N/A	k__Bacteria;p__NA;c__NA;o__NA;f__NA;g__NA;s__NA	Bacteria	NA	Others	2.42347
Cluster3_k141_8807625	Cluster3_k141_8807625.region001	GCC9534	3144	no	1155	GCF10070	15	no	hglE-KS	PKSother	PKSother	Cluster3	Methane seep	CAT	#N/A	k__Bacteria;p__Proteobacteria;c__Deltaproteobacteria;o__NA;f__NA;g__NA;s__NA	Bacteria	Proteobacteria	Proteobacteria	9.42996
ERR3365594_k141_119243	ERR3365594_k141_119243.region001	GCC9534	3459	no	1155	GCF10070	15	no	hglE-KS	PKSother	PKSother	ERR3365594	Asphalt volcano	CAT	#N/A	k__NA;p__NA;c__NA;o__NA;f__NA;g__NA;s__NA	NA	NA	Others	0
HTR12_k141_824352	HTR12_k141_824352.region001	GCC9534	3691	no	1155	GCF10070	15	no	hglE-KS	PKSother	PKSother	HTR12	Methane seep	CAT	#N/A	k__Bacteria;p__NA;c__NA;o__NA;f__NA;g__NA;s__NA	Bacteria	NA	Others	0.266783
HTR3_k141_2171235	HTR3_k141_2171235.region001	GCC9534	3641	no	1155	GCF10070	15	no	hglE-KS	PKSother	PKSother	HTR3	Methane seep	CAT	#N/A	k__Bacteria;p__NA;c__NA;o__NA;f__NA;g__NA;s__NA	Bacteria	NA	Others	0.16242
HTR4_k141_279642	HTR4_k141_279642.region001	GCC9534	3463	no	1155	GCF10070	15	no	hglE-KS	PKSother	PKSother	HTR4	Methane seep	CAT	#N/A	k__Bacteria;p__NA;c__NA;o__NA;f__NA;g__NA;s__NA	Bacteria	NA	Others	0.692609
HTR6_k141_274156	HTR6_k141_274156.region001	GCC9534	3166	no	1155	GCF10070	15	no	hglE-KS	PKSother	PKSother	HTR6	Methane seep	CAT	#N/A	k__Bacteria;p__Proteobacteria;c__NA;o__NA;f__NA;g__NA;s__NA	Bacteria	Proteobacteria	Proteobacteria	20.9078
MAG_SRR13892591_me2_bin.155-k141_1102106	MAG_SRR13892591_me2_bin.155-k141_1102106.region001	GCC9534	3974	no	1155	GCF10070	15	no	hglE-KS	PKSother	PKSother	MAG	Methane seep	gtdbtk	SRR13892591_me2_bin.155	d__Bacteria;p__Desulfobacterota;c__Desulfobacteria;o__Desulfobacterales;f__SURF-3;g__SURF-3;s__	Bacteria	Desulfobacterota	Desulfobacterota	0
SRR12623520_k141_281157	SRR12623520_k141_281157.region001	GCC9534	4628	no	1155	GCF10070	15	yes	hglE-KS	PKSother	PKSother	SRR12623520	Oil and gas seep	CAT	#N/A	k__Bacteria;p__Proteobacteria;c__Deltaproteobacteria;o__Desulfobacterales;f__Desulfobacteraceae;g__NA;s__Desulfobacteraceae bacterium 4572_187	Bacteria	Proteobacteria	Proteobacteria	151.294
SRR13892589_k141_2080661	SRR13892589_k141_2080661.region001	GCC9534	3165	no	1155	GCF10070	15	no	hglE-KS	PKSother	PKSother	SRR13892589	Methane seep	CAT	#N/A	k__Bacteria;p__NA;c__NA;o__NA;f__NA;g__NA;s__NA	Bacteria	NA	Others	0
SRR13892591_k141_666988	SRR13892591_k141_666988.region001	GCC9534	4236	no	1155	GCF10070	15	no	hglE-KS	PKSother	PKSother	SRR13892591	Methane seep	CAT	#N/A	k__Bacteria;p__Proteobacteria;c__Deltaproteobacteria;o__NA;f__NA;g__NA;s__NA	Bacteria	Proteobacteria	Proteobacteria	7.72449
SRR13892603_k141_341315	SRR13892603_k141_341315.region001	GCC9534	3054	no	1155	GCF10070	15	no	hglE-KS	PKSother	PKSother	SRR13892603	Methane seep	CAT	#N/A	k__Bacteria;p__NA;c__NA;o__NA;f__NA;g__NA;s__NA	Bacteria	NA	Others	2.64662
SRR13892605_k141_1239527	SRR13892605_k141_1239527.region001	GCC9534	3258	no	1155	GCF10070	15	no	hglE-KS	PKSother	PKSother	SRR13892605	Methane seep	CAT	#N/A	k__Bacteria;p__NA;c__NA;o__NA;f__NA;g__NA;s__NA	Bacteria	NA	Others	0.809056
SRR13892607_k141_241580	SRR13892607_k141_241580.region001	GCC9534	4141	no	1155	GCF10070	15	no	hglE-KS	PKSother	PKSother	SRR13892607	Methane seep	CAT	#N/A	k__Bacteria;p__Proteobacteria;c__Gammaproteobacteria;o__Xanthomonadales;f__NA;g__NA;s__Xanthomonadales bacterium	Bacteria	Proteobacteria	Proteobacteria	0
SRR18936875_k141_467265	SRR18936875_k141_467265.region001	GCC9534	3371	no	1155	GCF10070	15	no	hglE-KS	PKSother	PKSother	SRR18936875	Methane seep	CAT	#N/A	k__Bacteria;p__Proteobacteria;c__Gammaproteobacteria;o__NA;f__NA;g__NA;s__Gammaproteobacteria bacterium	Bacteria	Proteobacteria	Proteobacteria	0
SRR19020592_k141_215447	SRR19020592_k141_215447.region001	GCC9534	3272	no	1155	GCF10070	15	no	hglE-KS	PKSother	PKSother	SRR19020592	Methane seep	CAT	#N/A	k__Bacteria;p__NA;c__NA;o__NA;f__NA;g__NA;s__NA	Bacteria	NA	Others	23.2417
SRR13892587_k141_1333377	SRR13892587_k141_1333377.region001	GCC8804	4216	no	5525	GCF10071	4	no	lassopeptide	RiPPs	RiPPs	SRR13892587	Methane seep	CAT	#N/A	k__NA;p__NA;c__NA;o__NA;f__NA;g__NA;s__NA	NA	NA	Others	0
SRR13892589_k141_208291	SRR13892589_k141_208291.region001	GCC8804	3510	no	5525	GCF10071	4	no	lassopeptide	RiPPs	RiPPs	SRR13892589	Methane seep	CAT	#N/A	k__NA;p__NA;c__NA;o__NA;f__NA;g__NA;s__NA	NA	NA	Others	0
SRR14270297_k141_412665	SRR14270297_k141_412665.region001	GCC8804	4711	no	5525	GCF10071	4	yes	lassopeptide	RiPPs	RiPPs	SRR14270297	Methane seep	CAT	#N/A	k__Bacteria;p__NA;c__NA;o__NA;f__NA;g__NA;s__NA	Bacteria	NA	Others	0
SRR19020584_k141_661591	SRR19020584_k141_661591.region001	GCC8804	3821	no	5525	GCF10071	4	no	lassopeptide	RiPPs	RiPPs	SRR19020584	Methane seep	CAT	#N/A	k__NA;p__NA;c__NA;o__NA;f__NA;g__NA;s__NA	NA	NA	Others	1.04217
SRR13892589_k141_2091227	SRR13892589_k141_2091227.region001	GCC1179	3807	no	3013	GCF10073	1	yes	NRPS-like	NRPS	NRPS	SRR13892589	Methane seep	CAT	#N/A	k__Bacteria;p__NA;c__NA;o__NA;f__NA;g__NA;s__NA	Bacteria	NA	Others	0
SRR13892589_k141_2102065	SRR13892589_k141_2102065.region001	GCC8804	3343	no	5525	GCF10074	1	yes	ranthipeptide	RiPPs	RiPPs	SRR13892589	Methane seep	CAT	#N/A	k__Bacteria;p__Proteobacteria;c__Gammaproteobacteria;o__NA;f__NA;g__NA;s__NA	Bacteria	Proteobacteria	Proteobacteria	5.34478
Cluster3_k141_13076528	Cluster3_k141_13076528.region001	GCC8804	4978	no	5525	GCF10076	8	no	RRE-containing	RiPPs	RiPPs	Cluster3	Methane seep	CAT	#N/A	k__NA;p__NA;c__NA;o__NA;f__NA;g__NA;s__NA	NA	NA	Others	0
HTR9_k141_517158	HTR9_k141_517158.region001	GCC8804	4119	no	5525	GCF10076	8	no	RRE-containing	RiPPs	RiPPs	HTR9	Methane seep	CAT	#N/A	k__NA;p__NA;c__NA;o__NA;f__NA;g__NA;s__NA	NA	NA	Others	0
MAG_2_HM_cbin_7-k127_1165590_length_3548_cov_7.0000	MAG_2_HM_cbin_7-k127_1165590_length_3548_cov_7.0000.region001	GCC8804	3548	no	5525	GCF10076	8	no	ranthipeptide	RiPPs	RiPPs	MAG	Mud volcano	gtdbtk	2_HM_cbin_7	d__Bacteria;p__Acidobacteriota;c__Aminicenantia;o__UBA2199;f__UBA2199;g__UBA647;s__UBA647 sp002299555	Bacteria	Acidobacteriota	Acidobacteriota	0
MAG_SRR14270297_me2_bin.48-k141_895246	MAG_SRR14270297_me2_bin.48-k141_895246.region001	GCC8804	3803	no	5525	GCF10076	8	no	ranthipeptide	RiPPs	RiPPs	MAG	Methane seep	gtdbtk	SRR14270297_me2_bin.48	d__Bacteria;p__Acidobacteriota;c__Aminicenantia;o__UBA2199;f__UBA2199;g__UBA647;s__	Bacteria	Acidobacteriota	Acidobacteriota	0
SRR13892589_k141_2138397	SRR13892589_k141_2138397.region001	GCC8804	3943	no	5525	GCF10076	8	no	RRE-containing	RiPPs	RiPPs	SRR13892589	Methane seep	CAT	#N/A	k__NA;p__NA;c__NA;o__NA;f__NA;g__NA;s__NA	NA	NA	Others	0
SRR13892604_k141_1039216	SRR13892604_k141_1039216.region001	GCC8804	3796	no	5525	GCF10076	8	no	RRE-containing	RiPPs	RiPPs	SRR13892604	Methane seep	CAT	#N/A	k__NA;p__NA;c__NA;o__NA;f__NA;g__NA;s__NA	NA	NA	Others	0
SRR13892605_k141_2250062	SRR13892605_k141_2250062.region001	GCC8804	6001	no	5525	GCF10076	8	yes	ranthipeptide	RiPPs	RiPPs	SRR13892605	Methane seep	CAT	#N/A	k__NA;p__NA;c__NA;o__NA;f__NA;g__NA;s__NA	NA	NA	Others	0
SRR1971621_k127_11642	SRR1971621_k127_11642.region001	GCC8804	3535	no	5525	GCF10076	8	no	ranthipeptide	RiPPs	RiPPs	SRR1971621	Mud volcano	CAT	#N/A	k__NA;p__NA;c__NA;o__NA;f__NA;g__NA;s__NA	NA	NA	Others	0
SRR13892589_k141_2138632	SRR13892589_k141_2138632.region001	GCC8804	3367	no	5525	GCF10077	2	no	lassopeptide	RiPPs	RiPPs	SRR13892589	Methane seep	CAT	#N/A	k__Bacteria;p__Proteobacteria;c__Epsilonproteobacteria;o__Campylobacterales;f__Sulfurovaceae;g__Sulfurovum;s__NA	Bacteria	Proteobacteria	Proteobacteria	0
SRR13892590_k141_1455020	SRR13892590_k141_1455020.region001	GCC8804	4048	no	5525	GCF10077	2	yes	lassopeptide	RiPPs	RiPPs	SRR13892590	Methane seep	CAT	#N/A	k__Bacteria;p__Proteobacteria;c__Epsilonproteobacteria;o__Campylobacterales;f__Sulfurovaceae;g__Sulfurovum;s__NA	Bacteria	Proteobacteria	Proteobacteria	0
SRR13892589_k141_2144033	SRR13892589_k141_2144033.region001	GCC13915	3544	no	4344	GCF10079	1	yes	acyl_amino_acids	Others	Others	SRR13892589	Methane seep	CAT	#N/A	k__Bacteria;p__NA;c__NA;o__NA;f__NA;g__NA;s__NA	Bacteria	NA	Others	0
Cluster2_k141_21144979	Cluster2_k141_21144979.region001	GCC8804	3731	no	5525	GCF1008	1	yes	RRE-containing	RiPPs	RiPPs	Cluster2	Methane seep	CAT	#N/A	k__Bacteria;p__NA;c__NA;o__NA;f__NA;g__NA;s__NA	Bacteria	NA	Others	0
SRR13892589_k141_2174407	SRR13892589_k141_2174407.region001	GCC13915	4658	no	4344	GCF10082	1	yes	acyl_amino_acids	Others	Others	SRR13892589	Methane seep	CAT	#N/A	k__Bacteria;p__Proteobacteria;c__Gammaproteobacteria;o__Methylococcales;f__Methylococcaceae;g__Methylomarinum;s__Methylomarinum sp.	Bacteria	Proteobacteria	Proteobacteria	0
SRR13892589_k141_2184388	SRR13892589_k141_2184388.region001	GCC8804	5189	no	5525	GCF10083	1	yes	RiPP-like	RiPPs	RiPPs	SRR13892589	Methane seep	CAT	#N/A	k__Bacteria;p__Bacteroidetes;c__NA;o__NA;f__NA;g__NA;s__NA	Bacteria	Bacteroidota	Bacteroidota	0.363811
SRR13892585_k141_355661	SRR13892585_k141_355661.region001	GCC8804	3139	no	5525	GCF10085	6	no	RiPP-like	RiPPs	RiPPs	SRR13892585	Methane seep	CAT	#N/A	k__Bacteria;p__Proteobacteria;c__Gammaproteobacteria;o__Xanthomonadales;f__NA;g__NA;s__Xanthomonadales bacterium	Bacteria	Proteobacteria	Proteobacteria	0
SRR13892589_k141_2194045	SRR13892589_k141_2194045.region001	GCC8804	3190	no	5525	GCF10085	6	no	RiPP-like	RiPPs	RiPPs	SRR13892589	Methane seep	CAT	#N/A	k__Bacteria;p__Proteobacteria;c__Gammaproteobacteria;o__Xanthomonadales;f__NA;g__NA;s__Xanthomonadales bacterium	Bacteria	Proteobacteria	Proteobacteria	1.44959
SRR13892595_k141_2635110	SRR13892595_k141_2635110.region001	GCC8804	3365	no	5525	GCF10085	6	no	RiPP-like	RiPPs	RiPPs	SRR13892595	Methane seep	CAT	#N/A	k__Bacteria;p__Proteobacteria;c__NA;o__NA;f__NA;g__NA;s__Proteobacteria bacterium	Bacteria	Proteobacteria	Proteobacteria	0
SRR14270297_k141_1084639	SRR14270297_k141_1084639.region001	GCC8804	3132	no	5525	GCF10085	6	no	RiPP-like	RiPPs	RiPPs	SRR14270297	Methane seep	CAT	#N/A	k__Bacteria;p__Proteobacteria;c__Gammaproteobacteria;o__Xanthomonadales;f__NA;g__NA;s__Xanthomonadales bacterium	Bacteria	Proteobacteria	Proteobacteria	2.13136
SRR14270297_k141_83799	SRR14270297_k141_83799.region001	GCC8804	3005	no	5525	GCF10085	6	no	RiPP-like	RiPPs	RiPPs	SRR14270297	Methane seep	CAT	#N/A	k__Bacteria;p__Proteobacteria;c__Gammaproteobacteria;o__Xanthomonadales;f__NA;g__NA;s__Xanthomonadales bacterium	Bacteria	Proteobacteria	Proteobacteria	2.46424
SRR18920794_k141_2380253	SRR18920794_k141_2380253.region001	GCC8804	3525	no	5525	GCF10085	6	yes	RiPP-like	RiPPs	RiPPs	SRR18920794	Methane seep	CAT	#N/A	k__Bacteria;p__Proteobacteria;c__Gammaproteobacteria;o__Xanthomonadales;f__NA;g__NA;s__Xanthomonadales bacterium	Bacteria	Proteobacteria	Proteobacteria	0.558693
SRR13892589_k141_222351	SRR13892589_k141_222351.region001	GCC9534	12499	no	1155	GCF10089	1	yes	hglE-KS	PKSother	PKSother	SRR13892589	Methane seep	CAT	#N/A	k__Bacteria;p__Proteobacteria;c__Gammaproteobacteria;o__NA;f__NA;g__NA;s__NA	Bacteria	Proteobacteria	Proteobacteria	0
MAG_RS_2.bin.3-ROV157_2.bin.3.fa_260	MAG_RS_2.bin.3-ROV157_2.bin.3.fa_260.region001	GCC13915	8669	no	4344	GCF10094	2	no	arylpolyene	Others	Others	MAG	Methane seep	gtdbtk	RS_2.bin.3	d__Bacteria;p__Verrucomicrobiota;c__Kiritimatiellae;o__UBA8416;f__JABMPJ01;g__;s__	Bacteria	Verrucomicrobiota	Others	0
SRR13892589_k141_2230358	SRR13892589_k141_2230358.region001	GCC13915	9047	no	4344	GCF10094	2	yes	arylpolyene	Others	Others	SRR13892589	Methane seep	CAT	#N/A	k__Bacteria;p__NA;c__NA;o__NA;f__NA;g__NA;s__NA	Bacteria	NA	Others	0
Cluster1_k141_1933019	Cluster1_k141_1933019.region001	GCC14269	3893	no	97	GCF10095	25	no	hglE-KS	PKSother	PKSother	Cluster1	Methane seep	CAT	#N/A	k__Bacteria;p__Proteobacteria;c__Deltaproteobacteria;o__NA;f__NA;g__NA;s__NA	Bacteria	Proteobacteria	Proteobacteria	6.26862
Cluster3_k141_14815178	Cluster3_k141_14815178.region001	GCC14269	5817	no	97	GCF10095	25	yes	hglE-KS	PKSother	PKSother	Cluster3	Methane seep	CAT	#N/A	k__Bacteria;p__Proteobacteria;c__Deltaproteobacteria;o__Desulfuromonadales;f__NA;g__NA;s__Desulfuromonadales bacterium	Bacteria	Proteobacteria	Proteobacteria	0.444576
HTR12_k141_1112532	HTR12_k141_1112532.region001	GCC14269	4096	no	97	GCF10095	25	no	hglE-KS	PKSother	PKSother	HTR12	Methane seep	CAT	#N/A	k__Bacteria;p__Proteobacteria;c__Deltaproteobacteria;o__NA;f__NA;g__NA;s__NA	Bacteria	Proteobacteria	Proteobacteria	1.41153
HTR4_k141_289929	HTR4_k141_289929.region001	GCC14269	3626	no	97	GCF10095	25	no	hglE-KS	PKSother	PKSother	HTR4	Methane seep	CAT	#N/A	k__Bacteria;p__Proteobacteria;c__NA;o__NA;f__NA;g__NA;s__NA	Bacteria	Proteobacteria	Proteobacteria	0
MAG_SRR13892603_me2_bin.56-k141_82524	MAG_SRR13892603_me2_bin.56-k141_82524.region001	GCC14269	4168	no	97	GCF10095	25	no	hglE-KS	PKSother	PKSother	MAG	Methane seep	gtdbtk	SRR13892603_me2_bin.56	d__Bacteria;p__Proteobacteria;c__Alphaproteobacteria;o__Kiloniellales;f__J153;g__;s__	Bacteria	Proteobacteria	Proteobacteria	0.894325
MAG_SRR18920794_me2_bin.72-k141_1674911	MAG_SRR18920794_me2_bin.72-k141_1674911.region001	GCC14269	4995	no	97	GCF10095	25	no	hglE-KS	PKSother	PKSother	MAG	Methane seep	gtdbtk	SRR18920794_me2_bin.72	d__Bacteria;p__Desulfobacterota_F;c__Desulfuromonadia;o__Desulfuromonadales;f__BM103;g__;s__	Bacteria	Desulfobacterota_F	Others	0.275309
MAG_SRR19020587_me2_bin.26-k141_58177	MAG_SRR19020587_me2_bin.26-k141_58177.region001	GCC14269	4742	no	97	GCF10095	25	no	hglE-KS	PKSother	PKSother	MAG	Methane seep	gtdbtk	SRR19020587_me2_bin.26	d__Bacteria;p__Desulfobacterota;c__Desulfobacteria;o__Desulfobacterales;f__JAABPS01;g__;s__	Bacteria	Desulfobacterota	Desulfobacterota	5.9769
SRR13892585_k141_1621314	SRR13892585_k141_1621314.region001	GCC14269	3119	no	97	GCF10095	25	no	hglE-KS	PKSother	PKSother	SRR13892585	Methane seep	CAT	#N/A	k__Bacteria;p__Proteobacteria;c__Deltaproteobacteria;o__Desulfobacterales;f__NA;g__NA;s__Desulfobacterales bacterium S5133MH4	Bacteria	Proteobacteria	Proteobacteria	0
SRR13892585_k141_2234286	SRR13892585_k141_2234286.region001	GCC14269	3212	no	97	GCF10095	25	no	hglE-KS	PKSother	PKSother	SRR13892585	Methane seep	CAT	#N/A	k__Bacteria;p__Proteobacteria;c__Deltaproteobacteria;o__NA;f__NA;g__NA;s__NA	Bacteria	Proteobacteria	Proteobacteria	0.306528
SRR13892587_k141_2462995	SRR13892587_k141_2462995.region001	GCC14269	3302	no	97	GCF10095	25	no	hglE-KS	PKSother	PKSother	SRR13892587	Methane seep	CAT	#N/A	k__Bacteria;p__Proteobacteria;c__Deltaproteobacteria;o__NA;f__NA;g__NA;s__Olavius sp. associated proteobacterium Delta 1	Bacteria	Proteobacteria	Proteobacteria	1.69331
SRR13892588_k141_772229	SRR13892588_k141_772229.region001	GCC14269	4076	no	97	GCF10095	25	no	hglE-KS	PKSother	PKSother	SRR13892588	Methane seep	CAT	#N/A	#N/A	#N/A	NA	Others	17.5577
SRR13892589_k141_1671790	SRR13892589_k141_1671790.region001	GCC14269	3072	yes	97	GCF10095	25	no	hglE-KS	PKSother	PKSother	SRR13892589	Methane seep	CAT	#N/A	k__Bacteria;p__Proteobacteria;c__Deltaproteobacteria;o__NA;f__NA;g__NA;s__NA	Bacteria	Proteobacteria	Proteobacteria	18.8665
SRR13892589_k141_168157	SRR13892589_k141_168157.region001	GCC14269	3443	no	97	GCF10095	25	no	hglE-KS	PKSother	PKSother	SRR13892589	Methane seep	CAT	#N/A	k__Bacteria;p__Proteobacteria;c__Deltaproteobacteria;o__NA;f__NA;g__NA;s__Olavius sp. associated proteobacterium Delta 1	Bacteria	Proteobacteria	Proteobacteria	3.91823
SRR13892589_k141_2232336	SRR13892589_k141_2232336.region001	GCC14269	4446	no	97	GCF10095	25	no	hglE-KS	PKSother	PKSother	SRR13892589	Methane seep	CAT	#N/A	k__Bacteria;p__Proteobacteria;c__Deltaproteobacteria;o__NA;f__NA;g__NA;s__NA	Bacteria	Proteobacteria	Proteobacteria	16.3714
SRR13892590_k141_3043937	SRR13892590_k141_3043937.region001	GCC14269	3155	no	97	GCF10095	25	no	hglE-KS	PKSother	PKSother	SRR13892590	Methane seep	CAT	#N/A	k__Bacteria;p__Proteobacteria;c__Deltaproteobacteria;o__NA;f__NA;g__NA;s__NA	Bacteria	Proteobacteria	Proteobacteria	2.17444
SRR13892590_k141_666241	SRR13892590_k141_666241.region001	GCC14269	3958	no	97	GCF10095	25	no	hglE-KS	PKSother	PKSother	SRR13892590	Methane seep	CAT	#N/A	k__Bacteria;p__Proteobacteria;c__Deltaproteobacteria;o__NA;f__NA;g__NA;s__NA	Bacteria	Proteobacteria	Proteobacteria	2.48754
SRR13892600_k141_1078497	SRR13892600_k141_1078497.region001	GCC14269	4330	no	97	GCF10095	25	no	hglE-KS	PKSother	PKSother	SRR13892600	Methane seep	CAT	#N/A	k__Bacteria;p__Proteobacteria;c__Deltaproteobacteria;o__Desulfobacterales;f__Desulfobacteraceae;g__NA;s__Desulfobacteraceae bacterium	Bacteria	Proteobacteria	Proteobacteria	22.7964
SRR13892602_k141_423795	SRR13892602_k141_423795.region001	GCC14269	3092	no	97	GCF10095	25	no	hglE-KS	PKSother	PKSother	SRR13892602	Methane seep	CAT	#N/A	k__Bacteria;p__Proteobacteria;c__Deltaproteobacteria;o__NA;f__NA;g__NA;s__NA	Bacteria	Proteobacteria	Proteobacteria	3.32812
SRR13892604_k141_3174369	SRR13892604_k141_3174369.region001	GCC14269	4275	no	97	GCF10095	25	no	hglE-KS	PKSother	PKSother	SRR13892604	Methane seep	CAT	#N/A	k__Bacteria;p__Proteobacteria;c__Deltaproteobacteria;o__NA;f__NA;g__NA;s__Olavius sp. associated proteobacterium Delta 1	Bacteria	Proteobacteria	Proteobacteria	1.29102
SRR13892605_k141_194867	SRR13892605_k141_194867.region001	GCC14269	3628	no	97	GCF10095	25	no	hglE-KS	PKSother	PKSother	SRR13892605	Methane seep	CAT	#N/A	k__Bacteria;p__Proteobacteria;c__Deltaproteobacteria;o__NA;f__NA;g__NA;s__NA	Bacteria	Proteobacteria	Proteobacteria	6.43729
SRR18936871_k141_463406	SRR18936871_k141_463406.region001	GCC14269	3551	no	97	GCF10095	25	no	hglE-KS	PKSother	PKSother	SRR18936871	Methane seep	CAT	#N/A	k__Bacteria;p__NA;c__NA;o__NA;f__NA;g__NA;s__NA	Bacteria	NA	Others	0
SRR18936875_k141_706940	SRR18936875_k141_706940.region001	GCC14269	3229	no	97	GCF10095	25	no	hglE-KS	PKSother	PKSother	SRR18936875	Methane seep	CAT	#N/A	k__Bacteria;p__NA;c__NA;o__NA;f__NA;g__NA;s__NA	Bacteria	NA	Others	2.51576
SRR18936879_k141_493503	SRR18936879_k141_493503.region001	GCC14269	4125	no	97	GCF10095	25	no	hglE-KS	PKSother	PKSother	SRR18936879	Methane seep	CAT	#N/A	#N/A	#N/A	NA	Others	43.6936
SRR19020596_k141_495353	SRR19020596_k141_495353.region001	GCC14269	3671	no	97	GCF10095	25	no	hglE-KS	PKSother	PKSother	SRR19020596	Methane seep	CAT	#N/A	k__Bacteria;p__Proteobacteria;c__Deltaproteobacteria;o__NA;f__NA;g__NA;s__NA	Bacteria	Proteobacteria	Proteobacteria	5.38526
SRR19020597_k141_719502	SRR19020597_k141_719502.region001	GCC14269	3228	no	97	GCF10095	25	no	hglE-KS	PKSother	PKSother	SRR19020597	Methane seep	CAT	#N/A	#N/A	#N/A	NA	Others	6.25989
MAG_SRR13892605_me2_bin.145-k141_26701	MAG_SRR13892605_me2_bin.145-k141_26701.region001	GCC8804	14571	no	5525	GCF10096	3	no	RRE-containing	RiPPs	RiPPs	MAG	Methane seep	gtdbtk	SRR13892605_me2_bin.145	d__Bacteria;p__Proteobacteria;c__Gammaproteobacteria;o__Beggiatoales;f__Beggiatoaceae;g__Thiomargarita;s__	Bacteria	Proteobacteria	Proteobacteria	0
SRR13892589_k141_2239831	SRR13892589_k141_2239831.region001	GCC8804	13292	no	5525	GCF10096	3	no	RRE-containing	RiPPs	RiPPs	SRR13892589	Methane seep	CAT	#N/A	k__Bacteria;p__Proteobacteria;c__Gammaproteobacteria;o__NA;f__NA;g__NA;s__NA	Bacteria	Proteobacteria	Proteobacteria	0
SRR13892590_k141_129658	SRR13892590_k141_129658.region001	GCC8804	14918	no	5525	GCF10096	3	yes	RRE-containing	RiPPs	RiPPs	SRR13892590	Methane seep	CAT	#N/A	k__Bacteria;p__Proteobacteria;c__Gammaproteobacteria;o__NA;f__NA;g__NA;s__NA	Bacteria	Proteobacteria	Proteobacteria	0
SRR13892589_k141_2269253	SRR13892589_k141_2269253.region001	GCC8804	7379	no	5525	GCF10098	1	yes	RiPP-like	RiPPs	RiPPs	SRR13892589	Methane seep	CAT	#N/A	k__Bacteria;p__Bacteroidetes;c__Bacteroidia;o__NA;f__NA;g__NA;s__NA	Bacteria	Bacteroidota	Bacteroidota	1.73859
SRR13892589_k141_2282598	SRR13892589_k141_2282598.region001	GCC9534	4546	no	1155	GCF10099	1	yes	transAT-PKS-like	PKSother	PKSother	SRR13892589	Methane seep	CAT	#N/A	k__Bacteria;p__Proteobacteria;c__Gammaproteobacteria;o__NA;f__NA;g__NA;s__Gammaproteobacteria bacterium	Bacteria	Proteobacteria	Proteobacteria	0
SRR13892589_k141_2298484	SRR13892589_k141_2298484.region001	GCC8804	3125	no	5525	GCF10101	2	yes	RiPP-like	RiPPs	RiPPs	SRR13892589	Methane seep	CAT	#N/A	#N/A	#N/A	NA	Others	0.522075
SRR13892590_k141_2383254	SRR13892590_k141_2383254.region001	GCC8804	3105	no	5525	GCF10101	2	no	RiPP-like	RiPPs	RiPPs	SRR13892590	Methane seep	CAT	#N/A	k__Bacteria;p__NA;c__NA;o__NA;f__NA;g__NA;s__NA	Bacteria	NA	Others	1.00881
SRR13892589_k141_2336002	SRR13892589_k141_2336002.region001	GCC13915	6524	no	4344	GCF10109	1	yes	resorcinol	Others	Others	SRR13892589	Methane seep	CAT	#N/A	k__Bacteria;p__NA;c__NA;o__NA;f__NA;g__NA;s__NA	Bacteria	NA	Others	15.0823
Cluster2_k141_2117741	Cluster2_k141_2117741.region001	GCC13915	4342	no	4344	GCF1011	7	no	arylpolyene	Others	Others	Cluster2	Methane seep	CAT	#N/A	k__NA;p__NA;c__NA;o__NA;f__NA;g__NA;s__NA	NA	NA	Others	24.5813
HTR6_k141_717990	HTR6_k141_717990.region001	GCC13915	17020	no	4344	GCF1011	7	no	arylpolyene	Others	Others	HTR6	Methane seep	CAT	#N/A	k__Bacteria;p__Proteobacteria;c__NA;o__NA;f__NA;g__NA;s__NA	Bacteria	Proteobacteria	Proteobacteria	43.0825
HTR8_k141_586784	HTR8_k141_586784.region001	GCC13915	22030	no	4344	GCF1011	7	yes	arylpolyene	Others	Others	HTR8	Methane seep	CAT	#N/A	#N/A	#N/A	NA	Others	146.647
SRR12623520_k141_557178	SRR12623520_k141_557178.region001	GCC13915	5877	no	4344	GCF1011	7	no	arylpolyene	Others	Others	SRR12623520	Oil and gas seep	CAT	#N/A	k__Bacteria;p__Proteobacteria;c__Deltaproteobacteria;o__Desulfobacterales;f__NA;g__NA;s__Desulfobacterales bacterium	Bacteria	Proteobacteria	Proteobacteria	40.6456
SRR13892589_k141_702608	SRR13892589_k141_702608.region001	GCC13915	5242	no	4344	GCF1011	7	no	arylpolyene	Others	Others	SRR13892589	Methane seep	CAT	#N/A	k__Bacteria;p__Proteobacteria;c__Deltaproteobacteria;o__Desulfobacterales;f__NA;g__NA;s__Desulfobacterales bacterium	Bacteria	Proteobacteria	Proteobacteria	75.6236
SRR13892603_k141_418961	SRR13892603_k141_418961.region001	GCC13915	3025	no	4344	GCF1011	7	no	arylpolyene	Others	Others	SRR13892603	Methane seep	CAT	#N/A	k__Bacteria;p__Proteobacteria;c__Deltaproteobacteria;o__NA;f__NA;g__NA;s__Deltaproteobacteria bacterium	Bacteria	Proteobacteria	Proteobacteria	276.768
SRR13892605_k141_2807023	SRR13892605_k141_2807023.region001	GCC13915	21975	no	4344	GCF1011	7	no	arylpolyene	Others	Others	SRR13892605	Methane seep	CAT	#N/A	k__Bacteria;p__Proteobacteria;c__NA;o__NA;f__NA;g__NA;s__NA	Bacteria	Proteobacteria	Proteobacteria	119.463
Cluster1_k141_108079	Cluster1_k141_108079.region001	GCC13915	4317	no	4344	GCF10110	5	yes	arylpolyene	Others	Others	Cluster1	Methane seep	CAT	#N/A	k__Bacteria;p__Proteobacteria;c__NA;o__NA;f__NA;g__NA;s__NA	Bacteria	Proteobacteria	Proteobacteria	0
HTR9_k141_2058	HTR9_k141_2058.region001	GCC13915	3569	no	4344	GCF10110	5	no	arylpolyene	Others	Others	HTR9	Methane seep	CAT	#N/A	k__Bacteria;p__Proteobacteria;c__NA;o__NA;f__NA;g__NA;s__NA	Bacteria	Proteobacteria	Proteobacteria	0
SRR13892587_k141_1826498	SRR13892587_k141_1826498.region001	GCC13915	3857	no	4344	GCF10110	5	no	arylpolyene	Others	Others	SRR13892587	Methane seep	CAT	#N/A	#N/A	#N/A	NA	Others	0
SRR13892589_k141_2341812	SRR13892589_k141_2341812.region001	GCC13915	3713	no	4344	GCF10110	5	no	arylpolyene	Others	Others	SRR13892589	Methane seep	CAT	#N/A	k__Bacteria;p__Proteobacteria;c__NA;o__NA;f__NA;g__NA;s__NA	Bacteria	Proteobacteria	Proteobacteria	0
SRR13892604_k141_1370161	SRR13892604_k141_1370161.region001	GCC13915	4019	no	4344	GCF10110	5	no	arylpolyene	Others	Others	SRR13892604	Methane seep	CAT	#N/A	k__Bacteria;p__Proteobacteria;c__Deltaproteobacteria;o__Desulfobacterales;f__NA;g__NA;s__Desulfobacterales bacterium	Bacteria	Proteobacteria	Proteobacteria	0
SRR13892585_k141_2998472	SRR13892585_k141_2998472.region001	GCC1179	3253	no	3013	GCF10112	2	no	NRPS-like	NRPS	NRPS	SRR13892585	Methane seep	CAT	#N/A	k__Bacteria;p__NA;c__NA;o__NA;f__NA;g__NA;s__NA	Bacteria	NA	Others	0
SRR13892589_k141_2353399	SRR13892589_k141_2353399.region001	GCC1179	4251	no	3013	GCF10112	2	yes	NRPS-like	NRPS	NRPS	SRR13892589	Methane seep	CAT	#N/A	k__Bacteria;p__NA;c__NA;o__NA;f__NA;g__NA;s__NA	Bacteria	NA	Others	0
SRR13892589_k141_2360824	SRR13892589_k141_2360824.region001	GCC1179	3820	no	3013	GCF10116	1	yes	NRPS-like	NRPS	NRPS	SRR13892589	Methane seep	CAT	#N/A	k__Bacteria;p__Proteobacteria;c__NA;o__NA;f__NA;g__NA;s__NA	Bacteria	Proteobacteria	Proteobacteria	0
SRR13892589_k141_2361281	SRR13892589_k141_2361281.region001	GCC1179	4034	no	3013	GCF10117	1	yes	NRPS-like	NRPS	NRPS	SRR13892589	Methane seep	CAT	#N/A	k__Bacteria;p__Proteobacteria;c__Deltaproteobacteria;o__Desulfobacterales;f__NA;g__NA;s__NA	Bacteria	Proteobacteria	Proteobacteria	6.52605
Cluster2_k141_21270936	Cluster2_k141_21270936.region001	GCC13915	40534	no	4344	GCF1012	1	yes	other	Others	Others	Cluster2	Methane seep	CAT	#N/A	k__Bacteria;p__NA;c__NA;o__NA;f__NA;g__NA;s__NA	Bacteria	NA	Others	0.080092
SRR13892589_k141_2377221	SRR13892589_k141_2377221.region001	GCC8804	5574	no	5525	GCF10120	1	yes	RRE-containing	RiPPs	RiPPs	SRR13892589	Methane seep	CAT	#N/A	k__Bacteria;p__Chlorobi;c__NA;o__NA;f__NA;g__NA;s__Chlorobi bacterium	Bacteria	Chlorobi	Others	1.53217
SRR13892589_k141_2382158	SRR13892589_k141_2382158.region001	GCC13915	6898	no	4344	GCF10121	2	no	betalactone	Others	Others	SRR13892589	Methane seep	CAT	#N/A	k__Bacteria;p__NA;c__NA;o__NA;f__NA;g__NA;s__NA	Bacteria	NA	Others	0
SRR13892590_k141_1063382	SRR13892590_k141_1063382.region001	GCC13915	7907	no	4344	GCF10121	2	yes	betalactone	Others	Others	SRR13892590	Methane seep	CAT	#N/A	k__Bacteria;p__NA;c__NA;o__NA;f__NA;g__NA;s__NA	Bacteria	NA	Others	0
SRR13892589_k141_2417522	SRR13892589_k141_2417522.region001	GCC7660	4063	no	1545	GCF10126	1	yes	terpene	Terpene	Terpene	SRR13892589	Methane seep	CAT	#N/A	k__Bacteria;p__Proteobacteria;c__NA;o__NA;f__NA;g__NA;s__Proteobacteria bacterium	Bacteria	Proteobacteria	Proteobacteria	0
SRR13892589_k141_2433556	SRR13892589_k141_2433556.region001	GCC1179	3444	no	3013	GCF10128	1	yes	NRPS	NRPS	NRPS	SRR13892589	Methane seep	CAT	#N/A	k__Bacteria;p__NA;c__NA;o__NA;f__NA;g__NA;s__NA	Bacteria	NA	Others	0
SRR13892589_k141_2488859	SRR13892589_k141_2488859.region001	GCC8804	3888	no	5525	GCF10136	2	no	RRE-containing	RiPPs	RiPPs	SRR13892589	Methane seep	CAT	#N/A	k__Bacteria;p__Proteobacteria;c__Deltaproteobacteria;o__Desulfobacterales;f__Desulfobulbaceae;g__NA;s__NA	Bacteria	Proteobacteria	Proteobacteria	0
SRR13892590_k141_669772	SRR13892590_k141_669772.region001	GCC8804	4497	no	5525	GCF10136	2	yes	RRE-containing	RiPPs	RiPPs	SRR13892590	Methane seep	CAT	#N/A	k__Bacteria;p__Proteobacteria;c__Deltaproteobacteria;o__Desulfobacterales;f__Desulfobulbaceae;g__NA;s__NA	Bacteria	Proteobacteria	Proteobacteria	0
SRR13892589_k141_2489389	SRR13892589_k141_2489389.region001	GCC13915	3665	no	4344	GCF10137	1	yes	arylpolyene	Others	Others	SRR13892589	Methane seep	CAT	#N/A	k__Bacteria;p__Proteobacteria;c__Epsilonproteobacteria;o__NA;f__NA;g__NA;s__NA	Bacteria	Proteobacteria	Proteobacteria	0
SRR13892589_k141_2517822	SRR13892589_k141_2517822.region001	GCC1179	4464	no	3013	GCF10139	1	yes	NRPS-like	NRPS	NRPS	SRR13892589	Methane seep	CAT	#N/A	k__Bacteria;p__Bacteroidetes;c__NA;o__NA;f__NA;g__NA;s__Bacteroidetes bacterium	Bacteria	Bacteroidota	Bacteroidota	0
Cluster2_k141_2136948	Cluster2_k141_2136948.region001	GCC8804	3309	no	5525	GCF1014	1	yes	RiPP-like	RiPPs	RiPPs	Cluster2	Methane seep	CAT	#N/A	k__Bacteria;p__NA;c__NA;o__NA;f__NA;g__NA;s__NA	Bacteria	NA	Others	0
HTR2_k141_1412748	HTR2_k141_1412748.region001	GCC10141	4794	no	2	GCF10141	2	yes	RiPP-like	RiPPs	RiPPs	HTR2	Methane seep	CAT	#N/A	k__Bacteria;p__Proteobacteria;c__NA;o__NA;f__NA;g__NA;s__NA	Bacteria	Proteobacteria	Proteobacteria	0
SRR13892589_k141_2523342	SRR13892589_k141_2523342.region001	GCC10141	3067	yes	2	GCF10141	2	no	RiPP-like	RiPPs	RiPPs	SRR13892589	Methane seep	CAT	#N/A	k__Bacteria;p__Proteobacteria;c__NA;o__NA;f__NA;g__NA;s__NA	Bacteria	Proteobacteria	Proteobacteria	0
SRR13892587_k141_361514	SRR13892587_k141_361514.region001	GCC8804	7664	no	5525	GCF10146	2	yes	RiPP-like	RiPPs	RiPPs	SRR13892587	Methane seep	CAT	#N/A	k__Archaea;p__Euryarchaeota;c__Methanomicrobia;o__Methanosarcinales;f__NA;g__NA;s__NA	Archaea	Euryarchaeota	Euryarchaeota	0
SRR13892589_k141_2562517	SRR13892589_k141_2562517.region001	GCC8804	5954	no	5525	GCF10146	2	no	RiPP-like	RiPPs	RiPPs	SRR13892589	Methane seep	CAT	#N/A	k__Archaea;p__Euryarchaeota;c__Methanomicrobia;o__Methanosarcinales;f__NA;g__NA;s__NA	Archaea	Euryarchaeota	Euryarchaeota	0
Cluster1_k141_2247097	Cluster1_k141_2247097.region001	GCC13915	6875	no	4344	GCF10149	4	no	betalactone	Others	Others	Cluster1	Methane seep	CAT	#N/A	k__NA;p__NA;c__NA;o__NA;f__NA;g__NA;s__NA	NA	NA	Others	5.04612
SRR13892586_k127_6625686	SRR13892586_k127_6625686.region001	GCC13915	3464	no	4344	GCF10149	4	no	betalactone	Others	Others	SRR13892586	Methane seep	CAT	#N/A	k__NA;p__NA;c__NA;o__NA;f__NA;g__NA;s__NA	NA	NA	Others	1.74198
SRR13892589_k141_2611031	SRR13892589_k141_2611031.region001	GCC13915	4649	no	4344	GCF10149	4	no	betalactone	Others	Others	SRR13892589	Methane seep	CAT	#N/A	k__NA;p__NA;c__NA;o__NA;f__NA;g__NA;s__NA	NA	NA	Others	1.9371
SRR13892590_k141_147395	SRR13892590_k141_147395.region001	GCC13915	8991	no	4344	GCF10149	4	yes	betalactone	Others	Others	SRR13892590	Methane seep	CAT	#N/A	k__NA;p__NA;c__NA;o__NA;f__NA;g__NA;s__NA	NA	NA	Others	16.3357
Cluster2_k141_2175023	Cluster2_k141_2175023.region001	GCC13915	12289	no	4344	GCF1015	3	no	betalactone	Others	Others	Cluster2	Methane seep	CAT	#N/A	k__Bacteria;p__Proteobacteria;c__Deltaproteobacteria;o__NA;f__NA;g__NA;s__NA	Bacteria	Proteobacteria	Proteobacteria	78.7931
MAG_SRR18936876_vb_S1C30560-S1Ck141_496023	MAG_SRR18936876_vb_S1C30560-S1Ck141_496023.region001	GCC13915	24607	no	4344	GCF1015	3	yes	betalactone	Others	Others	MAG	Methane seep	gtdbtk	SRR18936876_vb_S1C30560	d__Bacteria;p__Desulfobacterota;c__Desulfobacteria;o__Desulfobacterales;f__ETH-SRB1;g__ETH-SRB1;s__	Bacteria	Desulfobacterota	Desulfobacterota	91.3007
SRR18936876_k141_496023	SRR18936876_k141_496023.region001	GCC13915	24607	no	4344	GCF1015	3	no	betalactone	Others	Others	SRR18936876	Methane seep	CAT	#N/A	k__Bacteria;p__Proteobacteria;c__Deltaproteobacteria;o__Desulfobacterales;f__Desulfobacteraceae;g__NA;s__NA	Bacteria	Proteobacteria	Proteobacteria	88.869
SRR13892589_k141_2617814	SRR13892589_k141_2617814.region001	GCC13915	5956	no	4344	GCF10150	2	no	nucleoside	Others	Others	SRR13892589	Methane seep	CAT	#N/A	k__Bacteria;p__Chloroflexi;c__NA;o__NA;f__NA;g__NA;s__NA	Bacteria	Chloroflexota	Chloroflexota	0
SRR13892590_k141_3544305	SRR13892590_k141_3544305.region001	GCC13915	7593	no	4344	GCF10150	2	yes	nucleoside	Others	Others	SRR13892590	Methane seep	CAT	#N/A	k__Bacteria;p__Chloroflexi;c__NA;o__NA;f__NA;g__NA;s__NA	Bacteria	Chloroflexota	Chloroflexota	1.1371
MAG_RS_1.bin.5-ROV157_1.bin.5.fa_494	MAG_RS_1.bin.5-ROV157_1.bin.5.fa_494.region001	GCC7660	5494	no	1545	GCF10151	2	yes	terpene	Terpene	Terpene	MAG	Methane seep	gtdbtk	RS_1.bin.5	d__Bacteria;p__Proteobacteria;c__Gammaproteobacteria;o__GCF-002020875;f__GRL18;g__GRL18;s__	Bacteria	Proteobacteria	Proteobacteria	0
SRR13892589_k141_262083	SRR13892589_k141_262083.region001	GCC7660	5231	no	1545	GCF10151	2	no	terpene	Terpene	Terpene	SRR13892589	Methane seep	CAT	#N/A	k__Bacteria;p__NA;c__NA;o__NA;f__NA;g__NA;s__NA	Bacteria	NA	Others	0
SRR13892589_k141_2642374	SRR13892589_k141_2642374.region001	GCC13915	3417	no	4344	GCF10154	1	yes	arylpolyene	Others	Others	SRR13892589	Methane seep	CAT	#N/A	k__Bacteria;p__NA;c__NA;o__NA;f__NA;g__NA;s__NA	Bacteria	NA	Others	0
SRR13892589_k141_2664967	SRR13892589_k141_2664967.region001	GCC8804	5570	no	5525	GCF10158	1	yes	lassopeptide.RRE-containing	RiPPs	RiPPs	SRR13892589	Methane seep	CAT	#N/A	k__Bacteria;p__Proteobacteria;c__Epsilonproteobacteria;o__Campylobacterales;f__Sulfurovaceae;g__Sulfurovum;s__NA	Bacteria	Proteobacteria	Proteobacteria	0.979082
Cluster2_k141_2190166	Cluster2_k141_2190166.region001	GCC23	3668	no	775	GCF1016	1	yes	T1PKS	PKSI	Others	Cluster2	Methane seep	CAT	#N/A	k__Bacteria;p__Planctomycetes;c__Planctomycetia;o__NA;f__NA;g__NA;s__NA	Bacteria	Planctomycetota	Planctomycetota	0
SRR13892589_k141_269163	SRR13892589_k141_269163.region001	GCC1179	3087	no	3013	GCF10160	1	yes	NRPS	NRPS	NRPS	SRR13892589	Methane seep	CAT	#N/A	k__Bacteria;p__NA;c__NA;o__NA;f__NA;g__NA;s__NA	Bacteria	NA	Others	0
Cluster3_k141_15156300	Cluster3_k141_15156300.region001	GCC8804	4754	no	5525	GCF10167	9	no	lassopeptide.RRE-containing	RiPPs	RiPPs	Cluster3	Methane seep	CAT	#N/A	k__Bacteria;p__Proteobacteria;c__Epsilonproteobacteria;o__Campylobacterales;f__NA;g__NA;s__NA	Bacteria	Proteobacteria	Proteobacteria	1.70875
Cluster3_k141_9846921	Cluster3_k141_9846921.region001	GCC8804	3836	no	5525	GCF10167	9	no	lassopeptide	RiPPs	RiPPs	Cluster3	Methane seep	CAT	#N/A	k__Bacteria;p__Proteobacteria;c__Epsilonproteobacteria;o__Campylobacterales;f__Sulfurovaceae;g__Sulfurovum;s__Sulfurovum sp.	Bacteria	Proteobacteria	Proteobacteria	2.9192
SRR13892589_k141_2723415	SRR13892589_k141_2723415.region001	GCC8804	4880	no	5525	GCF10167	9	yes	lassopeptide	RiPPs	RiPPs	SRR13892589	Methane seep	CAT	#N/A	k__Bacteria;p__Proteobacteria;c__Epsilonproteobacteria;o__Campylobacterales;f__Sulfurovaceae;g__Sulfurovum;s__NA	Bacteria	Proteobacteria	Proteobacteria	0
SRR13892589_k141_2725784	SRR13892589_k141_2725784.region001	GCC8804	4084	no	5525	GCF10167	9	no	lassopeptide	RiPPs	RiPPs	SRR13892589	Methane seep	CAT	#N/A	k__Bacteria;p__Proteobacteria;c__Epsilonproteobacteria;o__Campylobacterales;f__Sulfurovaceae;g__Sulfurovum;s__NA	Bacteria	Proteobacteria	Proteobacteria	2.98361
SRR13892590_k141_2755979	SRR13892590_k141_2755979.region001	GCC8804	3884	no	5525	GCF10167	9	no	lassopeptide	RiPPs	RiPPs	SRR13892590	Methane seep	CAT	#N/A	k__Bacteria;p__Proteobacteria;c__Epsilonproteobacteria;o__Campylobacterales;f__Sulfurovaceae;g__Sulfurovum;s__NA	Bacteria	Proteobacteria	Proteobacteria	0
SRR14270297_k141_263864	SRR14270297_k141_263864.region001	GCC8804	3350	no	5525	GCF10167	9	no	lassopeptide	RiPPs	RiPPs	SRR14270297	Methane seep	CAT	#N/A	k__Bacteria;p__Proteobacteria;c__Epsilonproteobacteria;o__Campylobacterales;f__Sulfurovaceae;g__Sulfurovum;s__Sulfurovum sp.	Bacteria	Proteobacteria	Proteobacteria	0
SRR14270297_k141_97595	SRR14270297_k141_97595.region001	GCC8804	4716	no	5525	GCF10167	9	no	lassopeptide.RRE-containing	RiPPs	RiPPs	SRR14270297	Methane seep	CAT	#N/A	k__Bacteria;p__Proteobacteria;c__Epsilonproteobacteria;o__Campylobacterales;f__Sulfurovaceae;g__Sulfurovum;s__NA	Bacteria	Proteobacteria	Proteobacteria	0.562923
SRR19020598_k141_503106	SRR19020598_k141_503106.region001	GCC8804	3580	no	5525	GCF10167	9	no	lassopeptide	RiPPs	RiPPs	SRR19020598	Methane seep	CAT	#N/A	k__Bacteria;p__Proteobacteria;c__Epsilonproteobacteria;o__Campylobacterales;f__Sulfurovaceae;g__Sulfurovum;s__NA	Bacteria	Proteobacteria	Proteobacteria	0
SRR19020598_k141_510259	SRR19020598_k141_510259.region001	GCC8804	3374	no	5525	GCF10167	9	no	lassopeptide	RiPPs	RiPPs	SRR19020598	Methane seep	CAT	#N/A	k__Bacteria;p__Proteobacteria;c__Epsilonproteobacteria;o__Campylobacterales;f__Sulfurovaceae;g__Sulfurovum;s__Sulfurovum sp.	Bacteria	Proteobacteria	Proteobacteria	0
Cluster2_k141_2201802	Cluster2_k141_2201802.region001	GCC1179	5400	no	3013	GCF1017	1	yes	NRPS-like	NRPS	NRPS	Cluster2	Methane seep	CAT	#N/A	k__Bacteria;p__Proteobacteria;c__Gammaproteobacteria;o__Legionellales;f__Coxiellaceae;g__Coxiella;s__NA	Bacteria	Proteobacteria	Proteobacteria	0
SRR13892589_k141_2782628	SRR13892589_k141_2782628.region001	GCC1179	3369	no	3013	GCF10170	1	yes	NRPS	NRPS	NRPS	SRR13892589	Methane seep	CAT	#N/A	k__Bacteria;p__NA;c__NA;o__NA;f__NA;g__NA;s__NA	Bacteria	NA	Others	0
MAG_SRR13892589_ma2_bin.253-k141_2783294	MAG_SRR13892589_ma2_bin.253-k141_2783294.region001	GCC8804	5198	no	5525	GCF10171	3	yes	RRE-containing	RiPPs	RiPPs	MAG	Methane seep	gtdbtk	SRR13892589_ma2_bin.253	d__Bacteria;p__Campylobacterota;c__Campylobacteria;o__Campylobacterales;f__Sulfurovaceae;g__Sulfurovum;s__	Bacteria	Campylobacterota	Others	1.31981
MAG_SRR13892590_ct_bin.111-k141_872099	MAG_SRR13892590_ct_bin.111-k141_872099.region001	GCC8804	3322	no	5525	GCF10171	3	no	RRE-containing	RiPPs	RiPPs	MAG	Methane seep	gtdbtk	SRR13892590_ct_bin.111	d__Bacteria;p__Campylobacterota;c__Campylobacteria;o__Campylobacterales;f__Sulfurovaceae;g__Sulfurovum;s__	Bacteria	Campylobacterota	Others	0
MAG_SRR13892605_me2_bin.131-k141_760140	MAG_SRR13892605_me2_bin.131-k141_760140.region001	GCC8804	3317	no	5525	GCF10171	3	no	RRE-containing	RiPPs	RiPPs	MAG	Methane seep	gtdbtk	SRR13892605_me2_bin.131	d__Bacteria;p__Campylobacterota;c__Campylobacteria;o__Campylobacterales;f__Sulfurovaceae;g__Sulfurovum;s__	Bacteria	Campylobacterota	Others	0.397332
SRR13892589_k141_2787169	SRR13892589_k141_2787169.region001	GCC8804	3188	no	5525	GCF10172	1	yes	RRE-containing	RiPPs	RiPPs	SRR13892589	Methane seep	CAT	#N/A	k__Bacteria;p__Proteobacteria;c__NA;o__NA;f__NA;g__NA;s__NA	Bacteria	Proteobacteria	Proteobacteria	0
SRR13892589_k141_2806125	SRR13892589_k141_2806125.region001	GCC7660	7227	no	1545	GCF10174	1	yes	terpene	Terpene	Terpene	SRR13892589	Methane seep	CAT	#N/A	k__Bacteria;p__NA;c__NA;o__NA;f__NA;g__NA;s__NA	Bacteria	NA	Others	4.57317
SRR13892589_k141_281932	SRR13892589_k141_281932.region001	GCC8804	4054	no	5525	GCF10176	1	yes	lassopeptide	RiPPs	RiPPs	SRR13892589	Methane seep	CAT	#N/A	k__Bacteria;p__Proteobacteria;c__Epsilonproteobacteria;o__Campylobacterales;f__Sulfurovaceae;g__Sulfurovum;s__NA	Bacteria	Proteobacteria	Proteobacteria	0
SRR13892589_k141_2819575	SRR13892589_k141_2819575.region001	GCC9534	3880	no	1155	GCF10177	1	yes	hglE-KS	PKSother	PKSother	SRR13892589	Methane seep	CAT	#N/A	k__Bacteria;p__Proteobacteria;c__Deltaproteobacteria;o__Desulfuromonadales;f__NA;g__NA;s__Desulfuromonadales bacterium	Bacteria	Proteobacteria	Proteobacteria	0
SRR13892589_k141_2819994	SRR13892589_k141_2819994.region001	GCC8804	5017	no	5525	GCF10178	1	yes	RRE-containing	RiPPs	RiPPs	SRR13892589	Methane seep	CAT	#N/A	k__Bacteria;p__Proteobacteria;c__Deltaproteobacteria;o__Desulfobacterales;f__NA;g__NA;s__NA	Bacteria	Proteobacteria	Proteobacteria	28.688
Cluster3_k141_15634161	Cluster3_k141_15634161.region001	GCC13915	6684	no	4344	GCF10179	10	no	arylpolyene.resorcinol	Others	Others	Cluster3	Methane seep	CAT	#N/A	k__Bacteria;p__NA;c__NA;o__NA;f__NA;g__NA;s__NA	Bacteria	NA	Others	0
Cluster3_k141_22988046	Cluster3_k141_22988046.region001	GCC13915	15457	no	4344	GCF10179	10	no	arylpolyene.resorcinol	Others	Others	Cluster3	Methane seep	CAT	#N/A	k__Bacteria;p__Bacteroidetes;c__NA;o__NA;f__NA;g__NA;s__NA	Bacteria	Bacteroidota	Bacteroidota	1.92517
MAG_SRR13892599_ct_bin.258-k141_1246030	MAG_SRR13892599_ct_bin.258-k141_1246030.region001	GCC13915	6252	no	4344	GCF10179	10	no	arylpolyene	Others	Others	MAG	Methane seep	gtdbtk	SRR13892599_ct_bin.258	d__Bacteria;p__Bacteroidota;c__Bacteroidia;o__Flavobacteriales;f__Flavobacteriaceae;g__QNYL01;s__	Bacteria	Bacteroidota	Bacteroidota	0.686999
MAG_SRR14270297_me2_bin.22-k141_1891028	MAG_SRR14270297_me2_bin.22-k141_1891028.region001	GCC13915	27382	no	4344	GCF10179	10	yes	arylpolyene.resorcinol	Others	Others	MAG	Methane seep	gtdbtk	SRR14270297_me2_bin.22	d__Bacteria;p__Bacteroidota;c__Bacteroidia;o__Flavobacteriales;f__Flavobacteriaceae;g__QNYL01;s__	Bacteria	Bacteroidota	Bacteroidota	1.70584
MAG_SRR18920790_ct_bin.20-k141_1285609	MAG_SRR18920790_ct_bin.20-k141_1285609.region001	GCC13915	3829	no	4344	GCF10179	10	no	resorcinol	Others	Others	MAG	Methane seep	gtdbtk	SRR18920790_ct_bin.20	d__Bacteria;p__Bacteroidota;c__Bacteroidia;o__Flavobacteriales;f__Flavobacteriaceae;g__QNYL01;s__	Bacteria	Bacteroidota	Bacteroidota	0
MAG_SRR18920794_me2_bin.19-k141_90752	MAG_SRR18920794_me2_bin.19-k141_90752.region001	GCC13915	5622	no	4344	GCF10179	10	no	resorcinol	Others	Others	MAG	Methane seep	gtdbtk	SRR18920794_me2_bin.19	d__Bacteria;p__Bacteroidota;c__Bacteroidia;o__Flavobacteriales;f__Flavobacteriaceae;g__QNYL01;s__	Bacteria	Bacteroidota	Bacteroidota	0
SRR13892589_k141_283614	SRR13892589_k141_283614.region001	GCC13915	11949	no	4344	GCF10179	10	no	arylpolyene.resorcinol	Others	Others	SRR13892589	Methane seep	CAT	#N/A	k__Bacteria;p__Bacteroidetes;c__NA;o__NA;f__NA;g__NA;s__NA	Bacteria	Bacteroidota	Bacteroidota	0.468577
SRR13892590_k141_1013965	SRR13892590_k141_1013965.region001	GCC13915	7221	no	4344	GCF10179	10	no	arylpolyene	Others	Others	SRR13892590	Methane seep	CAT	#N/A	k__Bacteria;p__Bacteroidetes;c__NA;o__NA;f__NA;g__NA;s__NA	Bacteria	Bacteroidota	Bacteroidota	0.410863
SRR13892605_k141_652309	SRR13892605_k141_652309.region001	GCC13915	15981	no	4344	GCF10179	10	no	arylpolyene.resorcinol	Others	Others	SRR13892605	Methane seep	CAT	#N/A	#N/A	#N/A	NA	Others	1.11014
SRR14270297_k141_2224037	SRR14270297_k141_2224037.region001	GCC13915	5222	no	4344	GCF10179	10	no	arylpolyene.resorcinol	Others	Others	SRR14270297	Methane seep	CAT	#N/A	k__Bacteria;p__NA;c__NA;o__NA;f__NA;g__NA;s__NA	Bacteria	NA	Others	0.478038
Cluster2_k141_2203751	Cluster2_k141_2203751.region001	GCC8804	6444	no	5525	GCF1018	1	yes	LAP	RiPPs	RiPPs	Cluster2	Methane seep	CAT	#N/A	k__Bacteria;p__NA;c__NA;o__NA;f__NA;g__NA;s__NA	Bacteria	NA	Others	159.47
SRR13892589_k141_2886292	SRR13892589_k141_2886292.region001	GCC9534	9496	no	1155	GCF10182	1	yes	T3PKS	PKSother	PKSother	SRR13892589	Methane seep	CAT	#N/A	k__Bacteria;p__Proteobacteria;c__Deltaproteobacteria;o__Desulfuromonadales;f__NA;g__NA;s__NA	Bacteria	Proteobacteria	Proteobacteria	0.365179
Cluster2_k141_6045435	Cluster2_k141_6045435.region001	GCC13915	7629	no	4344	GCF10183	4	no	arylpolyene	Others	Others	Cluster2	Methane seep	CAT	#N/A	k__Bacteria;p__Proteobacteria;c__NA;o__NA;f__NA;g__NA;s__NA	Bacteria	Proteobacteria	Proteobacteria	0
Cluster3_k141_5452691	Cluster3_k141_5452691.region001	GCC13915	8448	no	4344	GCF10183	4	no	arylpolyene	Others	Others	Cluster3	Methane seep	CAT	#N/A	k__Bacteria;p__Proteobacteria;c__NA;o__NA;f__NA;g__NA;s__NA	Bacteria	Proteobacteria	Proteobacteria	0.196995
SRR13892587_k141_3277499	SRR13892587_k141_3277499.region001	GCC13915	7751	no	4344	GCF10183	4	no	arylpolyene	Others	Others	SRR13892587	Methane seep	CAT	#N/A	k__Bacteria;p__Proteobacteria;c__NA;o__NA;f__NA;g__NA;s__NA	Bacteria	Proteobacteria	Proteobacteria	0
SRR13892589_k141_2890371	SRR13892589_k141_2890371.region001	GCC13915	12158	no	4344	GCF10183	4	yes	arylpolyene	Others	Others	SRR13892589	Methane seep	CAT	#N/A	k__Bacteria;p__Proteobacteria;c__NA;o__NA;f__NA;g__NA;s__NA	Bacteria	Proteobacteria	Proteobacteria	0.203262
Cluster2_k141_7762861	Cluster2_k141_7762861.region001	GCC13915	3140	no	4344	GCF10184	5	no	arylpolyene	Others	Others	Cluster2	Methane seep	CAT	#N/A	k__Bacteria;p__Proteobacteria;c__NA;o__NA;f__NA;g__NA;s__Proteobacteria bacterium	Bacteria	Proteobacteria	Proteobacteria	3.25728
HTR9_k141_588760	HTR9_k141_588760.region001	GCC13915	4324	no	4344	GCF10184	5	yes	arylpolyene	Others	Others	HTR9	Methane seep	CAT	#N/A	k__Bacteria;p__Proteobacteria;c__NA;o__NA;f__NA;g__NA;s__NA	Bacteria	Proteobacteria	Proteobacteria	0.315303
SRR13892588_k141_2899023	SRR13892588_k141_2899023.region001	GCC13915	3814	no	4344	GCF10184	5	no	arylpolyene	Others	Others	SRR13892588	Methane seep	CAT	#N/A	k__Bacteria;p__Proteobacteria;c__NA;o__NA;f__NA;g__NA;s__NA	Bacteria	Proteobacteria	Proteobacteria	0
SRR13892589_k141_289224	SRR13892589_k141_289224.region001	GCC13915	4081	no	4344	GCF10184	5	no	arylpolyene	Others	Others	SRR13892589	Methane seep	CAT	#N/A	#N/A	#N/A	NA	Others	0
SRR18936879_k141_296751	SRR18936879_k141_296751.region001	GCC13915	3982	no	4344	GCF10184	5	no	arylpolyene	Others	Others	SRR18936879	Methane seep	CAT	#N/A	k__Bacteria;p__Proteobacteria;c__NA;o__NA;f__NA;g__NA;s__Proteobacteria bacterium	Bacteria	Proteobacteria	Proteobacteria	1.02001
SRR13892589_k141_290141	SRR13892589_k141_290141.region001	GCC1179	3094	no	3013	GCF10186	2	no	NRPS-like	NRPS	NRPS	SRR13892589	Methane seep	CAT	#N/A	k__Bacteria;p__Bacteroidetes;c__NA;o__NA;f__NA;g__NA;s__Bacteroidetes bacterium	Bacteria	Bacteroidota	Bacteroidota	27.2266
SRR13892591_k141_1482076	SRR13892591_k141_1482076.region001	GCC1179	16192	no	3013	GCF10186	2	yes	NRPS-like	NRPS	NRPS	SRR13892591	Methane seep	CAT	#N/A	k__Bacteria;p__Bacteroidetes;c__NA;o__NA;f__NA;g__NA;s__Bacteroidetes bacterium	Bacteria	Bacteroidota	Bacteroidota	19.2515
Cluster2_k141_4267917	Cluster2_k141_4267917.region001	GCC9534	5070	no	1155	GCF10187	22	no	hglE-KS	PKSother	PKSother	Cluster2	Methane seep	CAT	#N/A	k__Bacteria;p__NA;c__NA;o__NA;f__NA;g__NA;s__NA	Bacteria	NA	Others	0
Cluster3_k141_15156045	Cluster3_k141_15156045.region001	GCC9534	3412	no	1155	GCF10187	22	no	hglE-KS	PKSother	PKSother	Cluster3	Methane seep	CAT	#N/A	k__Bacteria;p__Candidatus Poribacteria;c__NA;o__NA;f__NA;g__NA;s__Candidatus Poribacteria bacterium	Bacteria	Candidatus Poribacteria	Others	0
Cluster3_k141_4359081	Cluster3_k141_4359081.region001	GCC9534	5655	no	1155	GCF10187	22	no	hglE-KS	PKSother	PKSother	Cluster3	Methane seep	CAT	#N/A	k__Bacteria;p__NA;c__NA;o__NA;f__NA;g__NA;s__NA	Bacteria	NA	Others	122.233
ERR3341267_k141_425377	ERR3341267_k141_425377.region001	GCC9534	6373	no	1155	GCF10187	22	no	hglE-KS	PKSother	PKSother	ERR3341267	Asphalt volcano	CAT	#N/A	k__Bacteria;p__Proteobacteria;c__NA;o__NA;f__NA;g__NA;s__NA	Bacteria	Proteobacteria	Proteobacteria	13.6798
ERR3365594_k141_1226626	ERR3365594_k141_1226626.region001	GCC9534	4016	no	1155	GCF10187	22	no	hglE-KS	PKSother	PKSother	ERR3365594	Asphalt volcano	CAT	#N/A	k__Bacteria;p__NA;c__NA;o__NA;f__NA;g__NA;s__NA	Bacteria	NA	Others	0
HTR10_k141_1554849	HTR10_k141_1554849.region001	GCC9534	5860	no	1155	GCF10187	22	no	hglE-KS	PKSother	PKSother	HTR10	Methane seep	CAT	#N/A	k__Bacteria;p__Proteobacteria;c__NA;o__NA;f__NA;g__NA;s__NA	Bacteria	Proteobacteria	Proteobacteria	5.45622
HTR3_k141_1717666	HTR3_k141_1717666.region001	GCC9534	6451	no	1155	GCF10187	22	no	hglE-KS	PKSother	PKSother	HTR3	Methane seep	CAT	#N/A	k__Bacteria;p__NA;c__NA;o__NA;f__NA;g__NA;s__NA	Bacteria	NA	Others	4.64601
HTR8_k141_754213	HTR8_k141_754213.region001	GCC9534	5201	no	1155	GCF10187	22	no	hglE-KS	PKSother	PKSother	HTR8	Methane seep	CAT	#N/A	k__Bacteria;p__Proteobacteria;c__NA;o__NA;f__NA;g__NA;s__NA	Bacteria	Proteobacteria	Proteobacteria	0.181486
MAG_HTR11_me2_bin.2-k141_662790	MAG_HTR11_me2_bin.2-k141_662790.region001	GCC9534	4939	no	1155	GCF10187	22	no	hglE-KS	PKSother	PKSother	MAG	Methane seep	gtdbtk	HTR11_me2_bin.2	d__Bacteria;p__Desulfobacterota;c__Desulfobacteria;o__Desulfobacterales;f__SG8-13;g__;s__	Bacteria	Desulfobacterota	Desulfobacterota	0
MAG_SRR13892595_me2_bin.128-k141_3268566	MAG_SRR13892595_me2_bin.128-k141_3268566.region001	GCC9534	5235	no	1155	GCF10187	22	no	hglE-KS	PKSother	PKSother	MAG	Methane seep	gtdbtk	SRR13892595_me2_bin.128	d__Bacteria;p__Myxococcota;c__Polyangia;o__Polyangiales;f__SG8-38;g__;s__	Bacteria	Myxococcota	Others	0.887452
MAG_SRR18920794_ct_bin.18-k141_1900783	MAG_SRR18920794_ct_bin.18-k141_1900783.region001	GCC9534	3804	no	1155	GCF10187	22	no	hglE-KS	PKSother	PKSother	MAG	Methane seep	gtdbtk	SRR18920794_ct_bin.18	d__Bacteria;p__Myxococcota;c__Polyangia;o__Polyangiales;f__SG8-38;g__B10-G4;s__	Bacteria	Myxococcota	Others	0
MAG_SRR19020588_ma2_bin.0-k141_257099	MAG_SRR19020588_ma2_bin.0-k141_257099.region001	GCC9534	5547	no	1155	GCF10187	22	no	hglE-KS	PKSother	PKSother	MAG	Methane seep	gtdbtk	SRR19020588_ma2_bin.0	d__Bacteria;p__Desulfobacterota;c__Desulfobacteria;o__Desulfobacterales;f__;g__;s__	Bacteria	Desulfobacterota	Desulfobacterota	27.4992
SRR13892586_k127_2297692	SRR13892586_k127_2297692.region001	GCC9534	4261	no	1155	GCF10187	22	no	hglE-KS	PKSother	PKSother	SRR13892586	Methane seep	CAT	#N/A	k__Bacteria;p__Proteobacteria;c__Gammaproteobacteria;o__NA;f__NA;g__NA;s__Gammaproteobacteria bacterium	Bacteria	Proteobacteria	Proteobacteria	0
SRR13892589_k141_2374975	SRR13892589_k141_2374975.region001	GCC9534	4751	no	1155	GCF10187	22	no	hglE-KS	PKSother	PKSother	SRR13892589	Methane seep	CAT	#N/A	k__Bacteria;p__Proteobacteria;c__Deltaproteobacteria;o__NA;f__NA;g__NA;s__NA	Bacteria	Proteobacteria	Proteobacteria	1.45944
SRR13892589_k141_2907143	SRR13892589_k141_2907143.region001	GCC9534	5406	no	1155	GCF10187	22	no	hglE-KS	PKSother	PKSother	SRR13892589	Methane seep	CAT	#N/A	k__Bacteria;p__Proteobacteria;c__Deltaproteobacteria;o__NA;f__NA;g__NA;s__NA	Bacteria	Proteobacteria	Proteobacteria	1.457
SRR13892590_k141_1233606	SRR13892590_k141_1233606.region001	GCC9534	4590	no	1155	GCF10187	22	no	hglE-KS	PKSother	PKSother	SRR13892590	Methane seep	CAT	#N/A	k__Bacteria;p__NA;c__NA;o__NA;f__NA;g__NA;s__NA	Bacteria	NA	Others	0
SRR13892603_k141_449143	SRR13892603_k141_449143.region001	GCC9534	4842	no	1155	GCF10187	22	no	hglE-KS	PKSother	PKSother	SRR13892603	Methane seep	CAT	#N/A	k__Bacteria;p__Proteobacteria;c__Deltaproteobacteria;o__Desulfobacterales;f__NA;g__NA;s__Desulfobacterales bacterium S5133MH4	Bacteria	Proteobacteria	Proteobacteria	9.16427
SRR18920791_k141_445749	SRR18920791_k141_445749.region001	GCC9534	6055	no	1155	GCF10187	22	no	hglE-KS	PKSother	PKSother	SRR18920791	Methane seep	CAT	#N/A	#N/A	#N/A	NA	Others	5.11551
SRR19020584_k141_571667	SRR19020584_k141_571667.region001	GCC9534	8302	no	1155	GCF10187	22	yes	hglE-KS	PKSother	PKSother	SRR19020584	Methane seep	CAT	#N/A	k__Bacteria;p__Proteobacteria;c__NA;o__NA;f__NA;g__NA;s__NA	Bacteria	Proteobacteria	Proteobacteria	143.83
SRR19020587_k141_252432	SRR19020587_k141_252432.region001	GCC9534	6573	no	1155	GCF10187	22	no	hglE-KS	PKSother	PKSother	SRR19020587	Methane seep	CAT	#N/A	k__Bacteria;p__Proteobacteria;c__Deltaproteobacteria;o__NA;f__NA;g__NA;s__NA	Bacteria	Proteobacteria	Proteobacteria	6.25722
SRR19020594_k141_197798	SRR19020594_k141_197798.region001	GCC9534	5480	no	1155	GCF10187	22	no	hglE-KS	PKSother	PKSother	SRR19020594	Methane seep	CAT	#N/A	k__Bacteria;p__Proteobacteria;c__NA;o__NA;f__NA;g__NA;s__NA	Bacteria	Proteobacteria	Proteobacteria	10.006
SRR6660646_k141_300382	SRR6660646_k141_300382.region001	GCC9534	5834	no	1155	GCF10187	22	no	hglE-KS	PKSother	PKSother	SRR6660646	Gas hydrate	CAT	#N/A	#N/A	#N/A	NA	Others	11.4583
SRR13892589_k141_2926555	SRR13892589_k141_2926555.region001	GCC23	6990	no	775	GCF10189	1	yes	T1PKS	PKSI	Others	SRR13892589	Methane seep	CAT	#N/A	k__Bacteria;p__NA;c__NA;o__NA;f__NA;g__NA;s__NA	Bacteria	NA	Others	0
Cluster2_k141_221209	Cluster2_k141_221209.region001	GCC8804	9375	no	5525	GCF1019	1	yes	RiPP-like	RiPPs	RiPPs	Cluster2	Methane seep	CAT	#N/A	k__Bacteria;p__NA;c__NA;o__NA;f__NA;g__NA;s__NA	Bacteria	NA	Others	0
SRR13892589_k141_2941862	SRR13892589_k141_2941862.region001	GCC8804	3175	no	5525	GCF10190	1	yes	RRE-containing	RiPPs	RiPPs	SRR13892589	Methane seep	CAT	#N/A	k__Bacteria;p__NA;c__NA;o__NA;f__NA;g__NA;s__bacterium	Bacteria	NA	Others	2.10545
SRR13892589_k141_2964959	SRR13892589_k141_2964959.region001	GCC1179	6111	no	3013	GCF10194	1	yes	NRPS	NRPS	NRPS	SRR13892589	Methane seep	CAT	#N/A	k__Bacteria;p__NA;c__NA;o__NA;f__NA;g__NA;s__NA	Bacteria	NA	Others	0
SRR13892589_k141_2979459	SRR13892589_k141_2979459.region001	GCC8804	3953	no	5525	GCF10196	1	yes	sactipeptide	RiPPs	RiPPs	SRR13892589	Methane seep	CAT	#N/A	k__Bacteria;p__Acidobacteria;c__NA;o__NA;f__NA;g__NA;s__Acidobacteria bacterium	Bacteria	Acidobacteria	Others	0
MAG_SRR13892587_me2_bin.152-k141_3508377	MAG_SRR13892587_me2_bin.152-k141_3508377.region001	GCC10198	3928	no	14	GCF10198	5	no	arylpolyene	Others	Others	MAG	Methane seep	gtdbtk	SRR13892587_me2_bin.152	d__Bacteria;p__DQWO01;c__DQWO01;o__DQWO01;f__JAADEO01;g__JAADEO01;s__	Bacteria	DQWO01	Others	0
MAG_SRR13892589_ma2_bin.117-k141_2994006	MAG_SRR13892589_ma2_bin.117-k141_2994006.region001	GCC10198	3248	no	14	GCF10198	5	no	arylpolyene	Others	Others	MAG	Methane seep	gtdbtk	SRR13892589_ma2_bin.117	d__Bacteria;p__DQWO01;c__DQWO01;o__DQWO01;f__JAADEO01;g__JAADEO01;s__	Bacteria	DQWO01	Others	0
SRR13892591_k141_2669800	SRR13892591_k141_2669800.region001	GCC10198	4423	no	14	GCF10198	5	yes	arylpolyene	Others	Others	SRR13892591	Methane seep	CAT	#N/A	k__Bacteria;p__Proteobacteria;c__Deltaproteobacteria;o__Desulfarculales;f__Desulfarculaceae;g__NA;s__Desulfarculaceae bacterium*	Bacteria	Proteobacteria	Proteobacteria	0
SRR13892602_k141_21570	SRR13892602_k141_21570.region001	GCC10198	4025	no	14	GCF10198	5	no	arylpolyene	Others	Others	SRR13892602	Methane seep	CAT	#N/A	k__Bacteria;p__NA;c__NA;o__NA;f__NA;g__NA;s__NA	Bacteria	NA	Others	0
SRR13892602_k141_448181	SRR13892602_k141_448181.region001	GCC10198	3212	yes	14	GCF10198	5	no	arylpolyene	Others	Others	SRR13892602	Methane seep	CAT	#N/A	k__Bacteria;p__Proteobacteria;c__NA;o__NA;f__NA;g__NA;s__NA	Bacteria	Proteobacteria	Proteobacteria	0
MAG_RS_5.bin.43-ROV157_5.bin.43.fa_76	MAG_RS_5.bin.43-ROV157_5.bin.43.fa_76.region001	GCC7660	12345	no	1545	GCF10199	3	no	terpene	Terpene	Terpene	MAG	Methane seep	gtdbtk	RS_5.bin.43	d__Bacteria;p__Proteobacteria;c__Alphaproteobacteria;o__Micavibrionales;f__Micavibrionaceae;g__UBA2638;s__	Bacteria	Proteobacteria	Proteobacteria	0
SRR13892586_k127_501594	SRR13892586_k127_501594.region001	GCC7660	12384	no	1545	GCF10199	3	yes	terpene	Terpene	Terpene	SRR13892586	Methane seep	CAT	#N/A	k__Bacteria;p__Proteobacteria;c__NA;o__NA;f__NA;g__NA;s__NA	Bacteria	Proteobacteria	Proteobacteria	0
SRR13892589_k141_2997195	SRR13892589_k141_2997195.region001	GCC7660	6100	no	1545	GCF10199	3	no	terpene	Terpene	Terpene	SRR13892589	Methane seep	CAT	#N/A	k__Bacteria;p__Proteobacteria;c__NA;o__NA;f__NA;g__NA;s__NA	Bacteria	Proteobacteria	Proteobacteria	0
Cluster2_k141_2222442	Cluster2_k141_2222442.region001	GCC8804	7839	no	5525	GCF1020	1	yes	ranthipeptide	RiPPs	RiPPs	Cluster2	Methane seep	CAT	#N/A	k__Bacteria;p__Proteobacteria;c__Deltaproteobacteria;o__Desulfobacterales;f__Desulfobacteraceae;g__NA;s__Desulfobacteraceae bacterium Eth-SRB1	Bacteria	Proteobacteria	Proteobacteria	12.6422
SRR13892589_k141_3002676	SRR13892589_k141_3002676.region001	GCC8804	10584	no	5525	GCF10201	1	yes	RRE-containing	RiPPs	RiPPs	SRR13892589	Methane seep	CAT	#N/A	k__Bacteria;p__Lentisphaerae;c__NA;o__NA;f__NA;g__NA;s__Lentisphaerae bacterium RIFOXYC12_FULL_60_16	Bacteria	Lentisphaerae	Others	0
SRR13892589_k141_3005088	SRR13892589_k141_3005088.region001	GCC8804	3152	no	5525	GCF10202	2	no	RRE-containing	RiPPs	RiPPs	SRR13892589	Methane seep	CAT	#N/A	k__Bacteria;p__NA;c__NA;o__NA;f__NA;g__NA;s__NA	Bacteria	NA	Others	0
SRR19020584_k141_26464	SRR19020584_k141_26464.region001	GCC8804	4119	no	5525	GCF10202	2	yes	RRE-containing	RiPPs	RiPPs	SRR19020584	Methane seep	CAT	#N/A	k__Bacteria;p__NA;c__NA;o__NA;f__NA;g__NA;s__NA	Bacteria	NA	Others	0.208655
SRR13892589_k141_3025336	SRR13892589_k141_3025336.region001	GCC9534	14086	no	1155	GCF10204	1	yes	hglE-KS	PKSother	PKSother	SRR13892589	Methane seep	CAT	#N/A	k__Bacteria;p__Proteobacteria;c__Deltaproteobacteria;o__Desulfobacterales;f__Desulfobacteraceae;g__NA;s__Desulfobacteraceae bacterium	Bacteria	Proteobacteria	Proteobacteria	78.2122
SRR13892589_k141_304376	SRR13892589_k141_304376.region001	GCC8804	4191	no	5525	GCF10206	1	yes	lassopeptide.RRE-containing	RiPPs	RiPPs	SRR13892589	Methane seep	CAT	#N/A	k__Bacteria;p__Proteobacteria;c__Epsilonproteobacteria;o__Campylobacterales;f__Sulfurovaceae;g__Sulfurovum;s__NA	Bacteria	Proteobacteria	Proteobacteria	0
MAG_SRR13892589_me2_bin.68-k141_3045220	MAG_SRR13892589_me2_bin.68-k141_3045220.region001	GCC8804	5713	no	5525	GCF10207	2	no	RiPP-like	RiPPs	RiPPs	MAG	Methane seep	gtdbtk	SRR13892589_me2_bin.68	d__Bacteria;p__Proteobacteria;c__Gammaproteobacteria;o__Methylococcales;f__Methylomonadaceae;g__QPIN01;s__	Bacteria	Proteobacteria	Proteobacteria	3.51318
SRR13892588_k141_510378	SRR13892588_k141_510378.region001	GCC8804	5720	no	5525	GCF10207	2	yes	RiPP-like	RiPPs	RiPPs	SRR13892588	Methane seep	CAT	#N/A	k__Bacteria;p__NA;c__NA;o__NA;f__NA;g__NA;s__NA	Bacteria	NA	Others	4.42417
SRR13892589_k141_3063622	SRR13892589_k141_3063622.region001	GCC7660	5015	no	1545	GCF10209	1	yes	terpene	Terpene	Terpene	SRR13892589	Methane seep	CAT	#N/A	k__Bacteria;p__Gemmatimonadetes;c__NA;o__NA;f__NA;g__NA;s__Gemmatimonadetes bacterium	Bacteria	Gemmatimonadetes	Others	0
Cluster2_k141_2223137	Cluster2_k141_2223137.region001	GCC1179	4878	no	3013	GCF1021	1	yes	NRPS-like	NRPS	NRPS	Cluster2	Methane seep	CAT	#N/A	k__Bacteria;p__Fusobacteria;c__Fusobacteriia;o__NA;f__NA;g__NA;s__NA	Bacteria	Fusobacteria	Others	0
SRR13892589_k141_3083777	SRR13892589_k141_3083777.region001	GCC13915	4623	no	4344	GCF10212	1	yes	redox-cofactor	Others	Others	SRR13892589	Methane seep	CAT	#N/A	k__Bacteria;p__NA;c__NA;o__NA;f__NA;g__NA;s__NA	Bacteria	NA	Others	0
Cluster2_k141_18988682	Cluster2_k141_18988682.region001	GCC9534	7842	no	1155	GCF10214	2	no	hglE-KS	PKSother	PKSother	Cluster2	Methane seep	CAT	#N/A	k__Bacteria;p__Proteobacteria;c__Gammaproteobacteria;o__NA;f__NA;g__NA;s__Gammaproteobacteria bacterium	Bacteria	Proteobacteria	Proteobacteria	0.150822
SRR13892589_k141_3109734	SRR13892589_k141_3109734.region001	GCC9534	10592	no	1155	GCF10214	2	yes	hglE-KS	PKSother	PKSother	SRR13892589	Methane seep	CAT	#N/A	k__Bacteria;p__Proteobacteria;c__NA;o__NA;f__NA;g__NA;s__NA	Bacteria	Proteobacteria	Proteobacteria	0.128717
SRR13892589_k141_3115293	SRR13892589_k141_3115293.region001	GCC8804	10837	no	5525	GCF10215	1	yes	RiPP-like	RiPPs	RiPPs	SRR13892589	Methane seep	CAT	#N/A	k__Bacteria;p__NA;c__NA;o__NA;f__NA;g__NA;s__NA	Bacteria	NA	Others	0
SRR13892589_k141_3126137	SRR13892589_k141_3126137.region001	GCC1179	3569	no	3013	GCF10216	1	yes	NRPS	NRPS	NRPS	SRR13892589	Methane seep	CAT	#N/A	k__Bacteria;p__Proteobacteria;c__Gammaproteobacteria;o__NA;f__NA;g__NA;s__NA	Bacteria	Proteobacteria	Proteobacteria	0
MAG_RS_2.bin.10-ROV157_2.bin.10.fa_598	MAG_RS_2.bin.10-ROV157_2.bin.10.fa_598.region001	GCC13915	14057	no	4344	GCF10219	3	no	RiPP-like.T1PKS	Others	Others	MAG	Methane seep	gtdbtk	RS_2.bin.10	d__Bacteria;p__Proteobacteria;c__Gammaproteobacteria;o__Beggiatoales;f__Beggiatoaceae;g__QNES01;s__	Bacteria	Proteobacteria	Proteobacteria	0
SRR13892589_k141_3153679	SRR13892589_k141_3153679.region001	GCC13915	14325	no	4344	GCF10219	3	no	RiPP-like.T1PKS	Others	Others	SRR13892589	Methane seep	CAT	#N/A	k__Bacteria;p__Cyanobacteria;c__NA;o__NA;f__NA;g__NA;s__NA	Bacteria	Cyanobacteria	Others	0
SRR13892590_k141_1487207	SRR13892590_k141_1487207.region001	GCC13915	15665	no	4344	GCF10219	3	yes	RiPP-like.T1PKS	Others	Others	SRR13892590	Methane seep	CAT	#N/A	#N/A	#N/A	NA	Others	0
Cluster2_k141_2224466	Cluster2_k141_2224466.region001	GCC7660	12755	no	1545	GCF1022	1	yes	terpene	Terpene	Terpene	Cluster2	Methane seep	CAT	#N/A	k__Bacteria;p__NA;c__NA;o__NA;f__NA;g__NA;s__NA	Bacteria	NA	Others	0.251534
SRR13892589_k141_3190554	SRR13892589_k141_3190554.region001	GCC13915	5491	no	4344	GCF10221	1	yes	CDPS	Others	Others	SRR13892589	Methane seep	CAT	#N/A	k__Bacteria;p__NA;c__NA;o__NA;f__NA;g__NA;s__NA	Bacteria	NA	Others	243.729
MAG_SRR13892586_me2_bin.16-k127_502993	MAG_SRR13892586_me2_bin.16-k127_502993.region001	GCC8804	6064	no	5525	GCF10223	2	no	ranthipeptide	RiPPs	RiPPs	MAG	Methane seep	gtdbtk	SRR13892586_me2_bin.16	d__Bacteria;p__Proteobacteria;c__Gammaproteobacteria;o__UBA4486;f__UBA4486;g__SMWN01;s__	Bacteria	Proteobacteria	Proteobacteria	0
MAG_SRR13892589_me2_bin.149-k141_3214774	MAG_SRR13892589_me2_bin.149-k141_3214774.region001	GCC8804	10365	no	5525	GCF10223	2	yes	ranthipeptide	RiPPs	RiPPs	MAG	Methane seep	gtdbtk	SRR13892589_me2_bin.149	d__Bacteria;p__Proteobacteria;c__Gammaproteobacteria;o__UBA4486;f__UBA4486;g__SMWN01;s__	Bacteria	Proteobacteria	Proteobacteria	0
SRR13892589_k141_3263071	SRR13892589_k141_3263071.region001	GCC13915	3146	no	4344	GCF10229	1	yes	arylpolyene	Others	Others	SRR13892589	Methane seep	CAT	#N/A	k__Bacteria;p__Proteobacteria;c__Epsilonproteobacteria;o__NA;f__NA;g__NA;s__NA	Bacteria	Proteobacteria	Proteobacteria	0
Cluster2_k141_2292983	Cluster2_k141_2292983.region001	GCC13915	3818	no	4344	GCF1023	1	yes	CDPS	Others	Others	Cluster2	Methane seep	CAT	#N/A	k__Bacteria;p__Planctomycetes;c__NA;o__NA;f__NA;g__NA;s__NA	Bacteria	Planctomycetota	Planctomycetota	9.22032
HTR8_k141_419863	HTR8_k141_419863.region001	GCC8804	3983	no	5525	GCF10232	12	no	RRE-containing	RiPPs	RiPPs	HTR8	Methane seep	CAT	#N/A	k__Bacteria;p__Acidobacteria;c__NA;o__NA;f__NA;g__NA;s__Acidobacteria bacterium	Bacteria	Acidobacteria	Others	34.8809
HTR9_k141_640295	HTR9_k141_640295.region001	GCC8804	3392	no	5525	GCF10232	12	no	RRE-containing	RiPPs	RiPPs	HTR9	Methane seep	CAT	#N/A	k__Bacteria;p__Acidobacteria;c__NA;o__NA;f__NA;g__NA;s__Acidobacteria bacterium	Bacteria	Acidobacteria	Others	5.67321
MAG_RS_4.bin.38-ROV157_4.bin.38.fa_523	MAG_RS_4.bin.38-ROV157_4.bin.38.fa_523.region001	GCC8804	3439	no	5525	GCF10232	12	no	RRE-containing	RiPPs	RiPPs	MAG	Methane seep	gtdbtk	RS_4.bin.38	d__Bacteria;p__Acidobacteriota;c__Thermoanaerobaculia;o__Thermoanaerobaculales;f__FEB-10;g__;s__	Bacteria	Acidobacteriota	Acidobacteriota	10.0748
MAG_SRR19020585_me2_bin.1-k141_130191	MAG_SRR19020585_me2_bin.1-k141_130191.region001	GCC8804	3572	no	5525	GCF10232	12	no	RRE-containing	RiPPs	RiPPs	MAG	Methane seep	gtdbtk	SRR19020585_me2_bin.1	d__Bacteria;p__Acidobacteriota;c__Thermoanaerobaculia;o__Thermoanaerobaculales;f__FEB-10;g__;s__	Bacteria	Acidobacteriota	Acidobacteriota	0.502176
MAG_SRR19020586_me2_bin.17-k141_372400	MAG_SRR19020586_me2_bin.17-k141_372400.region001	GCC8804	4831	no	5525	GCF10232	12	no	RRE-containing	RiPPs	RiPPs	MAG	Methane seep	gtdbtk	SRR19020586_me2_bin.17	d__Bacteria;p__Acidobacteriota;c__Thermoanaerobaculia;o__Thermoanaerobaculales;f__FEB-10;g__;s__	Bacteria	Acidobacteriota	Acidobacteriota	4.25675
SRR13892585_k141_2241074	SRR13892585_k141_2241074.region001	GCC8804	8182	no	5525	GCF10232	12	yes	RRE-containing	RiPPs	RiPPs	SRR13892585	Methane seep	CAT	#N/A	k__Bacteria;p__Acidobacteria;c__NA;o__NA;f__NA;g__NA;s__Acidobacteria bacterium	Bacteria	Acidobacteria	Others	22.9624
SRR13892588_k141_174775	SRR13892588_k141_174775.region001	GCC8804	3575	no	5525	GCF10232	12	no	RRE-containing	RiPPs	RiPPs	SRR13892588	Methane seep	CAT	#N/A	k__Bacteria;p__Acidobacteria;c__NA;o__NA;f__NA;g__NA;s__Acidobacteria bacterium	Bacteria	Acidobacteria	Others	3.32875
SRR13892589_k141_3299989	SRR13892589_k141_3299989.region001	GCC8804	5518	no	5525	GCF10232	12	no	RRE-containing	RiPPs	RiPPs	SRR13892589	Methane seep	CAT	#N/A	#N/A	#N/A	NA	Others	3.83088
SRR19020584_k141_443282	SRR19020584_k141_443282.region001	GCC8804	5327	no	5525	GCF10232	12	no	RRE-containing	RiPPs	RiPPs	SRR19020584	Methane seep	CAT	#N/A	k__Bacteria;p__Acidobacteria;c__NA;o__NA;f__NA;g__NA;s__Acidobacteria bacterium	Bacteria	Acidobacteria	Others	2.751
SRR19020588_k141_60432	SRR19020588_k141_60432.region001	GCC8804	4225	no	5525	GCF10232	12	no	RRE-containing	RiPPs	RiPPs	SRR19020588	Methane seep	CAT	#N/A	#N/A	#N/A	NA	Others	26.4239
SRR19020593_k141_246422	SRR19020593_k141_246422.region001	GCC8804	3497	no	5525	GCF10232	12	no	RRE-containing	RiPPs	RiPPs	SRR19020593	Methane seep	CAT	#N/A	k__Bacteria;p__Acidobacteria;c__NA;o__NA;f__NA;g__NA;s__Acidobacteria bacterium	Bacteria	Acidobacteria	Others	5.56559
SRR19020594_k141_537653	SRR19020594_k141_537653.region001	GCC8804	6924	no	5525	GCF10232	12	no	RRE-containing	RiPPs	RiPPs	SRR19020594	Methane seep	CAT	#N/A	k__Bacteria;p__Acidobacteria;c__NA;o__NA;f__NA;g__NA;s__Acidobacteria bacterium	Bacteria	Acidobacteria	Others	21.1537
SRR13892589_k141_3305638	SRR13892589_k141_3305638.region001	GCC1179	4107	no	3013	GCF10233	1	yes	NRPS	NRPS	NRPS	SRR13892589	Methane seep	CAT	#N/A	k__Bacteria;p__NA;c__NA;o__NA;f__NA;g__NA;s__NA	Bacteria	NA	Others	0
MAG_RS_2.bin.14-ROV157_2.bin.14.fa_19	MAG_RS_2.bin.14-ROV157_2.bin.14.fa_19.region001	GCC13915	18784	no	4344	GCF10234	4	no	betalactone	Others	Others	MAG	Methane seep	gtdbtk	RS_2.bin.14	d__Bacteria;p__Desulfobacterota;c__Desulfobacteria;o__Desulfobacterales;f__Desulfobacteraceae;g__;s__	Bacteria	Desulfobacterota	Desulfobacterota	0.403277
SRR13892586_k127_1171012	SRR13892586_k127_1171012.region001	GCC13915	12452	no	4344	GCF10234	4	no	betalactone	Others	Others	SRR13892586	Methane seep	CAT	#N/A	k__Bacteria;p__Proteobacteria;c__Deltaproteobacteria;o__NA;f__NA;g__NA;s__NA	Bacteria	Proteobacteria	Proteobacteria	1.79612
SRR13892589_k141_3316487	SRR13892589_k141_3316487.region001	GCC13915	21515	no	4344	GCF10234	4	yes	betalactone	Others	Others	SRR13892589	Methane seep	CAT	#N/A	k__Bacteria;p__Proteobacteria;c__Deltaproteobacteria;o__NA;f__NA;g__NA;s__NA	Bacteria	Proteobacteria	Proteobacteria	0.537322
SRR13892590_k141_3279843	SRR13892590_k141_3279843.region001	GCC13915	12844	no	4344	GCF10234	4	no	betalactone	Others	Others	SRR13892590	Methane seep	CAT	#N/A	k__Bacteria;p__NA;c__NA;o__NA;f__NA;g__NA;s__NA	Bacteria	NA	Others	0.725543
SRR13892589_k141_3344566	SRR13892589_k141_3344566.region001	GCC1179	3735	no	3013	GCF10237	2	yes	NRPS	NRPS	NRPS	SRR13892589	Methane seep	CAT	#N/A	k__Bacteria;p__NA;c__NA;o__NA;f__NA;g__NA;s__NA	Bacteria	NA	Others	0
SRR13892590_k141_256521	SRR13892590_k141_256521.region001	GCC1179	3056	no	3013	GCF10237	2	no	NRPS	NRPS	NRPS	SRR13892590	Methane seep	CAT	#N/A	k__Bacteria;p__NA;c__NA;o__NA;f__NA;g__NA;s__NA	Bacteria	NA	Others	0
Cluster1_k141_7532165	Cluster1_k141_7532165.region001	GCC13915	6238	no	4344	GCF10238	20	no	arylpolyene	Others	Others	Cluster1	Methane seep	CAT	#N/A	k__Bacteria;p__Bacteroidetes;c__NA;o__NA;f__NA;g__NA;s__Bacteroidetes bacterium	Bacteria	Bacteroidota	Bacteroidota	0.138976
Cluster3_k141_1396779	Cluster3_k141_1396779.region001	GCC13915	3288	no	4344	GCF10238	20	no	arylpolyene	Others	Others	Cluster3	Methane seep	CAT	#N/A	k__Bacteria;p__Bacteroidetes;c__NA;o__NA;f__NA;g__NA;s__Bacteroidetes bacterium	Bacteria	Bacteroidota	Bacteroidota	0
Cluster3_k141_7080736	Cluster3_k141_7080736.region001	GCC13915	3090	no	4344	GCF10238	20	no	arylpolyene	Others	Others	Cluster3	Methane seep	CAT	#N/A	k__Bacteria;p__Bacteroidetes;c__NA;o__NA;f__NA;g__NA;s__Bacteroidetes bacterium	Bacteria	Bacteroidota	Bacteroidota	0
MAG_HTR9_me2_bin.5-k141_1087538	MAG_HTR9_me2_bin.5-k141_1087538.region001	GCC13915	3330	no	4344	GCF10238	20	no	arylpolyene	Others	Others	MAG	Methane seep	gtdbtk	HTR9_me2_bin.5	d__Bacteria;p__Bacteroidota;c__Bacteroidia;o__Bacteroidales;f__B18-G4;g__B18-G4;s__	Bacteria	Bacteroidota	Bacteroidota	0.249882
MAG_RS_5.bin.2-ROV157_5.bin.2.fa_661	MAG_RS_5.bin.2-ROV157_5.bin.2.fa_661.region001	GCC13915	5474	no	4344	GCF10238	20	no	arylpolyene	Others	Others	MAG	Methane seep	gtdbtk	RS_5.bin.2	d__Bacteria;p__Bacteroidota;c__Bacteroidia;o__Bacteroidales;f__B18-G4;g__B18-G4;s__	Bacteria	Bacteroidota	Bacteroidota	0
MAG_SRR13892585_me2_bin.129-k141_638531	MAG_SRR13892585_me2_bin.129-k141_638531.region001	GCC13915	5410	no	4344	GCF10238	20	no	arylpolyene	Others	Others	MAG	Methane seep	gtdbtk	SRR13892585_me2_bin.129	d__Bacteria;p__Bacteroidota;c__Bacteroidia;o__Bacteroidales;f__B18-G4;g__B18-G4;s__	Bacteria	Bacteroidota	Bacteroidota	0.0872374
MAG_SW_4.bin.6-ROV167.bin.6.fa_400	MAG_SW_4.bin.6-ROV167.bin.6.fa_400.region001	GCC13915	6684	no	4344	GCF10238	20	no	arylpolyene.resorcinol	Others	Others	MAG	Methane seep	gtdbtk	SW_4.bin.6	d__Bacteria;p__Bacteroidota;c__Bacteroidia;o__Bacteroidales;f__B18-G4;g__B18-G4;s__	Bacteria	Bacteroidota	Bacteroidota	0.297885
SRR13892586_k127_5977155	SRR13892586_k127_5977155.region001	GCC13915	5252	no	4344	GCF10238	20	no	arylpolyene	Others	Others	SRR13892586	Methane seep	CAT	#N/A	k__Bacteria;p__Bacteroidetes;c__NA;o__NA;f__NA;g__NA;s__Bacteroidetes bacterium	Bacteria	Bacteroidota	Bacteroidota	0
SRR13892587_k141_1868621	SRR13892587_k141_1868621.region001	GCC13915	4571	no	4344	GCF10238	20	no	arylpolyene	Others	Others	SRR13892587	Methane seep	CAT	#N/A	k__Bacteria;p__Bacteroidetes;c__NA;o__NA;f__NA;g__NA;s__Bacteroidetes bacterium	Bacteria	Bacteroidota	Bacteroidota	0.553626
SRR13892588_k141_2357293	SRR13892588_k141_2357293.region001	GCC13915	4638	no	4344	GCF10238	20	no	arylpolyene	Others	Others	SRR13892588	Methane seep	CAT	#N/A	k__Bacteria;p__Bacteroidetes;c__NA;o__NA;f__NA;g__NA;s__Bacteroidetes bacterium	Bacteria	Bacteroidota	Bacteroidota	0
SRR13892589_k141_2869692	SRR13892589_k141_2869692.region001	GCC13915	9935	no	4344	GCF10238	20	yes	arylpolyene.resorcinol	Others	Others	SRR13892589	Methane seep	CAT	#N/A	k__Bacteria;p__Bacteroidetes;c__NA;o__NA;f__NA;g__NA;s__Bacteroidetes bacterium	Bacteria	Bacteroidota	Bacteroidota	0.381236
SRR13892589_k141_3350380	SRR13892589_k141_3350380.region001	GCC13915	8125	no	4344	GCF10238	20	no	arylpolyene	Others	Others	SRR13892589	Methane seep	CAT	#N/A	k__Bacteria;p__Bacteroidetes;c__NA;o__NA;f__NA;g__NA;s__Bacteroidetes bacterium	Bacteria	Bacteroidota	Bacteroidota	0.622923
SRR13892591_k141_18416	SRR13892591_k141_18416.region001	GCC13915	7117	no	4344	GCF10238	20	no	arylpolyene.resorcinol	Others	Others	SRR13892591	Methane seep	CAT	#N/A	k__Bacteria;p__Bacteroidetes;c__NA;o__NA;f__NA;g__NA;s__Bacteroidetes bacterium	Bacteria	Bacteroidota	Bacteroidota	0.711149
SRR13892605_k141_3923656	SRR13892605_k141_3923656.region001	GCC13915	9393	no	4344	GCF10238	20	no	arylpolyene.resorcinol	Others	Others	SRR13892605	Methane seep	CAT	#N/A	k__Bacteria;p__Bacteroidetes;c__NA;o__NA;f__NA;g__NA;s__Bacteroidetes bacterium	Bacteria	Bacteroidota	Bacteroidota	0.538832
SRR18920792_k141_501007	SRR18920792_k141_501007.region001	GCC13915	4189	no	4344	GCF10238	20	no	arylpolyene	Others	Others	SRR18920792	Methane seep	CAT	#N/A	k__Bacteria;p__Bacteroidetes;c__NA;o__NA;f__NA;g__NA;s__Bacteroidetes bacterium	Bacteria	Bacteroidota	Bacteroidota	0
SRR18920792_k141_736600	SRR18920792_k141_736600.region001	GCC13915	5629	no	4344	GCF10238	20	no	arylpolyene	Others	Others	SRR18920792	Methane seep	CAT	#N/A	#N/A	#N/A	NA	Others	1.5172
SRR18936873_k141_483057	SRR18936873_k141_483057.region001	GCC13915	4116	no	4344	GCF10238	20	no	arylpolyene	Others	Others	SRR18936873	Methane seep	CAT	#N/A	k__Bacteria;p__Bacteroidetes;c__NA;o__NA;f__NA;g__NA;s__Bacteroidetes bacterium	Bacteria	Bacteroidota	Bacteroidota	0
SRR18936874_k141_1227454	SRR18936874_k141_1227454.region001	GCC13915	4466	no	4344	GCF10238	20	no	arylpolyene	Others	Others	SRR18936874	Methane seep	CAT	#N/A	k__Bacteria;p__Bacteroidetes;c__NA;o__NA;f__NA;g__NA;s__Bacteroidetes bacterium	Bacteria	Bacteroidota	Bacteroidota	1.48609
SRR18936875_k141_72160	SRR18936875_k141_72160.region001	GCC13915	5603	no	4344	GCF10238	20	no	arylpolyene	Others	Others	SRR18936875	Methane seep	CAT	#N/A	k__Bacteria;p__Bacteroidetes;c__NA;o__NA;f__NA;g__NA;s__Bacteroidetes bacterium	Bacteria	Bacteroidota	Bacteroidota	0.756473
SRR19020587_k141_144628	SRR19020587_k141_144628.region001	GCC13915	3102	no	4344	GCF10238	20	no	arylpolyene	Others	Others	SRR19020587	Methane seep	CAT	#N/A	k__Bacteria;p__Bacteroidetes;c__NA;o__NA;f__NA;g__NA;s__Bacteroidetes bacterium	Bacteria	Bacteroidota	Bacteroidota	3.18668
MAG_SRR13892589_me2_bin.125-k141_3370211	MAG_SRR13892589_me2_bin.125-k141_3370211.region001	GCC13915	4168	no	4344	GCF10239	2	yes	acyl_amino_acids	Others	Others	MAG	Methane seep	gtdbtk	SRR13892589_me2_bin.125	d__Bacteria;p__Desulfobacterota;c__Desulfobacteria;o__Desulfobacterales;f__ETH-SRB1;g__B13-G4;s__	Bacteria	Desulfobacterota	Desulfobacterota	3.11559
SRR18920792_k141_9929	SRR18920792_k141_9929.region001	GCC13915	3768	no	4344	GCF10239	2	no	acyl_amino_acids	Others	Others	SRR18920792	Methane seep	CAT	#N/A	k__Bacteria;p__Proteobacteria;c__NA;o__NA;f__NA;g__NA;s__NA	Bacteria	Proteobacteria	Proteobacteria	294.905
Cluster2_k141_2303914	Cluster2_k141_2303914.region001	GCC7660	3162	no	1545	GCF1024	1	yes	terpene	Terpene	Terpene	Cluster2	Methane seep	CAT	#N/A	k__Bacteria;p__Planctomycetes;c__Planctomycetia;o__Planctomycetales;f__Planctomycetaceae;g__NA;s__NA	Bacteria	Planctomycetota	Planctomycetota	0
SRR13892589_k141_3398160	SRR13892589_k141_3398160.region001	GCC8804	4045	no	5525	GCF10241	1	yes	RRE-containing	RiPPs	RiPPs	SRR13892589	Methane seep	CAT	#N/A	k__Bacteria;p__Proteobacteria;c__Gammaproteobacteria;o__NA;f__NA;g__NA;s__Gammaproteobacteria bacterium	Bacteria	Proteobacteria	Proteobacteria	9.24945
SRR13892589_k141_3406176	SRR13892589_k141_3406176.region001	GCC13915	3833	no	4344	GCF10243	1	yes	arylpolyene	Others	Others	SRR13892589	Methane seep	CAT	#N/A	k__Bacteria;p__Proteobacteria;c__Deltaproteobacteria;o__Desulfobacterales;f__NA;g__NA;s__Desulfobacterales bacterium	Bacteria	Proteobacteria	Proteobacteria	0
SRR13892589_k141_3442234	SRR13892589_k141_3442234.region001	GCC8804	5381	no	5525	GCF10247	1	yes	lassopeptide	RiPPs	RiPPs	SRR13892589	Methane seep	CAT	#N/A	k__Bacteria;p__Proteobacteria;c__Epsilonproteobacteria;o__Campylobacterales;f__NA;g__NA;s__NA	Bacteria	Proteobacteria	Proteobacteria	0.117313
Cluster2_k141_2307016	Cluster2_k141_2307016.region001	GCC8804	11026	no	5525	GCF1025	1	yes	RiPP-like	RiPPs	RiPPs	Cluster2	Methane seep	CAT	#N/A	k__Bacteria;p__NA;c__NA;o__NA;f__NA;g__NA;s__NA	Bacteria	NA	Others	0
SRR13892589_k141_3488143	SRR13892589_k141_3488143.region001	GCC8804	3516	no	5525	GCF10254	1	yes	lassopeptide	RiPPs	RiPPs	SRR13892589	Methane seep	CAT	#N/A	k__Bacteria;p__Proteobacteria;c__Epsilonproteobacteria;o__Campylobacterales;f__Sulfurovaceae;g__Sulfurovum;s__NA	Bacteria	Proteobacteria	Proteobacteria	0.784857
SRR13892589_k141_350258	SRR13892589_k141_350258.region001	GCC8804	4911	no	5525	GCF10257	1	yes	RiPP-like	RiPPs	RiPPs	SRR13892589	Methane seep	CAT	#N/A	k__Bacteria;p__NA;c__NA;o__NA;f__NA;g__NA;s__NA	Bacteria	NA	Others	1.68246
Cluster2_k141_231190	Cluster2_k141_231190.region001	GCC23	8612	no	775	GCF1026	1	yes	T1PKS	PKSI	Others	Cluster2	Methane seep	CAT	#N/A	k__Bacteria;p__NA;c__NA;o__NA;f__NA;g__NA;s__NA	Bacteria	NA	Others	0.499303
MAG_SRR13892589_ct_bin.169-k141_3611859	MAG_SRR13892589_ct_bin.169-k141_3611859.region001	GCC13915	5160	no	4344	GCF10266	1	yes	hserlactone	Others	Others	MAG	Methane seep	gtdbtk	SRR13892589_ct_bin.169	d__Bacteria;p__Proteobacteria;c__Alphaproteobacteria;o__Rhodobacterales;f__Rhodobacteraceae;g__Epibacterium;s__Epibacterium mobile	Bacteria	Proteobacteria	Proteobacteria	0
SRR13892589_k141_374641	SRR13892589_k141_374641.region001	GCC1179	4093	no	3013	GCF10269	2	no	NRPS	NRPS	NRPS	SRR13892589	Methane seep	CAT	#N/A	k__Bacteria;p__Proteobacteria;c__Deltaproteobacteria;o__NA;f__NA;g__NA;s__Deltaproteobacteria bacterium	Bacteria	Proteobacteria	Proteobacteria	0
SRR13892590_k141_63175	SRR13892590_k141_63175.region001	GCC1179	7319	no	3013	GCF10269	2	yes	NRPS	NRPS	NRPS	SRR13892590	Methane seep	CAT	#N/A	k__Bacteria;p__Proteobacteria;c__Deltaproteobacteria;o__NA;f__NA;g__NA;s__Deltaproteobacteria bacterium	Bacteria	Proteobacteria	Proteobacteria	0
Cluster2_k141_2441846	Cluster2_k141_2441846.region001	GCC9534	3354	no	1155	GCF1027	2	no	T3PKS	PKSother	PKSother	Cluster2	Methane seep	CAT	#N/A	k__Bacteria;p__NA;c__NA;o__NA;f__NA;g__NA;s__NA	Bacteria	NA	Others	2.38588
SRR12623517_k141_126196	SRR12623517_k141_126196.region001	GCC9534	6083	no	1155	GCF1027	2	yes	T3PKS	PKSother	PKSother	SRR12623517	Oil and gas seep	CAT	#N/A	k__Bacteria;p__NA;c__NA;o__NA;f__NA;g__NA;s__NA	Bacteria	NA	Others	18.1841
SRR13892589_k141_381816	SRR13892589_k141_381816.region001	GCC13915	3350	no	4344	GCF10270	7	no	arylpolyene	Others	Others	SRR13892589	Methane seep	CAT	#N/A	#N/A	#N/A	NA	Others	0.885008
SRR18920790_k141_253581	SRR18920790_k141_253581.region001	GCC13915	3203	no	4344	GCF10270	7	no	arylpolyene	Others	Others	SRR18920790	Methane seep	CAT	#N/A	k__Bacteria;p__Proteobacteria;c__Deltaproteobacteria;o__Desulfobacterales;f__NA;g__NA;s__NA	Bacteria	Proteobacteria	Proteobacteria	6.09522
SRR18920791_k141_1155624	SRR18920791_k141_1155624.region001	GCC13915	3045	no	4344	GCF10270	7	no	arylpolyene	Others	Others	SRR18920791	Methane seep	CAT	#N/A	k__Bacteria;p__Proteobacteria;c__Deltaproteobacteria;o__Desulfobacterales;f__NA;g__NA;s__NA	Bacteria	Proteobacteria	Proteobacteria	1.38324
SRR18936873_k141_152222	SRR18936873_k141_152222.region001	GCC13915	3630	no	4344	GCF10270	7	yes	arylpolyene	Others	Others	SRR18936873	Methane seep	CAT	#N/A	k__Bacteria;p__Proteobacteria;c__Deltaproteobacteria;o__NA;f__NA;g__NA;s__NA	Bacteria	Proteobacteria	Proteobacteria	2.27301
SRR18936874_k141_175586	SRR18936874_k141_175586.region001	GCC13915	3088	no	4344	GCF10270	7	no	arylpolyene	Others	Others	SRR18936874	Methane seep	CAT	#N/A	k__Bacteria;p__Proteobacteria;c__Deltaproteobacteria;o__NA;f__NA;g__NA;s__NA	Bacteria	Proteobacteria	Proteobacteria	5.73651
SRR18936874_k141_734340	SRR18936874_k141_734340.region001	GCC13915	3409	no	4344	GCF10270	7	no	arylpolyene	Others	Others	SRR18936874	Methane seep	CAT	#N/A	k__Bacteria;p__Proteobacteria;c__Deltaproteobacteria;o__Desulfobacterales;f__NA;g__NA;s__NA	Bacteria	Proteobacteria	Proteobacteria	2.32596
SRR19020597_k141_690815	SRR19020597_k141_690815.region001	GCC13915	3148	no	4344	GCF10270	7	no	arylpolyene	Others	Others	SRR19020597	Methane seep	CAT	#N/A	k__Bacteria;p__Proteobacteria;c__Deltaproteobacteria;o__Desulfobacterales;f__NA;g__NA;s__NA	Bacteria	Proteobacteria	Proteobacteria	17.2802
SRR13892589_k141_385368	SRR13892589_k141_385368.region001	GCC8804	3936	no	5525	GCF10271	1	yes	RRE-containing	RiPPs	RiPPs	SRR13892589	Methane seep	CAT	#N/A	k__Bacteria;p__Proteobacteria;c__Deltaproteobacteria;o__Desulfobacterales;f__NA;g__NA;s__NA	Bacteria	Proteobacteria	Proteobacteria	0
SRR13892589_k141_408204	SRR13892589_k141_408204.region001	GCC8804	4627	no	5525	GCF10274	1	yes	RRE-containing	RiPPs	RiPPs	SRR13892589	Methane seep	CAT	#N/A	k__Bacteria;p__Proteobacteria;c__NA;o__NA;f__NA;g__NA;s__NA	Bacteria	Proteobacteria	Proteobacteria	34.4704
SRR13892589_k141_430936	SRR13892589_k141_430936.region001	GCC7660	4624	no	1545	GCF10276	2	no	terpene	Terpene	Terpene	SRR13892589	Methane seep	CAT	#N/A	k__Bacteria;p__NA;c__NA;o__NA;f__NA;g__NA;s__NA	Bacteria	NA	Others	0
SRR13892605_k141_3058387	SRR13892605_k141_3058387.region001	GCC7660	4935	no	1545	GCF10276	2	yes	terpene	Terpene	Terpene	SRR13892605	Methane seep	CAT	#N/A	#N/A	#N/A	NA	Others	0
SRR13892589_k141_44881	SRR13892589_k141_44881.region001	GCC23	3095	no	775	GCF10277	1	yes	T1PKS	PKSI	Others	SRR13892589	Methane seep	CAT	#N/A	k__Bacteria;p__Bacteroidetes;c__Bacteroidia;o__Bacteroidales;f__NA;g__NA;s__Bacteroidales bacterium	Bacteria	Bacteroidota	Bacteroidota	0
MAG_SRR13892605_me2_bin.145-k141_4133289	MAG_SRR13892605_me2_bin.145-k141_4133289.region001	GCC13915	11755	no	4344	GCF10278	2	no	arylpolyene	Others	Others	MAG	Methane seep	gtdbtk	SRR13892605_me2_bin.145	d__Bacteria;p__Proteobacteria;c__Gammaproteobacteria;o__Beggiatoales;f__Beggiatoaceae;g__Thiomargarita;s__	Bacteria	Proteobacteria	Proteobacteria	0.0365568
SRR13892589_k141_45131	SRR13892589_k141_45131.region001	GCC13915	20812	no	4344	GCF10278	2	yes	arylpolyene	Others	Others	SRR13892589	Methane seep	CAT	#N/A	k__Bacteria;p__Proteobacteria;c__Gammaproteobacteria;o__NA;f__NA;g__NA;s__NA	Bacteria	Proteobacteria	Proteobacteria	1.3794
Cluster2_k141_2507988	Cluster2_k141_2507988.region001	GCC8804	3263	no	5525	GCF1028	1	yes	RRE-containing	RiPPs	RiPPs	Cluster2	Methane seep	CAT	#N/A	k__Bacteria;p__Chloroflexi;c__Dehalococcoidia;o__Dehalococcoidales;f__NA;g__NA;s__Dehalococcoidales bacterium*	Bacteria	Chloroflexota	Chloroflexota	0
SRR13892588_k141_2782472	SRR13892588_k141_2782472.region001	GCC8804	8334	no	5525	GCF10283	2	yes	RRE-containing	RiPPs	RiPPs	SRR13892588	Methane seep	CAT	#N/A	k__Bacteria;p__NA;c__NA;o__NA;f__NA;g__NA;s__NA	Bacteria	NA	Others	0.671829
SRR13892589_k141_477711	SRR13892589_k141_477711.region001	GCC8804	5249	no	5525	GCF10283	2	no	RRE-containing	RiPPs	RiPPs	SRR13892589	Methane seep	CAT	#N/A	k__Bacteria;p__NA;c__NA;o__NA;f__NA;g__NA;s__NA	Bacteria	NA	Others	1.10969
SRR13892586_k127_133466	SRR13892586_k127_133466.region001	GCC8804	4715	no	5525	GCF10284	2	yes	ranthipeptide	RiPPs	RiPPs	SRR13892586	Methane seep	CAT	#N/A	k__Archaea;p__Euryarchaeota;c__NA;o__NA;f__NA;g__NA;s__NA	Archaea	Euryarchaeota	Euryarchaeota	0
SRR13892589_k141_478839	SRR13892589_k141_478839.region001	GCC8804	3775	no	5525	GCF10284	2	no	ranthipeptide	RiPPs	RiPPs	SRR13892589	Methane seep	CAT	#N/A	k__Archaea;p__Euryarchaeota;c__NA;o__NA;f__NA;g__NA;s__NA	Archaea	Euryarchaeota	Euryarchaeota	0
SRR13892589_k141_484880	SRR13892589_k141_484880.region001	GCC1179	3542	no	3013	GCF10286	1	yes	NRPS-like	NRPS	NRPS	SRR13892589	Methane seep	CAT	#N/A	k__Bacteria;p__Proteobacteria;c__Deltaproteobacteria;o__Desulfobacterales;f__Desulfobulbaceae;g__NA;s__NA	Bacteria	Proteobacteria	Proteobacteria	0
Cluster3_k141_1420249	Cluster3_k141_1420249.region001	GCC13915	4730	no	4344	GCF10289	9	no	arylpolyene	Others	Others	Cluster3	Methane seep	CAT	#N/A	k__Bacteria;p__NA;c__NA;o__NA;f__NA;g__NA;s__NA	Bacteria	NA	Others	0
Cluster3_k141_1611710	Cluster3_k141_1611710.region001	GCC13915	3028	no	4344	GCF10289	9	no	arylpolyene	Others	Others	Cluster3	Methane seep	CAT	#N/A	k__Bacteria;p__NA;c__NA;o__NA;f__NA;g__NA;s__NA	Bacteria	NA	Others	0
MAG_HTR3_ma2_bin.028-k141_390979	MAG_HTR3_ma2_bin.028-k141_390979.region001	GCC13915	6393	no	4344	GCF10289	9	no	arylpolyene	Others	Others	MAG	Methane seep	gtdbtk	HTR3_ma2_bin.028	d__Bacteria;p__Proteobacteria;c__Gammaproteobacteria;o__GCF-002020875;f__GRL18;g__GRL18;s__	Bacteria	Proteobacteria	Proteobacteria	0
MAG_RS_1.bin.5-ROV157_1.bin.5.fa_598	MAG_RS_1.bin.5-ROV157_1.bin.5.fa_598.region001	GCC13915	3005	no	4344	GCF10289	9	no	arylpolyene	Others	Others	MAG	Methane seep	gtdbtk	RS_1.bin.5	d__Bacteria;p__Proteobacteria;c__Gammaproteobacteria;o__GCF-002020875;f__GRL18;g__GRL18;s__	Bacteria	Proteobacteria	Proteobacteria	0
SRR13892589_k141_499781	SRR13892589_k141_499781.region001	GCC13915	10830	no	4344	GCF10289	9	no	arylpolyene	Others	Others	SRR13892589	Methane seep	CAT	#N/A	k__Bacteria;p__NA;c__NA;o__NA;f__NA;g__NA;s__NA	Bacteria	NA	Others	0.126978
SRR13892590_k141_1660667	SRR13892590_k141_1660667.region001	GCC13915	11614	no	4344	GCF10289	9	no	arylpolyene	Others	Others	SRR13892590	Methane seep	CAT	#N/A	k__Bacteria;p__NA;c__NA;o__NA;f__NA;g__NA;s__NA	Bacteria	NA	Others	8.92087
SRR18920793_k141_514017	SRR18920793_k141_514017.region001	GCC13915	6791	no	4344	GCF10289	9	no	arylpolyene	Others	Others	SRR18920793	Methane seep	CAT	#N/A	k__Bacteria;p__NA;c__NA;o__NA;f__NA;g__NA;s__NA	Bacteria	NA	Others	1.20457
SRR18920793_k141_550517	SRR18920793_k141_550517.region001	GCC13915	12465	no	4344	GCF10289	9	yes	arylpolyene	Others	Others	SRR18920793	Methane seep	CAT	#N/A	k__Bacteria;p__Proteobacteria;c__Gammaproteobacteria;o__NA;f__NA;g__NA;s__Gammaproteobacteria bacterium	Bacteria	Proteobacteria	Proteobacteria	0.240923
SRR19020598_k141_1140945	SRR19020598_k141_1140945.region001	GCC13915	5943	no	4344	GCF10289	9	no	arylpolyene	Others	Others	SRR19020598	Methane seep	CAT	#N/A	k__Bacteria;p__NA;c__NA;o__NA;f__NA;g__NA;s__NA	Bacteria	NA	Others	0
Cluster2_k141_251879	Cluster2_k141_251879.region001	GCC8804	10192	no	5525	GCF1029	1	yes	RRE-containing	RiPPs	RiPPs	Cluster2	Methane seep	CAT	#N/A	k__Archaea;p__Euryarchaeota;c__NA;o__NA;f__NA;g__NA;s__NA	Archaea	Euryarchaeota	Euryarchaeota	0.155982
SRR13892589_k141_522176	SRR13892589_k141_522176.region001	GCC13915	4193	no	4344	GCF10292	1	yes	ectoine	Others	Others	SRR13892589	Methane seep	CAT	#N/A	k__NA;p__NA;c__NA;o__NA;f__NA;g__NA;s__NA	NA	NA	Others	0
MAG_RS_2.bin.14-ROV157_2.bin.14.fa_28	MAG_RS_2.bin.14-ROV157_2.bin.14.fa_28.region001	GCC23	32442	no	775	GCF10294	2	no	T1PKS	PKSI	Others	MAG	Methane seep	gtdbtk	RS_2.bin.14	d__Bacteria;p__Desulfobacterota;c__Desulfobacteria;o__Desulfobacterales;f__Desulfobacteraceae;g__;s__	Bacteria	Desulfobacterota	Desulfobacterota	0.517757
SRR13892589_k141_550869	SRR13892589_k141_550869.region001	GCC23	44305	no	775	GCF10294	2	yes	T1PKS	PKSI	Others	SRR13892589	Methane seep	CAT	#N/A	k__Bacteria;p__Proteobacteria;c__Deltaproteobacteria;o__NA;f__NA;g__NA;s__NA	Bacteria	Proteobacteria	Proteobacteria	3.17561
SRR13892589_k141_558102	SRR13892589_k141_558102.region001	GCC1179	5421	no	3013	GCF10295	1	yes	NRPS	NRPS	NRPS	SRR13892589	Methane seep	CAT	#N/A	k__Bacteria;p__Candidatus Aminicenantes;c__NA;o__NA;f__NA;g__NA;s__Candidatus Aminicenantes bacterium	Bacteria	Candidatus Aminicenantes	Others	0
SRR13892589_k141_563175	SRR13892589_k141_563175.region001	GCC13915	3441	no	4344	GCF10297	2	no	arylpolyene	Others	Others	SRR13892589	Methane seep	CAT	#N/A	k__Bacteria;p__Nitrospirae;c__Nitrospira;o__Nitrospirales;f__NA;g__NA;s__Nitrospirales bacterium	Bacteria	Nitrospirae	Others	0
SRR13892590_k141_2243530	SRR13892590_k141_2243530.region001	GCC13915	4060	no	4344	GCF10297	2	yes	arylpolyene	Others	Others	SRR13892590	Methane seep	CAT	#N/A	k__Bacteria;p__Nitrospirae;c__Nitrospira;o__Nitrospirales;f__NA;g__NA;s__Nitrospirales bacterium	Bacteria	Nitrospirae	Others	0
SRR13892589_k141_589787	SRR13892589_k141_589787.region001	GCC23	6542	no	775	GCF10299	1	yes	T1PKS	PKSI	Others	SRR13892589	Methane seep	CAT	#N/A	k__Bacteria;p__Proteobacteria;c__Deltaproteobacteria;o__Desulfobacterales;f__Desulfobulbaceae;g__NA;s__Desulfobulbaceae bacterium	Bacteria	Proteobacteria	Proteobacteria	0
Cluster2_k141_2520575	Cluster2_k141_2520575.region001	GCC8804	10939	no	5525	GCF1030	2	yes	RiPP-like	RiPPs	RiPPs	Cluster2	Methane seep	CAT	#N/A	k__Bacteria;p__NA;c__NA;o__NA;f__NA;g__NA;s__NA	Bacteria	NA	Others	0
HTR1_k141_3209664	HTR1_k141_3209664.region001	GCC8804	10939	no	5525	GCF1030	2	no	RiPP-like	RiPPs	RiPPs	HTR1	Methane seep	CAT	#N/A	k__Bacteria;p__NA;c__NA;o__NA;f__NA;g__NA;s__NA	Bacteria	NA	Others	0
HTR3_k141_1447715	HTR3_k141_1447715.region001	GCC8804	5560	no	5525	GCF10300	12	no	RRE-containing	RiPPs	RiPPs	HTR3	Methane seep	CAT	#N/A	k__Bacteria;p__Proteobacteria;c__Epsilonproteobacteria;o__NA;f__NA;g__NA;s__NA	Bacteria	Proteobacteria	Proteobacteria	2.91091
HTR3_k141_911870	HTR3_k141_911870.region001	GCC8804	5728	no	5525	GCF10300	12	no	RRE-containing	RiPPs	RiPPs	HTR3	Methane seep	CAT	#N/A	k__Bacteria;p__Proteobacteria;c__Epsilonproteobacteria;o__NA;f__NA;g__NA;s__NA	Bacteria	Proteobacteria	Proteobacteria	3.39797
MAG_7_SB_cbin_212-k141_1247584_length_17688_cov_185.9125	MAG_7_SB_cbin_212-k141_1247584_length_17688_cov_185.9125.region001	GCC8804	10534	no	5525	GCF10300	12	no	RRE-containing	RiPPs	RiPPs	MAG	Gas hydrate	gtdbtk	7_SB_cbin_212	d__Bacteria;p__Campylobacterota;c__Campylobacteria;o__Campylobacterales;f__Sulfurovaceae;g__Sulfurovum;s__	Bacteria	Campylobacterota	Others	7.81212
SRR12623517_k141_143553	SRR12623517_k141_143553.region001	GCC8804	7326	no	5525	GCF10300	12	no	RRE-containing	RiPPs	RiPPs	SRR12623517	Oil and gas seep	CAT	#N/A	k__Bacteria;p__Proteobacteria;c__Epsilonproteobacteria;o__NA;f__NA;g__NA;s__NA	Bacteria	Proteobacteria	Proteobacteria	6.89918
SRR13892589_k141_59465	SRR13892589_k141_59465.region001	GCC8804	8169	no	5525	GCF10300	12	no	RRE-containing	RiPPs	RiPPs	SRR13892589	Methane seep	CAT	#N/A	k__Bacteria;p__Proteobacteria;c__Epsilonproteobacteria;o__NA;f__NA;g__NA;s__NA	Bacteria	Proteobacteria	Proteobacteria	4.22769
SRR13892591_k141_2572178	SRR13892591_k141_2572178.region001	GCC8804	8411	no	5525	GCF10300	12	no	RRE-containing	RiPPs	RiPPs	SRR13892591	Methane seep	CAT	#N/A	k__Bacteria;p__Proteobacteria;c__Epsilonproteobacteria;o__NA;f__NA;g__NA;s__NA	Bacteria	Proteobacteria	Proteobacteria	5.1148
SRR13892606_k141_683045	SRR13892606_k141_683045.region001	GCC8804	4099	no	5525	GCF10300	12	no	RRE-containing	RiPPs	RiPPs	SRR13892606	Methane seep	CAT	#N/A	k__Bacteria;p__Proteobacteria;c__Epsilonproteobacteria;o__NA;f__NA;g__NA;s__NA	Bacteria	Proteobacteria	Proteobacteria	11.2701
SRR14270297_k141_1217875	SRR14270297_k141_1217875.region001	GCC8804	5128	no	5525	GCF10300	12	no	RRE-containing	RiPPs	RiPPs	SRR14270297	Methane seep	CAT	#N/A	k__Bacteria;p__Proteobacteria;c__Epsilonproteobacteria;o__NA;f__NA;g__NA;s__NA	Bacteria	Proteobacteria	Proteobacteria	8.02387
SRR14270297_k141_802354	SRR14270297_k141_802354.region001	GCC8804	7144	no	5525	GCF10300	12	no	RRE-containing	RiPPs	RiPPs	SRR14270297	Methane seep	CAT	#N/A	k__Bacteria;p__Proteobacteria;c__Epsilonproteobacteria;o__NA;f__NA;g__NA;s__NA	Bacteria	Proteobacteria	Proteobacteria	6.72887
SRR18920790_k141_49477	SRR18920790_k141_49477.region001	GCC8804	3449	no	5525	GCF10300	12	no	RRE-containing	RiPPs	RiPPs	SRR18920790	Methane seep	CAT	#N/A	k__Bacteria;p__Proteobacteria;c__Epsilonproteobacteria;o__NA;f__NA;g__NA;s__NA	Bacteria	Proteobacteria	Proteobacteria	71.6266
SRR18920794_k141_252616	SRR18920794_k141_252616.region001	GCC8804	15840	no	5525	GCF10300	12	yes	lassopeptide.RRE-containing	RiPPs	RiPPs	SRR18920794	Methane seep	CAT	#N/A	k__Bacteria;p__Proteobacteria;c__Epsilonproteobacteria;o__NA;f__NA;g__NA;s__NA	Bacteria	Proteobacteria	Proteobacteria	3.64914
SRR19020598_k141_839477	SRR19020598_k141_839477.region001	GCC8804	4903	no	5525	GCF10300	12	no	RRE-containing	RiPPs	RiPPs	SRR19020598	Methane seep	CAT	#N/A	k__Bacteria;p__Proteobacteria;c__Epsilonproteobacteria;o__NA;f__NA;g__NA;s__NA	Bacteria	Proteobacteria	Proteobacteria	6.82751
MAG_RS_6.bin.2-ROV157_6.bin.2.fa_372	MAG_RS_6.bin.2-ROV157_6.bin.2.fa_372.region001	GCC13915	5793	no	4344	GCF10303	7	no	arylpolyene	Others	Others	MAG	Methane seep	gtdbtk	RS_6.bin.2	d__Bacteria;p__Desulfobacterota;c__Desulfobulbia;o__Desulfobulbales;f__Desulfurivibrionaceae;g__;s__	Bacteria	Desulfobacterota	Desulfobacterota	14.8031
MAG_SRR13892589_me2_bin.147-k141_606923	MAG_SRR13892589_me2_bin.147-k141_606923.region001	GCC13915	4409	no	4344	GCF10303	7	no	arylpolyene	Others	Others	MAG	Methane seep	gtdbtk	SRR13892589_me2_bin.147	d__Bacteria;p__Desulfobacterota;c__Desulfobulbia;o__Desulfobulbales;f__Desulfurivibrionaceae;g__;s__	Bacteria	Desulfobacterota	Desulfobacterota	8.24959
MAG_SRR13892604_me2_bin.73-k141_959457	MAG_SRR13892604_me2_bin.73-k141_959457.region001	GCC13915	6243	no	4344	GCF10303	7	no	arylpolyene	Others	Others	MAG	Methane seep	gtdbtk	SRR13892604_me2_bin.73	d__Bacteria;p__Desulfobacterota;c__Desulfobulbia;o__Desulfobulbales;f__Desulfurivibrionaceae;g__;s__	Bacteria	Desulfobacterota	Desulfobacterota	5.71076
MAG_SRR13892605_me2_bin.57-k141_1722667	MAG_SRR13892605_me2_bin.57-k141_1722667.region001	GCC13915	5307	no	4344	GCF10303	7	no	arylpolyene	Others	Others	MAG	Methane seep	gtdbtk	SRR13892605_me2_bin.57	d__Bacteria;p__Desulfobacterota;c__Desulfobulbia;o__Desulfobulbales;f__Desulfurivibrionaceae;g__;s__	Bacteria	Desulfobacterota	Desulfobacterota	13.4663
SRR13892588_k141_14951	SRR13892588_k141_14951.region001	GCC13915	5093	no	4344	GCF10303	7	no	arylpolyene	Others	Others	SRR13892588	Methane seep	CAT	#N/A	k__Bacteria;p__NA;c__NA;o__NA;f__NA;g__NA;s__NA	Bacteria	NA	Others	0
SRR13892590_k141_3211436	SRR13892590_k141_3211436.region001	GCC13915	10924	no	4344	GCF10303	7	yes	arylpolyene	Others	Others	SRR13892590	Methane seep	CAT	#N/A	k__Bacteria;p__NA;c__NA;o__NA;f__NA;g__NA;s__NA	Bacteria	NA	Others	0
SRR13892603_k141_966540	SRR13892603_k141_966540.region001	GCC13915	3436	no	4344	GCF10303	7	no	arylpolyene	Others	Others	SRR13892603	Methane seep	CAT	#N/A	k__Bacteria;p__NA;c__NA;o__NA;f__NA;g__NA;s__NA	Bacteria	NA	Others	0.193157
MAG_SRR13892589_ma2_bin.117-k141_635051	MAG_SRR13892589_ma2_bin.117-k141_635051.region001	GCC1179	3386	no	3013	GCF10305	1	yes	NRPS	NRPS	NRPS	MAG	Methane seep	gtdbtk	SRR13892589_ma2_bin.117	d__Bacteria;p__DQWO01;c__DQWO01;o__DQWO01;f__JAADEO01;g__JAADEO01;s__	Bacteria	DQWO01	Others	0
MAG_SRR13892589_me2_bin.149-k141_637431	MAG_SRR13892589_me2_bin.149-k141_637431.region001	GCC7660	5978	no	1545	GCF10306	1	yes	terpene	Terpene	Terpene	MAG	Methane seep	gtdbtk	SRR13892589_me2_bin.149	d__Bacteria;p__Proteobacteria;c__Gammaproteobacteria;o__UBA4486;f__UBA4486;g__SMWN01;s__	Bacteria	Proteobacteria	Proteobacteria	0
Cluster2_k141_2521724	Cluster2_k141_2521724.region001	GCC13915	32216	no	4344	GCF1031	2	yes	other	Others	Others	Cluster2	Methane seep	CAT	#N/A	k__NA;p__NA;c__NA;o__NA;f__NA;g__NA;s__NA	NA	NA	Others	0
MAG_HTR6_me2_bin.14-k141_889885	MAG_HTR6_me2_bin.14-k141_889885.region001	GCC13915	21680	no	4344	GCF1031	2	no	other	Others	Others	MAG	Methane seep	gtdbtk	HTR6_me2_bin.14	d__Bacteria;p__Bipolaricaulota;c__Bipolaricaulia;o__UBA7950;f__UBA9294;g__;s__	Bacteria	Bipolaricaulota	Others	0
HTR3_k141_121286	HTR3_k141_121286.region001	GCC1179	3562	no	3013	GCF10313	2	no	NRPS-like	NRPS	NRPS	HTR3	Methane seep	CAT	#N/A	k__Bacteria;p__NA;c__NA;o__NA;f__NA;g__NA;s__NA	Bacteria	NA	Others	0
SRR13892589_k141_661145	SRR13892589_k141_661145.region001	GCC1179	3739	no	3013	GCF10313	2	yes	NRPS-like	NRPS	NRPS	SRR13892589	Methane seep	CAT	#N/A	k__Bacteria;p__NA;c__NA;o__NA;f__NA;g__NA;s__NA	Bacteria	NA	Others	0.675328
SRR13892589_k141_667365	SRR13892589_k141_667365.region001	GCC23	4462	no	775	GCF10314	1	yes	T1PKS	PKSI	Others	SRR13892589	Methane seep	CAT	#N/A	k__Bacteria;p__Chloroflexi;c__NA;o__NA;f__NA;g__NA;s__Chloroflexi bacterium	Bacteria	Chloroflexota	Chloroflexota	0
SRR13892589_k141_67569	SRR13892589_k141_67569.region001	GCC13915	4196	no	4344	GCF10316	1	yes	betalactone	Others	Others	SRR13892589	Methane seep	CAT	#N/A	k__Bacteria;p__Proteobacteria;c__Gammaproteobacteria;o__NA;f__NA;g__NA;s__NA	Bacteria	Proteobacteria	Proteobacteria	1.76479
SRR13892589_k141_679217	SRR13892589_k141_679217.region001	GCC1179	3469	no	3013	GCF10318	1	yes	NRPS	NRPS	NRPS	SRR13892589	Methane seep	CAT	#N/A	k__NA;p__NA;c__NA;o__NA;f__NA;g__NA;s__NA	NA	NA	Others	0
SRR13892589_k141_719965	SRR13892589_k141_719965.region001	GCC8804	3729	no	5525	GCF10326	1	yes	RRE-containing	RiPPs	RiPPs	SRR13892589	Methane seep	CAT	#N/A	k__Bacteria;p__NA;c__NA;o__NA;f__NA;g__NA;s__NA	Bacteria	NA	Others	0
MAG_RS_2.bin.14-ROV157_2.bin.14.fa_18	MAG_RS_2.bin.14-ROV157_2.bin.14.fa_18.region001	GCC9534	38745	no	1155	GCF10327	3	no	hglE-KS	PKSother	PKSother	MAG	Methane seep	gtdbtk	RS_2.bin.14	d__Bacteria;p__Desulfobacterota;c__Desulfobacteria;o__Desulfobacterales;f__Desulfobacteraceae;g__;s__	Bacteria	Desulfobacterota	Desulfobacterota	0.543548
SRR13892589_k141_72417	SRR13892589_k141_72417.region001	GCC9534	38977	no	1155	GCF10327	3	yes	hglE-KS	PKSother	PKSother	SRR13892589	Methane seep	CAT	#N/A	k__Bacteria;p__Proteobacteria;c__Deltaproteobacteria;o__NA;f__NA;g__NA;s__NA	Bacteria	Proteobacteria	Proteobacteria	0.792047
SRR13892590_k141_755451	SRR13892590_k141_755451.region001	GCC9534	32234	no	1155	GCF10327	3	no	hglE-KS	PKSother	PKSother	SRR13892590	Methane seep	CAT	#N/A	k__Bacteria;p__Proteobacteria;c__Deltaproteobacteria;o__NA;f__NA;g__NA;s__NA	Bacteria	Proteobacteria	Proteobacteria	0.17122
SRR13892589_k141_760272	SRR13892589_k141_760272.region001	GCC8804	4379	no	5525	GCF10329	1	yes	lassopeptide	RiPPs	RiPPs	SRR13892589	Methane seep	CAT	#N/A	k__Bacteria;p__Proteobacteria;c__Epsilonproteobacteria;o__Campylobacterales;f__Sulfurovaceae;g__Sulfurovum;s__Sulfurovum sp.	Bacteria	Proteobacteria	Proteobacteria	0
SRR13892585_k141_759043	SRR13892585_k141_759043.region001	GCC10331	8102	no	5	GCF10331	5	no	NRPS.T1PKS	PKS–NRPS_Hybrids	Others	SRR13892585	Methane seep	CAT	#N/A	k__Bacteria;p__NA;c__NA;o__NA;f__NA;g__NA;s__NA	Bacteria	NA	Others	0
SRR13892586_k127_4737050	SRR13892586_k127_4737050.region001	GCC10331	9446	no	5	GCF10331	5	no	NRPS-like.T1PKS	PKS–NRPS_Hybrids	Others	SRR13892586	Methane seep	CAT	#N/A	k__Bacteria;p__NA;c__NA;o__NA;f__NA;g__NA;s__NA	Bacteria	NA	Others	0.336601
SRR13892589_k141_764303	SRR13892589_k141_764303.region001	GCC10331	11504	no	5	GCF10331	5	yes	NRPS.T1PKS	PKS–NRPS_Hybrids	Others	SRR13892589	Methane seep	CAT	#N/A	k__Bacteria;p__NA;c__NA;o__NA;f__NA;g__NA;s__NA	Bacteria	NA	Others	0.0855959
SRR13892590_k141_756866	SRR13892590_k141_756866.region001	GCC10331	11277	yes	5	GCF10331	5	no	NRPS.T1PKS	PKS–NRPS_Hybrids	Others	SRR13892590	Methane seep	CAT	#N/A	k__Bacteria;p__NA;c__NA;o__NA;f__NA;g__NA;s__NA	Bacteria	NA	Others	0
SRR13892604_k141_3349845	SRR13892604_k141_3349845.region001	GCC10331	8354	no	5	GCF10331	5	no	T1PKS.NRPS-like	PKS–NRPS_Hybrids	Others	SRR13892604	Methane seep	CAT	#N/A	k__Bacteria;p__NA;c__NA;o__NA;f__NA;g__NA;s__NA	Bacteria	NA	Others	0
SRR13892589_k141_780475	SRR13892589_k141_780475.region001	GCC13915	3275	no	4344	GCF10333	1	yes	nucleoside	Others	Others	SRR13892589	Methane seep	CAT	#N/A	k__Bacteria;p__Chloroflexi;c__Anaerolineae;o__Anaerolineales;f__NA;g__NA;s__NA	Bacteria	Chloroflexota	Chloroflexota	0
Cluster1_k141_729611	Cluster1_k141_729611.region001	GCC8804	4213	no	5525	GCF10334	3	no	RRE-containing	RiPPs	RiPPs	Cluster1	Methane seep	CAT	#N/A	k__Archaea;p__Candidatus Diapherotrites;c__NA;o__NA;f__NA;g__NA;s__Candidatus Diapherotrites archaeon CG10_big_fil_rev_8_21_14_0_10_31_34	Archaea	Candidatus Diapherotrites	Others	1.29444
SRR13892589_k141_809015	SRR13892589_k141_809015.region001	GCC8804	4233	no	5525	GCF10334	3	no	RRE-containing	RiPPs	RiPPs	SRR13892589	Methane seep	CAT	#N/A	k__Archaea;p__Candidatus Diapherotrites;c__NA;o__NA;f__NA;g__NA;s__Candidatus Diapherotrites archaeon CG10_big_fil_rev_8_21_14_0_10_31_34	Archaea	Candidatus Diapherotrites	Others	0.554973
SRR13892604_k141_3405657	SRR13892604_k141_3405657.region001	GCC8804	7259	no	5525	GCF10334	3	yes	RRE-containing	RiPPs	RiPPs	SRR13892604	Methane seep	CAT	#N/A	k__Archaea;p__Candidatus Diapherotrites;c__NA;o__NA;f__NA;g__NA;s__Candidatus Diapherotrites archaeon CG10_big_fil_rev_8_21_14_0_10_31_34	Archaea	Candidatus Diapherotrites	Others	150.614
SRR13892589_k141_828655	SRR13892589_k141_828655.region001	GCC8804	3094	no	5525	GCF10336	2	no	RRE-containing	RiPPs	RiPPs	SRR13892589	Methane seep	CAT	#N/A	#N/A	#N/A	NA	Others	4.58023
SRR19020593_k141_375681	SRR19020593_k141_375681.region001	GCC8804	3279	no	5525	GCF10336	2	yes	RRE-containing	RiPPs	RiPPs	SRR19020593	Methane seep	CAT	#N/A	k__Bacteria;p__Bacteroidetes;c__Bacteroidia;o__Bacteroidales;f__Bacteroidaceae;g__Bacteroides;s__NA	Bacteria	Bacteroidota	Bacteroidota	2.60443
MAG_RS_2.bin.10-ROV157_2.bin.10.fa_129	MAG_RS_2.bin.10-ROV157_2.bin.10.fa_129.region001	GCC1179	20624	no	3013	GCF10339	2	no	NRPS.T1PKS	PKS–NRPS_Hybrids	Others	MAG	Methane seep	gtdbtk	RS_2.bin.10	d__Bacteria;p__Proteobacteria;c__Gammaproteobacteria;o__Beggiatoales;f__Beggiatoaceae;g__QNES01;s__	Bacteria	Proteobacteria	Proteobacteria	1.13909
SRR13892589_k141_834519	SRR13892589_k141_834519.region001	GCC1179	21622	no	3013	GCF10339	2	yes	NRPS.T1PKS	PKS–NRPS_Hybrids	Others	SRR13892589	Methane seep	CAT	#N/A	k__Bacteria;p__Proteobacteria;c__Gammaproteobacteria;o__NA;f__NA;g__NA;s__NA	Bacteria	Proteobacteria	Proteobacteria	1.01179
Cluster2_k141_259610	Cluster2_k141_259610.region001	GCC23	14769	no	775	GCF1034	1	yes	T1PKS	PKSI	Others	Cluster2	Methane seep	CAT	#N/A	k__Bacteria;p__Bacteroidetes;c__NA;o__NA;f__NA;g__NA;s__NA	Bacteria	Bacteroidota	Bacteroidota	1.10949
SRR13892589_k141_860566	SRR13892589_k141_860566.region001	GCC1179	3060	no	3013	GCF10342	1	yes	NRPS	NRPS	NRPS	SRR13892589	Methane seep	CAT	#N/A	k__Bacteria;p__NA;c__NA;o__NA;f__NA;g__NA;s__NA	Bacteria	NA	Others	0
MAG_SRR13892589_ct_bin.169-k141_883010	MAG_SRR13892589_ct_bin.169-k141_883010.region001	GCC13915	7448	no	4344	GCF10346	1	yes	ectoine	Others	Others	MAG	Methane seep	gtdbtk	SRR13892589_ct_bin.169	d__Bacteria;p__Proteobacteria;c__Alphaproteobacteria;o__Rhodobacterales;f__Rhodobacteraceae;g__Epibacterium;s__Epibacterium mobile	Bacteria	Proteobacteria	Proteobacteria	0
SRR13892589_k141_898285	SRR13892589_k141_898285.region001	GCC13915	4272	no	4344	GCF10348	4	no	arylpolyene	Others	Others	SRR13892589	Methane seep	CAT	#N/A	k__Bacteria;p__Bacteroidetes;c__NA;o__NA;f__NA;g__NA;s__NA	Bacteria	Bacteroidota	Bacteroidota	0.886605
SRR13892604_k141_2222151	SRR13892604_k141_2222151.region001	GCC13915	3023	no	4344	GCF10348	4	no	arylpolyene	Others	Others	SRR13892604	Methane seep	CAT	#N/A	k__Bacteria;p__Bacteroidetes;c__NA;o__NA;f__NA;g__NA;s__NA	Bacteria	Bacteroidota	Bacteroidota	1.3933
SRR18920793_k141_1971046	SRR18920793_k141_1971046.region001	GCC13915	11876	no	4344	GCF10348	4	no	arylpolyene	Others	Others	SRR18920793	Methane seep	CAT	#N/A	k__Bacteria;p__Bacteroidetes;c__NA;o__NA;f__NA;g__NA;s__NA	Bacteria	Bacteroidota	Bacteroidota	0.111769
SRR18920794_k141_1149695	SRR18920794_k141_1149695.region001	GCC13915	19400	no	4344	GCF10348	4	yes	arylpolyene	Others	Others	SRR18920794	Methane seep	CAT	#N/A	k__Bacteria;p__Bacteroidetes;c__NA;o__NA;f__NA;g__NA;s__NA	Bacteria	Bacteroidota	Bacteroidota	0.351472
MAG_SRR13892589_me2_bin.125-k141_924841	MAG_SRR13892589_me2_bin.125-k141_924841.region001	GCC13915	5665	no	4344	GCF10350	2	yes	acyl_amino_acids.hserlactone	Others	Others	MAG	Methane seep	gtdbtk	SRR13892589_me2_bin.125	d__Bacteria;p__Desulfobacterota;c__Desulfobacteria;o__Desulfobacterales;f__ETH-SRB1;g__B13-G4;s__	Bacteria	Desulfobacterota	Desulfobacterota	1.53402
SRR13892585_k141_3444327	SRR13892585_k141_3444327.region001	GCC13915	5240	no	4344	GCF10350	2	no	acyl_amino_acids.hserlactone	Others	Others	SRR13892585	Methane seep	CAT	#N/A	k__Bacteria;p__Proteobacteria;c__Deltaproteobacteria;o__NA;f__NA;g__NA;s__NA	Bacteria	Proteobacteria	Proteobacteria	2.41472
SRR13892589_k141_928496	SRR13892589_k141_928496.region001	GCC1179	4636	no	3013	GCF10351	1	yes	NRPS	NRPS	NRPS	SRR13892589	Methane seep	CAT	#N/A	k__Bacteria;p__NA;c__NA;o__NA;f__NA;g__NA;s__NA	Bacteria	NA	Others	0
Cluster2_k141_4742951	Cluster2_k141_4742951.region001	GCC10353	11620	yes	6	GCF10353	6	yes	thioamitides	Others	Others	Cluster2	Methane seep	CAT	#N/A	k__Bacteria;p__Proteobacteria;c__NA;o__NA;f__NA;g__NA;s__NA	Bacteria	Proteobacteria	Proteobacteria	0
HTR1_k141_733185	HTR1_k141_733185.region001	GCC10353	5160	no	6	GCF10353	6	no	thioamitides	Others	Others	HTR1	Methane seep	CAT	#N/A	k__Bacteria;p__Proteobacteria;c__NA;o__NA;f__NA;g__NA;s__NA	Bacteria	Proteobacteria	Proteobacteria	0
HTR2_k141_835887	HTR2_k141_835887.region001	GCC10353	3566	no	6	GCF10353	6	no	thioamitides	Others	Others	HTR2	Methane seep	CAT	#N/A	k__Bacteria;p__Proteobacteria;c__Gammaproteobacteria;o__NA;f__NA;g__NA;s__Gammaproteobacteria bacterium	Bacteria	Proteobacteria	Proteobacteria	0
HTR3_k141_1607051	HTR3_k141_1607051.region001	GCC10353	3597	no	6	GCF10353	6	no	thioamitides	Others	Others	HTR3	Methane seep	CAT	#N/A	k__Bacteria;p__Proteobacteria;c__NA;o__NA;f__NA;g__NA;s__NA	Bacteria	Proteobacteria	Proteobacteria	0
SRR13892587_k141_3314295	SRR13892587_k141_3314295.region001	GCC10353	4831	no	6	GCF10353	6	no	thioamitides	Others	Others	SRR13892587	Methane seep	CAT	#N/A	k__Bacteria;p__Proteobacteria;c__NA;o__NA;f__NA;g__NA;s__NA	Bacteria	Proteobacteria	Proteobacteria	0
SRR13892589_k141_958800	SRR13892589_k141_958800.region001	GCC10353	9613	no	6	GCF10353	6	no	thioamitides	Others	Others	SRR13892589	Methane seep	CAT	#N/A	k__Bacteria;p__Proteobacteria;c__NA;o__NA;f__NA;g__NA;s__NA	Bacteria	Proteobacteria	Proteobacteria	0
SRR13892589_k141_96954	SRR13892589_k141_96954.region001	GCC13915	18973	no	4344	GCF10355	1	yes	betalactone	Others	Others	SRR13892589	Methane seep	CAT	#N/A	k__Bacteria;p__Proteobacteria;c__Gammaproteobacteria;o__Pseudomonadales;f__NA;g__NA;s__NA	Bacteria	Proteobacteria	Proteobacteria	3.57787
SRR13892585_k141_2092114	SRR13892585_k141_2092114.region001	GCC1179	3470	no	3013	GCF10359	6	no	NRPS-like	NRPS	NRPS	SRR13892585	Methane seep	CAT	#N/A	k__Bacteria;p__NA;c__NA;o__NA;f__NA;g__NA;s__NA	Bacteria	NA	Others	0
SRR13892586_k127_4748651	SRR13892586_k127_4748651.region001	GCC1179	3377	no	3013	GCF10359	6	no	NRPS-like	NRPS	NRPS	SRR13892586	Methane seep	CAT	#N/A	#N/A	#N/A	NA	Others	0
SRR13892587_k141_805276	SRR13892587_k141_805276.region001	GCC1179	4720	no	3013	GCF10359	6	yes	NRPS-like	NRPS	NRPS	SRR13892587	Methane seep	CAT	#N/A	k__Bacteria;p__NA;c__NA;o__NA;f__NA;g__NA;s__NA	Bacteria	NA	Others	6.71274
SRR13892588_k141_3667328	SRR13892588_k141_3667328.region001	GCC1179	3090	no	3013	GCF10359	6	no	NRPS-like	NRPS	NRPS	SRR13892588	Methane seep	CAT	#N/A	k__Bacteria;p__NA;c__NA;o__NA;f__NA;g__NA;s__NA	Bacteria	NA	Others	1.27469
SRR13892589_k141_296666	SRR13892589_k141_296666.region001	GCC1179	3885	no	3013	GCF10359	6	no	NRPS-like	NRPS	NRPS	SRR13892589	Methane seep	CAT	#N/A	k__Bacteria;p__NA;c__NA;o__NA;f__NA;g__NA;s__NA	Bacteria	NA	Others	0.324974
SRR13892590_k141_1005595	SRR13892590_k141_1005595.region001	GCC1179	3854	no	3013	GCF10359	6	no	NRPS-like	NRPS	NRPS	SRR13892590	Methane seep	CAT	#N/A	#N/A	#N/A	NA	Others	0.674833
SRR13892590_k141_1005642	SRR13892590_k141_1005642.region001	GCC8804	3414	no	5525	GCF10360	1	yes	RRE-containing	RiPPs	RiPPs	SRR13892590	Methane seep	CAT	#N/A	k__Bacteria;p__Proteobacteria;c__Deltaproteobacteria;o__NA;f__NA;g__NA;s__NA	Bacteria	Proteobacteria	Proteobacteria	0
SRR13892590_k141_1006417	SRR13892590_k141_1006417.region001	GCC7660	9610	no	1545	GCF10361	1	yes	terpene	Terpene	Terpene	SRR13892590	Methane seep	CAT	#N/A	k__Bacteria;p__Proteobacteria;c__Deltaproteobacteria;o__Desulfobacterales;f__Desulfobulbaceae;g__NA;s__NA	Bacteria	Proteobacteria	Proteobacteria	3.06802
SRR13892589_k141_3332851	SRR13892589_k141_3332851.region001	GCC1179	4877	no	3013	GCF10362	2	no	NRPS	NRPS	NRPS	SRR13892589	Methane seep	CAT	#N/A	k__Bacteria;p__NA;c__NA;o__NA;f__NA;g__NA;s__NA	Bacteria	NA	Others	0
SRR13892590_k141_1007077	SRR13892590_k141_1007077.region001	GCC1179	5096	no	3013	GCF10362	2	yes	NRPS	NRPS	NRPS	SRR13892590	Methane seep	CAT	#N/A	#N/A	#N/A	NA	Others	0
SRR13892590_k141_1027577	SRR13892590_k141_1027577.region001	GCC8804	4379	no	5525	GCF10365	1	yes	RRE-containing	RiPPs	RiPPs	SRR13892590	Methane seep	CAT	#N/A	k__Bacteria;p__NA;c__NA;o__NA;f__NA;g__NA;s__NA	Bacteria	NA	Others	0
SRR13892590_k141_1033268	SRR13892590_k141_1033268.region001	GCC1179	5881	no	3013	GCF10366	1	yes	NRPS-like	NRPS	NRPS	SRR13892590	Methane seep	CAT	#N/A	k__Bacteria;p__NA;c__NA;o__NA;f__NA;g__NA;s__NA	Bacteria	NA	Others	0
Cluster1_k141_6674144	Cluster1_k141_6674144.region001	GCC13915	3286	no	4344	GCF10367	4	no	arylpolyene	Others	Others	Cluster1	Methane seep	CAT	#N/A	k__Bacteria;p__Proteobacteria;c__NA;o__NA;f__NA;g__NA;s__NA	Bacteria	Proteobacteria	Proteobacteria	0
Cluster3_k141_6071549	Cluster3_k141_6071549.region001	GCC13915	5242	no	4344	GCF10367	4	yes	arylpolyene	Others	Others	Cluster3	Methane seep	CAT	#N/A	k__Bacteria;p__Proteobacteria;c__NA;o__NA;f__NA;g__NA;s__NA	Bacteria	Proteobacteria	Proteobacteria	0
SRR13892588_k141_2177852	SRR13892588_k141_2177852.region001	GCC13915	3828	no	4344	GCF10367	4	no	arylpolyene	Others	Others	SRR13892588	Methane seep	CAT	#N/A	k__Bacteria;p__NA;c__NA;o__NA;f__NA;g__NA;s__NA	Bacteria	NA	Others	0
SRR13892590_k141_1033390	SRR13892590_k141_1033390.region001	GCC13915	3678	no	4344	GCF10367	4	no	arylpolyene	Others	Others	SRR13892590	Methane seep	CAT	#N/A	k__Bacteria;p__Proteobacteria;c__NA;o__NA;f__NA;g__NA;s__NA	Bacteria	Proteobacteria	Proteobacteria	0
SRR13892590_k141_1033944	SRR13892590_k141_1033944.region001	GCC1179	15509	no	3013	GCF10368	1	yes	NRPS.T1PKS	PKS–NRPS_Hybrids	Others	SRR13892590	Methane seep	CAT	#N/A	k__Bacteria;p__Proteobacteria;c__Gammaproteobacteria;o__NA;f__NA;g__NA;s__NA	Bacteria	Proteobacteria	Proteobacteria	1.66864
SRR13892590_k141_1036966	SRR13892590_k141_1036966.region001	GCC23	4994	no	775	GCF10369	1	yes	T1PKS	PKSI	Others	SRR13892590	Methane seep	CAT	#N/A	k__Bacteria;p__Proteobacteria;c__NA;o__NA;f__NA;g__NA;s__NA	Bacteria	Proteobacteria	Proteobacteria	0
Cluster2_k141_2737755	Cluster2_k141_2737755.region001	GCC8804	9740	no	5525	GCF1037	1	yes	RRE-containing	RiPPs	RiPPs	Cluster2	Methane seep	CAT	#N/A	k__Archaea;p__Euryarchaeota;c__NA;o__NA;f__NA;g__NA;s__NA	Archaea	Euryarchaeota	Euryarchaeota	0
SRR13892590_k141_105120	SRR13892590_k141_105120.region001	GCC9534	6698	no	1155	GCF10371	1	yes	hglE-KS	PKSother	PKSother	SRR13892590	Methane seep	CAT	#N/A	k__Bacteria;p__Proteobacteria;c__Deltaproteobacteria;o__Desulfobacterales;f__Desulfobacteraceae;g__NA;s__Desulfobacteraceae bacterium	Bacteria	Proteobacteria	Proteobacteria	90.5426
SRR13892590_k141_1078391	SRR13892590_k141_1078391.region001	GCC8804	4659	no	5525	GCF10375	1	yes	RRE-containing	RiPPs	RiPPs	SRR13892590	Methane seep	CAT	#N/A	k__Bacteria;p__NA;c__NA;o__NA;f__NA;g__NA;s__NA	Bacteria	NA	Others	2.20695
Cluster2_k141_275080	Cluster2_k141_275080.region001	GCC7660	3054	no	1545	GCF1038	1	yes	terpene	Terpene	Terpene	Cluster2	Methane seep	CAT	#N/A	k__Bacteria;p__NA;c__NA;o__NA;f__NA;g__NA;s__NA	Bacteria	NA	Others	2.23267
SRR13892589_k141_456427	SRR13892589_k141_456427.region001	GCC1179	3811	no	3013	GCF10383	2	yes	NRPS-like	NRPS	NRPS	SRR13892589	Methane seep	CAT	#N/A	k__Bacteria;p__NA;c__NA;o__NA;f__NA;g__NA;s__NA	Bacteria	NA	Others	0
SRR13892590_k141_1154482	SRR13892590_k141_1154482.region001	GCC1179	3042	no	3013	GCF10383	2	no	NRPS-like	NRPS	NRPS	SRR13892590	Methane seep	CAT	#N/A	k__Bacteria;p__NA;c__NA;o__NA;f__NA;g__NA;s__NA	Bacteria	NA	Others	0
SRR13892590_k141_1177816	SRR13892590_k141_1177816.region001	GCC8804	3636	no	5525	GCF10385	1	yes	RRE-containing	RiPPs	RiPPs	SRR13892590	Methane seep	CAT	#N/A	k__Bacteria;p__NA;c__NA;o__NA;f__NA;g__NA;s__NA	Bacteria	NA	Others	4.35951
SRR13892589_k141_2347869	SRR13892589_k141_2347869.region001	GCC1179	11280	no	3013	GCF10386	2	yes	NRPS	NRPS	NRPS	SRR13892589	Methane seep	CAT	#N/A	k__Bacteria;p__Proteobacteria;c__Gammaproteobacteria;o__NA;f__NA;g__NA;s__NA	Bacteria	Proteobacteria	Proteobacteria	9.60577
SRR13892590_k141_11831	SRR13892590_k141_11831.region001	GCC1179	9305	no	3013	GCF10386	2	no	NRPS	NRPS	NRPS	SRR13892590	Methane seep	CAT	#N/A	k__Bacteria;p__Proteobacteria;c__Gammaproteobacteria;o__NA;f__NA;g__NA;s__NA	Bacteria	Proteobacteria	Proteobacteria	0.131501
Cluster2_k141_3751593	Cluster2_k141_3751593.region001	GCC13915	3702	no	4344	GCF10389	6	no	betalactone	Others	Others	Cluster2	Methane seep	CAT	#N/A	k__Bacteria;p__NA;c__NA;o__NA;f__NA;g__NA;s__NA	Bacteria	NA	Others	0.931423
HTR3_k141_1997395	HTR3_k141_1997395.region001	GCC13915	5243	no	4344	GCF10389	6	no	betalactone	Others	Others	HTR3	Methane seep	CAT	#N/A	k__Bacteria;p__NA;c__NA;o__NA;f__NA;g__NA;s__NA	Bacteria	NA	Others	10.3244
SRR13892586_k127_1287867	SRR13892586_k127_1287867.region001	GCC13915	3371	no	4344	GCF10389	6	no	betalactone	Others	Others	SRR13892586	Methane seep	CAT	#N/A	k__Bacteria;p__NA;c__NA;o__NA;f__NA;g__NA;s__NA	Bacteria	NA	Others	11.4296
SRR13892589_k141_2545189	SRR13892589_k141_2545189.region001	GCC13915	7431	no	4344	GCF10389	6	yes	betalactone	Others	Others	SRR13892589	Methane seep	CAT	#N/A	k__Bacteria;p__Proteobacteria;c__Deltaproteobacteria;o__NA;f__NA;g__NA;s__NA	Bacteria	Proteobacteria	Proteobacteria	18.0413
SRR13892590_k141_120717	SRR13892590_k141_120717.region001	GCC13915	3561	no	4344	GCF10389	6	no	betalactone	Others	Others	SRR13892590	Methane seep	CAT	#N/A	#N/A	#N/A	NA	Others	8.87395
SRR18920791_k141_456432	SRR18920791_k141_456432.region001	GCC13915	3361	no	4344	GCF10389	6	no	betalactone	Others	Others	SRR18920791	Methane seep	CAT	#N/A	k__Bacteria;p__Proteobacteria;c__Deltaproteobacteria;o__NA;f__NA;g__NA;s__Deltaproteobacteria bacterium DG_8	Bacteria	Proteobacteria	Proteobacteria	7.07754
Cluster2_k141_2769969	Cluster2_k141_2769969.region001	GCC8804	3216	no	5525	GCF1039	1	yes	RRE-containing	RiPPs	RiPPs	Cluster2	Methane seep	CAT	#N/A	k__Bacteria;p__NA;c__NA;o__NA;f__NA;g__NA;s__NA	Bacteria	NA	Others	103.808
SRR13892590_k141_1216238	SRR13892590_k141_1216238.region001	GCC1179	3734	no	3013	GCF10390	1	yes	NRPS	NRPS	NRPS	SRR13892590	Methane seep	CAT	#N/A	k__Bacteria;p__Proteobacteria;c__Gammaproteobacteria;o__NA;f__NA;g__NA;s__NA	Bacteria	Proteobacteria	Proteobacteria	0
SRR13892590_k141_1223536	SRR13892590_k141_1223536.region001	GCC7660	3867	no	1545	GCF10391	1	yes	terpene	Terpene	Terpene	SRR13892590	Methane seep	CAT	#N/A	k__Bacteria;p__Proteobacteria;c__NA;o__NA;f__NA;g__NA;s__NA	Bacteria	Proteobacteria	Proteobacteria	0
SRR13892590_k141_1231743	SRR13892590_k141_1231743.region001	GCC23	3576	no	775	GCF10392	1	yes	T1PKS	PKSI	Others	SRR13892590	Methane seep	CAT	#N/A	k__Bacteria;p__NA;c__NA;o__NA;f__NA;g__NA;s__NA	Bacteria	NA	Others	0
SRR13892590_k141_1238442	SRR13892590_k141_1238442.region001	GCC1179	10046	no	3013	GCF10395	1	yes	NRPS-like	NRPS	NRPS	SRR13892590	Methane seep	CAT	#N/A	k__Bacteria;p__Proteobacteria;c__Deltaproteobacteria;o__NA;f__NA;g__NA;s__NA	Bacteria	Proteobacteria	Proteobacteria	0.684435
SRR13892590_k141_1253978	SRR13892590_k141_1253978.region001	GCC23	7541	no	775	GCF10396	1	yes	T1PKS	PKSI	Others	SRR13892590	Methane seep	CAT	#N/A	k__Bacteria;p__Proteobacteria;c__Deltaproteobacteria;o__NA;f__NA;g__NA;s__NA	Bacteria	Proteobacteria	Proteobacteria	0.239274
SRR13892590_k141_1257924	SRR13892590_k141_1257924.region001	GCC9534	4090	no	1155	GCF10398	1	yes	hglE-KS	PKSother	PKSother	SRR13892590	Methane seep	CAT	#N/A	k__Bacteria;p__Proteobacteria;c__Deltaproteobacteria;o__Desulfobacterales;f__NA;g__NA;s__NA	Bacteria	Proteobacteria	Proteobacteria	1.69531
MAG_SRR13892586_me2_bin.170-k127_5918193	MAG_SRR13892586_me2_bin.170-k127_5918193.region001	GCC7660	3266	no	1545	GCF10399	4	no	terpene	Terpene	Terpene	MAG	Methane seep	gtdbtk	SRR13892586_me2_bin.170	d__Bacteria;p__Proteobacteria;c__Gammaproteobacteria;o__Burkholderiales;f__Nitrosomonadaceae;g__GCA-2721545;s__GCA-2721545 sp003230615	Bacteria	Proteobacteria	Proteobacteria	0
MAG_SRR13892590_me2_bin.144-k141_1258649	MAG_SRR13892590_me2_bin.144-k141_1258649.region001	GCC7660	3193	no	1545	GCF10399	4	no	terpene	Terpene	Terpene	MAG	Methane seep	gtdbtk	SRR13892590_me2_bin.144	d__Bacteria;p__Proteobacteria;c__Gammaproteobacteria;o__Burkholderiales;f__Nitrosomonadaceae;g__GCA-2721545;s__GCA-2721545 sp003230615	Bacteria	Proteobacteria	Proteobacteria	0
SRR13892585_k141_490178	SRR13892585_k141_490178.region001	GCC7660	3516	no	1545	GCF10399	4	yes	terpene	Terpene	Terpene	SRR13892585	Methane seep	CAT	#N/A	k__Bacteria;p__NA;c__NA;o__NA;f__NA;g__NA;s__NA	Bacteria	NA	Others	0
SRR13892589_k141_3398849	SRR13892589_k141_3398849.region001	GCC7660	3419	no	1545	GCF10399	4	no	terpene	Terpene	Terpene	SRR13892589	Methane seep	CAT	#N/A	#N/A	#N/A	NA	Others	0
Cluster2_k141_2784153	Cluster2_k141_2784153.region001	GCC8804	3007	no	5525	GCF1040	2	no	RiPP-like	RiPPs	RiPPs	Cluster2	Methane seep	CAT	#N/A	k__Bacteria;p__Planctomycetes;c__Planctomycetia;o__Planctomycetales;f__Planctomycetaceae;g__NA;s__Planctomycetaceae bacterium	Bacteria	Planctomycetota	Planctomycetota	0
HTR1_k141_2469906	HTR1_k141_2469906.region001	GCC8804	5943	no	5525	GCF1040	2	yes	RiPP-like	RiPPs	RiPPs	HTR1	Methane seep	CAT	#N/A	k__Bacteria;p__NA;c__NA;o__NA;f__NA;g__NA;s__NA	Bacteria	NA	Others	0
MAG_SRR13892590_me2_bin.26-k141_1262146	MAG_SRR13892590_me2_bin.26-k141_1262146.region001	GCC1179	22601	no	3013	GCF10401	1	yes	NRPS-like	NRPS	NRPS	MAG	Methane seep	gtdbtk	SRR13892590_me2_bin.26	d__Bacteria;p__Muirbacteria;c__Muirbacteriia;o__;f__;g__;s__	Bacteria	Muirbacteria	Others	0.689106
SRR13892590_k141_1279246	SRR13892590_k141_1279246.region001	GCC9534	3854	no	1155	GCF10406	1	yes	hglE-KS	PKSother	PKSother	SRR13892590	Methane seep	CAT	#N/A	k__Bacteria;p__Proteobacteria;c__Gammaproteobacteria;o__NA;f__NA;g__NA;s__Gammaproteobacteria bacterium	Bacteria	Proteobacteria	Proteobacteria	0
SRR13892590_k141_1283150	SRR13892590_k141_1283150.region001	GCC8804	4492	no	5525	GCF10409	1	yes	RRE-containing	RiPPs	RiPPs	SRR13892590	Methane seep	CAT	#N/A	k__Bacteria;p__NA;c__NA;o__NA;f__NA;g__NA;s__NA	Bacteria	NA	Others	8.82188
Cluster2_k141_280596	Cluster2_k141_280596.region001	GCC7660	12277	no	1545	GCF1041	1	yes	terpene	Terpene	Terpene	Cluster2	Methane seep	CAT	#N/A	k__Bacteria;p__candidate division Zixibacteria;c__NA;o__NA;f__NA;g__NA;s__candidate division Zixibacteria bacterium	Bacteria	candidate division Zixibacteria	Others	2.96265
SRR13892590_k141_131823	SRR13892590_k141_131823.region001	GCC13915	5166	no	4344	GCF10416	1	yes	arylpolyene	Others	Others	SRR13892590	Methane seep	CAT	#N/A	k__Bacteria;p__Proteobacteria;c__NA;o__NA;f__NA;g__NA;s__NA	Bacteria	Proteobacteria	Proteobacteria	0
Cluster2_k141_280780	Cluster2_k141_280780.region001	GCC9534	4287	no	1155	GCF1042	1	yes	T3PKS	PKSother	PKSother	Cluster2	Methane seep	CAT	#N/A	k__Archaea;p__Candidatus Bathyarchaeota;c__NA;o__NA;f__NA;g__NA;s__Candidatus Bathyarchaeota archaeon	Archaea	Candidatus Bathyarchaeota	Others	0
SRR13892590_k141_1377781	SRR13892590_k141_1377781.region001	GCC9534	3516	no	1155	GCF10424	1	yes	T3PKS	PKSother	PKSother	SRR13892590	Methane seep	CAT	#N/A	k__Bacteria;p__NA;c__NA;o__NA;f__NA;g__NA;s__NA	Bacteria	NA	Others	0
SRR13892590_k141_138244	SRR13892590_k141_138244.region001	GCC8804	12463	no	5525	GCF10425	1	yes	RRE-containing	RiPPs	RiPPs	SRR13892590	Methane seep	CAT	#N/A	k__Bacteria;p__Bacteroidetes;c__NA;o__NA;f__NA;g__NA;s__NA	Bacteria	Bacteroidota	Bacteroidota	0.90861
Cluster1_k141_5749536	Cluster1_k141_5749536.region001	GCC13915	9662	no	4344	GCF10426	6	no	arylpolyene	Others	Others	Cluster1	Methane seep	CAT	#N/A	k__Bacteria;p__Proteobacteria;c__Epsilonproteobacteria;o__NA;f__NA;g__NA;s__NA	Bacteria	Proteobacteria	Proteobacteria	0
Cluster1_k141_6411013	Cluster1_k141_6411013.region001	GCC13915	3771	no	4344	GCF10426	6	no	resorcinol	Others	Others	Cluster1	Methane seep	CAT	#N/A	k__Bacteria;p__Proteobacteria;c__Epsilonproteobacteria;o__NA;f__NA;g__NA;s__NA	Bacteria	Proteobacteria	Proteobacteria	0
MAG_HTR5_stLFR_bin.2-373259	MAG_HTR5_stLFR_bin.2-373259.region001	GCC13915	3829	no	4344	GCF10426	6	no	resorcinol	Others	Others	MAG	Methane seep	gtdbtk	HTR5_stLFR_bin.2	d__Bacteria;p__Campylobacterota;c__Campylobacteria;o__Campylobacterales;f__Sulfurimonadaceae;g__Sulfurimonas;s__	Bacteria	Campylobacterota	Others	0
SRR13892590_k141_139529	SRR13892590_k141_139529.region001	GCC13915	9278	no	4344	GCF10426	6	no	arylpolyene.resorcinol	Others	Others	SRR13892590	Methane seep	CAT	#N/A	k__Bacteria;p__Proteobacteria;c__Epsilonproteobacteria;o__NA;f__NA;g__NA;s__NA	Bacteria	Proteobacteria	Proteobacteria	1.3361
SRR13892591_k141_326295	SRR13892591_k141_326295.region001	GCC13915	18957	no	4344	GCF10426	6	yes	arylpolyene.resorcinol	Others	Others	SRR13892591	Methane seep	CAT	#N/A	k__Bacteria;p__Proteobacteria;c__Epsilonproteobacteria;o__NA;f__NA;g__NA;s__NA	Bacteria	Proteobacteria	Proteobacteria	2.95488
SRR14270297_k141_928662	SRR14270297_k141_928662.region001	GCC13915	18029	no	4344	GCF10426	6	no	arylpolyene.resorcinol	Others	Others	SRR14270297	Methane seep	CAT	#N/A	k__Bacteria;p__Proteobacteria;c__Epsilonproteobacteria;o__NA;f__NA;g__NA;s__NA	Bacteria	Proteobacteria	Proteobacteria	0.8687
SRR13892590_k141_1400762	SRR13892590_k141_1400762.region001	GCC8804	3533	no	5525	GCF10427	1	yes	RiPP-like	RiPPs	RiPPs	SRR13892590	Methane seep	CAT	#N/A	k__Bacteria;p__Proteobacteria;c__Deltaproteobacteria;o__NA;f__NA;g__NA;s__Olavius sp. associated proteobacterium Delta 1	Bacteria	Proteobacteria	Proteobacteria	10.8964
SRR13892590_k141_148493	SRR13892590_k141_148493.region001	GCC1179	18696	no	3013	GCF10437	1	yes	NRPS.transAT-PKS	PKS–NRPS_Hybrids	Others	SRR13892590	Methane seep	CAT	#N/A	k__Bacteria;p__NA;c__NA;o__NA;f__NA;g__NA;s__NA	Bacteria	NA	Others	0
SRR13892590_k141_150922	SRR13892590_k141_150922.region001	GCC8804	3486	no	5525	GCF10441	1	yes	lassopeptide	RiPPs	RiPPs	SRR13892590	Methane seep	CAT	#N/A	k__Bacteria;p__Proteobacteria;c__Deltaproteobacteria;o__Desulfobacterales;f__Desulfobulbaceae;g__Desulfocapsa;s__Desulfocapsa sulfexigens	Bacteria	Proteobacteria	Proteobacteria	2.31864
MAG_SRR13892590_me2_bin.150-k141_152630	MAG_SRR13892590_me2_bin.150-k141_152630.region001	GCC10443	4662	no	8	GCF10443	8	no	RiPP-like	RiPPs	RiPPs	MAG	Methane seep	gtdbtk	SRR13892590_me2_bin.150	d__Bacteria;p__Desulfobacterota;c__Desulfobulbia;o__Desulfobulbales;f__Desulfocapsaceae;g__Desulfocapsa;s__	Bacteria	Desulfobacterota	Desulfobacterota	122.29
SRR13892586_k127_129247	SRR13892586_k127_129247.region001	GCC10443	4029	yes	8	GCF10443	8	no	RiPP-like	RiPPs	RiPPs	SRR13892586	Methane seep	CAT	#N/A	k__Bacteria;p__NA;c__NA;o__NA;f__NA;g__NA;s__NA	Bacteria	NA	Others	16.9597
SRR13892587_k141_3253553	SRR13892587_k141_3253553.region001	GCC10443	4099	no	8	GCF10443	8	no	RiPP-like	RiPPs	RiPPs	SRR13892587	Methane seep	CAT	#N/A	k__Bacteria;p__NA;c__NA;o__NA;f__NA;g__NA;s__NA	Bacteria	NA	Others	0
SRR13892590_k141_3166092	SRR13892590_k141_3166092.region001	GCC10443	7789	no	8	GCF10443	8	no	RiPP-like	RiPPs	RiPPs	SRR13892590	Methane seep	CAT	#N/A	k__Bacteria;p__NA;c__NA;o__NA;f__NA;g__NA;s__NA	Bacteria	NA	Others	5.69529
SRR13892590_k141_450704	SRR13892590_k141_450704.region001	GCC10443	8982	no	8	GCF10443	8	no	RiPP-like	RiPPs	RiPPs	SRR13892590	Methane seep	CAT	#N/A	k__Bacteria;p__NA;c__NA;o__NA;f__NA;g__NA;s__NA	Bacteria	NA	Others	13.0842
SRR13892604_k141_2878981	SRR13892604_k141_2878981.region001	GCC10443	5190	no	8	GCF10443	8	no	RiPP-like	RiPPs	RiPPs	SRR13892604	Methane seep	CAT	#N/A	k__Bacteria;p__NA;c__NA;o__NA;f__NA;g__NA;s__NA	Bacteria	NA	Others	12.7302
SRR13892605_k141_1881805	SRR13892605_k141_1881805.region001	GCC10443	4661	no	8	GCF10443	8	no	RiPP-like	RiPPs	RiPPs	SRR13892605	Methane seep	CAT	#N/A	k__Bacteria;p__NA;c__NA;o__NA;f__NA;g__NA;s__NA	Bacteria	NA	Others	0
SRR18920792_k141_745493	SRR18920792_k141_745493.region001	GCC10443	9253	no	8	GCF10443	8	yes	RiPP-like	RiPPs	RiPPs	SRR18920792	Methane seep	CAT	#N/A	k__Bacteria;p__NA;c__NA;o__NA;f__NA;g__NA;s__NA	Bacteria	NA	Others	108.601
SRR13892590_k141_1552150	SRR13892590_k141_1552150.region001	GCC13915	29202	no	4344	GCF10446	1	yes	RRE-containing.hglE-KS.T1PKS	Others	Others	SRR13892590	Methane seep	CAT	#N/A	k__Bacteria;p__Proteobacteria;c__Deltaproteobacteria;o__Desulfobacterales;f__Desulfobulbaceae;g__NA;s__NA	Bacteria	Proteobacteria	Proteobacteria	0.372563
SRR13892590_k141_1563932	SRR13892590_k141_1563932.region001	GCC8804	3682	no	5525	GCF10447	1	yes	RiPP-like	RiPPs	RiPPs	SRR13892590	Methane seep	CAT	#N/A	k__Bacteria;p__NA;c__NA;o__NA;f__NA;g__NA;s__NA	Bacteria	NA	Others	14.8864
SRR13892590_k141_1570419	SRR13892590_k141_1570419.region001	GCC8804	4351	no	5525	GCF10449	1	yes	lassopeptide.RRE-containing	RiPPs	RiPPs	SRR13892590	Methane seep	CAT	#N/A	k__Bacteria;p__Proteobacteria;c__Epsilonproteobacteria;o__Campylobacterales;f__NA;g__NA;s__NA	Bacteria	Proteobacteria	Proteobacteria	0
Cluster2_k141_2867029	Cluster2_k141_2867029.region001	GCC7660	15333	no	1545	GCF1045	1	yes	terpene	Terpene	Terpene	Cluster2	Methane seep	CAT	#N/A	k__Bacteria;p__NA;c__NA;o__NA;f__NA;g__NA;s__NA	Bacteria	NA	Others	0
SRR13892590_k141_1586880	SRR13892590_k141_1586880.region001	GCC13915	7800	no	4344	GCF10450	1	yes	arylpolyene	Others	Others	SRR13892590	Methane seep	CAT	#N/A	k__Bacteria;p__NA;c__NA;o__NA;f__NA;g__NA;s__NA	Bacteria	NA	Others	39.4375
SRR13892590_k141_1606710	SRR13892590_k141_1606710.region001	GCC13915	3250	no	4344	GCF10451	1	yes	arylpolyene	Others	Others	SRR13892590	Methane seep	CAT	#N/A	k__Bacteria;p__Proteobacteria;c__Gammaproteobacteria;o__Thiotrichales;f__Piscirickettsiaceae;g__Methylophaga;s__Methylophaga sp.	Bacteria	Proteobacteria	Proteobacteria	1.36931
SRR13892590_k141_1613485	SRR13892590_k141_1613485.region001	GCC8804	5681	no	5525	GCF10452	1	yes	RiPP-like	RiPPs	RiPPs	SRR13892590	Methane seep	CAT	#N/A	k__Bacteria;p__NA;c__NA;o__NA;f__NA;g__NA;s__NA	Bacteria	NA	Others	0
MAG_RS_2.bin.10-ROV157_2.bin.10.fa_443	MAG_RS_2.bin.10-ROV157_2.bin.10.fa_443.region001	GCC1179	8189	no	3013	GCF10454	3	no	NRPS	NRPS	NRPS	MAG	Methane seep	gtdbtk	RS_2.bin.10	d__Bacteria;p__Proteobacteria;c__Gammaproteobacteria;o__Beggiatoales;f__Beggiatoaceae;g__QNES01;s__	Bacteria	Proteobacteria	Proteobacteria	0.490189
SRR13892589_k141_1921418	SRR13892589_k141_1921418.region001	GCC1179	11960	no	3013	GCF10454	3	yes	NRPS.NRPS-like	NRPS	NRPS	SRR13892589	Methane seep	CAT	#N/A	k__Bacteria;p__Proteobacteria;c__Gammaproteobacteria;o__NA;f__NA;g__NA;s__NA	Bacteria	Proteobacteria	Proteobacteria	0.402595
SRR13892590_k141_1638986	SRR13892590_k141_1638986.region001	GCC1179	6456	no	3013	GCF10454	3	no	NRPS	NRPS	NRPS	SRR13892590	Methane seep	CAT	#N/A	k__Bacteria;p__Proteobacteria;c__Gammaproteobacteria;o__NA;f__NA;g__NA;s__NA	Bacteria	Proteobacteria	Proteobacteria	0.267048
SRR13892590_k141_1647538	SRR13892590_k141_1647538.region001	GCC23	4603	no	775	GCF10455	1	yes	T1PKS	PKSI	Others	SRR13892590	Methane seep	CAT	#N/A	k__Bacteria;p__Proteobacteria;c__Gammaproteobacteria;o__Chromatiales;f__NA;g__NA;s__NA	Bacteria	Proteobacteria	Proteobacteria	0
SRR13892589_k141_1170942	SRR13892589_k141_1170942.region001	GCC13915	3674	no	4344	GCF10456	5	no	arylpolyene	Others	Others	SRR13892589	Methane seep	CAT	#N/A	k__Bacteria;p__Proteobacteria;c__Deltaproteobacteria;o__Desulfobacterales;f__Desulfobulbaceae;g__Desulfocapsa;s__Desulfocapsa sulfexigens	Bacteria	Proteobacteria	Proteobacteria	0
SRR13892589_k141_869582	SRR13892589_k141_869582.region001	GCC13915	4304	no	4344	GCF10456	5	no	arylpolyene	Others	Others	SRR13892589	Methane seep	CAT	#N/A	k__Bacteria;p__Proteobacteria;c__Deltaproteobacteria;o__Desulfobacterales;f__Desulfobulbaceae;g__Desulfocapsa;s__Desulfocapsa sulfexigens	Bacteria	Proteobacteria	Proteobacteria	0
SRR13892590_k141_1658920	SRR13892590_k141_1658920.region001	GCC13915	7303	no	4344	GCF10456	5	no	arylpolyene	Others	Others	SRR13892590	Methane seep	CAT	#N/A	k__Bacteria;p__Proteobacteria;c__Deltaproteobacteria;o__Desulfobacterales;f__NA;g__NA;s__NA	Bacteria	Proteobacteria	Proteobacteria	0
SRR13892590_k141_2345361	SRR13892590_k141_2345361.region001	GCC13915	16007	no	4344	GCF10456	5	yes	arylpolyene	Others	Others	SRR13892590	Methane seep	CAT	#N/A	k__Bacteria;p__Proteobacteria;c__Deltaproteobacteria;o__Desulfobacterales;f__NA;g__NA;s__NA	Bacteria	Proteobacteria	Proteobacteria	0
SRR13892605_k141_2308298	SRR13892605_k141_2308298.region001	GCC13915	6209	no	4344	GCF10456	5	no	arylpolyene	Others	Others	SRR13892605	Methane seep	CAT	#N/A	k__Bacteria;p__Proteobacteria;c__Deltaproteobacteria;o__Desulfobacterales;f__NA;g__NA;s__NA	Bacteria	Proteobacteria	Proteobacteria	0
SRR13892590_k141_1669910	SRR13892590_k141_1669910.region001	GCC8804	3010	no	5525	GCF10458	2	no	RRE-containing	RiPPs	RiPPs	SRR13892590	Methane seep	CAT	#N/A	k__Archaea;p__Euryarchaeota;c__Methanomicrobia;o__NA;f__NA;g__NA;s__NA	Archaea	Euryarchaeota	Euryarchaeota	39.4249
SRR18936871_k141_434278	SRR18936871_k141_434278.region001	GCC8804	5543	no	5525	GCF10458	2	yes	ranthipeptide	RiPPs	RiPPs	SRR18936871	Methane seep	CAT	#N/A	k__Archaea;p__Euryarchaeota;c__Methanomicrobia;o__NA;f__NA;g__NA;s__NA	Archaea	Euryarchaeota	Euryarchaeota	42.3051
SRR13892590_k141_1670076	SRR13892590_k141_1670076.region001	GCC8804	3751	no	5525	GCF10459	1	yes	RiPP-like	RiPPs	RiPPs	SRR13892590	Methane seep	CAT	#N/A	k__Bacteria;p__NA;c__NA;o__NA;f__NA;g__NA;s__NA	Bacteria	NA	Others	0
SRR13892585_k141_2092423	SRR13892585_k141_2092423.region001	GCC13915	3670	no	4344	GCF10460	6	no	resorcinol	Others	Others	SRR13892585	Methane seep	CAT	#N/A	k__Bacteria;p__NA;c__NA;o__NA;f__NA;g__NA;s__NA	Bacteria	NA	Others	6.05317
SRR13892586_k127_443487	SRR13892586_k127_443487.region001	GCC13915	12505	no	4344	GCF10460	6	no	resorcinol	Others	Others	SRR13892586	Methane seep	CAT	#N/A	k__Bacteria;p__Proteobacteria;c__NA;o__NA;f__NA;g__NA;s__NA	Bacteria	Proteobacteria	Proteobacteria	0.496953
SRR13892587_k141_1472124	SRR13892587_k141_1472124.region001	GCC13915	20261	no	4344	GCF10460	6	yes	resorcinol	Others	Others	SRR13892587	Methane seep	CAT	#N/A	k__Bacteria;p__Proteobacteria;c__NA;o__NA;f__NA;g__NA;s__NA	Bacteria	Proteobacteria	Proteobacteria	2.73947
SRR13892588_k141_3803359	SRR13892588_k141_3803359.region001	GCC13915	6833	no	4344	GCF10460	6	no	resorcinol	Others	Others	SRR13892588	Methane seep	CAT	#N/A	k__Bacteria;p__Proteobacteria;c__NA;o__NA;f__NA;g__NA;s__NA	Bacteria	Proteobacteria	Proteobacteria	0.244135
SRR13892589_k141_842599	SRR13892589_k141_842599.region001	GCC13915	15141	no	4344	GCF10460	6	no	resorcinol	Others	Others	SRR13892589	Methane seep	CAT	#N/A	k__Bacteria;p__Proteobacteria;c__NA;o__NA;f__NA;g__NA;s__NA	Bacteria	Proteobacteria	Proteobacteria	0.450338
SRR13892590_k141_1675428	SRR13892590_k141_1675428.region001	GCC13915	15358	no	4344	GCF10460	6	no	resorcinol	Others	Others	SRR13892590	Methane seep	CAT	#N/A	#N/A	#N/A	NA	Others	0.665962
SRR13892590_k141_167576	SRR13892590_k141_167576.region001	GCC13915	8769	no	4344	GCF10461	1	yes	phosphonate	Others	Others	SRR13892590	Methane seep	CAT	#N/A	k__Bacteria;p__NA;c__NA;o__NA;f__NA;g__NA;s__NA	Bacteria	NA	Others	0
Cluster1_k141_1713949	Cluster1_k141_1713949.region001	GCC13915	4857	no	4344	GCF10462	5	no	arylpolyene	Others	Others	Cluster1	Methane seep	CAT	#N/A	k__Bacteria;p__Proteobacteria;c__NA;o__NA;f__NA;g__NA;s__Proteobacteria bacterium	Bacteria	Proteobacteria	Proteobacteria	0
SRR13892586_k127_3291778	SRR13892586_k127_3291778.region001	GCC13915	3838	no	4344	GCF10462	5	no	arylpolyene	Others	Others	SRR13892586	Methane seep	CAT	#N/A	k__Bacteria;p__Proteobacteria;c__Deltaproteobacteria;o__Desulfobacterales;f__NA;g__NA;s__Desulfobacterales bacterium	Bacteria	Proteobacteria	Proteobacteria	0
SRR13892588_k141_1489284	SRR13892588_k141_1489284.region001	GCC13915	3212	no	4344	GCF10462	5	no	arylpolyene	Others	Others	SRR13892588	Methane seep	CAT	#N/A	k__Bacteria;p__Proteobacteria;c__NA;o__NA;f__NA;g__NA;s__Proteobacteria bacterium	Bacteria	Proteobacteria	Proteobacteria	0
SRR13892590_k141_1693108	SRR13892590_k141_1693108.region001	GCC13915	4038	no	4344	GCF10462	5	no	arylpolyene	Others	Others	SRR13892590	Methane seep	CAT	#N/A	k__Bacteria;p__Proteobacteria;c__Deltaproteobacteria;o__Desulfobacterales;f__NA;g__NA;s__Desulfobacterales bacterium	Bacteria	Proteobacteria	Proteobacteria	0
SRR18936879_k141_59585	SRR18936879_k141_59585.region001	GCC13915	6519	no	4344	GCF10462	5	yes	arylpolyene	Others	Others	SRR18936879	Methane seep	CAT	#N/A	k__Bacteria;p__Proteobacteria;c__NA;o__NA;f__NA;g__NA;s__NA	Bacteria	Proteobacteria	Proteobacteria	0.3021
SRR13892590_k141_1698850	SRR13892590_k141_1698850.region001	GCC8804	3545	no	5525	GCF10463	1	yes	RRE-containing	RiPPs	RiPPs	SRR13892590	Methane seep	CAT	#N/A	k__Bacteria;p__Proteobacteria;c__Deltaproteobacteria;o__Desulfobacterales;f__NA;g__NA;s__NA	Bacteria	Proteobacteria	Proteobacteria	0
SRR13892590_k141_1707982	SRR13892590_k141_1707982.region001	GCC23	5828	no	775	GCF10464	1	yes	T1PKS	PKSI	Others	SRR13892590	Methane seep	CAT	#N/A	k__Bacteria;p__Proteobacteria;c__Gammaproteobacteria;o__Thiotrichales;f__Thiotrichaceae;g__NA;s__NA	Bacteria	Proteobacteria	Proteobacteria	0
MAG_RS_2.bin.14-ROV157_2.bin.14.fa_87	MAG_RS_2.bin.14-ROV157_2.bin.14.fa_87.region001	GCC13915	9007	no	4344	GCF10468	3	no	hserlactone	Others	Others	MAG	Methane seep	gtdbtk	RS_2.bin.14	d__Bacteria;p__Desulfobacterota;c__Desulfobacteria;o__Desulfobacterales;f__Desulfobacteraceae;g__;s__	Bacteria	Desulfobacterota	Desulfobacterota	0
SRR13892589_k141_2750978	SRR13892589_k141_2750978.region001	GCC13915	15043	no	4344	GCF10468	3	yes	hserlactone	Others	Others	SRR13892589	Methane seep	CAT	#N/A	k__Bacteria;p__Proteobacteria;c__Deltaproteobacteria;o__NA;f__NA;g__NA;s__NA	Bacteria	Proteobacteria	Proteobacteria	0.598655
SRR13892590_k141_1729810	SRR13892590_k141_1729810.region001	GCC13915	14929	no	4344	GCF10468	3	no	hserlactone	Others	Others	SRR13892590	Methane seep	CAT	#N/A	k__Bacteria;p__Proteobacteria;c__Deltaproteobacteria;o__NA;f__NA;g__NA;s__NA	Bacteria	Proteobacteria	Proteobacteria	0.149048
SRR13892590_k141_1732344	SRR13892590_k141_1732344.region001	GCC8804	4113	no	5525	GCF10469	1	yes	RiPP-like	RiPPs	RiPPs	SRR13892590	Methane seep	CAT	#N/A	k__Bacteria;p__Proteobacteria;c__NA;o__NA;f__NA;g__NA;s__NA	Bacteria	Proteobacteria	Proteobacteria	0
SRR13892590_k141_1739143	SRR13892590_k141_1739143.region001	GCC8804	3708	no	5525	GCF10471	1	yes	RiPP-like	RiPPs	RiPPs	SRR13892590	Methane seep	CAT	#N/A	k__Bacteria;p__NA;c__NA;o__NA;f__NA;g__NA;s__NA	Bacteria	NA	Others	0
SRR13892590_k141_1746287	SRR13892590_k141_1746287.region001	GCC8804	6982	no	5525	GCF10474	1	yes	RiPP-like	RiPPs	RiPPs	SRR13892590	Methane seep	CAT	#N/A	k__Bacteria;p__Proteobacteria;c__Deltaproteobacteria;o__Desulfobacterales;f__Desulfobulbaceae;g__NA;s__NA	Bacteria	Proteobacteria	Proteobacteria	0.592896
MAG_SRR13892590_me2_bin.26-k141_1748232	MAG_SRR13892590_me2_bin.26-k141_1748232.region001	GCC1179	19675	no	3013	GCF10475	1	yes	NRPS-like	NRPS	NRPS	MAG	Methane seep	gtdbtk	SRR13892590_me2_bin.26	d__Bacteria;p__Muirbacteria;c__Muirbacteriia;o__;f__;g__;s__	Bacteria	Muirbacteria	Others	0.113049
SRR13892590_k141_1754380	SRR13892590_k141_1754380.region001	GCC13915	4033	no	4344	GCF10476	1	yes	betalactone	Others	Others	SRR13892590	Methane seep	CAT	#N/A	k__Bacteria;p__Proteobacteria;c__Gammaproteobacteria;o__NA;f__NA;g__NA;s__NA	Bacteria	Proteobacteria	Proteobacteria	0.967321
Cluster2_k141_2912151	Cluster2_k141_2912151.region001	GCC8804	6614	no	5525	GCF1048	1	yes	RRE-containing	RiPPs	RiPPs	Cluster2	Methane seep	CAT	#N/A	k__Bacteria;p__NA;c__NA;o__NA;f__NA;g__NA;s__NA	Bacteria	NA	Others	0.205934
SRR13892590_k141_1807530	SRR13892590_k141_1807530.region001	GCC13915	3060	no	4344	GCF10480	1	yes	arylpolyene	Others	Others	SRR13892590	Methane seep	CAT	#N/A	k__Bacteria;p__NA;c__NA;o__NA;f__NA;g__NA;s__NA	Bacteria	NA	Others	8.61406
SRR13892590_k141_1830056	SRR13892590_k141_1830056.region001	GCC8804	4963	no	5525	GCF10482	1	yes	RiPP-like	RiPPs	RiPPs	SRR13892590	Methane seep	CAT	#N/A	k__Archaea;p__NA;c__NA;o__NA;f__NA;g__NA;s__NA	Archaea	NA	Others	0
SRR13892590_k141_1834579	SRR13892590_k141_1834579.region001	GCC13915	4682	no	4344	GCF10483	1	yes	hserlactone	Others	Others	SRR13892590	Methane seep	CAT	#N/A	k__Bacteria;p__Proteobacteria;c__Gammaproteobacteria;o__NA;f__NA;g__NA;s__Gammaproteobacteria bacterium	Bacteria	Proteobacteria	Proteobacteria	1.99094
SRR13892590_k141_1844530	SRR13892590_k141_1844530.region001	GCC13915	3097	no	4344	GCF10485	1	yes	arylpolyene	Others	Others	SRR13892590	Methane seep	CAT	#N/A	k__Bacteria;p__NA;c__NA;o__NA;f__NA;g__NA;s__NA	Bacteria	NA	Others	0
ERR3365595_k141_116216	ERR3365595_k141_116216.region001	GCC13915	3398	no	4344	GCF10487	8	no	ladderane	Others	Others	ERR3365595	Asphalt volcano	CAT	#N/A	k__Bacteria;p__Proteobacteria;c__Deltaproteobacteria;o__Desulfobacterales;f__Desulfobulbaceae;g__NA;s__Desulfobulbaceae bacterium	Bacteria	Proteobacteria	Proteobacteria	2.39063
HTR4_k141_1406172	HTR4_k141_1406172.region001	GCC13915	4244	no	4344	GCF10487	8	no	ladderane	Others	Others	HTR4	Methane seep	CAT	#N/A	k__Bacteria;p__Proteobacteria;c__Deltaproteobacteria;o__Desulfobacterales;f__Desulfobulbaceae;g__NA;s__Desulfobulbaceae bacterium	Bacteria	Proteobacteria	Proteobacteria	0
HTR7_k141_1080622	HTR7_k141_1080622.region001	GCC13915	4383	no	4344	GCF10487	8	no	ladderane	Others	Others	HTR7	Methane seep	CAT	#N/A	k__Bacteria;p__Proteobacteria;c__Deltaproteobacteria;o__Desulfobacterales;f__Desulfobulbaceae;g__NA;s__Desulfobulbaceae bacterium	Bacteria	Proteobacteria	Proteobacteria	5.41141
SRR13892585_k141_614057	SRR13892585_k141_614057.region001	GCC13915	5693	no	4344	GCF10487	8	no	ladderane	Others	Others	SRR13892585	Methane seep	CAT	#N/A	k__Bacteria;p__Proteobacteria;c__Deltaproteobacteria;o__Desulfobacterales;f__Desulfobulbaceae;g__NA;s__Desulfobulbaceae bacterium	Bacteria	Proteobacteria	Proteobacteria	14.7476
SRR13892590_k141_1863368	SRR13892590_k141_1863368.region001	GCC13915	7374	no	4344	GCF10487	8	yes	ladderane	Others	Others	SRR13892590	Methane seep	CAT	#N/A	k__Bacteria;p__Proteobacteria;c__Deltaproteobacteria;o__Desulfobacterales;f__Desulfobulbaceae;g__NA;s__Desulfobulbaceae bacterium	Bacteria	Proteobacteria	Proteobacteria	2.89541
SRR13892599_k141_788338	SRR13892599_k141_788338.region001	GCC13915	5180	no	4344	GCF10487	8	no	ladderane	Others	Others	SRR13892599	Methane seep	CAT	#N/A	k__Bacteria;p__Proteobacteria;c__Deltaproteobacteria;o__Desulfobacterales;f__Desulfobulbaceae;g__NA;s__Desulfobulbaceae bacterium	Bacteria	Proteobacteria	Proteobacteria	0
SRR18936871_k141_272403	SRR18936871_k141_272403.region001	GCC13915	6704	no	4344	GCF10487	8	no	ladderane	Others	Others	SRR18936871	Methane seep	CAT	#N/A	k__Bacteria;p__Proteobacteria;c__Deltaproteobacteria;o__Desulfobacterales;f__Desulfobulbaceae;g__NA;s__Desulfobulbaceae bacterium	Bacteria	Proteobacteria	Proteobacteria	0.12168
SRR18936875_k141_704346	SRR18936875_k141_704346.region001	GCC13915	5944	no	4344	GCF10487	8	no	ladderane	Others	Others	SRR18936875	Methane seep	CAT	#N/A	#N/A	#N/A	NA	Others	7.56662
SRR13892590_k141_1899081	SRR13892590_k141_1899081.region001	GCC1179	17680	no	3013	GCF10489	1	yes	NRPS.transAT-PKS-like	PKS–NRPS_Hybrids	Others	SRR13892590	Methane seep	CAT	#N/A	k__Bacteria;p__NA;c__NA;o__NA;f__NA;g__NA;s__NA	Bacteria	NA	Others	0
MAG_2_HM_sbin_24_2-k127_53863_length_3404_cov_8.0000	MAG_2_HM_sbin_24_2-k127_53863_length_3404_cov_8.0000.region001	GCC8804	3404	no	5525	GCF10490	6	no	RiPP-like	RiPPs	RiPPs	MAG	Mud volcano	gtdbtk	2_HM_sbin_24_2	d__Bacteria;p__Desulfobacterota;c__Desulfobacteria;o__Desulfobacterales;f__ETH-SRB1;g__B13-G4;s__	Bacteria	Desulfobacterota	Desulfobacterota	135.335
MAG_RS_2.bin.24-ROV157_2.bin.24.fa_399	MAG_RS_2.bin.24-ROV157_2.bin.24.fa_399.region001	GCC8804	6573	no	5525	GCF10490	6	yes	RiPP-like	RiPPs	RiPPs	MAG	Methane seep	gtdbtk	RS_2.bin.24	d__Bacteria;p__Desulfobacterota;c__Desulfobacteria;o__Desulfobacterales;f__ETH-SRB1;g__B13-G4;s__	Bacteria	Desulfobacterota	Desulfobacterota	95.358
SRR13892586_k127_1050862	SRR13892586_k127_1050862.region001	GCC8804	5244	no	5525	GCF10490	6	no	RiPP-like	RiPPs	RiPPs	SRR13892586	Methane seep	CAT	#N/A	#N/A	#N/A	NA	Others	32.6671
SRR13892587_k141_971659	SRR13892587_k141_971659.region001	GCC8804	3336	no	5525	GCF10490	6	no	RiPP-like	RiPPs	RiPPs	SRR13892587	Methane seep	CAT	#N/A	k__Bacteria;p__Proteobacteria;c__Deltaproteobacteria;o__NA;f__NA;g__NA;s__NA	Bacteria	Proteobacteria	Proteobacteria	305.504
SRR13892589_k141_487091	SRR13892589_k141_487091.region001	GCC8804	6009	no	5525	GCF10490	6	no	RiPP-like	RiPPs	RiPPs	SRR13892589	Methane seep	CAT	#N/A	k__Bacteria;p__Proteobacteria;c__Deltaproteobacteria;o__NA;f__NA;g__NA;s__NA	Bacteria	Proteobacteria	Proteobacteria	525.142
SRR13892590_k141_1910153	SRR13892590_k141_1910153.region001	GCC8804	4784	no	5525	GCF10490	6	no	RiPP-like	RiPPs	RiPPs	SRR13892590	Methane seep	CAT	#N/A	k__Bacteria;p__Proteobacteria;c__Deltaproteobacteria;o__NA;f__NA;g__NA;s__NA	Bacteria	Proteobacteria	Proteobacteria	23.2063
MAG_SRR13892590_me2_bin.95-k141_191376	MAG_SRR13892590_me2_bin.95-k141_191376.region001	GCC8804	3245	no	5525	GCF10492	2	no	ranthipeptide	RiPPs	RiPPs	MAG	Methane seep	gtdbtk	SRR13892590_me2_bin.95	d__Bacteria;p__Desulfobacterota_C;c__Deferrisomatia;o__Deferrisomatales;f__Deferrisomataceae;g__;s__	Bacteria	Desulfobacterota_C	Others	2.10125
SRR13892589_k141_1227214	SRR13892589_k141_1227214.region001	GCC8804	3272	no	5525	GCF10492	2	yes	ranthipeptide	RiPPs	RiPPs	SRR13892589	Methane seep	CAT	#N/A	k__Bacteria;p__Proteobacteria;c__Deltaproteobacteria;o__NA;f__NA;g__NA;s__NA	Bacteria	Proteobacteria	Proteobacteria	0
SRR13892590_k141_1914700	SRR13892590_k141_1914700.region001	GCC8804	5792	no	5525	GCF10493	1	yes	lassopeptide.RRE-containing	RiPPs	RiPPs	SRR13892590	Methane seep	CAT	#N/A	k__Bacteria;p__Proteobacteria;c__Epsilonproteobacteria;o__NA;f__NA;g__NA;s__NA	Bacteria	Proteobacteria	Proteobacteria	0.17001
MAG_SRR13892589_me2_bin.68-k141_35754	MAG_SRR13892589_me2_bin.68-k141_35754.region001	GCC8804	5218	no	5525	GCF10494	3	no	RiPP-like	RiPPs	RiPPs	MAG	Methane seep	gtdbtk	SRR13892589_me2_bin.68	d__Bacteria;p__Proteobacteria;c__Gammaproteobacteria;o__Methylococcales;f__Methylomonadaceae;g__QPIN01;s__	Bacteria	Proteobacteria	Proteobacteria	0
SRR13892585_k141_2927403	SRR13892585_k141_2927403.region001	GCC8804	5603	no	5525	GCF10494	3	no	RiPP-like	RiPPs	RiPPs	SRR13892585	Methane seep	CAT	#N/A	k__Bacteria;p__Proteobacteria;c__Gammaproteobacteria;o__Methylococcales;f__Methylococcaceae;g__NA;s__NA	Bacteria	Proteobacteria	Proteobacteria	0
SRR13892590_k141_1918408	SRR13892590_k141_1918408.region001	GCC8804	6674	no	5525	GCF10494	3	yes	RiPP-like	RiPPs	RiPPs	SRR13892590	Methane seep	CAT	#N/A	k__Bacteria;p__Proteobacteria;c__Gammaproteobacteria;o__Methylococcales;f__Methylococcaceae;g__NA;s__NA	Bacteria	Proteobacteria	Proteobacteria	0
MAG_HTR12_ct_bin.148-k141_684555	MAG_HTR12_ct_bin.148-k141_684555.region001	GCC13915	3644	no	4344	GCF10495	3	no	PUFA	Others	Others	MAG	Methane seep	gtdbtk	HTR12_ct_bin.148	d__Bacteria;p__Proteobacteria;c__Gammaproteobacteria;o__Chromatiales;f__Sedimenticolaceae;g__;s__	Bacteria	Proteobacteria	Proteobacteria	0
MAG_HTR3_ma2_bin.028-k141_1748421	MAG_HTR3_ma2_bin.028-k141_1748421.region001	GCC13915	4565	no	4344	GCF10495	3	no	PUFA	Others	Others	MAG	Methane seep	gtdbtk	HTR3_ma2_bin.028	d__Bacteria;p__Proteobacteria;c__Gammaproteobacteria;o__GCF-002020875;f__GRL18;g__GRL18;s__	Bacteria	Proteobacteria	Proteobacteria	0
SRR13892590_k141_1922804	SRR13892590_k141_1922804.region001	GCC13915	5098	no	4344	GCF10495	3	yes	PUFA	Others	Others	SRR13892590	Methane seep	CAT	#N/A	k__Bacteria;p__NA;c__NA;o__NA;f__NA;g__NA;s__sulfur-oxidizing endosymbiont of Gigantopelta aegis	Bacteria	NA	Others	0
SRR13892590_k141_1940766	SRR13892590_k141_1940766.region001	GCC8804	4380	no	5525	GCF10499	1	yes	RRE-containing	RiPPs	RiPPs	SRR13892590	Methane seep	CAT	#N/A	k__Bacteria;p__Proteobacteria;c__Oligoflexia;o__NA;f__NA;g__NA;s__NA	Bacteria	Proteobacteria	Proteobacteria	0
Cluster1_k141_2279130	Cluster1_k141_2279130.region001	GCC7660	3620	no	1545	GCF105	1	yes	terpene	Terpene	Terpene	Cluster1	Methane seep	CAT	#N/A	k__Bacteria;p__Nitrospinae;c__NA;o__NA;f__NA;g__NA;s__NA	Bacteria	Nitrospinae	Others	0
SRR13892590_k141_1964162	SRR13892590_k141_1964162.region001	GCC13915	6092	no	4344	GCF10504	1	yes	arylpolyene	Others	Others	SRR13892590	Methane seep	CAT	#N/A	k__Bacteria;p__Proteobacteria;c__Deltaproteobacteria;o__NA;f__NA;g__NA;s__Deltaproteobacteria bacterium	Bacteria	Proteobacteria	Proteobacteria	0
SRR13892590_k141_196683	SRR13892590_k141_196683.region001	GCC13915	3492	no	4344	GCF10505	1	yes	arylpolyene	Others	Others	SRR13892590	Methane seep	CAT	#N/A	k__Bacteria;p__Proteobacteria;c__Gammaproteobacteria;o__NA;f__NA;g__NA;s__NA	Bacteria	Proteobacteria	Proteobacteria	0
SRR13892590_k141_1988254	SRR13892590_k141_1988254.region001	GCC13915	3183	no	4344	GCF10507	1	yes	arylpolyene	Others	Others	SRR13892590	Methane seep	CAT	#N/A	k__Bacteria;p__Proteobacteria;c__Deltaproteobacteria;o__Desulfuromonadales;f__NA;g__NA;s__NA	Bacteria	Proteobacteria	Proteobacteria	0
SRR13892590_k141_2005127	SRR13892590_k141_2005127.region001	GCC9534	5534	no	1155	GCF10509	1	yes	hglE-KS	PKSother	PKSother	SRR13892590	Methane seep	CAT	#N/A	k__Bacteria;p__NA;c__NA;o__NA;f__NA;g__NA;s__NA	Bacteria	NA	Others	0.238155
SRR13892590_k141_2011732	SRR13892590_k141_2011732.region001	GCC13915	6302	no	4344	GCF10511	1	yes	resorcinol	Others	Others	SRR13892590	Methane seep	CAT	#N/A	k__Bacteria;p__Proteobacteria;c__Epsilonproteobacteria;o__NA;f__NA;g__NA;s__NA	Bacteria	Proteobacteria	Proteobacteria	0
SRR13892590_k141_2015455	SRR13892590_k141_2015455.region001	GCC23	3450	no	775	GCF10512	1	yes	T1PKS	PKSI	Others	SRR13892590	Methane seep	CAT	#N/A	k__Bacteria;p__NA;c__NA;o__NA;f__NA;g__NA;s__NA	Bacteria	NA	Others	0
SRR13892590_k141_2020791	SRR13892590_k141_2020791.region001	GCC8804	4195	no	5525	GCF10513	1	yes	lassopeptide.RRE-containing	RiPPs	RiPPs	SRR13892590	Methane seep	CAT	#N/A	k__Bacteria;p__Proteobacteria;c__Epsilonproteobacteria;o__Campylobacterales;f__Sulfurovaceae;g__Sulfurovum;s__NA	Bacteria	Proteobacteria	Proteobacteria	0
SRR13892590_k141_2023840	SRR13892590_k141_2023840.region001	GCC8804	3654	no	5525	GCF10514	1	yes	lassopeptide	RiPPs	RiPPs	SRR13892590	Methane seep	CAT	#N/A	k__Bacteria;p__Proteobacteria;c__Epsilonproteobacteria;o__Campylobacterales;f__Sulfurovaceae;g__Sulfurovum;s__NA	Bacteria	Proteobacteria	Proteobacteria	0
SRR13892590_k141_203573	SRR13892590_k141_203573.region001	GCC1179	5547	no	3013	GCF10517	1	yes	NRPS	NRPS	NRPS	SRR13892590	Methane seep	CAT	#N/A	k__Bacteria;p__NA;c__NA;o__NA;f__NA;g__NA;s__NA	Bacteria	NA	Others	0.239296
SRR13892585_k141_808443	SRR13892585_k141_808443.region001	GCC13915	12351	no	4344	GCF10518	3	no	CDPS	Others	Others	SRR13892585	Methane seep	CAT	#N/A	k__Bacteria;p__Proteobacteria;c__NA;o__NA;f__NA;g__NA;s__NA	Bacteria	Proteobacteria	Proteobacteria	2.59676
SRR13892587_k141_1276894	SRR13892587_k141_1276894.region001	GCC13915	20753	no	4344	GCF10518	3	yes	CDPS	Others	Others	SRR13892587	Methane seep	CAT	#N/A	k__Bacteria;p__Proteobacteria;c__NA;o__NA;f__NA;g__NA;s__NA	Bacteria	Proteobacteria	Proteobacteria	2.23514
SRR13892590_k141_2039579	SRR13892590_k141_2039579.region001	GCC13915	12572	no	4344	GCF10518	3	no	CDPS	Others	Others	SRR13892590	Methane seep	CAT	#N/A	#N/A	#N/A	NA	Others	3.05426
SRR13892590_k141_2044982	SRR13892590_k141_2044982.region001	GCC8804	3496	no	5525	GCF10519	4	no	lassopeptide	RiPPs	RiPPs	SRR13892590	Methane seep	CAT	#N/A	k__Bacteria;p__Proteobacteria;c__Epsilonproteobacteria;o__Campylobacterales;f__Sulfurovaceae;g__Sulfurovum;s__NA	Bacteria	Proteobacteria	Proteobacteria	0
SRR13892605_k141_902807	SRR13892605_k141_902807.region001	GCC8804	3590	no	5525	GCF10519	4	no	lassopeptide	RiPPs	RiPPs	SRR13892605	Methane seep	CAT	#N/A	k__Bacteria;p__Proteobacteria;c__Epsilonproteobacteria;o__Campylobacterales;f__Sulfurovaceae;g__Sulfurovum;s__NA	Bacteria	Proteobacteria	Proteobacteria	0
SRR14270297_k141_397868	SRR14270297_k141_397868.region001	GCC8804	3418	no	5525	GCF10519	4	no	lassopeptide	RiPPs	RiPPs	SRR14270297	Methane seep	CAT	#N/A	k__Bacteria;p__Proteobacteria;c__Epsilonproteobacteria;o__Campylobacterales;f__Sulfurovaceae;g__Sulfurovum;s__NA	Bacteria	Proteobacteria	Proteobacteria	0
SRR19020598_k141_1039125	SRR19020598_k141_1039125.region001	GCC8804	4406	no	5525	GCF10519	4	yes	lassopeptide.RRE-containing	RiPPs	RiPPs	SRR19020598	Methane seep	CAT	#N/A	k__Bacteria;p__Proteobacteria;c__Epsilonproteobacteria;o__NA;f__NA;g__NA;s__NA	Bacteria	Proteobacteria	Proteobacteria	0
Cluster2_k141_3023532	Cluster2_k141_3023532.region001	GCC8804	3793	no	5525	GCF1052	3	no	ranthipeptide	RiPPs	RiPPs	Cluster2	Methane seep	CAT	#N/A	k__Bacteria;p__Candidatus Eisenbacteria;c__NA;o__NA;f__NA;g__NA;s__Candidatus Eisenbacteria bacterium	Bacteria	Candidatus Eisenbacteria	Others	18.2528
MAG_SRR9649760_me2_bin.6-k141_95237	MAG_SRR9649760_me2_bin.6-k141_95237.region001	GCC8804	4576	no	5525	GCF1052	3	no	ranthipeptide	RiPPs	RiPPs	MAG	Oil and gas seep	gtdbtk	SRR9649760_me2_bin.6	d__Bacteria;p__Krumholzibacteriota;c__;o__;f__;g__;s__	Bacteria	Krumholzibacteriota	Others	15.3407
SRR13892604_k141_998259	SRR13892604_k141_998259.region001	GCC8804	7859	no	5525	GCF1052	3	yes	ranthipeptide	RiPPs	RiPPs	SRR13892604	Methane seep	CAT	#N/A	k__Bacteria;p__Candidatus Eisenbacteria;c__NA;o__NA;f__NA;g__NA;s__Candidatus Eisenbacteria bacterium	Bacteria	Candidatus Eisenbacteria	Others	2.75286
SRR13892590_k141_2064055	SRR13892590_k141_2064055.region001	GCC7660	6052	no	1545	GCF10525	1	yes	terpene	Terpene	Terpene	SRR13892590	Methane seep	CAT	#N/A	k__Bacteria;p__Kiritimatiellaeota;c__Kiritimatiellae;o__Kiritimatiellales;f__NA;g__NA;s__NA	Bacteria	Kiritimatiellaeota	Others	0
SRR13892590_k141_2094101	SRR13892590_k141_2094101.region001	GCC9534	13280	no	1155	GCF10530	1	yes	hglE-KS	PKSother	PKSother	SRR13892590	Methane seep	CAT	#N/A	k__Bacteria;p__Proteobacteria;c__NA;o__NA;f__NA;g__NA;s__NA	Bacteria	Proteobacteria	Proteobacteria	4.89597
SRR13892590_k141_2135903	SRR13892590_k141_2135903.region001	GCC8804	13592	no	5525	GCF10533	1	yes	RRE-containing	RiPPs	RiPPs	SRR13892590	Methane seep	CAT	#N/A	k__Bacteria;p__NA;c__NA;o__NA;f__NA;g__NA;s__NA	Bacteria	NA	Others	0.818546
SRR13892590_k141_2145183	SRR13892590_k141_2145183.region001	GCC13915	3052	no	4344	GCF10534	1	yes	arylpolyene	Others	Others	SRR13892590	Methane seep	CAT	#N/A	k__NA;p__NA;c__NA;o__NA;f__NA;g__NA;s__NA	NA	NA	Others	12.0502
SRR13892590_k141_2157650	SRR13892590_k141_2157650.region001	GCC7660	3333	no	1545	GCF10535	1	yes	terpene	Terpene	Terpene	SRR13892590	Methane seep	CAT	#N/A	k__Bacteria;p__Proteobacteria;c__Gammaproteobacteria;o__NA;f__NA;g__NA;s__NA	Bacteria	Proteobacteria	Proteobacteria	0.4699
SRR13892590_k141_2160774	SRR13892590_k141_2160774.region001	GCC8804	3252	no	5525	GCF10536	1	yes	RRE-containing	RiPPs	RiPPs	SRR13892590	Methane seep	CAT	#N/A	k__Bacteria;p__Proteobacteria;c__Deltaproteobacteria;o__NA;f__NA;g__NA;s__NA	Bacteria	Proteobacteria	Proteobacteria	0
Cluster2_k141_3033034	Cluster2_k141_3033034.region001	GCC8804	4595	no	5525	GCF1054	1	yes	RRE-containing	RiPPs	RiPPs	Cluster2	Methane seep	CAT	#N/A	k__Bacteria;p__NA;c__NA;o__NA;f__NA;g__NA;s__NA	Bacteria	NA	Others	0
SRR13892590_k141_21929	SRR13892590_k141_21929.region001	GCC13915	21459	no	4344	GCF10542	1	yes	PUFA.T1PKS	Others	Others	SRR13892590	Methane seep	CAT	#N/A	k__Bacteria;p__Proteobacteria;c__NA;o__NA;f__NA;g__NA;s__NA	Bacteria	Proteobacteria	Proteobacteria	0.907013
SRR13892590_k141_2220395	SRR13892590_k141_2220395.region001	GCC1179	8864	no	3013	GCF10546	1	yes	NRPS	NRPS	NRPS	SRR13892590	Methane seep	CAT	#N/A	k__Bacteria;p__NA;c__NA;o__NA;f__NA;g__NA;s__NA	Bacteria	NA	Others	0
MAG_SRR13892590_me2_bin.18-k141_2221006	MAG_SRR13892590_me2_bin.18-k141_2221006.region001	GCC13915	4465	no	4344	GCF10547	1	yes	arylpolyene	Others	Others	MAG	Methane seep	gtdbtk	SRR13892590_me2_bin.18	d__Bacteria;p__Verrucomicrobiota;c__Kiritimatiellae;o__UBA8416;f__PXDI01;g__;s__	Bacteria	Verrucomicrobiota	Others	0
MAG_RS_2.bin.10-ROV157_2.bin.10.fa_717	MAG_RS_2.bin.10-ROV157_2.bin.10.fa_717.region001	GCC1179	15167	no	3013	GCF10550	3	no	NRPS	NRPS	NRPS	MAG	Methane seep	gtdbtk	RS_2.bin.10	d__Bacteria;p__Proteobacteria;c__Gammaproteobacteria;o__Beggiatoales;f__Beggiatoaceae;g__QNES01;s__	Bacteria	Proteobacteria	Proteobacteria	2.72643
SRR13892589_k141_560311	SRR13892589_k141_560311.region001	GCC1179	17280	no	3013	GCF10550	3	no	NRPS	NRPS	NRPS	SRR13892589	Methane seep	CAT	#N/A	k__Bacteria;p__Proteobacteria;c__Gammaproteobacteria;o__NA;f__NA;g__NA;s__NA	Bacteria	Proteobacteria	Proteobacteria	3.44319
SRR13892590_k141_2232568	SRR13892590_k141_2232568.region001	GCC1179	19795	no	3013	GCF10550	3	yes	NRPS	NRPS	NRPS	SRR13892590	Methane seep	CAT	#N/A	k__Bacteria;p__Proteobacteria;c__Gammaproteobacteria;o__NA;f__NA;g__NA;s__NA	Bacteria	Proteobacteria	Proteobacteria	1.84055
SRR13892590_k141_2233166	SRR13892590_k141_2233166.region001	GCC8804	5933	no	5525	GCF10553	1	yes	RRE-containing	RiPPs	RiPPs	SRR13892590	Methane seep	CAT	#N/A	k__Bacteria;p__Proteobacteria;c__Epsilonproteobacteria;o__NA;f__NA;g__NA;s__NA	Bacteria	Proteobacteria	Proteobacteria	19.6205
SRR13892590_k141_2243008	SRR13892590_k141_2243008.region001	GCC1179	4586	no	3013	GCF10554	1	yes	NRPS	NRPS	NRPS	SRR13892590	Methane seep	CAT	#N/A	k__Bacteria;p__NA;c__NA;o__NA;f__NA;g__NA;s__NA	Bacteria	NA	Others	0
SRR13892590_k141_2258080	SRR13892590_k141_2258080.region001	GCC8804	6166	no	5525	GCF10559	1	yes	RRE-containing	RiPPs	RiPPs	SRR13892590	Methane seep	CAT	#N/A	k__Bacteria;p__NA;c__NA;o__NA;f__NA;g__NA;s__NA	Bacteria	NA	Others	0
Cluster2_k141_3070651	Cluster2_k141_3070651.region001	GCC7660	3769	no	1545	GCF1056	1	yes	terpene	Terpene	Terpene	Cluster2	Methane seep	CAT	#N/A	k__Bacteria;p__NA;c__NA;o__NA;f__NA;g__NA;s__bacterium	Bacteria	NA	Others	0
MAG_SRR13892590_me2_bin.160-k141_2262195	MAG_SRR13892590_me2_bin.160-k141_2262195.region001	GCC1179	9902	no	3013	GCF10561	1	yes	NRPS-like	NRPS	NRPS	MAG	Methane seep	gtdbtk	SRR13892590_me2_bin.160	d__Bacteria;p__Proteobacteria;c__Gammaproteobacteria;o__SZUA-229;f__SZUA-229;g__GCA-2746365;s__	Bacteria	Proteobacteria	Proteobacteria	6.95938
SRR13892590_k141_2290450	SRR13892590_k141_2290450.region001	GCC13915	14366	no	4344	GCF10565	1	yes	arylpolyene	Others	Others	SRR13892590	Methane seep	CAT	#N/A	k__Bacteria;p__Bacteroidetes;c__NA;o__NA;f__NA;g__NA;s__NA	Bacteria	Bacteroidota	Bacteroidota	0
SRR13892590_k141_2305926	SRR13892590_k141_2305926.region001	GCC8804	4799	no	5525	GCF10566	1	yes	RRE-containing	RiPPs	RiPPs	SRR13892590	Methane seep	CAT	#N/A	k__Bacteria;p__Bacteroidetes;c__NA;o__NA;f__NA;g__NA;s__Bacteroidetes bacterium	Bacteria	Bacteroidota	Bacteroidota	4.26249
SRR13892590_k141_232142	SRR13892590_k141_232142.region001	GCC23	6225	no	775	GCF10567	1	yes	T1PKS	PKSI	Others	SRR13892590	Methane seep	CAT	#N/A	k__Bacteria;p__Proteobacteria;c__Deltaproteobacteria;o__NA;f__NA;g__NA;s__NA	Bacteria	Proteobacteria	Proteobacteria	0
Cluster2_k141_3099833	Cluster2_k141_3099833.region001	GCC1179	8320	no	3013	GCF1057	2	yes	NRPS	NRPS	NRPS	Cluster2	Methane seep	CAT	#N/A	k__Bacteria;p__Proteobacteria;c__Deltaproteobacteria;o__Desulfobacterales;f__Desulfobacteraceae;g__Desulfoluna;s__NA	Bacteria	Proteobacteria	Proteobacteria	2.86352
SRR13892602_k141_1212458	SRR13892602_k141_1212458.region001	GCC1179	4641	no	3013	GCF1057	2	no	NRPS	NRPS	NRPS	SRR13892602	Methane seep	CAT	#N/A	k__Bacteria;p__Proteobacteria;c__Deltaproteobacteria;o__Desulfobacterales;f__Desulfobacteraceae;g__Desulfoluna;s__NA	Bacteria	Proteobacteria	Proteobacteria	0
SRR13892590_k141_2333169	SRR13892590_k141_2333169.region001	GCC13915	13244	no	4344	GCF10571	1	yes	arylpolyene	Others	Others	SRR13892590	Methane seep	CAT	#N/A	k__Bacteria;p__Proteobacteria;c__Deltaproteobacteria;o__NA;f__NA;g__NA;s__Deltaproteobacteria bacterium	Bacteria	Proteobacteria	Proteobacteria	0
SRR13892590_k141_2342286	SRR13892590_k141_2342286.region001	GCC1179	3310	no	3013	GCF10573	1	yes	NRPS-like	NRPS	NRPS	SRR13892590	Methane seep	CAT	#N/A	k__NA;p__NA;c__NA;o__NA;f__NA;g__NA;s__NA	NA	NA	Others	0.898813
SRR13892590_k141_2351189	SRR13892590_k141_2351189.region001	GCC13915	4900	no	4344	GCF10576	1	yes	nucleoside	Others	Others	SRR13892590	Methane seep	CAT	#N/A	k__Bacteria;p__NA;c__NA;o__NA;f__NA;g__NA;s__NA	Bacteria	NA	Others	0
SRR13892590_k141_2352050	SRR13892590_k141_2352050.region001	GCC8804	12245	no	5525	GCF10577	1	yes	ranthipeptide	RiPPs	RiPPs	SRR13892590	Methane seep	CAT	#N/A	k__Bacteria;p__Proteobacteria;c__Deltaproteobacteria;o__NA;f__NA;g__NA;s__NA	Bacteria	Proteobacteria	Proteobacteria	3.14309
SRR13892590_k141_2356128	SRR13892590_k141_2356128.region001	GCC13915	3206	no	4344	GCF10578	3	no	resorcinol	Others	Others	SRR13892590	Methane seep	CAT	#N/A	k__Bacteria;p__Proteobacteria;c__Deltaproteobacteria;o__Desulfuromonadales;f__Desulfuromonadaceae;g__Desulfuromusa;s__Desulfuromusa kysingii	Bacteria	Proteobacteria	Proteobacteria	0
SRR13892590_k141_668765	SRR13892590_k141_668765.region001	GCC13915	3496	no	4344	GCF10578	3	no	resorcinol	Others	Others	SRR13892590	Methane seep	CAT	#N/A	k__Bacteria;p__Proteobacteria;c__Deltaproteobacteria;o__Desulfuromonadales;f__NA;g__NA;s__NA	Bacteria	Proteobacteria	Proteobacteria	26.9575
SRR18920794_k141_655139	SRR18920794_k141_655139.region001	GCC13915	4338	no	4344	GCF10578	3	yes	resorcinol	Others	Others	SRR18920794	Methane seep	CAT	#N/A	k__Bacteria;p__Proteobacteria;c__Deltaproteobacteria;o__NA;f__NA;g__NA;s__NA	Bacteria	Proteobacteria	Proteobacteria	0
MAG_HTR3_ma2_bin.028-k141_2067652	MAG_HTR3_ma2_bin.028-k141_2067652.region001	GCC8804	6771	no	5525	GCF10579	8	no	RiPP-like	RiPPs	RiPPs	MAG	Methane seep	gtdbtk	HTR3_ma2_bin.028	d__Bacteria;p__Proteobacteria;c__Gammaproteobacteria;o__GCF-002020875;f__GRL18;g__GRL18;s__	Bacteria	Proteobacteria	Proteobacteria	15.3235
MAG_RS_1.bin.5-ROV157_1.bin.5.fa_126	MAG_RS_1.bin.5-ROV157_1.bin.5.fa_126.region001	GCC8804	3615	no	5525	GCF10579	8	no	RiPP-like	RiPPs	RiPPs	MAG	Methane seep	gtdbtk	RS_1.bin.5	d__Bacteria;p__Proteobacteria;c__Gammaproteobacteria;o__GCF-002020875;f__GRL18;g__GRL18;s__	Bacteria	Proteobacteria	Proteobacteria	2.33026
SRR13892589_k141_2226948	SRR13892589_k141_2226948.region001	GCC8804	8355	no	5525	GCF10579	8	yes	RiPP-like	RiPPs	RiPPs	SRR13892589	Methane seep	CAT	#N/A	k__Bacteria;p__NA;c__NA;o__NA;f__NA;g__NA;s__NA	Bacteria	NA	Others	12.6445
SRR13892590_k141_2363455	SRR13892590_k141_2363455.region001	GCC8804	4236	no	5525	GCF10579	8	no	RiPP-like	RiPPs	RiPPs	SRR13892590	Methane seep	CAT	#N/A	k__Bacteria;p__NA;c__NA;o__NA;f__NA;g__NA;s__NA	Bacteria	NA	Others	1.8677
SRR18920794_k141_1425581	SRR18920794_k141_1425581.region001	GCC8804	3894	no	5525	GCF10579	8	no	RiPP-like	RiPPs	RiPPs	SRR18920794	Methane seep	CAT	#N/A	k__Bacteria;p__NA;c__NA;o__NA;f__NA;g__NA;s__NA	Bacteria	NA	Others	0
SRR18920794_k141_810601	SRR18920794_k141_810601.region001	GCC8804	4108	no	5525	GCF10579	8	no	RiPP-like	RiPPs	RiPPs	SRR18920794	Methane seep	CAT	#N/A	k__Bacteria;p__Proteobacteria;c__Gammaproteobacteria;o__NA;f__NA;g__NA;s__NA	Bacteria	Proteobacteria	Proteobacteria	0
SRR19020598_k141_1182998	SRR19020598_k141_1182998.region001	GCC8804	5163	no	5525	GCF10579	8	no	RiPP-like	RiPPs	RiPPs	SRR19020598	Methane seep	CAT	#N/A	k__Bacteria;p__NA;c__NA;o__NA;f__NA;g__NA;s__NA	Bacteria	NA	Others	1.44395
SRR19020600_k141_1658884	SRR19020600_k141_1658884.region001	GCC8804	5799	no	5525	GCF10579	8	no	RiPP-like	RiPPs	RiPPs	SRR19020600	Oil and gas seep	CAT	#N/A	k__Bacteria;p__Proteobacteria;c__NA;o__NA;f__NA;g__NA;s__NA	Bacteria	Proteobacteria	Proteobacteria	0
Cluster2_k141_3110244	Cluster2_k141_3110244.region001	GCC13915	14379	no	4344	GCF1058	1	yes	acyl_amino_acids	Others	Others	Cluster2	Methane seep	CAT	#N/A	k__Bacteria;p__NA;c__NA;o__NA;f__NA;g__NA;s__NA	Bacteria	NA	Others	0.221123
MAG_RS_2.bin.10-ROV157_2.bin.10.fa_294	MAG_RS_2.bin.10-ROV157_2.bin.10.fa_294.region001	GCC1179	12105	no	3013	GCF10583	3	no	NRPS	NRPS	NRPS	MAG	Methane seep	gtdbtk	RS_2.bin.10	d__Bacteria;p__Proteobacteria;c__Gammaproteobacteria;o__Beggiatoales;f__Beggiatoaceae;g__QNES01;s__	Bacteria	Proteobacteria	Proteobacteria	0
SRR13892589_k141_1795574	SRR13892589_k141_1795574.region001	GCC1179	12917	no	3013	GCF10583	3	yes	NRPS	NRPS	NRPS	SRR13892589	Methane seep	CAT	#N/A	#N/A	#N/A	NA	Others	0
SRR13892590_k141_2386867	SRR13892590_k141_2386867.region001	GCC1179	12916	no	3013	GCF10583	3	no	NRPS	NRPS	NRPS	SRR13892590	Methane seep	CAT	#N/A	k__NA;p__NA;c__NA;o__NA;f__NA;g__NA;s__NA	NA	NA	Others	0
SRR13892590_k141_2390309	SRR13892590_k141_2390309.region001	GCC10584	3941	no	9	GCF10584	9	no	resorcinol	Others	Others	SRR13892590	Methane seep	CAT	#N/A	k__Bacteria;p__NA;c__NA;o__NA;f__NA;g__NA;s__NA	Bacteria	NA	Others	0
SRR13892595_k141_1844869	SRR13892595_k141_1844869.region001	GCC10584	3225	no	9	GCF10584	9	no	resorcinol	Others	Others	SRR13892595	Methane seep	CAT	#N/A	k__Bacteria;p__NA;c__NA;o__NA;f__NA;g__NA;s__NA	Bacteria	NA	Others	0
SRR13892595_k141_964808	SRR13892595_k141_964808.region001	GCC10584	16674	yes	9	GCF10584	9	yes	arylpolyene.resorcinol	Others	Others	SRR13892595	Methane seep	CAT	#N/A	k__Bacteria;p__Bacteroidetes;c__NA;o__NA;f__NA;g__NA;s__NA	Bacteria	Bacteroidota	Bacteroidota	0
SRR14270297_k141_835744	SRR14270297_k141_835744.region001	GCC10584	5840	no	9	GCF10584	9	no	arylpolyene.resorcinol	Others	Others	SRR14270297	Methane seep	CAT	#N/A	k__Bacteria;p__NA;c__NA;o__NA;f__NA;g__NA;s__NA	Bacteria	NA	Others	0
SRR18920793_k141_2379592	SRR18920793_k141_2379592.region001	GCC10584	3489	no	9	GCF10584	9	no	resorcinol	Others	Others	SRR18920793	Methane seep	CAT	#N/A	k__Bacteria;p__NA;c__NA;o__NA;f__NA;g__NA;s__NA	Bacteria	NA	Others	0
SRR18920794_k141_633938	SRR18920794_k141_633938.region001	GCC10584	5317	no	9	GCF10584	9	no	resorcinol	Others	Others	SRR18920794	Methane seep	CAT	#N/A	k__Bacteria;p__Bacteroidetes;c__NA;o__NA;f__NA;g__NA;s__NA	Bacteria	Bacteroidota	Bacteroidota	0
SRR18936875_k141_904211	SRR18936875_k141_904211.region001	GCC10584	5449	no	9	GCF10584	9	no	resorcinol	Others	Others	SRR18936875	Methane seep	CAT	#N/A	k__Bacteria;p__NA;c__NA;o__NA;f__NA;g__NA;s__NA	Bacteria	NA	Others	0
SRR19020598_k141_1033710	SRR19020598_k141_1033710.region001	GCC10584	5211	no	9	GCF10584	9	no	resorcinol	Others	Others	SRR19020598	Methane seep	CAT	#N/A	#N/A	#N/A	NA	Others	0
SRR19020598_k141_230292	SRR19020598_k141_230292.region001	GCC10584	6401	no	9	GCF10584	9	no	resorcinol	Others	Others	SRR19020598	Methane seep	CAT	#N/A	k__Bacteria;p__NA;c__NA;o__NA;f__NA;g__NA;s__NA	Bacteria	NA	Others	0
SRR13892590_k141_2403998	SRR13892590_k141_2403998.region001	GCC1179	4627	no	3013	GCF10585	1	yes	NRPS-like	NRPS	NRPS	SRR13892590	Methane seep	CAT	#N/A	k__Bacteria;p__NA;c__NA;o__NA;f__NA;g__NA;s__NA	Bacteria	NA	Others	0
Cluster3_k141_3496133	Cluster3_k141_3496133.region001	GCC13915	5164	no	4344	GCF10587	2	no	ladderane	Others	Others	Cluster3	Methane seep	CAT	#N/A	k__Bacteria;p__Bacteroidetes;c__Bacteroidia;o__Bacteroidales;f__NA;g__NA;s__Bacteroidales bacterium	Bacteria	Bacteroidota	Bacteroidota	0
SRR13892590_k141_2423348	SRR13892590_k141_2423348.region001	GCC13915	8078	no	4344	GCF10587	2	yes	ladderane	Others	Others	SRR13892590	Methane seep	CAT	#N/A	k__Bacteria;p__Bacteroidetes;c__Bacteroidia;o__NA;f__NA;g__NA;s__NA	Bacteria	Bacteroidota	Bacteroidota	3.70832
SRR13892590_k141_2428011	SRR13892590_k141_2428011.region001	GCC13915	6354	no	4344	GCF10588	1	yes	acyl_amino_acids	Others	Others	SRR13892590	Methane seep	CAT	#N/A	k__Bacteria;p__Proteobacteria;c__Gammaproteobacteria;o__Methylococcales;f__Methylococcaceae;g__Methylomarinum;s__NA	Bacteria	Proteobacteria	Proteobacteria	0
Cluster2_k141_3166773	Cluster2_k141_3166773.region001	GCC8804	10870	no	5525	GCF1059	1	yes	RiPP-like	RiPPs	RiPPs	Cluster2	Methane seep	CAT	#N/A	k__Archaea;p__NA;c__NA;o__NA;f__NA;g__NA;s__Candidatus Pacearchaeota archaeon	Archaea	NA	Others	0
SRR13892589_k141_402914	SRR13892589_k141_402914.region001	GCC1179	9811	no	3013	GCF10590	2	yes	NRPS-like	NRPS	NRPS	SRR13892589	Methane seep	CAT	#N/A	k__Bacteria;p__Proteobacteria;c__Gammaproteobacteria;o__NA;f__NA;g__NA;s__Gammaproteobacteria bacterium	Bacteria	Proteobacteria	Proteobacteria	0.586688
SRR13892590_k141_2440692	SRR13892590_k141_2440692.region001	GCC1179	7985	no	3013	GCF10590	2	no	NRPS-like	NRPS	NRPS	SRR13892590	Methane seep	CAT	#N/A	k__Bacteria;p__Proteobacteria;c__NA;o__NA;f__NA;g__NA;s__NA	Bacteria	Proteobacteria	Proteobacteria	0.330107
MAG_SRR13892590_me2_bin.51-k141_2444851	MAG_SRR13892590_me2_bin.51-k141_2444851.region001	GCC13915	8099	no	4344	GCF10592	1	yes	arylpolyene	Others	Others	MAG	Methane seep	gtdbtk	SRR13892590_me2_bin.51	d__Bacteria;p__DQWO01;c__DQWO01;o__DQWO01;f__JAADEO01;g__JAADEO01;s__	Bacteria	DQWO01	Others	2.15921
SRR13892590_k141_2466621	SRR13892590_k141_2466621.region001	GCC23	3301	no	775	GCF10594	1	yes	T1PKS	PKSI	Others	SRR13892590	Methane seep	CAT	#N/A	k__Bacteria;p__Proteobacteria;c__Deltaproteobacteria;o__NA;f__NA;g__NA;s__NA	Bacteria	Proteobacteria	Proteobacteria	0.804225
SRR13892590_k141_247694	SRR13892590_k141_247694.region001	GCC7660	3665	no	1545	GCF10595	1	yes	terpene	Terpene	Terpene	SRR13892590	Methane seep	CAT	#N/A	k__Bacteria;p__Proteobacteria;c__NA;o__NA;f__NA;g__NA;s__NA	Bacteria	Proteobacteria	Proteobacteria	0
SRR13892590_k141_251140	SRR13892590_k141_251140.region001	GCC9534	6636	no	1155	GCF10597	1	yes	hglE-KS	PKSother	PKSother	SRR13892590	Methane seep	CAT	#N/A	k__Bacteria;p__Proteobacteria;c__Gammaproteobacteria;o__NA;f__NA;g__NA;s__Gammaproteobacteria bacterium	Bacteria	Proteobacteria	Proteobacteria	16.8747
SRR13892590_k141_252549	SRR13892590_k141_252549.region001	GCC13915	3714	no	4344	GCF10599	1	yes	ectoine	Others	Others	SRR13892590	Methane seep	CAT	#N/A	k__Bacteria;p__Proteobacteria;c__NA;o__NA;f__NA;g__NA;s__NA	Bacteria	Proteobacteria	Proteobacteria	0
Cluster1_k141_2284800	Cluster1_k141_2284800.region001	GCC13915	4167	no	4344	GCF106	1	yes	CDPS	Others	Others	Cluster1	Methane seep	CAT	#N/A	k__Bacteria;p__Planctomycetes;c__NA;o__NA;f__NA;g__NA;s__NA	Bacteria	Planctomycetota	Planctomycetota	0
Cluster2_k141_3295520	Cluster2_k141_3295520.region001	GCC13915	4728	no	4344	GCF1060	1	yes	acyl_amino_acids	Others	Others	Cluster2	Methane seep	CAT	#N/A	k__Bacteria;p__Proteobacteria;c__NA;o__NA;f__NA;g__NA;s__NA	Bacteria	Proteobacteria	Proteobacteria	0.278754
SRR13892590_k141_2532564	SRR13892590_k141_2532564.region001	GCC9534	3193	no	1155	GCF10600	1	yes	hglE-KS	PKSother	PKSother	SRR13892590	Methane seep	CAT	#N/A	k__Bacteria;p__NA;c__NA;o__NA;f__NA;g__NA;s__NA	Bacteria	NA	Others	0
MAG_SRR13892590_ct_bin.146-k141_254109	MAG_SRR13892590_ct_bin.146-k141_254109.region001	GCC8804	8048	no	5525	GCF10601	1	yes	RRE-containing	RiPPs	RiPPs	MAG	Methane seep	gtdbtk	SRR13892590_ct_bin.146	d__Bacteria;p__Bacteroidota;c__Bacteroidia;o__Bacteroidales;f__4572-128;g__;s__	Bacteria	Bacteroidota	Bacteroidota	0
SRR13892589_k141_1280621	SRR13892589_k141_1280621.region001	GCC8804	3291	no	5525	GCF10602	3	yes	RRE-containing	RiPPs	RiPPs	SRR13892589	Methane seep	CAT	#N/A	#N/A	#N/A	NA	Others	20.6661
SRR13892590_k141_254379	SRR13892590_k141_254379.region001	GCC8804	3131	no	5525	GCF10602	3	no	RRE-containing	RiPPs	RiPPs	SRR13892590	Methane seep	CAT	#N/A	k__Bacteria;p__Proteobacteria;c__NA;o__NA;f__NA;g__NA;s__NA	Bacteria	Proteobacteria	Proteobacteria	0
SRR14270297_k141_282839	SRR14270297_k141_282839.region001	GCC8804	3286	no	5525	GCF10602	3	no	RRE-containing	RiPPs	RiPPs	SRR14270297	Methane seep	CAT	#N/A	k__Bacteria;p__Proteobacteria;c__Epsilonproteobacteria;o__NA;f__NA;g__NA;s__NA	Bacteria	Proteobacteria	Proteobacteria	0.539901
SRR13892590_k141_2554146	SRR13892590_k141_2554146.region001	GCC7660	3083	no	1545	GCF10603	1	yes	terpene	Terpene	Terpene	SRR13892590	Methane seep	CAT	#N/A	k__Bacteria;p__Nitrospinae;c__NA;o__NA;f__NA;g__NA;s__NA	Bacteria	Nitrospinae	Others	0
SRR13892590_k141_2559904	SRR13892590_k141_2559904.region001	GCC1179	15320	no	3013	GCF10604	1	yes	NRPS	NRPS	NRPS	SRR13892590	Methane seep	CAT	#N/A	k__Bacteria;p__NA;c__NA;o__NA;f__NA;g__NA;s__NA	Bacteria	NA	Others	0
SRR13892590_k141_2562917	SRR13892590_k141_2562917.region001	GCC13915	3826	no	4344	GCF10605	1	yes	arylpolyene	Others	Others	SRR13892590	Methane seep	CAT	#N/A	k__Bacteria;p__Proteobacteria;c__NA;o__NA;f__NA;g__NA;s__NA	Bacteria	Proteobacteria	Proteobacteria	0
SRR13892590_k141_256560	SRR13892590_k141_256560.region001	GCC9534	3125	no	1155	GCF10608	1	yes	T3PKS	PKSother	PKSother	SRR13892590	Methane seep	CAT	#N/A	k__Bacteria;p__Ignavibacteriae;c__Ignavibacteria;o__NA;f__NA;g__NA;s__Ignavibacteria bacterium	Bacteria	Ignavibacteriae	Others	0.36888
Cluster2_k141_3298468	Cluster2_k141_3298468.region001	GCC13915	4259	no	4344	GCF1061	1	yes	indole	Others	Others	Cluster2	Methane seep	CAT	#N/A	k__Bacteria;p__Proteobacteria;c__Gammaproteobacteria;o__NA;f__NA;g__NA;s__NA	Bacteria	Proteobacteria	Proteobacteria	3.65289
SRR13892590_k141_257545	SRR13892590_k141_257545.region001	GCC1179	3151	no	3013	GCF10611	1	yes	NRPS-like	NRPS	NRPS	SRR13892590	Methane seep	CAT	#N/A	k__Bacteria;p__Proteobacteria;c__Gammaproteobacteria;o__Chromatiales;f__NA;g__NA;s__Chromatiales bacterium	Bacteria	Proteobacteria	Proteobacteria	0
MAG_SRR13892590_me2_bin.13-k141_2577162	MAG_SRR13892590_me2_bin.13-k141_2577162.region001	GCC10612	22889	yes	1	GCF10612	1	yes	ranthipeptide	RiPPs	RiPPs	MAG	Methane seep	gtdbtk	SRR13892590_me2_bin.13	d__Bacteria;p__Bdellovibrionota;c__Bacteriovoracia;o__Bacteriovoracales;f__Bacteriovoracaceae;g__;s__	Bacteria	Bdellovibrionota	Others	0.174805
SRR13892590_k141_262360	SRR13892590_k141_262360.region001	GCC8804	4160	no	5525	GCF10617	1	yes	RRE-containing	RiPPs	RiPPs	SRR13892590	Methane seep	CAT	#N/A	k__Bacteria;p__NA;c__NA;o__NA;f__NA;g__NA;s__NA	Bacteria	NA	Others	0
SRR13892590_k141_2639369	SRR13892590_k141_2639369.region001	GCC8804	7308	no	5525	GCF10620	1	yes	lassopeptide	RiPPs	RiPPs	SRR13892590	Methane seep	CAT	#N/A	k__Bacteria;p__Proteobacteria;c__Deltaproteobacteria;o__Desulfobacterales;f__Desulfobulbaceae;g__Desulfocapsa;s__Desulfocapsa sulfexigens	Bacteria	Proteobacteria	Proteobacteria	0
MAG_SRR13892606_me2_bin.17-k141_627857	MAG_SRR13892606_me2_bin.17-k141_627857.region001	GCC8804	3682	no	5525	GCF10622	6	no	RRE-containing	RiPPs	RiPPs	MAG	Methane seep	gtdbtk	SRR13892606_me2_bin.17	d__Bacteria;p__Bacteroidota;c__Bacteroidia;o__Bacteroidales;f__Prolixibacteraceae;g__Draconibacterium;s__	Bacteria	Bacteroidota	Bacteroidota	0.77542
SRR13892590_k141_2651283	SRR13892590_k141_2651283.region001	GCC8804	3177	no	5525	GCF10622	6	no	RRE-containing	RiPPs	RiPPs	SRR13892590	Methane seep	CAT	#N/A	k__Bacteria;p__NA;c__NA;o__NA;f__NA;g__NA;s__NA	Bacteria	NA	Others	0
SRR13892591_k141_2204816	SRR13892591_k141_2204816.region001	GCC8804	6150	no	5525	GCF10622	6	yes	RRE-containing	RiPPs	RiPPs	SRR13892591	Methane seep	CAT	#N/A	k__Bacteria;p__NA;c__NA;o__NA;f__NA;g__NA;s__NA	Bacteria	NA	Others	3.0203
SRR13892601_k141_262025	SRR13892601_k141_262025.region001	GCC8804	3402	no	5525	GCF10622	6	no	RRE-containing	RiPPs	RiPPs	SRR13892601	Methane seep	CAT	#N/A	k__Bacteria;p__NA;c__NA;o__NA;f__NA;g__NA;s__NA	Bacteria	NA	Others	3.198
SRR18920793_k141_1208640	SRR18920793_k141_1208640.region001	GCC8804	5391	no	5525	GCF10622	6	no	RRE-containing	RiPPs	RiPPs	SRR18920793	Methane seep	CAT	#N/A	k__Bacteria;p__NA;c__NA;o__NA;f__NA;g__NA;s__NA	Bacteria	NA	Others	0
SRR18920794_k141_1214965	SRR18920794_k141_1214965.region001	GCC8804	5958	no	5525	GCF10622	6	no	RRE-containing	RiPPs	RiPPs	SRR18920794	Methane seep	CAT	#N/A	k__Bacteria;p__Bacteroidetes;c__NA;o__NA;f__NA;g__NA;s__NA	Bacteria	Bacteroidota	Bacteroidota	0.461621
SRR13892590_k141_2653533	SRR13892590_k141_2653533.region001	GCC1179	7199	no	3013	GCF10623	1	yes	NRPS	NRPS	NRPS	SRR13892590	Methane seep	CAT	#N/A	k__Bacteria;p__NA;c__NA;o__NA;f__NA;g__NA;s__NA	Bacteria	NA	Others	0
SRR13892589_k141_2297879	SRR13892589_k141_2297879.region001	GCC13915	3805	no	4344	GCF10625	2	no	arylpolyene.resorcinol	Others	Others	SRR13892589	Methane seep	CAT	#N/A	k__Bacteria;p__Proteobacteria;c__Deltaproteobacteria;o__NA;f__NA;g__NA;s__NA	Bacteria	Proteobacteria	Proteobacteria	0
SRR13892590_k141_266782	SRR13892590_k141_266782.region001	GCC13915	4683	no	4344	GCF10625	2	yes	arylpolyene.resorcinol	Others	Others	SRR13892590	Methane seep	CAT	#N/A	k__Bacteria;p__Proteobacteria;c__Deltaproteobacteria;o__NA;f__NA;g__NA;s__NA	Bacteria	Proteobacteria	Proteobacteria	0
SRR13892589_k141_679198	SRR13892589_k141_679198.region001	GCC8804	6098	no	5525	GCF10626	2	no	lassopeptide	RiPPs	RiPPs	SRR13892589	Methane seep	CAT	#N/A	k__Bacteria;p__Proteobacteria;c__Epsilonproteobacteria;o__NA;f__NA;g__NA;s__NA	Bacteria	Proteobacteria	Proteobacteria	0.653021
SRR13892590_k141_2669580	SRR13892590_k141_2669580.region001	GCC8804	7231	no	5525	GCF10626	2	yes	lassopeptide	RiPPs	RiPPs	SRR13892590	Methane seep	CAT	#N/A	k__Bacteria;p__Proteobacteria;c__Epsilonproteobacteria;o__Campylobacterales;f__Sulfurovaceae;g__Sulfurovum;s__NA	Bacteria	Proteobacteria	Proteobacteria	1.33107
SRR13892590_k141_2678886	SRR13892590_k141_2678886.region001	GCC9534	13444	no	1155	GCF10628	1	yes	transAT-PKS-like	PKSother	PKSother	SRR13892590	Methane seep	CAT	#N/A	k__Bacteria;p__Cyanobacteria;c__NA;o__Nostocales;f__NA;g__NA;s__NA	Bacteria	Cyanobacteria	Others	0
SRR13892590_k141_2691107	SRR13892590_k141_2691107.region001	GCC8804	5452	no	5525	GCF10629	1	yes	lanthipeptide-class-iv	RiPPs	RiPPs	SRR13892590	Methane seep	CAT	#N/A	k__Bacteria;p__NA;c__NA;o__NA;f__NA;g__NA;s__NA	Bacteria	NA	Others	0
Cluster2_k141_333172	Cluster2_k141_333172.region001	GCC1179	8056	no	3013	GCF1063	1	yes	NRPS-like	NRPS	NRPS	Cluster2	Methane seep	CAT	#N/A	k__Bacteria;p__Chloroflexi;c__Anaerolineae;o__Anaerolineales;f__NA;g__NA;s__Anaerolineales bacterium*	Bacteria	Chloroflexota	Chloroflexota	0.406832
SRR13892590_k141_2704726	SRR13892590_k141_2704726.region001	GCC8804	5028	no	5525	GCF10630	1	yes	RiPP-like	RiPPs	RiPPs	SRR13892590	Methane seep	CAT	#N/A	k__Bacteria;p__NA;c__NA;o__NA;f__NA;g__NA;s__NA	Bacteria	NA	Others	1.81688
SRR13892590_k141_272745	SRR13892590_k141_272745.region001	GCC8804	3005	no	5525	GCF10633	1	yes	RRE-containing	RiPPs	RiPPs	SRR13892590	Methane seep	CAT	#N/A	k__Bacteria;p__Planctomycetes;c__NA;o__NA;f__NA;g__NA;s__NA	Bacteria	Planctomycetota	Planctomycetota	1.34489
HTR12_k141_1688526	HTR12_k141_1688526.region001	GCC8804	3340	no	5525	GCF10634	3	no	RiPP-like	RiPPs	RiPPs	HTR12	Methane seep	CAT	#N/A	k__Bacteria;p__Proteobacteria;c__NA;o__NA;f__NA;g__NA;s__NA	Bacteria	Proteobacteria	Proteobacteria	0
HTR3_k141_1504339	HTR3_k141_1504339.region001	GCC8804	6745	no	5525	GCF10634	3	yes	RiPP-like	RiPPs	RiPPs	HTR3	Methane seep	CAT	#N/A	k__Bacteria;p__Proteobacteria;c__Gammaproteobacteria;o__NA;f__NA;g__NA;s__NA	Bacteria	Proteobacteria	Proteobacteria	0
SRR13892590_k141_2728854	SRR13892590_k141_2728854.region001	GCC8804	3896	no	5525	GCF10634	3	no	RiPP-like	RiPPs	RiPPs	SRR13892590	Methane seep	CAT	#N/A	k__Bacteria;p__Proteobacteria;c__NA;o__NA;f__NA;g__NA;s__NA	Bacteria	Proteobacteria	Proteobacteria	0
MAG_SRR13892590_me2_bin.54-k141_2759229	MAG_SRR13892590_me2_bin.54-k141_2759229.region001	GCC1179	4851	no	3013	GCF10639	2	no	NRPS	NRPS	NRPS	MAG	Methane seep	gtdbtk	SRR13892590_me2_bin.54	d__Bacteria;p__DQWO01;c__DQWO01;o__DQWO01;f__JAADEO01;g__JAADEO01;s__	Bacteria	DQWO01	Others	0
SRR13892589_k141_204718	SRR13892589_k141_204718.region001	GCC1179	6812	no	3013	GCF10639	2	yes	NRPS	NRPS	NRPS	SRR13892589	Methane seep	CAT	#N/A	k__Bacteria;p__Proteobacteria;c__Deltaproteobacteria;o__NA;f__NA;g__NA;s__Deltaproteobacteria bacterium	Bacteria	Proteobacteria	Proteobacteria	2.85714
SRR13892590_k141_2765330	SRR13892590_k141_2765330.region001	GCC9534	5698	no	1155	GCF10640	1	yes	transAT-PKS-like	PKSother	PKSother	SRR13892590	Methane seep	CAT	#N/A	k__Bacteria;p__NA;c__NA;o__NA;f__NA;g__NA;s__NA	Bacteria	NA	Others	0
MAG_SRR13892590_me2_bin.26-k141_2775768	MAG_SRR13892590_me2_bin.26-k141_2775768.region001	GCC1179	12031	no	3013	GCF10641	1	yes	NRPS	NRPS	NRPS	MAG	Methane seep	gtdbtk	SRR13892590_me2_bin.26	d__Bacteria;p__Muirbacteria;c__Muirbacteriia;o__;f__;g__;s__	Bacteria	Muirbacteria	Others	0
SRR13892590_k141_2789424	SRR13892590_k141_2789424.region001	GCC8804	3062	no	5525	GCF10644	1	yes	sactipeptide	RiPPs	RiPPs	SRR13892590	Methane seep	CAT	#N/A	k__Bacteria;p__Acidobacteria;c__NA;o__NA;f__NA;g__NA;s__Acidobacteria bacterium	Bacteria	Acidobacteria	Others	0
SRR13892590_k141_2791665	SRR13892590_k141_2791665.region001	GCC1179	8697	no	3013	GCF10645	1	yes	NRPS	NRPS	NRPS	SRR13892590	Methane seep	CAT	#N/A	k__Bacteria;p__NA;c__NA;o__NA;f__NA;g__NA;s__NA	Bacteria	NA	Others	0
SRR13892590_k141_2802325	SRR13892590_k141_2802325.region001	GCC13915	5564	no	4344	GCF10646	1	yes	ladderane	Others	Others	SRR13892590	Methane seep	CAT	#N/A	k__Bacteria;p__Planctomycetes;c__NA;o__NA;f__NA;g__NA;s__NA	Bacteria	Planctomycetota	Planctomycetota	1.01668
SRR13892590_k141_2802557	SRR13892590_k141_2802557.region001	GCC8804	3940	no	5525	GCF10647	1	yes	RRE-containing	RiPPs	RiPPs	SRR13892590	Methane seep	CAT	#N/A	k__Bacteria;p__NA;c__NA;o__NA;f__NA;g__NA;s__NA	Bacteria	NA	Others	0
SRR13892590_k141_2830018	SRR13892590_k141_2830018.region001	GCC1179	3770	no	3013	GCF10649	1	yes	NRPS-like	NRPS	NRPS	SRR13892590	Methane seep	CAT	#N/A	k__Bacteria;p__Proteobacteria;c__NA;o__NA;f__NA;g__NA;s__NA	Bacteria	Proteobacteria	Proteobacteria	0
SRR13892590_k141_2840983	SRR13892590_k141_2840983.region001	GCC13915	3089	no	4344	GCF10650	1	yes	hserlactone	Others	Others	SRR13892590	Methane seep	CAT	#N/A	k__Bacteria;p__Proteobacteria;c__NA;o__NA;f__NA;g__NA;s__NA	Bacteria	Proteobacteria	Proteobacteria	0
SRR13892590_k141_2842734	SRR13892590_k141_2842734.region001	GCC9534	3016	no	1155	GCF10651	1	yes	T3PKS	PKSother	PKSother	SRR13892590	Methane seep	CAT	#N/A	k__Bacteria;p__NA;c__NA;o__NA;f__NA;g__NA;s__NA	Bacteria	NA	Others	46.8718
SRR13892590_k141_2849486	SRR13892590_k141_2849486.region001	GCC13915	4104	no	4344	GCF10654	1	yes	phosphonate	Others	Others	SRR13892590	Methane seep	CAT	#N/A	k__Bacteria;p__Proteobacteria;c__Gammaproteobacteria;o__NA;f__NA;g__NA;s__NA	Bacteria	Proteobacteria	Proteobacteria	5.07039
SRR13892590_k141_2867961	SRR13892590_k141_2867961.region001	GCC9534	4060	no	1155	GCF10656	1	yes	T3PKS	PKSother	PKSother	SRR13892590	Methane seep	CAT	#N/A	k__Bacteria;p__NA;c__NA;o__NA;f__NA;g__NA;s__NA	Bacteria	NA	Others	0
SRR13892590_k141_2873832	SRR13892590_k141_2873832.region001	GCC7660	4411	no	1545	GCF10657	1	yes	terpene	Terpene	Terpene	SRR13892590	Methane seep	CAT	#N/A	k__Bacteria;p__Proteobacteria;c__Alphaproteobacteria;o__NA;f__NA;g__NA;s__NA	Bacteria	Proteobacteria	Proteobacteria	0
Cluster2_k141_334567	Cluster2_k141_334567.region001	GCC8804	3424	no	5525	GCF1066	1	yes	RiPP-like	RiPPs	RiPPs	Cluster2	Methane seep	CAT	#N/A	k__Bacteria;p__NA;c__NA;o__NA;f__NA;g__NA;s__NA	Bacteria	NA	Others	0
SRR13892590_k141_2859990	SRR13892590_k141_2859990.region001	GCC8804	3301	no	5525	GCF10665	2	yes	lassopeptide	RiPPs	RiPPs	SRR13892590	Methane seep	CAT	#N/A	k__Bacteria;p__Proteobacteria;c__Epsilonproteobacteria;o__Campylobacterales;f__Sulfurovaceae;g__Sulfurovum;s__NA	Bacteria	Proteobacteria	Proteobacteria	1.8309
SRR13892590_k141_2943863	SRR13892590_k141_2943863.region001	GCC8804	3234	no	5525	GCF10665	2	no	lassopeptide	RiPPs	RiPPs	SRR13892590	Methane seep	CAT	#N/A	k__Bacteria;p__Proteobacteria;c__Epsilonproteobacteria;o__Campylobacterales;f__Sulfurovaceae;g__Sulfurovum;s__NA	Bacteria	Proteobacteria	Proteobacteria	0
MAG_SRR13892590_me2_bin.26-k141_2949216	MAG_SRR13892590_me2_bin.26-k141_2949216.region001	GCC1179	9102	no	3013	GCF10666	1	yes	NRPS	NRPS	NRPS	MAG	Methane seep	gtdbtk	SRR13892590_me2_bin.26	d__Bacteria;p__Muirbacteria;c__Muirbacteriia;o__;f__;g__;s__	Bacteria	Muirbacteria	Others	0
MAG_S1_bin7-S1_bin7_000000000223	MAG_S1_bin7-S1_bin7_000000000223.region001	GCC1179	3304	no	3013	GCF10667	2	no	NRPS-like	NRPS	NRPS	MAG	Oil and gas seep	gtdbtk	S1_bin7	d__Bacteria;p__Acidobacteriota;c__UBA6911;o__RPQK01;f__RPQK01;g__;s__	Bacteria	Acidobacteriota	Acidobacteriota	0
SRR13892590_k141_2949253	SRR13892590_k141_2949253.region001	GCC1179	3817	no	3013	GCF10667	2	yes	NRPS-like	NRPS	NRPS	SRR13892590	Methane seep	CAT	#N/A	k__Bacteria;p__NA;c__NA;o__NA;f__NA;g__NA;s__NA	Bacteria	NA	Others	0
SRR13892590_k141_2967251	SRR13892590_k141_2967251.region001	GCC13915	20700	no	4344	GCF10670	1	yes	arylpolyene	Others	Others	SRR13892590	Methane seep	CAT	#N/A	k__Bacteria;p__Proteobacteria;c__Deltaproteobacteria;o__NA;f__NA;g__NA;s__NA	Bacteria	Proteobacteria	Proteobacteria	3.97825
SRR13892590_k141_3009949	SRR13892590_k141_3009949.region001	GCC13915	9640	no	4344	GCF10673	1	yes	hserlactone	Others	Others	SRR13892590	Methane seep	CAT	#N/A	k__Bacteria;p__Proteobacteria;c__Gammaproteobacteria;o__NA;f__NA;g__NA;s__Gammaproteobacteria bacterium	Bacteria	Proteobacteria	Proteobacteria	1.24922
SRR13892587_k141_2744541	SRR13892587_k141_2744541.region001	GCC8804	3663	no	5525	GCF10675	2	no	ranthipeptide	RiPPs	RiPPs	SRR13892587	Methane seep	CAT	#N/A	k__Bacteria;p__Proteobacteria;c__NA;o__NA;f__NA;g__NA;s__NA	Bacteria	Proteobacteria	Proteobacteria	0
SRR13892590_k141_3036939	SRR13892590_k141_3036939.region001	GCC8804	4219	no	5525	GCF10675	2	yes	ranthipeptide	RiPPs	RiPPs	SRR13892590	Methane seep	CAT	#N/A	k__Bacteria;p__Proteobacteria;c__NA;o__NA;f__NA;g__NA;s__NA	Bacteria	Proteobacteria	Proteobacteria	0
Cluster2_k141_3413987	Cluster2_k141_3413987.region001	GCC8804	4109	no	5525	GCF1068	1	yes	RRE-containing	RiPPs	RiPPs	Cluster2	Methane seep	CAT	#N/A	k__Archaea;p__NA;c__NA;o__NA;f__NA;g__NA;s__NA	Archaea	NA	Others	0
MAG_SRR13892590_me2_bin.43-k141_3094096	MAG_SRR13892590_me2_bin.43-k141_3094096.region001	GCC7660	23941	no	1545	GCF10681	1	yes	terpene	Terpene	Terpene	MAG	Methane seep	gtdbtk	SRR13892590_me2_bin.43	d__Bacteria;p__Proteobacteria;c__Gammaproteobacteria;o__GCF-002020875;f__GRL18;g__GRL18;s__	Bacteria	Proteobacteria	Proteobacteria	1.93524
SRR13892590_k141_309731	SRR13892590_k141_309731.region001	GCC1179	3318	no	3013	GCF10682	1	yes	NRPS-like	NRPS	NRPS	SRR13892590	Methane seep	CAT	#N/A	k__Bacteria;p__Proteobacteria;c__NA;o__NA;f__NA;g__NA;s__NA	Bacteria	Proteobacteria	Proteobacteria	0.380508
MAG_SRR13892590_me2_bin.51-k141_3108732	MAG_SRR13892590_me2_bin.51-k141_3108732.region001	GCC1179	8147	no	3013	GCF10684	1	yes	NRPS	NRPS	NRPS	MAG	Methane seep	gtdbtk	SRR13892590_me2_bin.51	d__Bacteria;p__DQWO01;c__DQWO01;o__DQWO01;f__JAADEO01;g__JAADEO01;s__	Bacteria	DQWO01	Others	0
SRR13892590_k141_3113637	SRR13892590_k141_3113637.region001	GCC8804	3983	no	5525	GCF10685	1	yes	ranthipeptide	RiPPs	RiPPs	SRR13892590	Methane seep	CAT	#N/A	k__NA;p__NA;c__NA;o__NA;f__NA;g__NA;s__NA	NA	NA	Others	0
SRR13892590_k141_3118382	SRR13892590_k141_3118382.region001	GCC1179	7399	no	3013	GCF10686	1	yes	NRPS-like	NRPS	NRPS	SRR13892590	Methane seep	CAT	#N/A	k__Bacteria;p__Proteobacteria;c__NA;o__NA;f__NA;g__NA;s__NA	Bacteria	Proteobacteria	Proteobacteria	0
MAG_SRR18936874_me2_bin.58-k141_258617	MAG_SRR18936874_me2_bin.58-k141_258617.region001	GCC13915	4025	no	4344	GCF10687	3	no	arylpolyene	Others	Others	MAG	Methane seep	gtdbtk	SRR18936874_me2_bin.58	d__Bacteria;p__Campylobacterota;c__Campylobacteria;o__Campylobacterales;f__Sulfurimonadaceae;g__QNZR01;s__	Bacteria	Campylobacterota	Others	0.429596
MAG_SRR19020596_ct_bin.1-k141_658626	MAG_SRR19020596_ct_bin.1-k141_658626.region001	GCC13915	3496	no	4344	GCF10687	3	no	arylpolyene	Others	Others	MAG	Methane seep	gtdbtk	SRR19020596_ct_bin.1	d__Bacteria;p__Campylobacterota;c__Campylobacteria;o__Campylobacterales;f__Sulfurimonadaceae;g__;s__	Bacteria	Campylobacterota	Others	1.98624
SRR13892590_k141_3118803	SRR13892590_k141_3118803.region001	GCC13915	4895	no	4344	GCF10687	3	yes	arylpolyene	Others	Others	SRR13892590	Methane seep	CAT	#N/A	k__Bacteria;p__Proteobacteria;c__Epsilonproteobacteria;o__Campylobacterales;f__Helicobacteraceae;g__NA;s__Helicobacteraceae bacterium 4484_230	Bacteria	Proteobacteria	Proteobacteria	1.523
SRR13892590_k141_3120952	SRR13892590_k141_3120952.region001	GCC13915	8502	no	4344	GCF10688	2	no	ladderane	Others	Others	SRR13892590	Methane seep	CAT	#N/A	k__Bacteria;p__NA;c__NA;o__NA;f__NA;g__NA;s__NA	Bacteria	NA	Others	0
SRR14270297_k141_29294	SRR14270297_k141_29294.region001	GCC13915	8787	no	4344	GCF10688	2	yes	ladderane	Others	Others	SRR14270297	Methane seep	CAT	#N/A	#N/A	#N/A	NA	Others	0
Cluster2_k141_3419234	Cluster2_k141_3419234.region001	GCC8804	3598	no	5525	GCF1069	1	yes	RRE-containing	RiPPs	RiPPs	Cluster2	Methane seep	CAT	#N/A	k__NA;p__NA;c__NA;o__NA;f__NA;g__NA;s__NA	NA	NA	Others	0
SRR13892587_k141_1221573	SRR13892587_k141_1221573.region001	GCC13915	3313	no	4344	GCF10690	2	yes	arylpolyene	Others	Others	SRR13892587	Methane seep	CAT	#N/A	#N/A	#N/A	NA	Others	0
SRR13892590_k141_3129500	SRR13892590_k141_3129500.region001	GCC13915	3228	no	4344	GCF10690	2	no	arylpolyene	Others	Others	SRR13892590	Methane seep	CAT	#N/A	k__Bacteria;p__Proteobacteria;c__Gammaproteobacteria;o__Methylococcales;f__NA;g__NA;s__NA	Bacteria	Proteobacteria	Proteobacteria	0
SRR13892590_k141_3133841	SRR13892590_k141_3133841.region001	GCC23	4206	no	775	GCF10691	1	yes	T1PKS	PKSI	Others	SRR13892590	Methane seep	CAT	#N/A	k__Bacteria;p__Proteobacteria;c__Deltaproteobacteria;o__Desulfobacterales;f__NA;g__NA;s__Desulfobacterales bacterium	Bacteria	Proteobacteria	Proteobacteria	1.05808
SRR13892590_k141_3146915	SRR13892590_k141_3146915.region001	GCC13915	5001	no	4344	GCF10693	1	yes	arylpolyene	Others	Others	SRR13892590	Methane seep	CAT	#N/A	k__Bacteria;p__NA;c__NA;o__NA;f__NA;g__NA;s__NA	Bacteria	NA	Others	0
SRR13892590_k141_3149850	SRR13892590_k141_3149850.region001	GCC8804	3003	no	5525	GCF10694	1	yes	RiPP-like	RiPPs	RiPPs	SRR13892590	Methane seep	CAT	#N/A	k__Bacteria;p__NA;c__NA;o__NA;f__NA;g__NA;s__NA	Bacteria	NA	Others	0
SRR13892590_k141_3171323	SRR13892590_k141_3171323.region001	GCC13915	3384	no	4344	GCF10697	1	yes	arylpolyene	Others	Others	SRR13892590	Methane seep	CAT	#N/A	k__Bacteria;p__Proteobacteria;c__Deltaproteobacteria;o__Desulfobacterales;f__Desulfobulbaceae;g__Desulfocapsa;s__NA	Bacteria	Proteobacteria	Proteobacteria	0
MAG_HTR1_me2_bin.114-k141_2293670	MAG_HTR1_me2_bin.114-k141_2293670.region001	GCC7660	3018	no	1545	GCF10698	3	no	terpene	Terpene	Terpene	MAG	Methane seep	gtdbtk	HTR1_me2_bin.114	d__Bacteria;p__Proteobacteria;c__Gammaproteobacteria;o__Burkholderiales;f__Nitrosomonadaceae;g__GCA-2721545;s__GCA-2721545 sp003230615	Bacteria	Proteobacteria	Proteobacteria	0
MAG_SRR13892590_me2_bin.144-k141_3181187	MAG_SRR13892590_me2_bin.144-k141_3181187.region001	GCC7660	5559	no	1545	GCF10698	3	yes	terpene	Terpene	Terpene	MAG	Methane seep	gtdbtk	SRR13892590_me2_bin.144	d__Bacteria;p__Proteobacteria;c__Gammaproteobacteria;o__Burkholderiales;f__Nitrosomonadaceae;g__GCA-2721545;s__GCA-2721545 sp003230615	Bacteria	Proteobacteria	Proteobacteria	0
SRR12623516_k141_517249	SRR12623516_k141_517249.region001	GCC7660	3396	no	1545	GCF10698	3	no	terpene	Terpene	Terpene	SRR12623516	Oil and gas seep	CAT	#N/A	k__Bacteria;p__Proteobacteria;c__Betaproteobacteria;o__NA;f__NA;g__NA;s__Betaproteobacteria bacterium	Bacteria	Proteobacteria	Proteobacteria	0
SRR13892590_k141_318504	SRR13892590_k141_318504.region001	GCC9534	8613	no	1155	GCF10699	1	yes	T3PKS	PKSother	PKSother	SRR13892590	Methane seep	CAT	#N/A	k__Bacteria;p__NA;c__NA;o__NA;f__NA;g__NA;s__NA	Bacteria	NA	Others	0.17149
Cluster1_k141_2293670	Cluster1_k141_2293670.region001	GCC13915	4157	no	4344	GCF107	1	yes	arylpolyene	Others	Others	Cluster1	Methane seep	CAT	#N/A	k__Bacteria;p__Proteobacteria;c__Deltaproteobacteria;o__Desulfuromonadales;f__NA;g__NA;s__NA	Bacteria	Proteobacteria	Proteobacteria	0
Cluster2_k141_3430220	Cluster2_k141_3430220.region001	GCC8804	5076	no	5525	GCF1070	1	yes	ranthipeptide	RiPPs	RiPPs	Cluster2	Methane seep	CAT	#N/A	k__Bacteria;p__NA;c__NA;o__NA;f__NA;g__NA;s__NA	Bacteria	NA	Others	1.50563
SRR13892590_k141_3197596	SRR13892590_k141_3197596.region001	GCC9534	7649	no	1155	GCF10701	1	yes	transAT-PKS-like	PKSother	PKSother	SRR13892590	Methane seep	CAT	#N/A	k__Bacteria;p__NA;c__NA;o__NA;f__NA;g__NA;s__NA	Bacteria	NA	Others	0
SRR13892590_k141_3199429	SRR13892590_k141_3199429.region001	GCC13915	7782	no	4344	GCF10702	1	yes	arylpolyene	Others	Others	SRR13892590	Methane seep	CAT	#N/A	k__Bacteria;p__NA;c__NA;o__NA;f__NA;g__NA;s__NA	Bacteria	NA	Others	0.405592
SRR13892590_k141_3221813	SRR13892590_k141_3221813.region001	GCC8804	4224	no	5525	GCF10705	1	yes	RRE-containing	RiPPs	RiPPs	SRR13892590	Methane seep	CAT	#N/A	k__Bacteria;p__Chloroflexi;c__NA;o__NA;f__NA;g__NA;s__NA	Bacteria	Chloroflexota	Chloroflexota	0
SRR13892590_k141_3226522	SRR13892590_k141_3226522.region001	GCC8804	3494	no	5525	GCF10706	1	yes	ranthipeptide	RiPPs	RiPPs	SRR13892590	Methane seep	CAT	#N/A	k__Bacteria;p__NA;c__NA;o__NA;f__NA;g__NA;s__NA	Bacteria	NA	Others	0
SRR13892590_k141_3242286	SRR13892590_k141_3242286.region001	GCC8804	6228	no	5525	GCF10707	1	yes	RRE-containing	RiPPs	RiPPs	SRR13892590	Methane seep	CAT	#N/A	k__Bacteria;p__Proteobacteria;c__Deltaproteobacteria;o__Desulfobacterales;f__Desulfobulbaceae;g__NA;s__NA	Bacteria	Proteobacteria	Proteobacteria	11.7588
SRR13892590_k141_3246978	SRR13892590_k141_3246978.region001	GCC8804	3780	no	5525	GCF10708	1	yes	RRE-containing	RiPPs	RiPPs	SRR13892590	Methane seep	CAT	#N/A	k__Bacteria;p__Proteobacteria;c__NA;o__NA;f__NA;g__NA;s__NA	Bacteria	Proteobacteria	Proteobacteria	2.25924
SRR13892590_k141_3270696	SRR13892590_k141_3270696.region001	GCC7660	3271	no	1545	GCF10712	1	yes	terpene	Terpene	Terpene	SRR13892590	Methane seep	CAT	#N/A	k__Bacteria;p__Proteobacteria;c__Gammaproteobacteria;o__NA;f__NA;g__NA;s__NA	Bacteria	Proteobacteria	Proteobacteria	0
Cluster3_k141_3656654	Cluster3_k141_3656654.region001	GCC7660	3800	no	1545	GCF10716	3	no	terpene	Terpene	Terpene	Cluster3	Methane seep	CAT	#N/A	k__Bacteria;p__Gemmatimonadetes;c__Gemmatimonadetes;o__Gemmatimonadales*;f__NA;g__NA;s__NA	Bacteria	Gemmatimonadetes	Others	0
MAG_SRR13892585_me2_bin.2-k141_1497910	MAG_SRR13892585_me2_bin.2-k141_1497910.region001	GCC7660	3326	no	1545	GCF10716	3	no	terpene	Terpene	Terpene	MAG	Methane seep	gtdbtk	SRR13892585_me2_bin.2	d__Bacteria;p__Gemmatimonadota;c__Gemmatimonadetes;o__Gemmatimonadales;f__GWC2-71-9;g__WVYX01;s__	Bacteria	Gemmatimonadota	Others	0
MAG_SRR13892590_me2_bin.77-k141_328821	MAG_SRR13892590_me2_bin.77-k141_328821.region001	GCC7660	3980	no	1545	GCF10716	3	yes	terpene	Terpene	Terpene	MAG	Methane seep	gtdbtk	SRR13892590_me2_bin.77	d__Bacteria;p__Gemmatimonadota;c__Gemmatimonadetes;o__Gemmatimonadales;f__GWC2-71-9;g__WVYX01;s__	Bacteria	Gemmatimonadota	Others	0
SRR13892585_k141_3347955	SRR13892585_k141_3347955.region001	GCC8804	6773	no	5525	GCF10718	6	no	ranthipeptide	RiPPs	RiPPs	SRR13892585	Methane seep	CAT	#N/A	k__Archaea;p__Candidatus Micrarchaeota;c__NA;o__NA;f__NA;g__NA;s__NA	Archaea	Candidatus Micrarchaeota	Others	0
SRR13892586_k127_6047744	SRR13892586_k127_6047744.region001	GCC8804	4674	no	5525	GCF10718	6	no	ranthipeptide	RiPPs	RiPPs	SRR13892586	Methane seep	CAT	#N/A	k__Archaea;p__Candidatus Micrarchaeota;c__NA;o__NA;f__NA;g__NA;s__NA	Archaea	Candidatus Micrarchaeota	Others	0
SRR13892587_k141_2553022	SRR13892587_k141_2553022.region001	GCC8804	6289	no	5525	GCF10718	6	no	ranthipeptide	RiPPs	RiPPs	SRR13892587	Methane seep	CAT	#N/A	k__Archaea;p__Candidatus Micrarchaeota;c__NA;o__NA;f__NA;g__NA;s__NA	Archaea	Candidatus Micrarchaeota	Others	0
SRR13892588_k141_2759395	SRR13892588_k141_2759395.region001	GCC8804	4398	no	5525	GCF10718	6	no	ranthipeptide	RiPPs	RiPPs	SRR13892588	Methane seep	CAT	#N/A	k__Archaea;p__Candidatus Micrarchaeota;c__NA;o__NA;f__NA;g__NA;s__NA	Archaea	Candidatus Micrarchaeota	Others	0.67646
SRR13892589_k141_2701503	SRR13892589_k141_2701503.region001	GCC8804	6806	no	5525	GCF10718	6	no	ranthipeptide	RiPPs	RiPPs	SRR13892589	Methane seep	CAT	#N/A	k__Archaea;p__NA;c__NA;o__NA;f__NA;g__NA;s__NA	Archaea	NA	Others	0
SRR13892590_k141_3310832	SRR13892590_k141_3310832.region001	GCC8804	7259	no	5525	GCF10718	6	yes	ranthipeptide	RiPPs	RiPPs	SRR13892590	Methane seep	CAT	#N/A	#N/A	#N/A	NA	Others	0
SRR13892590_k141_3344038	SRR13892590_k141_3344038.region001	GCC7660	3983	no	1545	GCF10724	1	yes	terpene	Terpene	Terpene	SRR13892590	Methane seep	CAT	#N/A	k__Bacteria;p__Proteobacteria;c__Gammaproteobacteria;o__NA;f__NA;g__NA;s__Gammaproteobacteria bacterium	Bacteria	Proteobacteria	Proteobacteria	0
Cluster3_k141_15334817	Cluster3_k141_15334817.region001	GCC9534	6615	no	1155	GCF10726	2	yes	T3PKS	PKSother	PKSother	Cluster3	Methane seep	CAT	#N/A	k__Bacteria;p__Proteobacteria;c__Deltaproteobacteria;o__NA;f__NA;g__NA;s__NA	Bacteria	Proteobacteria	Proteobacteria	0.236762
SRR13892590_k141_3350405	SRR13892590_k141_3350405.region001	GCC9534	4974	no	1155	GCF10726	2	no	T3PKS	PKSother	PKSother	SRR13892590	Methane seep	CAT	#N/A	k__Bacteria;p__Proteobacteria;c__Deltaproteobacteria;o__NA;f__NA;g__NA;s__NA	Bacteria	Proteobacteria	Proteobacteria	0.172789
SRR13892590_k141_3353706	SRR13892590_k141_3353706.region001	GCC13915	3644	no	4344	GCF10727	1	yes	arylpolyene	Others	Others	SRR13892590	Methane seep	CAT	#N/A	k__Bacteria;p__Proteobacteria;c__Gammaproteobacteria;o__Chromatiales;f__Woeseiaceae;g__NA;s__Woeseiaceae bacterium*	Bacteria	Proteobacteria	Proteobacteria	0
SRR13892590_k141_3373772	SRR13892590_k141_3373772.region001	GCC9534	3167	no	1155	GCF10731	1	yes	hglE-KS	PKSother	PKSother	SRR13892590	Methane seep	CAT	#N/A	k__Bacteria;p__Proteobacteria;c__Deltaproteobacteria;o__Myxococcales;f__NA;g__NA;s__Myxococcales bacterium	Bacteria	Proteobacteria	Proteobacteria	4.3221
SRR13892590_k141_3393714	SRR13892590_k141_3393714.region001	GCC1179	16207	no	3013	GCF10734	1	yes	transAT-PKS-like.NRPS-like	PKS–NRPS_Hybrids	Others	SRR13892590	Methane seep	CAT	#N/A	k__Bacteria;p__Proteobacteria;c__Deltaproteobacteria;o__NA;f__NA;g__NA;s__NA	Bacteria	Proteobacteria	Proteobacteria	0
SRR13892590_k141_3397521	SRR13892590_k141_3397521.region001	GCC9534	4284	no	1155	GCF10735	1	yes	hglE-KS	PKSother	PKSother	SRR13892590	Methane seep	CAT	#N/A	k__Bacteria;p__Proteobacteria;c__NA;o__NA;f__NA;g__NA;s__NA	Bacteria	Proteobacteria	Proteobacteria	0
SRR13892589_k141_357396	SRR13892589_k141_357396.region001	GCC1179	3400	no	3013	GCF10738	2	no	NRPS.transAT-PKS-like	PKS–NRPS_Hybrids	Others	SRR13892589	Methane seep	CAT	#N/A	k__Bacteria;p__NA;c__NA;o__NA;f__NA;g__NA;s__NA	Bacteria	NA	Others	0
SRR13892590_k141_3409761	SRR13892590_k141_3409761.region001	GCC1179	5686	no	3013	GCF10738	2	yes	NRPS.transAT-PKS-like	PKS–NRPS_Hybrids	Others	SRR13892590	Methane seep	CAT	#N/A	k__Bacteria;p__NA;c__NA;o__NA;f__NA;g__NA;s__NA	Bacteria	NA	Others	0
SRR13892590_k141_3429858	SRR13892590_k141_3429858.region001	GCC13915	4103	no	4344	GCF10739	1	yes	redox-cofactor	Others	Others	SRR13892590	Methane seep	CAT	#N/A	k__Bacteria;p__NA;c__NA;o__NA;f__NA;g__NA;s__NA	Bacteria	NA	Others	0
SRR13892590_k141_3443918	SRR13892590_k141_3443918.region001	GCC8804	4466	no	5525	GCF10742	1	yes	RiPP-like	RiPPs	RiPPs	SRR13892590	Methane seep	CAT	#N/A	k__Bacteria;p__Nitrospinae;c__NA;o__NA;f__NA;g__NA;s__Nitrospinae bacterium	Bacteria	Nitrospinae	Others	0
SRR13892590_k141_346027	SRR13892590_k141_346027.region001	GCC1179	3258	no	3013	GCF10743	1	yes	NRPS-like	NRPS	NRPS	SRR13892590	Methane seep	CAT	#N/A	k__Bacteria;p__Proteobacteria;c__NA;o__NA;f__NA;g__NA;s__NA	Bacteria	Proteobacteria	Proteobacteria	0
SRR13892590_k141_3472653	SRR13892590_k141_3472653.region001	GCC8804	6912	no	5525	GCF10744	1	yes	lassopeptide	RiPPs	RiPPs	SRR13892590	Methane seep	CAT	#N/A	k__Bacteria;p__NA;c__NA;o__NA;f__NA;g__NA;s__NA	Bacteria	NA	Others	0
MAG_SRR13892594_me2_bin.79-k141_893004	MAG_SRR13892594_me2_bin.79-k141_893004.region001	GCC7660	3254	no	1545	GCF10745	5	no	terpene	Terpene	Terpene	MAG	Methane seep	gtdbtk	SRR13892594_me2_bin.79	d__Bacteria;p__Proteobacteria;c__Gammaproteobacteria;o__Thiohalomonadales;f__UBA6429;g__;s__	Bacteria	Proteobacteria	Proteobacteria	2.24733
SRR13892586_k127_3597450	SRR13892586_k127_3597450.region001	GCC7660	3061	no	1545	GCF10745	5	no	terpene	Terpene	Terpene	SRR13892586	Methane seep	CAT	#N/A	#N/A	#N/A	NA	Others	0.181659
SRR13892587_k141_2246369	SRR13892587_k141_2246369.region001	GCC7660	3666	no	1545	GCF10745	5	no	terpene	Terpene	Terpene	SRR13892587	Methane seep	CAT	#N/A	k__Bacteria;p__Proteobacteria;c__Gammaproteobacteria;o__NA;f__NA;g__NA;s__NA	Bacteria	Proteobacteria	Proteobacteria	0.925829
SRR13892590_k141_3473999	SRR13892590_k141_3473999.region001	GCC7660	3342	no	1545	GCF10745	5	no	terpene	Terpene	Terpene	SRR13892590	Methane seep	CAT	#N/A	k__NA;p__NA;c__NA;o__NA;f__NA;g__NA;s__NA	NA	NA	Others	0.536737
SRR19020592_k141_454590	SRR19020592_k141_454590.region001	GCC7660	10972	no	1545	GCF10745	5	yes	terpene	Terpene	Terpene	SRR19020592	Methane seep	CAT	#N/A	k__Bacteria;p__Proteobacteria;c__NA;o__NA;f__NA;g__NA;s__NA	Bacteria	Proteobacteria	Proteobacteria	6.53819
SRR13892590_k141_3487151	SRR13892590_k141_3487151.region001	GCC13915	3652	no	4344	GCF10747	1	yes	arylpolyene	Others	Others	SRR13892590	Methane seep	CAT	#N/A	k__Bacteria;p__Proteobacteria;c__Gammaproteobacteria;o__NA;f__NA;g__NA;s__NA	Bacteria	Proteobacteria	Proteobacteria	0
Cluster2_k141_3495839	Cluster2_k141_3495839.region001	GCC9534	4170	no	1155	GCF1075	1	yes	T3PKS	PKSother	PKSother	Cluster2	Methane seep	CAT	#N/A	k__Bacteria;p__Chloroflexi;c__NA;o__NA;f__NA;g__NA;s__NA	Bacteria	Chloroflexota	Chloroflexota	0.360084
SRR13892590_k141_3494598	SRR13892590_k141_3494598.region001	GCC8804	7986	no	5525	GCF10750	1	yes	RiPP-like	RiPPs	RiPPs	SRR13892590	Methane seep	CAT	#N/A	k__Bacteria;p__Proteobacteria;c__Deltaproteobacteria;o__Desulfobacterales;f__Desulfobulbaceae;g__NA;s__NA	Bacteria	Proteobacteria	Proteobacteria	0
Cluster3_k141_3465370	Cluster3_k141_3465370.region001	GCC23	3272	no	775	GCF10751	10	no	T1PKS	PKSI	Others	Cluster3	Methane seep	CAT	#N/A	k__Bacteria;p__Proteobacteria;c__Deltaproteobacteria;o__Desulfobacterales;f__Desulfobacteraceae;g__NA;s__Desulfobacteraceae bacterium	Bacteria	Proteobacteria	Proteobacteria	11.9726
HTR12_k141_2368447	HTR12_k141_2368447.region001	GCC23	3251	no	775	GCF10751	10	no	T1PKS	PKSI	Others	HTR12	Methane seep	CAT	#N/A	k__Bacteria;p__Proteobacteria;c__Deltaproteobacteria;o__NA;f__NA;g__NA;s__Olavius sp. associated proteobacterium Delta 1	Bacteria	Proteobacteria	Proteobacteria	0.978016
SRR12623520_k141_574350	SRR12623520_k141_574350.region001	GCC23	3285	no	775	GCF10751	10	no	T1PKS	PKSI	Others	SRR12623520	Oil and gas seep	CAT	#N/A	k__Bacteria;p__Proteobacteria;c__NA;o__NA;f__NA;g__NA;s__NA	Bacteria	Proteobacteria	Proteobacteria	42.8964
SRR13892585_k141_2340993	SRR13892585_k141_2340993.region001	GCC23	3051	no	775	GCF10751	10	no	T1PKS	PKSI	Others	SRR13892585	Methane seep	CAT	#N/A	k__Bacteria;p__Proteobacteria;c__NA;o__NA;f__NA;g__NA;s__Proteobacteria bacterium	Bacteria	Proteobacteria	Proteobacteria	34.375
SRR13892585_k141_501506	SRR13892585_k141_501506.region001	GCC23	3199	no	775	GCF10751	10	no	T1PKS	PKSI	Others	SRR13892585	Methane seep	CAT	#N/A	k__Bacteria;p__Proteobacteria;c__Deltaproteobacteria;o__Desulfobacterales;f__Desulfobacteraceae;g__NA;s__Desulfobacteraceae bacterium	Bacteria	Proteobacteria	Proteobacteria	0.271002
SRR13892590_k141_1632832	SRR13892590_k141_1632832.region001	GCC23	3162	no	775	GCF10751	10	no	T1PKS	PKSI	Others	SRR13892590	Methane seep	CAT	#N/A	k__Bacteria;p__Proteobacteria;c__Deltaproteobacteria;o__NA;f__NA;g__NA;s__Olavius sp. associated proteobacterium Delta 1	Bacteria	Proteobacteria	Proteobacteria	20.7796
SRR13892590_k141_3499761	SRR13892590_k141_3499761.region001	GCC23	3453	no	775	GCF10751	10	yes	T1PKS	PKSI	Others	SRR13892590	Methane seep	CAT	#N/A	k__Bacteria;p__Proteobacteria;c__NA;o__NA;f__NA;g__NA;s__Proteobacteria bacterium	Bacteria	Proteobacteria	Proteobacteria	5.56999
SRR13892605_k141_1916717	SRR13892605_k141_1916717.region001	GCC23	3108	no	775	GCF10751	10	no	T1PKS	PKSI	Others	SRR13892605	Methane seep	CAT	#N/A	k__Bacteria;p__Proteobacteria;c__NA;o__NA;f__NA;g__NA;s__Proteobacteria bacterium	Bacteria	Proteobacteria	Proteobacteria	10.1772
SRR18936880_k141_339885	SRR18936880_k141_339885.region001	GCC23	3053	no	775	GCF10751	10	no	T1PKS	PKSI	Others	SRR18936880	Methane seep	CAT	#N/A	k__Bacteria;p__Proteobacteria;c__NA;o__NA;f__NA;g__NA;s__Proteobacteria bacterium	Bacteria	Proteobacteria	Proteobacteria	6.26873
SRR19020585_k141_13716	SRR19020585_k141_13716.region001	GCC23	3386	no	775	GCF10751	10	no	T1PKS	PKSI	Others	SRR19020585	Methane seep	CAT	#N/A	k__Bacteria;p__Proteobacteria;c__NA;o__NA;f__NA;g__NA;s__Proteobacteria bacterium	Bacteria	Proteobacteria	Proteobacteria	59.8367
SRR13892590_k141_3506985	SRR13892590_k141_3506985.region001	GCC8804	6855	no	5525	GCF10753	1	yes	RRE-containing	RiPPs	RiPPs	SRR13892590	Methane seep	CAT	#N/A	k__Bacteria;p__Chloroflexi;c__NA;o__NA;f__NA;g__NA;s__NA	Bacteria	Chloroflexota	Chloroflexota	0
SRR13892590_k141_3520350	SRR13892590_k141_3520350.region001	GCC8804	3523	no	5525	GCF10754	1	yes	RiPP-like	RiPPs	RiPPs	SRR13892590	Methane seep	CAT	#N/A	k__Bacteria;p__NA;c__NA;o__NA;f__NA;g__NA;s__NA	Bacteria	NA	Others	4.76783
SRR13892590_k141_3538608	SRR13892590_k141_3538608.region001	GCC13915	3141	no	4344	GCF10756	1	yes	phosphonate	Others	Others	SRR13892590	Methane seep	CAT	#N/A	k__Bacteria;p__Spirochaetes;c__NA;o__NA;f__NA;g__NA;s__NA	Bacteria	Spirochaetes	Others	0
Cluster2_k141_3499256	Cluster2_k141_3499256.region001	GCC7660	4953	no	1545	GCF1076	1	yes	terpene	Terpene	Terpene	Cluster2	Methane seep	CAT	#N/A	k__Bacteria;p__Candidatus Bipolaricaulota;c__NA;o__NA;f__NA;g__NA;s__NA	Bacteria	Candidatus Bipolaricaulota	Others	0
SRR13892590_k141_3554977	SRR13892590_k141_3554977.region001	GCC13915	3952	no	4344	GCF10760	1	yes	arylpolyene	Others	Others	SRR13892590	Methane seep	CAT	#N/A	k__Bacteria;p__NA;c__NA;o__NA;f__NA;g__NA;s__NA	Bacteria	NA	Others	2.46441
SRR13892590_k141_3560475	SRR13892590_k141_3560475.region001	GCC8804	3046	no	5525	GCF10761	1	yes	RiPP-like	RiPPs	RiPPs	SRR13892590	Methane seep	CAT	#N/A	k__Bacteria;p__Proteobacteria;c__Gammaproteobacteria;o__NA;f__NA;g__NA;s__Gammaproteobacteria bacterium	Bacteria	Proteobacteria	Proteobacteria	0
SRR13892590_k141_3566679	SRR13892590_k141_3566679.region001	GCC8804	5041	no	5525	GCF10763	1	yes	RiPP-like	RiPPs	RiPPs	SRR13892590	Methane seep	CAT	#N/A	k__Bacteria;p__Proteobacteria;c__Gammaproteobacteria;o__NA;f__NA;g__NA;s__NA	Bacteria	Proteobacteria	Proteobacteria	0
SRR13892590_k141_357220	SRR13892590_k141_357220.region001	GCC8804	11733	no	5525	GCF10764	1	yes	RRE-containing	RiPPs	RiPPs	SRR13892590	Methane seep	CAT	#N/A	k__Bacteria;p__Proteobacteria;c__Gammaproteobacteria;o__NA;f__NA;g__NA;s__NA	Bacteria	Proteobacteria	Proteobacteria	0
SRR13892590_k141_3589620	SRR13892590_k141_3589620.region001	GCC1179	4111	no	3013	GCF10768	1	yes	NRPS-like	NRPS	NRPS	SRR13892590	Methane seep	CAT	#N/A	k__Bacteria;p__NA;c__NA;o__NA;f__NA;g__NA;s__NA	Bacteria	NA	Others	0.105441
SRR13892590_k141_3614266	SRR13892590_k141_3614266.region001	GCC8804	3255	no	5525	GCF10770	1	yes	RRE-containing	RiPPs	RiPPs	SRR13892590	Methane seep	CAT	#N/A	k__Bacteria;p__Proteobacteria;c__Deltaproteobacteria;o__Desulfobacterales;f__Desulfobulbaceae;g__NA;s__NA	Bacteria	Proteobacteria	Proteobacteria	0.777457
SRR13892590_k141_3623168	SRR13892590_k141_3623168.region001	GCC8804	3866	no	5525	GCF10771	1	yes	RiPP-like	RiPPs	RiPPs	SRR13892590	Methane seep	CAT	#N/A	k__Bacteria;p__Proteobacteria;c__Betaproteobacteria;o__NA;f__NA;g__NA;s__Betaproteobacteria bacterium SG8_40	Bacteria	Proteobacteria	Proteobacteria	0
SRR13892590_k141_365459	SRR13892590_k141_365459.region001	GCC13915	3163	no	4344	GCF10776	1	yes	arylpolyene	Others	Others	SRR13892590	Methane seep	CAT	#N/A	k__Bacteria;p__Proteobacteria;c__Deltaproteobacteria;o__Desulfobacterales;f__Desulfobulbaceae;g__Desulfocapsa;s__Desulfocapsa sulfexigens	Bacteria	Proteobacteria	Proteobacteria	1.4688
SRR13892590_k141_3655805	SRR13892590_k141_3655805.region001	GCC23	3259	no	775	GCF10777	1	yes	T1PKS	PKSI	Others	SRR13892590	Methane seep	CAT	#N/A	k__Bacteria;p__NA;c__NA;o__NA;f__NA;g__NA;s__NA	Bacteria	NA	Others	52.0257
SRR13892590_k141_3662199	SRR13892590_k141_3662199.region001	GCC8804	3250	no	5525	GCF10778	1	yes	RiPP-like	RiPPs	RiPPs	SRR13892590	Methane seep	CAT	#N/A	k__Bacteria;p__NA;c__NA;o__NA;f__NA;g__NA;s__NA	Bacteria	NA	Others	38.9984
Cluster2_k141_3513296	Cluster2_k141_3513296.region001	GCC8804	7261	no	5525	GCF1078	1	yes	RRE-containing	RiPPs	RiPPs	Cluster2	Methane seep	CAT	#N/A	k__Bacteria;p__Gemmatimonadetes;c__Gemmatimonadetes;o__Gemmatimonadales*;f__NA;g__NA;s__NA	Bacteria	Gemmatimonadetes	Others	0
MAG_7_SB_sbin_7_22-k141_751471_length_14791_cov_23.5291	MAG_7_SB_sbin_7_22-k141_751471_length_14791_cov_23.5291.region001	GCC9534	14791	no	1155	GCF10780	5	no	hglE-KS	PKSother	PKSother	MAG	Gas hydrate	gtdbtk	7_SB_sbin_7_22	d__Bacteria;p__Desulfobacterota;c__Desulfobacteria;o__Desulfobacterales;f__Desulfobacteraceae;g__Desulfobacula;s__	Bacteria	Desulfobacterota	Desulfobacterota	0.460994
MAG_RS_2.bin.14-ROV157_2.bin.14.fa_29	MAG_RS_2.bin.14-ROV157_2.bin.14.fa_29.region001	GCC9534	30369	no	1155	GCF10780	5	no	hglE-KS	PKSother	PKSother	MAG	Methane seep	gtdbtk	RS_2.bin.14	d__Bacteria;p__Desulfobacterota;c__Desulfobacteria;o__Desulfobacterales;f__Desulfobacteraceae;g__;s__	Bacteria	Desulfobacterota	Desulfobacterota	0.0415728
SRR12623522_k141_438049	SRR12623522_k141_438049.region001	GCC9534	15139	no	1155	GCF10780	5	no	hglE-KS	PKSother	PKSother	SRR12623522	Oil and gas seep	CAT	#N/A	k__Bacteria;p__Proteobacteria;c__Deltaproteobacteria;o__NA;f__NA;g__NA;s__NA	Bacteria	Proteobacteria	Proteobacteria	0.71512
SRR13892589_k141_1340313	SRR13892589_k141_1340313.region001	GCC9534	43990	no	1155	GCF10780	5	yes	hglE-KS	PKSother	PKSother	SRR13892589	Methane seep	CAT	#N/A	k__Bacteria;p__Proteobacteria;c__Deltaproteobacteria;o__NA;f__NA;g__NA;s__NA	Bacteria	Proteobacteria	Proteobacteria	0.175837
SRR13892590_k141_3672136	SRR13892590_k141_3672136.region001	GCC9534	41328	no	1155	GCF10780	5	no	hglE-KS	PKSother	PKSother	SRR13892590	Methane seep	CAT	#N/A	k__Bacteria;p__Proteobacteria;c__Deltaproteobacteria;o__NA;f__NA;g__NA;s__NA	Bacteria	Proteobacteria	Proteobacteria	0.0901943
SRR13892590_k141_3675335	SRR13892590_k141_3675335.region001	GCC23	3725	no	775	GCF10781	1	yes	T1PKS	PKSI	Others	SRR13892590	Methane seep	CAT	#N/A	k__Bacteria;p__Proteobacteria;c__Deltaproteobacteria;o__NA;f__NA;g__NA;s__NA	Bacteria	Proteobacteria	Proteobacteria	0
SRR13892590_k141_3677628	SRR13892590_k141_3677628.region001	GCC8804	4265	no	5525	GCF10782	1	yes	RRE-containing	RiPPs	RiPPs	SRR13892590	Methane seep	CAT	#N/A	k__Bacteria;p__Proteobacteria;c__Deltaproteobacteria;o__NA;f__NA;g__NA;s__NA	Bacteria	Proteobacteria	Proteobacteria	0
SRR13892589_k141_254307	SRR13892589_k141_254307.region001	GCC8804	6870	no	5525	GCF10787	2	no	RiPP-like	RiPPs	RiPPs	SRR13892589	Methane seep	CAT	#N/A	k__Bacteria;p__Bacteroidetes;c__NA;o__NA;f__NA;g__NA;s__NA	Bacteria	Bacteroidota	Bacteroidota	0.459435
SRR13892590_k141_390606	SRR13892590_k141_390606.region001	GCC8804	10071	no	5525	GCF10787	2	yes	RiPP-like	RiPPs	RiPPs	SRR13892590	Methane seep	CAT	#N/A	k__Bacteria;p__Bacteroidetes;c__NA;o__NA;f__NA;g__NA;s__NA	Bacteria	Bacteroidota	Bacteroidota	0.629542
SRR13892590_k141_40072	SRR13892590_k141_40072.region001	GCC9534	5266	no	1155	GCF10789	1	yes	hglE-KS	PKSother	PKSother	SRR13892590	Methane seep	CAT	#N/A	k__Bacteria;p__Proteobacteria;c__Deltaproteobacteria;o__Desulfuromonadales;f__NA;g__NA;s__Desulfuromonadales bacterium	Bacteria	Proteobacteria	Proteobacteria	0
MAG_RS_1.bin.20-ROV157_1.bin.20.fa_158	MAG_RS_1.bin.20-ROV157_1.bin.20.fa_158.region001	GCC7660	10232	no	1545	GCF10790	3	no	terpene	Terpene	Terpene	MAG	Methane seep	gtdbtk	RS_1.bin.20	d__Bacteria;p__Proteobacteria;c__Gammaproteobacteria;o__Beggiatoales;f__Beggiatoaceae;g__QNES01;s__	Bacteria	Proteobacteria	Proteobacteria	0.461253
SRR13892589_k141_2226033	SRR13892589_k141_2226033.region001	GCC7660	12398	no	1545	GCF10790	3	yes	terpene	Terpene	Terpene	SRR13892589	Methane seep	CAT	#N/A	#N/A	#N/A	NA	Others	0.628318
SRR13892590_k141_404852	SRR13892590_k141_404852.region001	GCC7660	11173	no	1545	GCF10790	3	no	terpene	Terpene	Terpene	SRR13892590	Methane seep	CAT	#N/A	k__Bacteria;p__Proteobacteria;c__Gammaproteobacteria;o__NA;f__NA;g__NA;s__NA	Bacteria	Proteobacteria	Proteobacteria	0.464646
SRR13892589_k141_2325664	SRR13892589_k141_2325664.region001	GCC7660	3575	no	1545	GCF10793	2	no	terpene	Terpene	Terpene	SRR13892589	Methane seep	CAT	#N/A	k__Bacteria;p__Bacteroidetes;c__NA;o__NA;f__NA;g__NA;s__NA	Bacteria	Bacteroidota	Bacteroidota	1.79427
SRR13892590_k141_428670	SRR13892590_k141_428670.region001	GCC7660	11924	no	1545	GCF10793	2	yes	terpene	Terpene	Terpene	SRR13892590	Methane seep	CAT	#N/A	k__Bacteria;p__Bacteroidetes;c__NA;o__NA;f__NA;g__NA;s__Bacteroidetes bacterium	Bacteria	Bacteroidota	Bacteroidota	7.4179
SRR13892590_k141_454318	SRR13892590_k141_454318.region001	GCC9534	3937	no	1155	GCF10798	1	yes	hglE-KS	PKSother	PKSother	SRR13892590	Methane seep	CAT	#N/A	k__Bacteria;p__NA;c__NA;o__NA;f__NA;g__NA;s__NA	Bacteria	NA	Others	0.39781
Cluster1_k141_2302006	Cluster1_k141_2302006.region001	GCC23	3325	no	775	GCF108	1	yes	T1PKS	PKSI	Others	Cluster1	Methane seep	CAT	#N/A	k__Bacteria;p__NA;c__NA;o__NA;f__NA;g__NA;s__NA	Bacteria	NA	Others	0
Cluster2_k141_3534290	Cluster2_k141_3534290.region001	GCC8804	6463	no	5525	GCF1080	1	yes	thiopeptide	RiPPs	RiPPs	Cluster2	Methane seep	CAT	#N/A	k__NA;p__NA;c__NA;o__NA;f__NA;g__NA;s__NA	NA	NA	Others	0
SRR13892590_k141_468923	SRR13892590_k141_468923.region001	GCC13915	3208	no	4344	GCF10801	1	yes	ladderane	Others	Others	SRR13892590	Methane seep	CAT	#N/A	k__Bacteria;p__Proteobacteria;c__Deltaproteobacteria;o__NA;f__NA;g__NA;s__Deltaproteobacteria bacterium	Bacteria	Proteobacteria	Proteobacteria	0
SRR13892590_k141_48408	SRR13892590_k141_48408.region001	GCC8804	4110	no	5525	GCF10805	1	yes	RRE-containing	RiPPs	RiPPs	SRR13892590	Methane seep	CAT	#N/A	k__Bacteria;p__Proteobacteria;c__Oligoflexia;o__NA;f__NA;g__NA;s__NA	Bacteria	Proteobacteria	Proteobacteria	0
SRR13892585_k141_22343	SRR13892585_k141_22343.region001	GCC1179	3431	no	3013	GCF10809	4	yes	NRPS	NRPS	NRPS	SRR13892585	Methane seep	CAT	#N/A	k__Bacteria;p__Cyanobacteria;c__NA;o__Nostocales;f__NA;g__NA;s__NA	Bacteria	Cyanobacteria	Others	0
SRR13892586_k127_636765	SRR13892586_k127_636765.region001	GCC1179	3403	no	3013	GCF10809	4	no	NRPS	NRPS	NRPS	SRR13892586	Methane seep	CAT	#N/A	#N/A	#N/A	NA	Others	0
SRR13892589_k141_753344	SRR13892589_k141_753344.region001	GCC1179	3431	no	3013	GCF10809	4	no	NRPS	NRPS	NRPS	SRR13892589	Methane seep	CAT	#N/A	#N/A	#N/A	NA	Others	0
SRR13892590_k141_508974	SRR13892590_k141_508974.region001	GCC1179	3431	no	3013	GCF10809	4	no	NRPS	NRPS	NRPS	SRR13892590	Methane seep	CAT	#N/A	#N/A	#N/A	NA	Others	0
SRR13892585_k141_25850	SRR13892585_k141_25850.region001	GCC1179	3335	no	3013	GCF10810	4	yes	NRPS	NRPS	NRPS	SRR13892585	Methane seep	CAT	#N/A	k__Bacteria;p__Cyanobacteria;c__NA;o__NA;f__NA;g__NA;s__NA	Bacteria	Cyanobacteria	Others	0
SRR13892586_k127_638418	SRR13892586_k127_638418.region001	GCC1179	3307	no	3013	GCF10810	4	no	NRPS	NRPS	NRPS	SRR13892586	Methane seep	CAT	#N/A	#N/A	#N/A	NA	Others	0
SRR13892589_k141_393045	SRR13892589_k141_393045.region001	GCC1179	3335	no	3013	GCF10810	4	no	NRPS	NRPS	NRPS	SRR13892589	Methane seep	CAT	#N/A	#N/A	#N/A	NA	Others	0
SRR13892590_k141_512953	SRR13892590_k141_512953.region001	GCC1179	3335	no	3013	GCF10810	4	no	NRPS	NRPS	NRPS	SRR13892590	Methane seep	CAT	#N/A	#N/A	#N/A	NA	Others	0
MAG_RS_9.bin.27-ROV157_9.bin.27.fa_49	MAG_RS_9.bin.27-ROV157_9.bin.27.fa_49.region001	GCC13915	3012	no	4344	GCF10813	8	no	hserlactone	Others	Others	MAG	Methane seep	gtdbtk	RS_9.bin.27	d__Bacteria;p__Proteobacteria;c__Alphaproteobacteria;o__Micavibrionales;f__UBA2020;g__PALSA-926;s__	Bacteria	Proteobacteria	Proteobacteria	0
MAG_SRR13892590_me2_bin.44-k141_537177	MAG_SRR13892590_me2_bin.44-k141_537177.region001	GCC13915	13857	no	4344	GCF10813	8	yes	hserlactone	Others	Others	MAG	Methane seep	gtdbtk	SRR13892590_me2_bin.44	d__Bacteria;p__Proteobacteria;c__Alphaproteobacteria;o__Micavibrionales;f__UBA2020;g__PALSA-926;s__	Bacteria	Proteobacteria	Proteobacteria	0
MAG_SRR13892604_me2_bin.55-k141_1608344	MAG_SRR13892604_me2_bin.55-k141_1608344.region001	GCC13915	11925	no	4344	GCF10813	8	no	hserlactone	Others	Others	MAG	Methane seep	gtdbtk	SRR13892604_me2_bin.55	d__Bacteria;p__Proteobacteria;c__Alphaproteobacteria;o__Micavibrionales;f__UBA2020;g__PALSA-926;s__	Bacteria	Proteobacteria	Proteobacteria	0
SRR13892585_k141_2181915	SRR13892585_k141_2181915.region001	GCC13915	7667	no	4344	GCF10813	8	no	hserlactone	Others	Others	SRR13892585	Methane seep	CAT	#N/A	k__Bacteria;p__Proteobacteria;c__Alphaproteobacteria;o__NA;f__NA;g__NA;s__NA	Bacteria	Proteobacteria	Proteobacteria	0
SRR13892586_k127_332181	SRR13892586_k127_332181.region001	GCC13915	13344	no	4344	GCF10813	8	no	hserlactone	Others	Others	SRR13892586	Methane seep	CAT	#N/A	k__Bacteria;p__Proteobacteria;c__NA;o__NA;f__NA;g__NA;s__NA	Bacteria	Proteobacteria	Proteobacteria	0
SRR13892587_k141_3020476	SRR13892587_k141_3020476.region001	GCC13915	8615	no	4344	GCF10813	8	no	hserlactone	Others	Others	SRR13892587	Methane seep	CAT	#N/A	k__Bacteria;p__Proteobacteria;c__Alphaproteobacteria;o__NA;f__NA;g__NA;s__NA	Bacteria	Proteobacteria	Proteobacteria	0
SRR13892589_k141_1336916	SRR13892589_k141_1336916.region001	GCC13915	5751	no	4344	GCF10813	8	no	hserlactone	Others	Others	SRR13892589	Methane seep	CAT	#N/A	k__Bacteria;p__Proteobacteria;c__NA;o__NA;f__NA;g__NA;s__NA	Bacteria	Proteobacteria	Proteobacteria	0
SRR13892602_k141_3234905	SRR13892602_k141_3234905.region001	GCC13915	8974	no	4344	GCF10813	8	no	hserlactone	Others	Others	SRR13892602	Methane seep	CAT	#N/A	k__Bacteria;p__Proteobacteria;c__Alphaproteobacteria;o__NA;f__NA;g__NA;s__NA	Bacteria	Proteobacteria	Proteobacteria	0
HTR3_k141_1566076	HTR3_k141_1566076.region001	GCC13915	5069	no	4344	GCF10814	4	no	arylpolyene	Others	Others	HTR3	Methane seep	CAT	#N/A	k__Bacteria;p__Proteobacteria;c__Gammaproteobacteria;o__NA;f__NA;g__NA;s__Gammaproteobacteria bacterium	Bacteria	Proteobacteria	Proteobacteria	0.0847751
HTR7_k141_1209292	HTR7_k141_1209292.region001	GCC13915	3072	no	4344	GCF10814	4	no	arylpolyene	Others	Others	HTR7	Methane seep	CAT	#N/A	k__Bacteria;p__Proteobacteria;c__Gammaproteobacteria;o__NA;f__NA;g__NA;s__Gammaproteobacteria bacterium	Bacteria	Proteobacteria	Proteobacteria	0
SRR13892589_k141_2955493	SRR13892589_k141_2955493.region001	GCC13915	21320	no	4344	GCF10814	4	yes	arylpolyene	Others	Others	SRR13892589	Methane seep	CAT	#N/A	k__Bacteria;p__Proteobacteria;c__Gammaproteobacteria;o__NA;f__NA;g__NA;s__NA	Bacteria	Proteobacteria	Proteobacteria	8.38247
SRR13892590_k141_538309	SRR13892590_k141_538309.region001	GCC13915	19734	no	4344	GCF10814	4	no	arylpolyene	Others	Others	SRR13892590	Methane seep	CAT	#N/A	#N/A	#N/A	NA	Others	5.56658
MAG_SRR13892589_ma2_bin.117-k141_598244	MAG_SRR13892589_ma2_bin.117-k141_598244.region001	GCC13915	7722	no	4344	GCF10815	2	yes	arylpolyene	Others	Others	MAG	Methane seep	gtdbtk	SRR13892589_ma2_bin.117	d__Bacteria;p__DQWO01;c__DQWO01;o__DQWO01;f__JAADEO01;g__JAADEO01;s__	Bacteria	DQWO01	Others	61.4525
MAG_SRR13892590_me2_bin.54-k141_540983	MAG_SRR13892590_me2_bin.54-k141_540983.region001	GCC13915	5289	no	4344	GCF10815	2	no	arylpolyene	Others	Others	MAG	Methane seep	gtdbtk	SRR13892590_me2_bin.54	d__Bacteria;p__DQWO01;c__DQWO01;o__DQWO01;f__JAADEO01;g__JAADEO01;s__	Bacteria	DQWO01	Others	0
MAG_SRR13892590_me2_bin.26-k141_541275	MAG_SRR13892590_me2_bin.26-k141_541275.region001	GCC1179	15914	no	3013	GCF10816	1	yes	NRPS.NRPS-like	NRPS	NRPS	MAG	Methane seep	gtdbtk	SRR13892590_me2_bin.26	d__Bacteria;p__Muirbacteria;c__Muirbacteriia;o__;f__;g__;s__	Bacteria	Muirbacteria	Others	0
SRR13892590_k141_547051	SRR13892590_k141_547051.region001	GCC23	7004	no	775	GCF10817	1	yes	T1PKS	PKSI	Others	SRR13892590	Methane seep	CAT	#N/A	k__Bacteria;p__NA;c__NA;o__NA;f__NA;g__NA;s__NA	Bacteria	NA	Others	0
SRR13892590_k141_547926	SRR13892590_k141_547926.region001	GCC13915	3809	no	4344	GCF10818	1	yes	arylpolyene	Others	Others	SRR13892590	Methane seep	CAT	#N/A	k__Bacteria;p__Proteobacteria;c__Deltaproteobacteria;o__Desulfuromonadales;f__NA;g__NA;s__Desulfuromonadales bacterium C00003093	Bacteria	Proteobacteria	Proteobacteria	5.88761
MAG_SRR13892590_me2_bin.13-k141_550101	MAG_SRR13892590_me2_bin.13-k141_550101.region001	GCC8804	20243	no	5525	GCF10819	1	yes	RRE-containing	RiPPs	RiPPs	MAG	Methane seep	gtdbtk	SRR13892590_me2_bin.13	d__Bacteria;p__Bdellovibrionota;c__Bacteriovoracia;o__Bacteriovoracales;f__Bacteriovoracaceae;g__;s__	Bacteria	Bdellovibrionota	Others	0
MAG_SRR13892590_me2_bin.43-k141_551865	MAG_SRR13892590_me2_bin.43-k141_551865.region001	GCC13915	26462	no	4344	GCF10821	2	yes	arylpolyene	Others	Others	MAG	Methane seep	gtdbtk	SRR13892590_me2_bin.43	d__Bacteria;p__Proteobacteria;c__Gammaproteobacteria;o__GCF-002020875;f__GRL18;g__GRL18;s__	Bacteria	Proteobacteria	Proteobacteria	0.515348
SRR13892589_k141_691007	SRR13892589_k141_691007.region001	GCC13915	5328	no	4344	GCF10821	2	no	arylpolyene	Others	Others	SRR13892589	Methane seep	CAT	#N/A	k__Bacteria;p__NA;c__NA;o__NA;f__NA;g__NA;s__NA	Bacteria	NA	Others	0
SRR13892590_k141_563004	SRR13892590_k141_563004.region001	GCC8804	11099	no	5525	GCF10824	1	yes	RRE-containing	RiPPs	RiPPs	SRR13892590	Methane seep	CAT	#N/A	k__Archaea;p__Euryarchaeota;c__Methanomicrobia;o__Methanosarcinales;f__NA;g__NA;s__NA	Archaea	Euryarchaeota	Euryarchaeota	253.205
SRR13892589_k141_1305183	SRR13892589_k141_1305183.region001	GCC23	3394	no	775	GCF10828	2	yes	T1PKS	PKSI	Others	SRR13892589	Methane seep	CAT	#N/A	#N/A	#N/A	NA	Others	0.290128
SRR13892590_k141_593543	SRR13892590_k141_593543.region001	GCC23	3336	no	775	GCF10828	2	no	T1PKS	PKSI	Others	SRR13892590	Methane seep	CAT	#N/A	k__Bacteria;p__Proteobacteria;c__Deltaproteobacteria;o__NA;f__NA;g__NA;s__NA	Bacteria	Proteobacteria	Proteobacteria	1.29936
SRR13892590_k141_606557	SRR13892590_k141_606557.region001	GCC13915	7456	no	4344	GCF10829	1	yes	arylpolyene	Others	Others	SRR13892590	Methane seep	CAT	#N/A	k__Bacteria;p__Proteobacteria;c__Gammaproteobacteria;o__Methylococcales;f__Methylococcaceae;g__Methylomarinum;s__Methylomarinum sp.	Bacteria	Proteobacteria	Proteobacteria	0
Cluster2_k141_3613978	Cluster2_k141_3613978.region001	GCC8804	4724	no	5525	GCF1083	1	yes	lassopeptide	RiPPs	RiPPs	Cluster2	Methane seep	CAT	#N/A	k__Bacteria;p__Proteobacteria;c__NA;o__NA;f__NA;g__NA;s__NA	Bacteria	Proteobacteria	Proteobacteria	0
SRR13892590_k141_612223	SRR13892590_k141_612223.region001	GCC8804	17917	no	5525	GCF10832	1	yes	RRE-containing	RiPPs	RiPPs	SRR13892590	Methane seep	CAT	#N/A	k__Bacteria;p__Proteobacteria;c__Deltaproteobacteria;o__Desulfobacterales;f__Desulfobulbaceae;g__NA;s__NA	Bacteria	Proteobacteria	Proteobacteria	0.0735587
SRR13892590_k141_619974	SRR13892590_k141_619974.region001	GCC9534	11248	no	1155	GCF10834	1	yes	T3PKS	PKSother	PKSother	SRR13892590	Methane seep	CAT	#N/A	k__Bacteria;p__Proteobacteria;c__Deltaproteobacteria;o__NA;f__NA;g__NA;s__NA	Bacteria	Proteobacteria	Proteobacteria	1.31669
SRR13892590_k141_628854	SRR13892590_k141_628854.region001	GCC1179	5885	no	3013	GCF10837	1	yes	NRPS-like	NRPS	NRPS	SRR13892590	Methane seep	CAT	#N/A	k__Bacteria;p__NA;c__NA;o__NA;f__NA;g__NA;s__NA	Bacteria	NA	Others	0
SRR13892585_k141_3320919	SRR13892585_k141_3320919.region001	GCC13915	6230	no	4344	GCF10839	4	no	acyl_amino_acids	Others	Others	SRR13892585	Methane seep	CAT	#N/A	k__Bacteria;p__Proteobacteria;c__Deltaproteobacteria;o__NA;f__NA;g__NA;s__NA	Bacteria	Proteobacteria	Proteobacteria	174.482
SRR13892588_k141_1754495	SRR13892588_k141_1754495.region001	GCC13915	5223	no	4344	GCF10839	4	no	acyl_amino_acids	Others	Others	SRR13892588	Methane seep	CAT	#N/A	k__Bacteria;p__Proteobacteria;c__Deltaproteobacteria;o__NA;f__NA;g__NA;s__NA	Bacteria	Proteobacteria	Proteobacteria	18.7376
SRR13892589_k141_1593346	SRR13892589_k141_1593346.region001	GCC13915	3181	no	4344	GCF10839	4	no	acyl_amino_acids	Others	Others	SRR13892589	Methane seep	CAT	#N/A	k__Bacteria;p__Proteobacteria;c__Deltaproteobacteria;o__NA;f__NA;g__NA;s__NA	Bacteria	Proteobacteria	Proteobacteria	10.0514
SRR13892590_k141_633311	SRR13892590_k141_633311.region001	GCC13915	7866	no	4344	GCF10839	4	yes	acyl_amino_acids	Others	Others	SRR13892590	Methane seep	CAT	#N/A	k__Bacteria;p__Proteobacteria;c__Deltaproteobacteria;o__NA;f__NA;g__NA;s__NA	Bacteria	Proteobacteria	Proteobacteria	17.1366
Cluster2_k141_3616804	Cluster2_k141_3616804.region001	GCC23	12819	no	775	GCF1084	1	yes	T1PKS	PKSI	Others	Cluster2	Methane seep	CAT	#N/A	k__Bacteria;p__Elusimicrobia;c__NA;o__NA;f__NA;g__NA;s__NA	Bacteria	Elusimicrobia	Others	0.197412
MAG_S1_bin12-S1_bin12_000000000023	MAG_S1_bin12-S1_bin12_000000000023.region001	GCC10840	9909	no	3	GCF10840	3	yes	RiPP-like	RiPPs	RiPPs	MAG	Oil and gas seep	gtdbtk	S1_bin12	d__Bacteria;p__Proteobacteria;c__Gammaproteobacteria;o__GCA-2729495;f__GCA-2729495;g__;s__	Bacteria	Proteobacteria	Proteobacteria	0
SRR12623516_k141_952683	SRR12623516_k141_952683.region001	GCC10840	4192	yes	3	GCF10840	3	no	RiPP-like	RiPPs	RiPPs	SRR12623516	Oil and gas seep	CAT	#N/A	k__Bacteria;p__Proteobacteria;c__NA;o__NA;f__NA;g__NA;s__NA	Bacteria	Proteobacteria	Proteobacteria	0
SRR13892590_k141_633476	SRR13892590_k141_633476.region001	GCC10840	8712	no	3	GCF10840	3	no	RiPP-like	RiPPs	RiPPs	SRR13892590	Methane seep	CAT	#N/A	k__Bacteria;p__NA;c__NA;o__NA;f__NA;g__NA;s__NA	Bacteria	NA	Others	0
SRR13892590_k141_6426	SRR13892590_k141_6426.region001	GCC8804	6659	no	5525	GCF10842	1	yes	lassopeptide	RiPPs	RiPPs	SRR13892590	Methane seep	CAT	#N/A	k__Bacteria;p__Proteobacteria;c__NA;o__NA;f__NA;g__NA;s__NA	Bacteria	Proteobacteria	Proteobacteria	0
SRR13892590_k141_646097	SRR13892590_k141_646097.region001	GCC13915	5465	no	4344	GCF10843	1	yes	arylpolyene	Others	Others	SRR13892590	Methane seep	CAT	#N/A	k__Bacteria;p__Proteobacteria;c__Epsilonproteobacteria;o__NA;f__NA;g__NA;s__NA	Bacteria	Proteobacteria	Proteobacteria	0.485773
SRR13892590_k141_65587	SRR13892590_k141_65587.region001	GCC8804	6628	no	5525	GCF10847	1	yes	RRE-containing	RiPPs	RiPPs	SRR13892590	Methane seep	CAT	#N/A	k__Bacteria;p__Proteobacteria;c__Gammaproteobacteria;o__NA;f__NA;g__NA;s__NA	Bacteria	Proteobacteria	Proteobacteria	0
SRR13892590_k141_658991	SRR13892590_k141_658991.region001	GCC7660	3021	no	1545	GCF10848	1	yes	terpene	Terpene	Terpene	SRR13892590	Methane seep	CAT	#N/A	k__Bacteria;p__Chloroflexi;c__Anaerolineae;o__Anaerolineales;f__Anaerolineaceae;g__Anaerolinea;s__Anaerolinea sp.	Bacteria	Chloroflexota	Chloroflexota	0
MAG_SRR13892590_me2_bin.136-k141_664986	MAG_SRR13892590_me2_bin.136-k141_664986.region001	GCC8804	8952	no	5525	GCF10849	1	yes	RRE-containing	RiPPs	RiPPs	MAG	Methane seep	gtdbtk	SRR13892590_me2_bin.136	d__Bacteria;p__Bacteroidota;c__Bacteroidia;o__Bacteroidales;f__;g__;s__	Bacteria	Bacteroidota	Bacteroidota	0
Cluster2_k141_3617153	Cluster2_k141_3617153.region001	GCC8804	3026	no	5525	GCF1085	4	no	RiPP-like	RiPPs	RiPPs	Cluster2	Methane seep	CAT	#N/A	k__Bacteria;p__Proteobacteria;c__Deltaproteobacteria;o__NA;f__NA;g__NA;s__NA	Bacteria	Proteobacteria	Proteobacteria	0
MAG_HTR6_me2_bin.32-k141_275870	MAG_HTR6_me2_bin.32-k141_275870.region001	GCC8804	4632	no	5525	GCF1085	4	no	RiPP-like	RiPPs	RiPPs	MAG	Methane seep	gtdbtk	HTR6_me2_bin.32	d__Bacteria;p__Proteobacteria;c__Alphaproteobacteria;o__Rhizobiales;f__Hyphomicrobiaceae;g__;s__	Bacteria	Proteobacteria	Proteobacteria	0.244249
SRR13892586_k127_447528	SRR13892586_k127_447528.region001	GCC8804	5420	no	5525	GCF1085	4	yes	RiPP-like	RiPPs	RiPPs	SRR13892586	Methane seep	CAT	#N/A	k__Bacteria;p__NA;c__NA;o__NA;f__NA;g__NA;s__NA	Bacteria	NA	Others	1.04369
SRR13892587_k141_1852650	SRR13892587_k141_1852650.region001	GCC8804	4448	no	5525	GCF1085	4	no	RiPP-like	RiPPs	RiPPs	SRR13892587	Methane seep	CAT	#N/A	k__Bacteria;p__NA;c__NA;o__NA;f__NA;g__NA;s__NA	Bacteria	NA	Others	0.50096
SRR13892590_k141_693357	SRR13892590_k141_693357.region001	GCC13915	3281	no	4344	GCF10855	1	yes	acyl_amino_acids	Others	Others	SRR13892590	Methane seep	CAT	#N/A	k__Bacteria;p__Proteobacteria;c__Oligoflexia;o__Bdellovibrionales;f__NA;g__NA;s__NA	Bacteria	Proteobacteria	Proteobacteria	0
SRR13892590_k141_701666	SRR13892590_k141_701666.region001	GCC8804	3373	no	5525	GCF10856	1	yes	RRE-containing	RiPPs	RiPPs	SRR13892590	Methane seep	CAT	#N/A	k__Bacteria;p__NA;c__NA;o__NA;f__NA;g__NA;s__NA	Bacteria	NA	Others	3.84993
SRR13892590_k141_707352	SRR13892590_k141_707352.region001	GCC13915	6377	no	4344	GCF10857	1	yes	hserlactone	Others	Others	SRR13892590	Methane seep	CAT	#N/A	k__Bacteria;p__Proteobacteria;c__Epsilonproteobacteria;o__Campylobacterales;f__Sulfurovaceae;g__Sulfurovum;s__NA	Bacteria	Proteobacteria	Proteobacteria	4.26517
MAG_RS_1.bin.27-ROV157_1.bin.27.fa_367	MAG_RS_1.bin.27-ROV157_1.bin.27.fa_367.region001	GCC1179	3410	no	3013	GCF10858	2	no	NRPS	NRPS	NRPS	MAG	Methane seep	gtdbtk	RS_1.bin.27	d__Bacteria;p__Myxococcota;c__XYA12-FULL-58-9;o__XYA12-FULL-58-9;f__XYA12-FULL-58-9;g__;s__	Bacteria	Myxococcota	Others	0
SRR13892590_k141_711575	SRR13892590_k141_711575.region001	GCC1179	4940	no	3013	GCF10858	2	yes	NRPS	NRPS	NRPS	SRR13892590	Methane seep	CAT	#N/A	k__Bacteria;p__NA;c__NA;o__NA;f__NA;g__NA;s__NA	Bacteria	NA	Others	0
Cluster2_k141_3630955	Cluster2_k141_3630955.region001	GCC7660	6664	no	1545	GCF1086	1	yes	terpene	Terpene	Terpene	Cluster2	Methane seep	CAT	#N/A	k__Bacteria;p__Proteobacteria;c__NA;o__NA;f__NA;g__NA;s__NA	Bacteria	Proteobacteria	Proteobacteria	2373.95
SRR13892590_k141_732688	SRR13892590_k141_732688.region001	GCC8804	8598	no	5525	GCF10860	1	yes	RRE-containing	RiPPs	RiPPs	SRR13892590	Methane seep	CAT	#N/A	k__Bacteria;p__NA;c__NA;o__NA;f__NA;g__NA;s__NA	Bacteria	NA	Others	16.3974
SRR13892590_k141_739855	SRR13892590_k141_739855.region001	GCC8804	7374	no	5525	GCF10861	1	yes	lassopeptide	RiPPs	RiPPs	SRR13892590	Methane seep	CAT	#N/A	k__Bacteria;p__Proteobacteria;c__Epsilonproteobacteria;o__Campylobacterales;f__NA;g__NA;s__NA	Bacteria	Proteobacteria	Proteobacteria	1.21605
MAG_SRR13892590_me2_bin.26-k141_73991	MAG_SRR13892590_me2_bin.26-k141_73991.region001	GCC8804	12099	no	5525	GCF10862	1	yes	RRE-containing	RiPPs	RiPPs	MAG	Methane seep	gtdbtk	SRR13892590_me2_bin.26	d__Bacteria;p__Muirbacteria;c__Muirbacteriia;o__;f__;g__;s__	Bacteria	Muirbacteria	Others	0
SRR13892590_k141_743453	SRR13892590_k141_743453.region001	GCC8804	11529	no	5525	GCF10863	1	yes	RRE-containing	RiPPs	RiPPs	SRR13892590	Methane seep	CAT	#N/A	k__Bacteria;p__Proteobacteria;c__Gammaproteobacteria;o__NA;f__NA;g__NA;s__Gammaproteobacteria bacterium	Bacteria	Proteobacteria	Proteobacteria	3.87983
SRR13892590_k141_747928	SRR13892590_k141_747928.region001	GCC1179	6433	no	3013	GCF10865	1	yes	NRPS	NRPS	NRPS	SRR13892590	Methane seep	CAT	#N/A	k__Bacteria;p__Bacteroidetes;c__Bacteroidia;o__Bacteroidales;f__NA;g__NA;s__Bacteroidales bacterium	Bacteria	Bacteroidota	Bacteroidota	0
SRR13892590_k141_751996	SRR13892590_k141_751996.region001	GCC8804	6115	no	5525	GCF10866	1	yes	RiPP-like	RiPPs	RiPPs	SRR13892590	Methane seep	CAT	#N/A	k__Bacteria;p__Proteobacteria;c__Gammaproteobacteria;o__NA;f__NA;g__NA;s__Gammaproteobacteria bacterium	Bacteria	Proteobacteria	Proteobacteria	26.6253
Cluster2_k141_3640247	Cluster2_k141_3640247.region001	GCC8804	3824	no	5525	GCF1087	1	yes	RRE-containing	RiPPs	RiPPs	Cluster2	Methane seep	CAT	#N/A	k__Bacteria;p__NA;c__NA;o__NA;f__NA;g__NA;s__NA	Bacteria	NA	Others	126.163
SRR13892590_k141_793853	SRR13892590_k141_793853.region001	GCC13915	3168	no	4344	GCF10870	1	yes	arylpolyene	Others	Others	SRR13892590	Methane seep	CAT	#N/A	#N/A	#N/A	NA	Others	2.80135
MAG_RS_2.bin.14-ROV157_2.bin.14.fa_4	MAG_RS_2.bin.14-ROV157_2.bin.14.fa_4.region001	GCC13915	61073	no	4344	GCF10871	4	yes	arylpolyene	Others	Others	MAG	Methane seep	gtdbtk	RS_2.bin.14	d__Bacteria;p__Desulfobacterota;c__Desulfobacteria;o__Desulfobacterales;f__Desulfobacteraceae;g__;s__	Bacteria	Desulfobacterota	Desulfobacterota	10.033
SRR13892585_k141_451520	SRR13892585_k141_451520.region001	GCC13915	7713	no	4344	GCF10871	4	no	arylpolyene	Others	Others	SRR13892585	Methane seep	CAT	#N/A	k__Bacteria;p__Proteobacteria;c__NA;o__NA;f__NA;g__NA;s__NA	Bacteria	Proteobacteria	Proteobacteria	0
SRR13892589_k141_190598	SRR13892589_k141_190598.region001	GCC13915	61073	no	4344	GCF10871	4	no	arylpolyene	Others	Others	SRR13892589	Methane seep	CAT	#N/A	k__Bacteria;p__Proteobacteria;c__NA;o__NA;f__NA;g__NA;s__NA	Bacteria	Proteobacteria	Proteobacteria	10.2019
SRR13892590_k141_795659	SRR13892590_k141_795659.region001	GCC13915	18240	no	4344	GCF10871	4	no	arylpolyene	Others	Others	SRR13892590	Methane seep	CAT	#N/A	k__Bacteria;p__Proteobacteria;c__NA;o__NA;f__NA;g__NA;s__NA	Bacteria	Proteobacteria	Proteobacteria	0
SRR13892590_k141_796931	SRR13892590_k141_796931.region001	GCC8804	3144	no	5525	GCF10872	1	yes	RiPP-like	RiPPs	RiPPs	SRR13892590	Methane seep	CAT	#N/A	k__Bacteria;p__Proteobacteria;c__Gammaproteobacteria;o__Methylococcales;f__Methylococcaceae;g__NA;s__NA	Bacteria	Proteobacteria	Proteobacteria	0
Cluster3_k141_20917838	Cluster3_k141_20917838.region001	GCC1179	6709	no	3013	GCF10873	2	yes	NRPS	NRPS	NRPS	Cluster3	Methane seep	CAT	#N/A	#N/A	#N/A	NA	Others	0
SRR13892590_k141_805096	SRR13892590_k141_805096.region001	GCC1179	6557	no	3013	GCF10873	2	no	NRPS.NRPS-like	NRPS	NRPS	SRR13892590	Methane seep	CAT	#N/A	k__Bacteria;p__Proteobacteria;c__Gammaproteobacteria;o__Chromatiales;f__NA;g__NA;s__Chromatiales bacterium	Bacteria	Proteobacteria	Proteobacteria	0
MAG_RS_1.bin.25-ROV157_1.bin.25.fa_60	MAG_RS_1.bin.25-ROV157_1.bin.25.fa_60.region001	GCC8804	7136	no	5525	GCF10877	2	no	proteusin	RiPPs	RiPPs	MAG	Methane seep	gtdbtk	RS_1.bin.25	d__Bacteria;p__Desulfobacterota;c__Desulfobacteria;o__Desulfobacterales;f__Desulfobacteraceae;g__Desulfobacula;s__	Bacteria	Desulfobacterota	Desulfobacterota	2.69757
SRR13892590_k141_836420	SRR13892590_k141_836420.region001	GCC8804	14297	no	5525	GCF10877	2	yes	proteusin	RiPPs	RiPPs	SRR13892590	Methane seep	CAT	#N/A	k__Bacteria;p__Proteobacteria;c__Deltaproteobacteria;o__NA;f__NA;g__NA;s__NA	Bacteria	Proteobacteria	Proteobacteria	3.15515
SRR13892590_k141_847433	SRR13892590_k141_847433.region001	GCC1179	6229	no	3013	GCF10879	1	yes	NRPS	NRPS	NRPS	SRR13892590	Methane seep	CAT	#N/A	k__Bacteria;p__NA;c__NA;o__NA;f__NA;g__NA;s__NA	Bacteria	NA	Others	0
Cluster2_k141_3648440	Cluster2_k141_3648440.region001	GCC8804	3740	no	5525	GCF1088	1	yes	RiPP-like	RiPPs	RiPPs	Cluster2	Methane seep	CAT	#N/A	k__Bacteria;p__Planctomycetes;c__NA;o__NA;f__NA;g__NA;s__NA	Bacteria	Planctomycetota	Planctomycetota	0
SRR13892590_k141_847647	SRR13892590_k141_847647.region001	GCC8804	5924	no	5525	GCF10880	1	yes	RRE-containing	RiPPs	RiPPs	SRR13892590	Methane seep	CAT	#N/A	k__Bacteria;p__NA;c__NA;o__NA;f__NA;g__NA;s__bacterium	Bacteria	NA	Others	0.943843
MAG_SRR13892590_me2_bin.26-k141_891894	MAG_SRR13892590_me2_bin.26-k141_891894.region001	GCC1179	13138	no	3013	GCF10882	1	yes	NRPS-like	NRPS	NRPS	MAG	Methane seep	gtdbtk	SRR13892590_me2_bin.26	d__Bacteria;p__Muirbacteria;c__Muirbacteriia;o__;f__;g__;s__	Bacteria	Muirbacteria	Others	0
SRR13892590_k141_910195	SRR13892590_k141_910195.region001	GCC8804	8125	no	5525	GCF10885	1	yes	ranthipeptide	RiPPs	RiPPs	SRR13892590	Methane seep	CAT	#N/A	k__Bacteria;p__Proteobacteria;c__Deltaproteobacteria;o__NA;f__NA;g__NA;s__NA	Bacteria	Proteobacteria	Proteobacteria	1.20142
SRR13892587_k141_2670845	SRR13892587_k141_2670845.region001	GCC13915	11884	no	4344	GCF10886	3	yes	phosphonate	Others	Others	SRR13892587	Methane seep	CAT	#N/A	k__Bacteria;p__NA;c__NA;o__NA;f__NA;g__NA;s__NA	Bacteria	NA	Others	0.627322
SRR13892589_k141_3048348	SRR13892589_k141_3048348.region001	GCC13915	10048	no	4344	GCF10886	3	no	phosphonate	Others	Others	SRR13892589	Methane seep	CAT	#N/A	k__Bacteria;p__NA;c__NA;o__NA;f__NA;g__NA;s__NA	Bacteria	NA	Others	4.09322
SRR13892590_k141_951460	SRR13892590_k141_951460.region001	GCC13915	11263	no	4344	GCF10886	3	no	phosphonate	Others	Others	SRR13892590	Methane seep	CAT	#N/A	k__Bacteria;p__NA;c__NA;o__NA;f__NA;g__NA;s__NA	Bacteria	NA	Others	1.82583
SRR13892590_k141_954471	SRR13892590_k141_954471.region001	GCC23	3483	no	775	GCF10887	1	yes	T1PKS	PKSI	Others	SRR13892590	Methane seep	CAT	#N/A	k__Bacteria;p__Acidobacteria;c__Acidobacteriia;o__Bryobacterales;f__Solibacteraceae;g__Candidatus Solibacter;s__Candidatus Solibacter usitatus	Bacteria	Acidobacteria	Others	0
SRR13892591_k141_1020615	SRR13892591_k141_1020615.region001	GCC13915	5956	no	4344	GCF10895	1	yes	redox-cofactor	Others	Others	SRR13892591	Methane seep	CAT	#N/A	k__Bacteria;p__Proteobacteria;c__NA;o__NA;f__NA;g__NA;s__NA	Bacteria	Proteobacteria	Proteobacteria	0
MAG_SRR13892591_me2_bin.228-k141_1026687	MAG_SRR13892591_me2_bin.228-k141_1026687.region001	GCC13915	14919	no	4344	GCF10896	1	yes	NAGGN	Others	Others	MAG	Methane seep	gtdbtk	SRR13892591_me2_bin.228	d__Bacteria;p__Proteobacteria;c__Gammaproteobacteria;o__Nevskiales;f__Algiphilaceae;g__Algiphilus;s__	Bacteria	Proteobacteria	Proteobacteria	0
MAG_SRR13892591_me2_bin.228-k141_1026687	MAG_SRR13892591_me2_bin.228-k141_1026687.region001	GCC13915	37709	no	4344	GCF10897	1	yes	betalactone	Others	Others	MAG	Methane seep	gtdbtk	SRR13892591_me2_bin.228	d__Bacteria;p__Proteobacteria;c__Gammaproteobacteria;o__Nevskiales;f__Algiphilaceae;g__Algiphilus;s__	Bacteria	Proteobacteria	Proteobacteria	0
MAG_SRR13892591_me2_bin.144-k141_1033067	MAG_SRR13892591_me2_bin.144-k141_1033067.region001	GCC13915	9307	no	4344	GCF10898	1	yes	phosphonate	Others	Others	MAG	Methane seep	gtdbtk	SRR13892591_me2_bin.144	d__Bacteria;p__Calditrichota;c__Calditrichia;o__Calditrichales;f__;g__;s__	Bacteria	Calditrichota	Others	0.697636
SRR13892591_k141_1034549	SRR13892591_k141_1034549.region001	GCC1179	4747	no	3013	GCF10899	1	yes	NRPS	NRPS	NRPS	SRR13892591	Methane seep	CAT	#N/A	k__NA;p__NA;c__NA;o__NA;f__NA;g__NA;s__NA	NA	NA	Others	0
Cluster1_k141_2310904	Cluster1_k141_2310904.region001	GCC1179	3460	no	3013	GCF109	1	yes	NRPS	NRPS	NRPS	Cluster1	Methane seep	CAT	#N/A	k__Bacteria;p__Candidatus Aminicenantes;c__NA;o__NA;f__NA;g__NA;s__Candidatus Aminicenantes bacterium	Bacteria	Candidatus Aminicenantes	Others	0
Cluster2_k141_3660398	Cluster2_k141_3660398.region001	GCC13915	3263	no	4344	GCF1090	1	yes	phosphonate	Others	Others	Cluster2	Methane seep	CAT	#N/A	k__NA;p__NA;c__NA;o__NA;f__NA;g__NA;s__NA	NA	NA	Others	0
SRR13892591_k141_1044263	SRR13892591_k141_1044263.region001	GCC13915	5633	no	4344	GCF10900	1	yes	arylpolyene	Others	Others	SRR13892591	Methane seep	CAT	#N/A	k__Bacteria;p__Proteobacteria;c__Deltaproteobacteria;o__Desulfobacterales;f__NA;g__NA;s__NA	Bacteria	Proteobacteria	Proteobacteria	0
SRR13892591_k141_1047937	SRR13892591_k141_1047937.region001	GCC13915	8182	no	4344	GCF10902	1	yes	arylpolyene	Others	Others	SRR13892591	Methane seep	CAT	#N/A	k__Bacteria;p__Bacteroidetes;c__NA;o__NA;f__NA;g__NA;s__NA	Bacteria	Bacteroidota	Bacteroidota	0
SRR13892591_k141_1069789	SRR13892591_k141_1069789.region001	GCC9534	3136	no	1155	GCF10903	1	yes	T3PKS	PKSother	PKSother	SRR13892591	Methane seep	CAT	#N/A	k__Bacteria;p__NA;c__NA;o__NA;f__NA;g__NA;s__NA	Bacteria	NA	Others	0
MAG_SRR13892591_vb_S1C7169-S1Ck141_1069809	MAG_SRR13892591_vb_S1C7169-S1Ck141_1069809.region001	GCC8804	21359	no	5525	GCF10904	2	yes	ranthipeptide	RiPPs	RiPPs	MAG	Methane seep	gtdbtk	SRR13892591_vb_S1C7169	d__Bacteria;p__Firmicutes_A;c__Clostridia;o__DUPQ01;f__DUPQ01;g__;s__	Bacteria	Firmicutes_A	Others	0.193421
SRR13892591_k141_1069809	SRR13892591_k141_1069809.region001	GCC8804	21359	no	5525	GCF10904	2	no	ranthipeptide	RiPPs	RiPPs	SRR13892591	Methane seep	CAT	#N/A	k__Bacteria;p__Firmicutes;c__NA;o__NA;f__NA;g__NA;s__NA	Bacteria	Firmicutes	Firmicutes	0.22851
SRR13892591_k141_1071334	SRR13892591_k141_1071334.region001	GCC9534	3952	no	1155	GCF10905	1	yes	T3PKS	PKSother	PKSother	SRR13892591	Methane seep	CAT	#N/A	k__Bacteria;p__NA;c__NA;o__NA;f__NA;g__NA;s__NA	Bacteria	NA	Others	0
SRR13892591_k141_1073828	SRR13892591_k141_1073828.region001	GCC13915	3061	no	4344	GCF10906	1	yes	arylpolyene	Others	Others	SRR13892591	Methane seep	CAT	#N/A	k__Bacteria;p__Nitrospirae;c__NA;o__NA;f__NA;g__NA;s__Nitrospirae bacterium	Bacteria	Nitrospirae	Others	0
SRR13892591_k141_1083774	SRR13892591_k141_1083774.region001	GCC1179	5420	no	3013	GCF10909	1	yes	NRPS	NRPS	NRPS	SRR13892591	Methane seep	CAT	#N/A	k__Bacteria;p__Bacteroidetes;c__Flavobacteriia;o__Flavobacteriales;f__Flavobacteriaceae;g__NA;s__NA	Bacteria	Bacteroidota	Bacteroidota	0
Cluster2_k141_3671980	Cluster2_k141_3671980.region001	GCC13915	3530	no	4344	GCF1091	1	yes	ladderane	Others	Others	Cluster2	Methane seep	CAT	#N/A	k__Bacteria;p__Planctomycetes;c__NA;o__NA;f__NA;g__NA;s__NA	Bacteria	Planctomycetota	Planctomycetota	0
SRR13892591_k141_1103576	SRR13892591_k141_1103576.region001	GCC1179	15457	no	3013	GCF10913	1	yes	NRPS-like	NRPS	NRPS	SRR13892591	Methane seep	CAT	#N/A	k__Bacteria;p__NA;c__NA;o__NA;f__NA;g__NA;s__NA	Bacteria	NA	Others	0.646003
SRR13892591_k141_1112583	SRR13892591_k141_1112583.region001	GCC8804	20110	no	5525	GCF10914	1	yes	LAP	RiPPs	RiPPs	SRR13892591	Methane seep	CAT	#N/A	k__Bacteria;p__Lentisphaerae;c__NA;o__NA;f__NA;g__NA;s__NA	Bacteria	Lentisphaerae	Others	18.3959
SRR13892591_k141_1126768	SRR13892591_k141_1126768.region001	GCC1179	26691	no	3013	GCF10916	1	yes	NRPS	NRPS	NRPS	SRR13892591	Methane seep	CAT	#N/A	k__Bacteria;p__Proteobacteria;c__Gammaproteobacteria;o__NA;f__NA;g__NA;s__NA	Bacteria	Proteobacteria	Proteobacteria	0.805513
Cluster2_k141_3725383	Cluster2_k141_3725383.region001	GCC8804	3629	no	5525	GCF1092	1	yes	RiPP-like	RiPPs	RiPPs	Cluster2	Methane seep	CAT	#N/A	k__Bacteria;p__Chloroflexi;c__Anaerolineae;o__Anaerolineales;f__Anaerolineaceae;g__NA;s__Anaerolineaceae bacterium 4572_32.1	Bacteria	Chloroflexota	Chloroflexota	4.01893
SRR13892591_k141_1140682	SRR13892591_k141_1140682.region001	GCC13915	8338	no	4344	GCF10920	1	yes	betalactone	Others	Others	SRR13892591	Methane seep	CAT	#N/A	k__Bacteria;p__Proteobacteria;c__Alphaproteobacteria;o__NA;f__NA;g__NA;s__NA	Bacteria	Proteobacteria	Proteobacteria	0.29939
SRR13892589_k141_1285649	SRR13892589_k141_1285649.region001	GCC8804	3046	no	5525	GCF10922	2	no	RRE-containing	RiPPs	RiPPs	SRR13892589	Methane seep	CAT	#N/A	k__Bacteria;p__NA;c__NA;o__NA;f__NA;g__NA;s__NA	Bacteria	NA	Others	1.18558
SRR13892591_k141_1160927	SRR13892591_k141_1160927.region001	GCC8804	10608	no	5525	GCF10922	2	yes	RRE-containing	RiPPs	RiPPs	SRR13892591	Methane seep	CAT	#N/A	k__Bacteria;p__NA;c__NA;o__NA;f__NA;g__NA;s__NA	Bacteria	NA	Others	0.604686
SRR13892591_k141_118427	SRR13892591_k141_118427.region001	GCC13915	5016	no	4344	GCF10925	1	yes	betalactone	Others	Others	SRR13892591	Methane seep	CAT	#N/A	k__Bacteria;p__Proteobacteria;c__Epsilonproteobacteria;o__NA;f__NA;g__NA;s__NA	Bacteria	Proteobacteria	Proteobacteria	1.11623
SRR13892591_k141_1184577	SRR13892591_k141_1184577.region001	GCC1179	12701	no	3013	GCF10926	1	yes	NRPS	NRPS	NRPS	SRR13892591	Methane seep	CAT	#N/A	k__Bacteria;p__Proteobacteria;c__Gammaproteobacteria;o__Oceanospirillales;f__Alcanivoracaceae;g__Ketobacter;s__NA	Bacteria	Proteobacteria	Proteobacteria	0
SRR13892591_k141_1184631	SRR13892591_k141_1184631.region001	GCC9534	5255	no	1155	GCF10927	1	yes	T3PKS	PKSother	PKSother	SRR13892591	Methane seep	CAT	#N/A	k__Bacteria;p__NA;c__NA;o__NA;f__NA;g__NA;s__NA	Bacteria	NA	Others	0
MAG_SRR13892591_vb_S1C3743-S1Ck141_1193386	MAG_SRR13892591_vb_S1C3743-S1Ck141_1193386.region001	GCC1179	42109	no	3013	GCF10928	2	yes	NRPS-like	NRPS	NRPS	MAG	Methane seep	gtdbtk	SRR13892591_vb_S1C3743	d__Bacteria;p__Proteobacteria;c__Gammaproteobacteria;o__Pseudomonadales;f__Ketobacteraceae;g__Ketobacter;s__Ketobacter sp002471665	Bacteria	Proteobacteria	Proteobacteria	0
SRR13892591_k141_1193386	SRR13892591_k141_1193386.region001	GCC1179	42109	no	3013	GCF10928	2	no	NRPS-like	NRPS	NRPS	SRR13892591	Methane seep	CAT	#N/A	k__Bacteria;p__Proteobacteria;c__Gammaproteobacteria;o__NA;f__NA;g__NA;s__NA	Bacteria	Proteobacteria	Proteobacteria	0
SRR13892591_k141_1202777	SRR13892591_k141_1202777.region001	GCC8804	5092	no	5525	GCF10929	1	yes	RRE-containing	RiPPs	RiPPs	SRR13892591	Methane seep	CAT	#N/A	k__Bacteria;p__NA;c__NA;o__NA;f__NA;g__NA;s__NA	Bacteria	NA	Others	0
Cluster2_k141_3743324	Cluster2_k141_3743324.region001	GCC7660	8070	no	1545	GCF1093	1	yes	terpene	Terpene	Terpene	Cluster2	Methane seep	CAT	#N/A	k__Bacteria;p__NA;c__NA;o__NA;f__NA;g__NA;s__NA	Bacteria	NA	Others	1.53366
MAG_SRR13892591_ct_bin.46-k141_1210690	MAG_SRR13892591_ct_bin.46-k141_1210690.region001	GCC7660	4065	no	1545	GCF10931	1	yes	terpene	Terpene	Terpene	MAG	Methane seep	gtdbtk	SRR13892591_ct_bin.46	d__Bacteria;p__Proteobacteria;c__Alphaproteobacteria;o__Rickettsiales;f__;g__;s__	Bacteria	Proteobacteria	Proteobacteria	0.369385
SRR13892591_k141_1210885	SRR13892591_k141_1210885.region001	GCC8804	15206	no	5525	GCF10932	1	yes	RRE-containing	RiPPs	RiPPs	SRR13892591	Methane seep	CAT	#N/A	k__Bacteria;p__NA;c__NA;o__NA;f__NA;g__NA;s__NA	Bacteria	NA	Others	0
MAG_SRR13892591_me2_bin.50-k141_121169	MAG_SRR13892591_me2_bin.50-k141_121169.region001	GCC13915	30750	no	4344	GCF10933	2	yes	arylpolyene	Others	Others	MAG	Methane seep	gtdbtk	SRR13892591_me2_bin.50	d__Bacteria;p__Bacteroidota;c__Bacteroidia;o__Bacteroidales;f__UBA1556;g__QNXT01;s__	Bacteria	Bacteroidota	Bacteroidota	0
SRR13892595_k141_2894343	SRR13892595_k141_2894343.region001	GCC13915	4770	no	4344	GCF10933	2	no	arylpolyene	Others	Others	SRR13892595	Methane seep	CAT	#N/A	k__Bacteria;p__Bacteroidetes;c__NA;o__NA;f__NA;g__NA;s__Bacteroidetes bacterium	Bacteria	Bacteroidota	Bacteroidota	0
SRR13892591_k141_1226311	SRR13892591_k141_1226311.region001	GCC13915	6328	no	4344	GCF10934	1	yes	arylpolyene	Others	Others	SRR13892591	Methane seep	CAT	#N/A	k__Bacteria;p__NA;c__NA;o__NA;f__NA;g__NA;s__NA	Bacteria	NA	Others	1.3496
SRR13892591_k141_1251380	SRR13892591_k141_1251380.region001	GCC13915	4045	no	4344	GCF10936	1	yes	ladderane	Others	Others	SRR13892591	Methane seep	CAT	#N/A	k__Bacteria;p__Lentisphaerae;c__NA;o__NA;f__NA;g__NA;s__Lentisphaerae bacterium	Bacteria	Lentisphaerae	Others	0
SRR13892591_k141_1261933	SRR13892591_k141_1261933.region001	GCC13915	26837	no	4344	GCF10937	1	yes	ladderane	Others	Others	SRR13892591	Methane seep	CAT	#N/A	k__Bacteria;p__Proteobacteria;c__NA;o__NA;f__NA;g__NA;s__NA	Bacteria	Proteobacteria	Proteobacteria	0.138896
SRR13892591_k141_1263527	SRR13892591_k141_1263527.region001	GCC7660	7902	no	1545	GCF10940	1	yes	terpene	Terpene	Terpene	SRR13892591	Methane seep	CAT	#N/A	k__Bacteria;p__Verrucomicrobia;c__Verrucomicrobiae;o__Verrucomicrobiales;f__NA;g__NA;s__NA	Bacteria	Verrucomicrobia	Others	0
SRR13892591_k141_1263938	SRR13892591_k141_1263938.region001	GCC8804	5280	no	5525	GCF10941	1	yes	sactipeptide	RiPPs	RiPPs	SRR13892591	Methane seep	CAT	#N/A	k__Bacteria;p__Chloroflexi;c__NA;o__NA;f__NA;g__NA;s__Chloroflexi bacterium	Bacteria	Chloroflexota	Chloroflexota	0
SRR13892591_k141_1264333	SRR13892591_k141_1264333.region001	GCC13915	4340	no	4344	GCF10942	1	yes	arylpolyene	Others	Others	SRR13892591	Methane seep	CAT	#N/A	k__Bacteria;p__Proteobacteria;c__Alphaproteobacteria;o__NA;f__NA;g__NA;s__NA	Bacteria	Proteobacteria	Proteobacteria	0.751837
HTR3_k141_1699214	HTR3_k141_1699214.region001	GCC13915	3676	no	4344	GCF10943	4	no	arylpolyene	Others	Others	HTR3	Methane seep	CAT	#N/A	k__Bacteria;p__Proteobacteria;c__Deltaproteobacteria;o__Desulfobacterales;f__Desulfobulbaceae;g__NA;s__NA	Bacteria	Proteobacteria	Proteobacteria	0
MAG_2_HM_cbin_4-k127_969923_length_3690_cov_8.0000	MAG_2_HM_cbin_4-k127_969923_length_3690_cov_8.0000.region001	GCC13915	3690	no	4344	GCF10943	4	no	arylpolyene	Others	Others	MAG	Mud volcano	gtdbtk	2_HM_cbin_4	d__Bacteria;p__Desulfobacterota;c__Desulfobulbia;o__Desulfobulbales;f__Desulfocapsaceae;g__UBA2775;s__	Bacteria	Desulfobacterota	Desulfobacterota	0
MAG_SRR13892591_me2_bin.32-k141_1274798	MAG_SRR13892591_me2_bin.32-k141_1274798.region001	GCC13915	6906	no	4344	GCF10943	4	no	arylpolyene	Others	Others	MAG	Methane seep	gtdbtk	SRR13892591_me2_bin.32	d__Bacteria;p__Desulfobacterota;c__Desulfobulbia;o__Desulfobulbales;f__Desulfobulbaceae;g__;s__	Bacteria	Desulfobacterota	Desulfobacterota	0.773418
SRR19020598_k141_1191316	SRR19020598_k141_1191316.region001	GCC13915	9823	no	4344	GCF10943	4	yes	arylpolyene	Others	Others	SRR19020598	Methane seep	CAT	#N/A	k__Bacteria;p__Proteobacteria;c__Deltaproteobacteria;o__Desulfobacterales;f__Desulfobulbaceae;g__NA;s__NA	Bacteria	Proteobacteria	Proteobacteria	0.653009
SRR13892591_k141_1275307	SRR13892591_k141_1275307.region001	GCC13915	7157	no	4344	GCF10944	1	yes	arylpolyene	Others	Others	SRR13892591	Methane seep	CAT	#N/A	k__Bacteria;p__NA;c__NA;o__NA;f__NA;g__NA;s__NA	Bacteria	NA	Others	0
SRR13892591_k141_1276887	SRR13892591_k141_1276887.region001	GCC1179	3814	no	3013	GCF10945	1	yes	NRPS	NRPS	NRPS	SRR13892591	Methane seep	CAT	#N/A	k__Bacteria;p__NA;c__NA;o__NA;f__NA;g__NA;s__NA	Bacteria	NA	Others	0
SRR13892591_k141_1278934	SRR13892591_k141_1278934.region001	GCC1179	3676	no	3013	GCF10946	1	yes	NRPS-like	NRPS	NRPS	SRR13892591	Methane seep	CAT	#N/A	k__Bacteria;p__NA;c__NA;o__NA;f__NA;g__NA;s__NA	Bacteria	NA	Others	0
SRR13892591_k141_1280201	SRR13892591_k141_1280201.region001	GCC8804	3602	no	5525	GCF10947	1	yes	RiPP-like	RiPPs	RiPPs	SRR13892591	Methane seep	CAT	#N/A	k__Bacteria;p__NA;c__NA;o__NA;f__NA;g__NA;s__NA	Bacteria	NA	Others	0
SRR13892591_k141_1292213	SRR13892591_k141_1292213.region001	GCC8804	9785	no	5525	GCF10948	1	yes	RRE-containing	RiPPs	RiPPs	SRR13892591	Methane seep	CAT	#N/A	k__Bacteria;p__NA;c__NA;o__NA;f__NA;g__NA;s__NA	Bacteria	NA	Others	94.8214
Cluster2_k141_3776886	Cluster2_k141_3776886.region001	GCC13915	4227	no	4344	GCF1095	1	yes	arylpolyene	Others	Others	Cluster2	Methane seep	CAT	#N/A	k__Bacteria;p__Fibrobacteres;c__Chitinivibrionia;o__Chitinivibrionales;f__NA;g__NA;s__Chitinivibrionales bacterium*	Bacteria	Fibrobacteres	Others	0
SRR13892591_k141_1310640	SRR13892591_k141_1310640.region001	GCC8804	9942	no	5525	GCF10953	1	yes	RRE-containing	RiPPs	RiPPs	SRR13892591	Methane seep	CAT	#N/A	k__Bacteria;p__Bacteroidetes;c__NA;o__NA;f__NA;g__NA;s__NA	Bacteria	Bacteroidota	Bacteroidota	0
SRR13892591_k141_1314627	SRR13892591_k141_1314627.region001	GCC8804	5002	no	5525	GCF10954	1	yes	RiPP-like	RiPPs	RiPPs	SRR13892591	Methane seep	CAT	#N/A	k__Bacteria;p__Proteobacteria;c__Deltaproteobacteria;o__NA;f__NA;g__NA;s__NA	Bacteria	Proteobacteria	Proteobacteria	0.622057
MAG_SRR13892591_me2_bin.158-k141_1328235	MAG_SRR13892591_me2_bin.158-k141_1328235.region001	GCC8804	10921	no	5525	GCF10956	1	yes	RiPP-like	RiPPs	RiPPs	MAG	Methane seep	gtdbtk	SRR13892591_me2_bin.158	d__Bacteria;p__Bacteroidota;c__Bacteroidia;o__Flavobacteriales;f__UBA1820;g__;s__	Bacteria	Bacteroidota	Bacteroidota	0
Cluster2_k141_3814154	Cluster2_k141_3814154.region001	GCC8804	6093	no	5525	GCF1096	1	yes	ranthipeptide	RiPPs	RiPPs	Cluster2	Methane seep	CAT	#N/A	k__Bacteria;p__NA;c__NA;o__NA;f__NA;g__NA;s__NA	Bacteria	NA	Others	0.268951
SRR13892591_k141_1343112	SRR13892591_k141_1343112.region001	GCC9534	6410	no	1155	GCF10960	1	yes	hglE-KS	PKSother	PKSother	SRR13892591	Methane seep	CAT	#N/A	k__Bacteria;p__Proteobacteria;c__Gammaproteobacteria;o__Alteromonadales;f__Psychromonadaceae;g__Psychromonas;s__NA	Bacteria	Proteobacteria	Proteobacteria	0
SRR13892591_k141_1370346	SRR13892591_k141_1370346.region001	GCC8804	4496	no	5525	GCF10966	3	yes	RRE-containing	RiPPs	RiPPs	SRR13892591	Methane seep	CAT	#N/A	k__Bacteria;p__Bacteroidetes;c__NA;o__NA;f__NA;g__NA;s__NA	Bacteria	Bacteroidota	Bacteroidota	0
SRR13892595_k141_1159342	SRR13892595_k141_1159342.region001	GCC8804	3756	no	5525	GCF10966	3	no	RRE-containing	RiPPs	RiPPs	SRR13892595	Methane seep	CAT	#N/A	#N/A	#N/A	NA	Others	0
SRR13892606_k141_1188578	SRR13892606_k141_1188578.region001	GCC8804	3384	no	5525	GCF10966	3	no	RRE-containing	RiPPs	RiPPs	SRR13892606	Methane seep	CAT	#N/A	k__Bacteria;p__Bacteroidetes;c__NA;o__NA;f__NA;g__NA;s__NA	Bacteria	Bacteroidota	Bacteroidota	0
SRR13892591_k141_1377669	SRR13892591_k141_1377669.region001	GCC1179	4501	no	3013	GCF10967	1	yes	NRPS-like	NRPS	NRPS	SRR13892591	Methane seep	CAT	#N/A	k__Bacteria;p__NA;c__NA;o__NA;f__NA;g__NA;s__NA	Bacteria	NA	Others	0
SRR13892591_k141_1389764	SRR13892591_k141_1389764.region001	GCC1179	10102	no	3013	GCF10968	1	yes	NRPS	NRPS	NRPS	SRR13892591	Methane seep	CAT	#N/A	k__Bacteria;p__Proteobacteria;c__Gammaproteobacteria;o__NA;f__NA;g__NA;s__NA	Bacteria	Proteobacteria	Proteobacteria	0
MAG_SW_4.bin.27-ROV167.bin.27.fa_278	MAG_SW_4.bin.27-ROV167.bin.27.fa_278.region001	GCC8804	4578	no	5525	GCF10969	2	no	RRE-containing	RiPPs	RiPPs	MAG	Methane seep	gtdbtk	SW_4.bin.27	d__Bacteria;p__Bacteroidota;c__Bacteroidia;o__Bacteroidales;f__B18-G4;g__;s__	Bacteria	Bacteroidota	Bacteroidota	0.357955
SRR13892591_k141_1390117	SRR13892591_k141_1390117.region001	GCC8804	10536	no	5525	GCF10969	2	yes	RRE-containing	RiPPs	RiPPs	SRR13892591	Methane seep	CAT	#N/A	k__Bacteria;p__NA;c__NA;o__NA;f__NA;g__NA;s__NA	Bacteria	NA	Others	10.7602
Cluster2_k141_3822312	Cluster2_k141_3822312.region001	GCC8804	4359	no	5525	GCF1097	1	yes	ranthipeptide	RiPPs	RiPPs	Cluster2	Methane seep	CAT	#N/A	k__Bacteria;p__Candidatus Aerophobetes;c__NA;o__NA;f__NA;g__NA;s__Candidatus Aerophobetes bacterium Ae_b3b	Bacteria	Candidatus Aerophobetes	Others	1.85427
MAG_SRR13892591_me2_bin.25-k141_1402902	MAG_SRR13892591_me2_bin.25-k141_1402902.region001	GCC23	4225	no	775	GCF10971	1	yes	T1PKS	PKSI	Others	MAG	Methane seep	gtdbtk	SRR13892591_me2_bin.25	d__Bacteria;p__Proteobacteria;c__Gammaproteobacteria;o__Nevskiales;f__Oceanococcaceae;g__Oceanococcus;s__Oceanococcus atlanticus	Bacteria	Proteobacteria	Proteobacteria	0
MAG_RS_1.bin.39-ROV157_1.bin.39.fa_692	MAG_RS_1.bin.39-ROV157_1.bin.39.fa_692.region001	GCC13915	13086	no	4344	GCF10972	3	yes	arylpolyene	Others	Others	MAG	Methane seep	gtdbtk	RS_1.bin.39	d__Bacteria;p__DQWO01;c__DQWO01;o__DQWO01;f__JAADEO01;g__JAADEO01;s__	Bacteria	DQWO01	Others	0
MAG_SRR13892606_me2_bin.75-k141_1479584	MAG_SRR13892606_me2_bin.75-k141_1479584.region001	GCC13915	3370	no	4344	GCF10972	3	no	arylpolyene	Others	Others	MAG	Methane seep	gtdbtk	SRR13892606_me2_bin.75	d__Bacteria;p__DQWO01;c__DQWO01;o__DQWO01;f__JAADEO01;g__JAADEO01;s__	Bacteria	DQWO01	Others	0
SRR13892591_k141_1408804	SRR13892591_k141_1408804.region001	GCC13915	4240	no	4344	GCF10972	3	no	arylpolyene	Others	Others	SRR13892591	Methane seep	CAT	#N/A	k__Bacteria;p__Proteobacteria;c__Deltaproteobacteria;o__NA;f__NA;g__NA;s__NA	Bacteria	Proteobacteria	Proteobacteria	0
Cluster3_k141_6811514	Cluster3_k141_6811514.region001	GCC13915	3871	no	4344	GCF10974	5	no	arylpolyene	Others	Others	Cluster3	Methane seep	CAT	#N/A	k__Bacteria;p__NA;c__NA;o__NA;f__NA;g__NA;s__NA	Bacteria	NA	Others	1.53711
MAG_RS_12.bin.1-ZL285.bin.1.fa_206	MAG_RS_12.bin.1-ZL285.bin.1.fa_206.region001	GCC13915	7729	no	4344	GCF10974	5	no	arylpolyene	Others	Others	MAG	Methane seep	gtdbtk	RS_12.bin.1	d__Bacteria;p__Bacteroidota;c__Bacteroidia;o__Bacteroidales;f__B18-G4;g__;s__	Bacteria	Bacteroidota	Bacteroidota	17.4135
SRR13892591_k141_1427728	SRR13892591_k141_1427728.region001	GCC13915	9785	no	4344	GCF10974	5	yes	arylpolyene	Others	Others	SRR13892591	Methane seep	CAT	#N/A	k__Bacteria;p__NA;c__NA;o__NA;f__NA;g__NA;s__NA	Bacteria	NA	Others	4.59352
SRR18936873_k141_395655	SRR18936873_k141_395655.region001	GCC13915	9691	no	4344	GCF10974	5	no	arylpolyene	Others	Others	SRR18936873	Methane seep	CAT	#N/A	k__Bacteria;p__NA;c__NA;o__NA;f__NA;g__NA;s__NA	Bacteria	NA	Others	3.27132
SRR18936875_k141_192157	SRR18936875_k141_192157.region001	GCC13915	5655	no	4344	GCF10974	5	no	arylpolyene	Others	Others	SRR18936875	Methane seep	CAT	#N/A	k__Bacteria;p__NA;c__NA;o__NA;f__NA;g__NA;s__NA	Bacteria	NA	Others	8.07717
SRR13892591_k141_1442501	SRR13892591_k141_1442501.region001	GCC8804	3406	no	5525	GCF10979	1	yes	RRE-containing	RiPPs	RiPPs	SRR13892591	Methane seep	CAT	#N/A	k__Bacteria;p__Bacteroidetes;c__Bacteroidia;o__Bacteroidales;f__NA;g__NA;s__Bacteroidales bacterium	Bacteria	Bacteroidota	Bacteroidota	0
Cluster2_k141_3822743	Cluster2_k141_3822743.region001	GCC9534	5173	no	1155	GCF1098	2	no	hglE-KS	PKSother	PKSother	Cluster2	Methane seep	CAT	#N/A	k__Bacteria;p__Proteobacteria;c__NA;o__NA;f__NA;g__NA;s__NA	Bacteria	Proteobacteria	Proteobacteria	59.3089
HTR9_k141_154623	HTR9_k141_154623.region001	GCC9534	6936	no	1155	GCF1098	2	yes	hglE-KS.T1PKS	PKSother	PKSother	HTR9	Methane seep	CAT	#N/A	k__Bacteria;p__Proteobacteria;c__NA;o__NA;f__NA;g__NA;s__NA	Bacteria	Proteobacteria	Proteobacteria	107.429
SRR13892591_k141_1452615	SRR13892591_k141_1452615.region001	GCC1179	6381	no	3013	GCF10980	1	yes	NRPS	NRPS	NRPS	SRR13892591	Methane seep	CAT	#N/A	k__Bacteria;p__Proteobacteria;c__Gammaproteobacteria;o__Oceanospirillales;f__Alcanivoracaceae;g__Ketobacter;s__Ketobacter sp. GenoA1	Bacteria	Proteobacteria	Proteobacteria	0
SRR13892591_k141_1453749	SRR13892591_k141_1453749.region001	GCC13915	6568	no	4344	GCF10982	1	yes	resorcinol	Others	Others	SRR13892591	Methane seep	CAT	#N/A	k__Bacteria;p__Bacteroidetes;c__Bacteroidia;o__Bacteroidales;f__NA;g__NA;s__NA	Bacteria	Bacteroidota	Bacteroidota	0
SRR13892591_k141_1457585	SRR13892591_k141_1457585.region001	GCC13915	5608	no	4344	GCF10984	1	yes	arylpolyene.resorcinol	Others	Others	SRR13892591	Methane seep	CAT	#N/A	k__Bacteria;p__NA;c__NA;o__NA;f__NA;g__NA;s__NA	Bacteria	NA	Others	0
SRR13892591_k141_1469098	SRR13892591_k141_1469098.region001	GCC1179	4573	no	3013	GCF10986	1	yes	NRPS	NRPS	NRPS	SRR13892591	Methane seep	CAT	#N/A	k__Bacteria;p__NA;c__NA;o__NA;f__NA;g__NA;s__NA	Bacteria	NA	Others	0
Cluster3_k141_17951311	Cluster3_k141_17951311.region001	GCC8804	3125	no	5525	GCF10987	2	no	RRE-containing	RiPPs	RiPPs	Cluster3	Methane seep	CAT	#N/A	k__Bacteria;p__NA;c__NA;o__NA;f__NA;g__NA;s__NA	Bacteria	NA	Others	0
SRR13892591_k141_1479141	SRR13892591_k141_1479141.region001	GCC8804	4029	no	5525	GCF10987	2	yes	RRE-containing	RiPPs	RiPPs	SRR13892591	Methane seep	CAT	#N/A	k__Bacteria;p__NA;c__NA;o__NA;f__NA;g__NA;s__NA	Bacteria	NA	Others	0
Cluster2_k141_3824334	Cluster2_k141_3824334.region001	GCC7660	4142	no	1545	GCF1099	2	no	terpene	Terpene	Terpene	Cluster2	Methane seep	CAT	#N/A	k__Bacteria;p__Planctomycetes;c__Candidatus Brocadiae;o__Candidatus Brocadiales;f__Candidatus Brocadiaceae;g__Candidatus Scalindua;s__Candidatus Scalindua sp.	Bacteria	Planctomycetota	Planctomycetota	0
SRR18936879_k141_943158	SRR18936879_k141_943158.region001	GCC7660	4701	no	1545	GCF1099	2	yes	terpene	Terpene	Terpene	SRR18936879	Methane seep	CAT	#N/A	k__Bacteria;p__NA;c__NA;o__NA;f__NA;g__NA;s__NA	Bacteria	NA	Others	6.74374
SRR13892591_k141_1492592	SRR13892591_k141_1492592.region001	GCC1179	3337	no	3013	GCF10990	1	yes	NRPS	NRPS	NRPS	SRR13892591	Methane seep	CAT	#N/A	k__Bacteria;p__Proteobacteria;c__Gammaproteobacteria;o__NA;f__NA;g__NA;s__NA	Bacteria	Proteobacteria	Proteobacteria	0
SRR13892591_k141_1492908	SRR13892591_k141_1492908.region001	GCC13915	3195	no	4344	GCF10991	1	yes	resorcinol	Others	Others	SRR13892591	Methane seep	CAT	#N/A	k__Bacteria;p__Proteobacteria;c__Gammaproteobacteria;o__NA;f__NA;g__NA;s__NA	Bacteria	Proteobacteria	Proteobacteria	0
SRR13892591_k141_1492969	SRR13892591_k141_1492969.region001	GCC8804	22620	no	5525	GCF10992	1	yes	lassopeptide	RiPPs	RiPPs	SRR13892591	Methane seep	CAT	#N/A	k__Bacteria;p__Bacteroidetes;c__NA;o__NA;f__NA;g__NA;s__NA	Bacteria	Bacteroidota	Bacteroidota	0.943888
SRR13892591_k141_1506282	SRR13892591_k141_1506282.region001	GCC8804	3546	no	5525	GCF10993	1	yes	RRE-containing	RiPPs	RiPPs	SRR13892591	Methane seep	CAT	#N/A	k__Bacteria;p__Lentisphaerae;c__NA;o__NA;f__NA;g__NA;s__Lentisphaerae bacterium	Bacteria	Lentisphaerae	Others	8.79744
SRR13892591_k141_1507854	SRR13892591_k141_1507854.region001	GCC13915	4811	no	4344	GCF10994	1	yes	arylpolyene	Others	Others	SRR13892591	Methane seep	CAT	#N/A	k__Bacteria;p__NA;c__NA;o__NA;f__NA;g__NA;s__NA	Bacteria	NA	Others	0
SRR13892591_k141_1509530	SRR13892591_k141_1509530.region001	GCC7660	3746	no	1545	GCF10996	1	yes	terpene	Terpene	Terpene	SRR13892591	Methane seep	CAT	#N/A	k__Bacteria;p__Chloroflexi;c__NA;o__NA;f__NA;g__NA;s__Chloroflexi bacterium	Bacteria	Chloroflexota	Chloroflexota	0
MAG_SRR13892591_me2_bin.204-k141_1513454	MAG_SRR13892591_me2_bin.204-k141_1513454.region001	GCC13915	3788	no	4344	GCF10997	2	yes	arylpolyene	Others	Others	MAG	Methane seep	gtdbtk	SRR13892591_me2_bin.204	d__Bacteria;p__Bacteroidota;c__Bacteroidia;o__Bacteroidales;f__F082;g__B6-G9;s__	Bacteria	Bacteroidota	Bacteroidota	0
MAG_SRR13892606_ct_bin.193-k141_1751448	MAG_SRR13892606_ct_bin.193-k141_1751448.region001	GCC13915	3067	no	4344	GCF10997	2	no	arylpolyene	Others	Others	MAG	Methane seep	gtdbtk	SRR13892606_ct_bin.193	d__Bacteria;p__Bacteroidota;c__Bacteroidia;o__Bacteroidales;f__F082;g__B6-G9;s__	Bacteria	Bacteroidota	Bacteroidota	0
SRR13892591_k141_1517979	SRR13892591_k141_1517979.region001	GCC13915	4172	no	4344	GCF10998	1	yes	arylpolyene	Others	Others	SRR13892591	Methane seep	CAT	#N/A	k__Bacteria;p__Kiritimatiellaeota;c__NA;o__NA;f__NA;g__NA;s__Kiritimatiellaeota bacterium	Bacteria	Kiritimatiellaeota	Others	0
Cluster1_k141_1186682	Cluster1_k141_1186682.region001	GCC7660	6406	no	1545	GCF11	1	yes	terpene	Terpene	Terpene	Cluster1	Methane seep	CAT	#N/A	k__Bacteria;p__NA;c__NA;o__NA;f__NA;g__NA;s__NA	Bacteria	NA	Others	0
Cluster2_k141_3838412	Cluster2_k141_3838412.region001	GCC7660	3302	no	1545	GCF1100	1	yes	terpene	Terpene	Terpene	Cluster2	Methane seep	CAT	#N/A	k__Bacteria;p__Planctomycetes;c__NA;o__NA;f__NA;g__NA;s__NA	Bacteria	Planctomycetota	Planctomycetota	0
MAG_SW_4.bin.4-ROV167.bin.4.fa_49	MAG_SW_4.bin.4-ROV167.bin.4.fa_49.region001	GCC1179	5603	no	3013	GCF11000	2	no	NRPS-like	NRPS	NRPS	MAG	Methane seep	gtdbtk	SW_4.bin.4	d__Bacteria;p__UBP6;c__UBA1177;o__UBA1177;f__;g__;s__	Bacteria	UBP6	Others	0
SRR13892591_k141_153616	SRR13892591_k141_153616.region001	GCC1179	25870	no	3013	GCF11000	2	yes	NRPS-like	NRPS	NRPS	SRR13892591	Methane seep	CAT	#N/A	k__Bacteria;p__NA;c__NA;o__NA;f__NA;g__NA;s__NA	Bacteria	NA	Others	0
SRR13892591_k141_1541029	SRR13892591_k141_1541029.region001	GCC23	24366	no	775	GCF11001	1	yes	T1PKS	PKSI	Others	SRR13892591	Methane seep	CAT	#N/A	k__Bacteria;p__NA;c__NA;o__NA;f__NA;g__NA;s__NA	Bacteria	NA	Others	0.354346
SRR13892591_k141_1544402	SRR13892591_k141_1544402.region001	GCC1179	3121	no	3013	GCF11002	1	yes	NRPS	NRPS	NRPS	SRR13892591	Methane seep	CAT	#N/A	k__Bacteria;p__NA;c__NA;o__NA;f__NA;g__NA;s__NA	Bacteria	NA	Others	0
SRR13892591_k141_1546319	SRR13892591_k141_1546319.region001	GCC13915	3732	no	4344	GCF11004	1	yes	arylpolyene	Others	Others	SRR13892591	Methane seep	CAT	#N/A	k__Bacteria;p__Proteobacteria;c__Epsilonproteobacteria;o__Campylobacterales;f__NA;g__NA;s__NA	Bacteria	Proteobacteria	Proteobacteria	0
SRR13892591_k141_1550197	SRR13892591_k141_1550197.region001	GCC13915	3655	no	4344	GCF11006	1	yes	acyl_amino_acids	Others	Others	SRR13892591	Methane seep	CAT	#N/A	k__Bacteria;p__Proteobacteria;c__Gammaproteobacteria;o__Thiotrichales;f__Thiotrichaceae;g__NA;s__NA	Bacteria	Proteobacteria	Proteobacteria	0
SRR13892591_k141_155371	SRR13892591_k141_155371.region001	GCC9534	7947	no	1155	GCF11007	1	yes	T3PKS	PKSother	PKSother	SRR13892591	Methane seep	CAT	#N/A	k__Bacteria;p__NA;c__NA;o__NA;f__NA;g__NA;s__NA	Bacteria	NA	Others	1.22832
SRR13892591_k141_1554582	SRR13892591_k141_1554582.region001	GCC7660	4543	no	1545	GCF11008	1	yes	terpene	Terpene	Terpene	SRR13892591	Methane seep	CAT	#N/A	k__Bacteria;p__NA;c__NA;o__NA;f__NA;g__NA;s__NA	Bacteria	NA	Others	0
SRR13892591_k141_1555842	SRR13892591_k141_1555842.region001	GCC13915	5848	no	4344	GCF11009	1	yes	arylpolyene	Others	Others	SRR13892591	Methane seep	CAT	#N/A	k__Bacteria;p__NA;c__NA;o__NA;f__NA;g__NA;s__NA	Bacteria	NA	Others	2.42258
MAG_SRR13892591_me2_bin.160-k141_1572091	MAG_SRR13892591_me2_bin.160-k141_1572091.region001	GCC13915	53083	no	4344	GCF11013	1	yes	ladderane.arylpolyene	Others	Others	MAG	Methane seep	gtdbtk	SRR13892591_me2_bin.160	d__Bacteria;p__Verrucomicrobiota;c__Kiritimatiellae;o__UBA8416;f__JABMPJ01;g__;s__	Bacteria	Verrucomicrobiota	Others	2.86863
SRR13892591_k141_1580668	SRR13892591_k141_1580668.region001	GCC8804	3213	no	5525	GCF11016	1	yes	RRE-containing	RiPPs	RiPPs	SRR13892591	Methane seep	CAT	#N/A	k__Bacteria;p__NA;c__NA;o__NA;f__NA;g__NA;s__NA	Bacteria	NA	Others	0
SRR13892591_k141_1581093	SRR13892591_k141_1581093.region001	GCC13915	4697	no	4344	GCF11017	1	yes	nucleoside	Others	Others	SRR13892591	Methane seep	CAT	#N/A	k__Bacteria;p__Chloroflexi;c__Anaerolineae;o__Anaerolineales;f__NA;g__NA;s__NA	Bacteria	Chloroflexota	Chloroflexota	4.37133
SRR13892591_k141_1581618	SRR13892591_k141_1581618.region001	GCC13915	3611	no	4344	GCF11018	1	yes	arylpolyene	Others	Others	SRR13892591	Methane seep	CAT	#N/A	k__Bacteria;p__NA;c__NA;o__NA;f__NA;g__NA;s__NA	Bacteria	NA	Others	36.5936
Cluster2_k141_3867166	Cluster2_k141_3867166.region001	GCC13915	11586	no	4344	GCF1102	2	yes	other	Others	Others	Cluster2	Methane seep	CAT	#N/A	k__Archaea;p__NA;c__NA;o__NA;f__NA;g__NA;s__NA	Archaea	NA	Others	1.67842
SRR13892604_k141_955459	SRR13892604_k141_955459.region001	GCC13915	8865	no	4344	GCF1102	2	no	other	Others	Others	SRR13892604	Methane seep	CAT	#N/A	#N/A	#N/A	NA	Others	0.2742
SRR13892591_k141_1619625	SRR13892591_k141_1619625.region001	GCC8804	6029	no	5525	GCF11020	1	yes	RiPP-like	RiPPs	RiPPs	SRR13892591	Methane seep	CAT	#N/A	k__Bacteria;p__NA;c__NA;o__NA;f__NA;g__NA;s__NA	Bacteria	NA	Others	0
MAG_SRR13892591_me2_bin.61-k141_1623424	MAG_SRR13892591_me2_bin.61-k141_1623424.region001	GCC13915	3298	no	4344	GCF11021	2	no	arylpolyene	Others	Others	MAG	Methane seep	gtdbtk	SRR13892591_me2_bin.61	d__Bacteria;p__Desulfobacterota;c__Desulfobacteria;o__Desulfobacterales;f__SURF-7;g__;s__	Bacteria	Desulfobacterota	Desulfobacterota	0
MAG_SRR18936875_me2_bin.54-k141_955432	MAG_SRR18936875_me2_bin.54-k141_955432.region001	GCC13915	5987	no	4344	GCF11021	2	yes	arylpolyene	Others	Others	MAG	Methane seep	gtdbtk	SRR18936875_me2_bin.54	d__Bacteria;p__Desulfobacterota;c__Desulfobacteria;o__Desulfobacterales;f__SURF-7;g__;s__	Bacteria	Desulfobacterota	Desulfobacterota	0
MAG_SRR13892591_me2_bin.219-k141_1625377	MAG_SRR13892591_me2_bin.219-k141_1625377.region001	GCC13915	7533	no	4344	GCF11022	1	yes	resorcinol	Others	Others	MAG	Methane seep	gtdbtk	SRR13892591_me2_bin.219	d__Bacteria;p__Desulfobacterota_F;c__Desulfuromonadia;o__Desulfuromonadales;f__Geopsychrobacteraceae;g__Desulfuromusa;s__	Bacteria	Desulfobacterota_F	Others	0
SRR13892591_k141_1635286	SRR13892591_k141_1635286.region001	GCC8804	6189	no	5525	GCF11023	1	yes	RiPP-like	RiPPs	RiPPs	SRR13892591	Methane seep	CAT	#N/A	k__Bacteria;p__NA;c__NA;o__NA;f__NA;g__NA;s__NA	Bacteria	NA	Others	0
MAG_SRR13892591_me2_bin.112-k141_1639197	MAG_SRR13892591_me2_bin.112-k141_1639197.region001	GCC9534	3803	no	1155	GCF11024	1	yes	T3PKS	PKSother	PKSother	MAG	Methane seep	gtdbtk	SRR13892591_me2_bin.112	d__Bacteria;p__SAR324;c__SAR324;o__SAR324;f__NAC60-12;g__Arctic96AD-7;s__Arctic96AD-7 sp002082305	Bacteria	SAR324	Others	0
SRR13892591_k141_1644395	SRR13892591_k141_1644395.region001	GCC8804	8142	no	5525	GCF11025	1	yes	ranthipeptide	RiPPs	RiPPs	SRR13892591	Methane seep	CAT	#N/A	k__Bacteria;p__NA;c__NA;o__NA;f__NA;g__NA;s__NA	Bacteria	NA	Others	0
SRR13892591_k141_1651437	SRR13892591_k141_1651437.region001	GCC13915	4396	no	4344	GCF11027	1	yes	arylpolyene	Others	Others	SRR13892591	Methane seep	CAT	#N/A	k__Bacteria;p__NA;c__NA;o__NA;f__NA;g__NA;s__NA	Bacteria	NA	Others	0
SRR13892591_k141_1654597	SRR13892591_k141_1654597.region001	GCC7660	4179	no	1545	GCF11028	1	yes	terpene	Terpene	Terpene	SRR13892591	Methane seep	CAT	#N/A	k__Bacteria;p__NA;c__NA;o__NA;f__NA;g__NA;s__NA	Bacteria	NA	Others	0
SRR13892591_k141_1657006	SRR13892591_k141_1657006.region001	GCC9534	6125	no	1155	GCF11029	1	yes	hglE-KS	PKSother	PKSother	SRR13892591	Methane seep	CAT	#N/A	k__Bacteria;p__Proteobacteria;c__Deltaproteobacteria;o__NA;f__NA;g__NA;s__NA	Bacteria	Proteobacteria	Proteobacteria	2.36693
Cluster2_k141_3902721	Cluster2_k141_3902721.region001	GCC23	6397	no	775	GCF1103	1	yes	T1PKS	PKSI	Others	Cluster2	Methane seep	CAT	#N/A	k__Bacteria;p__NA;c__NA;o__NA;f__NA;g__NA;s__NA	Bacteria	NA	Others	1.12163
MAG_SRR13892591_me2_bin.189-k141_1660436	MAG_SRR13892591_me2_bin.189-k141_1660436.region001	GCC23	9990	no	775	GCF11033	1	yes	T1PKS	PKSI	Others	MAG	Methane seep	gtdbtk	SRR13892591_me2_bin.189	d__Bacteria;p__UBP6;c__UBA1177;o__UBA1177;f__;g__;s__	Bacteria	UBP6	Others	0
MAG_SRR13892591_me2_bin.206-k141_1663575	MAG_SRR13892591_me2_bin.206-k141_1663575.region001	GCC13915	7922	no	4344	GCF11035	1	yes	ladderane	Others	Others	MAG	Methane seep	gtdbtk	SRR13892591_me2_bin.206	d__Bacteria;p__Verrucomicrobiota;c__Kiritimatiellae;o__RFP12;f__UBA1067;g__;s__	Bacteria	Verrucomicrobiota	Others	0
SRR13892591_k141_168110	SRR13892591_k141_168110.region001	GCC13915	5034	no	4344	GCF11037	1	yes	arylpolyene	Others	Others	SRR13892591	Methane seep	CAT	#N/A	k__Bacteria;p__Proteobacteria;c__Deltaproteobacteria;o__NA;f__NA;g__NA;s__NA	Bacteria	Proteobacteria	Proteobacteria	0.457985
MAG_SRR13892591_me2_bin.134-k141_1687955	MAG_SRR13892591_me2_bin.134-k141_1687955.region001	GCC8804	3235	no	5525	GCF11038	1	yes	ranthipeptide	RiPPs	RiPPs	MAG	Methane seep	gtdbtk	SRR13892591_me2_bin.134	d__Bacteria;p__Proteobacteria;c__Gammaproteobacteria;o__Thiotrichales;f__Thiotrichaceae;g__HyVt-477;s__	Bacteria	Proteobacteria	Proteobacteria	0
SRR13892591_k141_168963	SRR13892591_k141_168963.region001	GCC13915	10719	no	4344	GCF11040	1	yes	resorcinol	Others	Others	SRR13892591	Methane seep	CAT	#N/A	k__Bacteria;p__Bacteroidetes;c__NA;o__NA;f__NA;g__NA;s__Bacteroidetes bacterium	Bacteria	Bacteroidota	Bacteroidota	1.90788
SRR13892591_k141_1692763	SRR13892591_k141_1692763.region001	GCC8804	9517	no	5525	GCF11041	1	yes	RRE-containing	RiPPs	RiPPs	SRR13892591	Methane seep	CAT	#N/A	k__Bacteria;p__Bacteroidetes;c__NA;o__NA;f__NA;g__NA;s__NA	Bacteria	Bacteroidota	Bacteroidota	2.92721
MAG_SRR13892591_me2_bin.44-k141_1695281	MAG_SRR13892591_me2_bin.44-k141_1695281.region001	GCC8804	10870	no	5525	GCF11042	1	yes	RiPP-like	RiPPs	RiPPs	MAG	Methane seep	gtdbtk	SRR13892591_me2_bin.44	d__Bacteria;p__Proteobacteria;c__Alphaproteobacteria;o__Rhodospirillales;f__Casp-alpha2;g__UBA4479;s__	Bacteria	Proteobacteria	Proteobacteria	0.122664
SRR13892591_k141_1697274	SRR13892591_k141_1697274.region001	GCC9534	9288	no	1155	GCF11043	1	yes	hglE-KS	PKSother	PKSother	SRR13892591	Methane seep	CAT	#N/A	k__Bacteria;p__Proteobacteria;c__Deltaproteobacteria;o__NA;f__NA;g__NA;s__NA	Bacteria	Proteobacteria	Proteobacteria	0.864374
SRR13892591_k141_1697468	SRR13892591_k141_1697468.region001	GCC9534	7592	no	1155	GCF11044	1	yes	hglE-KS.T1PKS	PKSother	PKSother	SRR13892591	Methane seep	CAT	#N/A	k__Bacteria;p__Proteobacteria;c__NA;o__NA;f__NA;g__NA;s__NA	Bacteria	Proteobacteria	Proteobacteria	0.483514
SRR13892591_k141_1698211	SRR13892591_k141_1698211.region001	GCC13915	3157	no	4344	GCF11045	1	yes	acyl_amino_acids	Others	Others	SRR13892591	Methane seep	CAT	#N/A	k__Bacteria;p__NA;c__NA;o__NA;f__NA;g__NA;s__NA	Bacteria	NA	Others	0.78279
MAG_SRR13892591_me2_bin.200-k141_1704528	MAG_SRR13892591_me2_bin.200-k141_1704528.region001	GCC8804	4527	no	5525	GCF11046	2	no	RRE-containing	RiPPs	RiPPs	MAG	Methane seep	gtdbtk	SRR13892591_me2_bin.200	d__Bacteria;p__Bacteroidota;c__Bacteroidia;o__Bacteroidales;f__4484-276;g__4484-276;s__	Bacteria	Bacteroidota	Bacteroidota	0
SRR13892591_k141_1658679	SRR13892591_k141_1658679.region001	GCC8804	5916	no	5525	GCF11046	2	yes	RRE-containing	RiPPs	RiPPs	SRR13892591	Methane seep	CAT	#N/A	k__Bacteria;p__Bacteroidetes;c__NA;o__NA;f__NA;g__NA;s__NA	Bacteria	Bacteroidota	Bacteroidota	0
SRR13892591_k141_1711032	SRR13892591_k141_1711032.region001	GCC8804	10341	no	5525	GCF11047	1	yes	lassopeptide	RiPPs	RiPPs	SRR13892591	Methane seep	CAT	#N/A	k__Bacteria;p__Proteobacteria;c__Deltaproteobacteria;o__Desulfobacterales;f__Desulfobulbaceae;g__NA;s__NA	Bacteria	Proteobacteria	Proteobacteria	286.798
SRR13892591_k141_1712731	SRR13892591_k141_1712731.region001	GCC13915	3174	no	4344	GCF11048	1	yes	hserlactone	Others	Others	SRR13892591	Methane seep	CAT	#N/A	k__Bacteria;p__Proteobacteria;c__Deltaproteobacteria;o__NA;f__NA;g__NA;s__NA	Bacteria	Proteobacteria	Proteobacteria	0
MAG_SRR13892591_me2_bin.226-k141_1713846	MAG_SRR13892591_me2_bin.226-k141_1713846.region001	GCC8804	6432	no	5525	GCF11049	1	yes	RRE-containing	RiPPs	RiPPs	MAG	Methane seep	gtdbtk	SRR13892591_me2_bin.226	d__Bacteria;p__Bacteroidota;c__Bacteroidia;o__Bacteroidales;f__B39-G9;g__B39-G9;s__	Bacteria	Bacteroidota	Bacteroidota	2.9926
Cluster2_k141_3980096	Cluster2_k141_3980096.region001	GCC8804	3002	no	5525	GCF1105	1	yes	lassopeptide	RiPPs	RiPPs	Cluster2	Methane seep	CAT	#N/A	k__Bacteria;p__NA;c__NA;o__NA;f__NA;g__NA;s__NA	Bacteria	NA	Others	0
SRR13892591_k141_1717111	SRR13892591_k141_1717111.region001	GCC13915	3853	no	4344	GCF11050	1	yes	acyl_amino_acids	Others	Others	SRR13892591	Methane seep	CAT	#N/A	k__Bacteria;p__Proteobacteria;c__Epsilonproteobacteria;o__NA;f__NA;g__NA;s__NA	Bacteria	Proteobacteria	Proteobacteria	0
SRR13892591_k141_1728447	SRR13892591_k141_1728447.region001	GCC8804	5393	no	5525	GCF11052	1	yes	RiPP-like	RiPPs	RiPPs	SRR13892591	Methane seep	CAT	#N/A	k__Bacteria;p__NA;c__NA;o__NA;f__NA;g__NA;s__NA	Bacteria	NA	Others	0
MAG_SRR13892591_me2_bin.172-k141_1728575	MAG_SRR13892591_me2_bin.172-k141_1728575.region001	GCC8804	3844	no	5525	GCF11053	1	yes	RRE-containing	RiPPs	RiPPs	MAG	Methane seep	gtdbtk	SRR13892591_me2_bin.172	d__Bacteria;p__Bacteroidota;c__Bacteroidia;o__Flavobacteriales;f__UBA1820;g__;s__	Bacteria	Bacteroidota	Bacteroidota	0
SRR13892591_k141_1728734	SRR13892591_k141_1728734.region001	GCC13915	4309	no	4344	GCF11054	1	yes	betalactone	Others	Others	SRR13892591	Methane seep	CAT	#N/A	k__Bacteria;p__Proteobacteria;c__Deltaproteobacteria;o__Desulfobacterales;f__NA;g__NA;s__NA	Bacteria	Proteobacteria	Proteobacteria	3.01364
SRR13892585_k141_2471145	SRR13892585_k141_2471145.region001	GCC13915	4370	no	4344	GCF11057	2	yes	arylpolyene	Others	Others	SRR13892585	Methane seep	CAT	#N/A	k__Bacteria;p__NA;c__NA;o__NA;f__NA;g__NA;s__NA	Bacteria	NA	Others	0
SRR13892591_k141_1735129	SRR13892591_k141_1735129.region001	GCC13915	3346	no	4344	GCF11057	2	no	arylpolyene	Others	Others	SRR13892591	Methane seep	CAT	#N/A	k__Bacteria;p__Proteobacteria;c__Deltaproteobacteria;o__NA;f__NA;g__NA;s__Deltaproteobacteria bacterium	Bacteria	Proteobacteria	Proteobacteria	0
MAG_SW_4.bin.25-ROV167.bin.25.fa_128	MAG_SW_4.bin.25-ROV167.bin.25.fa_128.region001	GCC9534	5722	no	1155	GCF11059	3	no	T3PKS	PKSother	PKSother	MAG	Methane seep	gtdbtk	SW_4.bin.25	d__Bacteria;p__Verrucomicrobiota;c__Lentisphaeria;o__UBA2565;f__UBA2565;g__;s__	Bacteria	Verrucomicrobiota	Others	0
SRR13892591_k141_1740575	SRR13892591_k141_1740575.region001	GCC9534	7407	no	1155	GCF11059	3	no	T3PKS	PKSother	PKSother	SRR13892591	Methane seep	CAT	#N/A	k__Bacteria;p__NA;c__NA;o__NA;f__NA;g__NA;s__NA	Bacteria	NA	Others	0
SRR13892595_k141_8197	SRR13892595_k141_8197.region001	GCC9534	16876	no	1155	GCF11059	3	yes	T3PKS	PKSother	PKSother	SRR13892595	Methane seep	CAT	#N/A	k__Bacteria;p__NA;c__NA;o__NA;f__NA;g__NA;s__NA	Bacteria	NA	Others	0
SRR13892591_k141_1746570	SRR13892591_k141_1746570.region001	GCC13915	15657	no	4344	GCF11061	1	yes	acyl_amino_acids	Others	Others	SRR13892591	Methane seep	CAT	#N/A	k__Bacteria;p__Proteobacteria;c__Gammaproteobacteria;o__Methylococcales;f__Methylococcaceae;g__Methylomarinum;s__NA	Bacteria	Proteobacteria	Proteobacteria	0
SRR13892591_k141_1761498	SRR13892591_k141_1761498.region001	GCC8804	6631	no	5525	GCF11063	1	yes	RRE-containing	RiPPs	RiPPs	SRR13892591	Methane seep	CAT	#N/A	k__Bacteria;p__NA;c__NA;o__NA;f__NA;g__NA;s__NA	Bacteria	NA	Others	1.26577
MAG_SRR13892591_me2_bin.144-k141_1762499	MAG_SRR13892591_me2_bin.144-k141_1762499.region001	GCC7660	5836	no	1545	GCF11064	1	yes	terpene	Terpene	Terpene	MAG	Methane seep	gtdbtk	SRR13892591_me2_bin.144	d__Bacteria;p__Calditrichota;c__Calditrichia;o__Calditrichales;f__;g__;s__	Bacteria	Calditrichota	Others	0
SRR13892591_k141_1767797	SRR13892591_k141_1767797.region001	GCC8804	20252	no	5525	GCF11065	1	yes	RRE-containing	RiPPs	RiPPs	SRR13892591	Methane seep	CAT	#N/A	k__Bacteria;p__Bacteroidetes;c__NA;o__NA;f__NA;g__NA;s__NA	Bacteria	Bacteroidota	Bacteroidota	0.523223
SRR13892591_k141_1768174	SRR13892591_k141_1768174.region001	GCC8804	3769	no	5525	GCF11066	1	yes	LAP	RiPPs	RiPPs	SRR13892591	Methane seep	CAT	#N/A	k__Bacteria;p__NA;c__NA;o__NA;f__NA;g__NA;s__NA	Bacteria	NA	Others	0
SRR13892591_k141_1768423	SRR13892591_k141_1768423.region001	GCC13915	5090	no	4344	GCF11067	1	yes	arylpolyene	Others	Others	SRR13892591	Methane seep	CAT	#N/A	k__Bacteria;p__NA;c__NA;o__NA;f__NA;g__NA;s__NA	Bacteria	NA	Others	0
SRR13892591_k141_1780386	SRR13892591_k141_1780386.region001	GCC13915	3109	no	4344	GCF11070	1	yes	hserlactone	Others	Others	SRR13892591	Methane seep	CAT	#N/A	k__Bacteria;p__NA;c__NA;o__NA;f__NA;g__NA;s__NA	Bacteria	NA	Others	0
SRR13892591_k141_1780892	SRR13892591_k141_1780892.region001	GCC13915	3398	no	4344	GCF11071	1	yes	arylpolyene	Others	Others	SRR13892591	Methane seep	CAT	#N/A	k__Bacteria;p__Proteobacteria;c__NA;o__NA;f__NA;g__NA;s__NA	Bacteria	Proteobacteria	Proteobacteria	0
SRR13892591_k141_1781108	SRR13892591_k141_1781108.region001	GCC8804	3710	no	5525	GCF11072	1	yes	RRE-containing	RiPPs	RiPPs	SRR13892591	Methane seep	CAT	#N/A	k__Bacteria;p__NA;c__NA;o__NA;f__NA;g__NA;s__NA	Bacteria	NA	Others	10.2638
SRR13892591_k141_1788804	SRR13892591_k141_1788804.region001	GCC13915	3891	no	4344	GCF11075	1	yes	hserlactone	Others	Others	SRR13892591	Methane seep	CAT	#N/A	k__Bacteria;p__Proteobacteria;c__Alphaproteobacteria;o__Sphingomonadales;f__NA;g__NA;s__NA	Bacteria	Proteobacteria	Proteobacteria	0
SRR13892591_k141_1791152	SRR13892591_k141_1791152.region001	GCC8804	3902	no	5525	GCF11076	1	yes	RRE-containing	RiPPs	RiPPs	SRR13892591	Methane seep	CAT	#N/A	k__Bacteria;p__Proteobacteria;c__Epsilonproteobacteria;o__Campylobacterales;f__Sulfurovaceae;g__NA;s__NA	Bacteria	Proteobacteria	Proteobacteria	0
SRR13892591_k141_1791436	SRR13892591_k141_1791436.region001	GCC9534	19746	no	1155	GCF11077	1	yes	hglE-KS	PKSother	PKSother	SRR13892591	Methane seep	CAT	#N/A	k__Archaea;p__Euryarchaeota;c__Thermoplasmata;o__NA;f__NA;g__NA;s__NA	Archaea	Euryarchaeota	Euryarchaeota	2.00688
SRR13892591_k141_1795553	SRR13892591_k141_1795553.region001	GCC8804	5559	no	5525	GCF11078	3	no	RiPP-like	RiPPs	RiPPs	SRR13892591	Methane seep	CAT	#N/A	k__Bacteria;p__NA;c__NA;o__NA;f__NA;g__NA;s__NA	Bacteria	NA	Others	0
SRR13892595_k141_1442106	SRR13892595_k141_1442106.region001	GCC8804	4928	no	5525	GCF11078	3	no	RiPP-like	RiPPs	RiPPs	SRR13892595	Methane seep	CAT	#N/A	k__Bacteria;p__Proteobacteria;c__NA;o__NA;f__NA;g__NA;s__NA	Bacteria	Proteobacteria	Proteobacteria	0
SRR13892607_k141_506569	SRR13892607_k141_506569.region001	GCC8804	6758	no	5525	GCF11078	3	yes	RiPP-like	RiPPs	RiPPs	SRR13892607	Methane seep	CAT	#N/A	k__Bacteria;p__NA;c__NA;o__NA;f__NA;g__NA;s__NA	Bacteria	NA	Others	0
SRR13892591_k141_1801385	SRR13892591_k141_1801385.region001	GCC13915	6971	no	4344	GCF11079	1	yes	betalactone	Others	Others	SRR13892591	Methane seep	CAT	#N/A	k__Bacteria;p__Proteobacteria;c__Alphaproteobacteria;o__NA;f__NA;g__NA;s__NA	Bacteria	Proteobacteria	Proteobacteria	0.608022
Cluster2_k141_4065062	Cluster2_k141_4065062.region001	GCC7660	4083	no	1545	GCF1108	1	yes	terpene	Terpene	Terpene	Cluster2	Methane seep	CAT	#N/A	k__Bacteria;p__Chloroflexi;c__NA;o__NA;f__NA;g__NA;s__NA	Bacteria	Chloroflexota	Chloroflexota	5.26573
SRR13892591_k141_1809741	SRR13892591_k141_1809741.region001	GCC13915	3314	no	4344	GCF11080	1	yes	PUFA	Others	Others	SRR13892591	Methane seep	CAT	#N/A	k__Bacteria;p__Proteobacteria;c__NA;o__NA;f__NA;g__NA;s__NA	Bacteria	Proteobacteria	Proteobacteria	0
MAG_SRR13892591_me2_bin.150-k141_1811076	MAG_SRR13892591_me2_bin.150-k141_1811076.region001	GCC1179	5815	no	3013	GCF11081	1	yes	NRPS	NRPS	NRPS	MAG	Methane seep	gtdbtk	SRR13892591_me2_bin.150	d__Bacteria;p__Actinobacteriota;c__Actinomycetia;o__Mycobacteriales;f__Mycobacteriaceae;g__Mycobacterium;s__Mycobacterium poriferae	Bacteria	Actinobacteriota	Others	0
SRR13892591_k141_1812058	SRR13892591_k141_1812058.region001	GCC8804	3656	no	5525	GCF11082	1	yes	RiPP-like	RiPPs	RiPPs	SRR13892591	Methane seep	CAT	#N/A	k__Bacteria;p__NA;c__NA;o__NA;f__NA;g__NA;s__NA	Bacteria	NA	Others	0
SRR13892591_k141_1826319	SRR13892591_k141_1826319.region001	GCC13915	3637	no	4344	GCF11087	1	yes	arylpolyene	Others	Others	SRR13892591	Methane seep	CAT	#N/A	k__Bacteria;p__Bacteroidetes;c__Bacteroidia;o__Bacteroidales;f__Lentimicrobiaceae;g__Lentimicrobium;s__NA	Bacteria	Bacteroidota	Bacteroidota	0
SRR13892591_k141_1545899	SRR13892591_k141_1545899.region001	GCC8804	4479	no	5525	GCF11089	2	no	RRE-containing	RiPPs	RiPPs	SRR13892591	Methane seep	CAT	#N/A	k__Bacteria;p__Bacteroidetes;c__NA;o__NA;f__NA;g__NA;s__NA	Bacteria	Bacteroidota	Bacteroidota	0
SRR13892591_k141_183064	SRR13892591_k141_183064.region001	GCC8804	4651	no	5525	GCF11089	2	yes	RRE-containing	RiPPs	RiPPs	SRR13892591	Methane seep	CAT	#N/A	k__Bacteria;p__Bacteroidetes;c__NA;o__NA;f__NA;g__NA;s__NA	Bacteria	Bacteroidota	Bacteroidota	0
Cluster2_k141_4075457	Cluster2_k141_4075457.region001	GCC7660	7609	no	1545	GCF1109	1	yes	terpene	Terpene	Terpene	Cluster2	Methane seep	CAT	#N/A	k__Bacteria;p__Proteobacteria;c__NA;o__NA;f__NA;g__NA;s__NA	Bacteria	Proteobacteria	Proteobacteria	0.471487
SRR13892591_k141_1830845	SRR13892591_k141_1830845.region001	GCC7660	11996	no	1545	GCF11090	1	yes	terpene	Terpene	Terpene	SRR13892591	Methane seep	CAT	#N/A	k__Bacteria;p__NA;c__NA;o__NA;f__NA;g__NA;s__NA	Bacteria	NA	Others	0.928754
MAG_SRR13892591_vb_S1C3743-S1Ck141_1848419	MAG_SRR13892591_vb_S1C3743-S1Ck141_1848419.region001	GCC1179	34163	no	3013	GCF11093	2	yes	butyrolactone.NRPS-like.T1PKS	Others	Others	MAG	Methane seep	gtdbtk	SRR13892591_vb_S1C3743	d__Bacteria;p__Proteobacteria;c__Gammaproteobacteria;o__Pseudomonadales;f__Ketobacteraceae;g__Ketobacter;s__Ketobacter sp002471665	Bacteria	Proteobacteria	Proteobacteria	0.201738
SRR13892591_k141_1848419	SRR13892591_k141_1848419.region001	GCC1179	34163	no	3013	GCF11093	2	no	butyrolactone.NRPS-like.T1PKS	Others	Others	SRR13892591	Methane seep	CAT	#N/A	k__Bacteria;p__Proteobacteria;c__Gammaproteobacteria;o__NA;f__NA;g__NA;s__NA	Bacteria	Proteobacteria	Proteobacteria	0.241076
SRR13892591_k141_1852460	SRR13892591_k141_1852460.region001	GCC1179	21909	no	3013	GCF11095	1	yes	NRPS	NRPS	NRPS	SRR13892591	Methane seep	CAT	#N/A	k__Bacteria;p__Proteobacteria;c__Gammaproteobacteria;o__Xanthomonadales;f__NA;g__NA;s__Xanthomonadales bacterium	Bacteria	Proteobacteria	Proteobacteria	1.51722
MAG_SRR13892591_me2_bin.44-k141_1874647	MAG_SRR13892591_me2_bin.44-k141_1874647.region001	GCC7660	20840	no	1545	GCF11097	1	yes	terpene	Terpene	Terpene	MAG	Methane seep	gtdbtk	SRR13892591_me2_bin.44	d__Bacteria;p__Proteobacteria;c__Alphaproteobacteria;o__Rhodospirillales;f__Casp-alpha2;g__UBA4479;s__	Bacteria	Proteobacteria	Proteobacteria	1.16004
SRR13892591_k141_1895314	SRR13892591_k141_1895314.region001	GCC1179	5957	no	3013	GCF11099	1	yes	NRPS	NRPS	NRPS	SRR13892591	Methane seep	CAT	#N/A	k__Bacteria;p__NA;c__NA;o__NA;f__NA;g__NA;s__NA	Bacteria	NA	Others	0
Cluster1_k141_2356586	Cluster1_k141_2356586.region001	GCC1179	3917	no	3013	GCF111	1	yes	NRPS-like	NRPS	NRPS	Cluster1	Methane seep	CAT	#N/A	k__Bacteria;p__Kiritimatiellaeota;c__Kiritimatiellae;o__Kiritimatiellales;f__Pontiellaceae;g__Pontiella;s__Pontiella desulfatans	Bacteria	Kiritimatiellaeota	Others	0
SRR13892591_k141_192061	SRR13892591_k141_192061.region001	GCC8804	4377	no	5525	GCF11102	1	yes	RRE-containing	RiPPs	RiPPs	SRR13892591	Methane seep	CAT	#N/A	k__Archaea;p__Thaumarchaeota;c__NA;o__NA;f__NA;g__NA;s__NA	Archaea	Thaumarchaeota	Others	0
SRR13892591_k141_1928043	SRR13892591_k141_1928043.region001	GCC13915	36561	no	4344	GCF11104	1	yes	arylpolyene	Others	Others	SRR13892591	Methane seep	CAT	#N/A	k__Bacteria;p__Bacteroidetes;c__NA;o__NA;f__NA;g__NA;s__NA	Bacteria	Bacteroidota	Bacteroidota	0.0304304
SRR13892591_k141_1930795	SRR13892591_k141_1930795.region001	GCC1179	10300	no	3013	GCF11105	1	yes	NRPS-like	NRPS	NRPS	SRR13892591	Methane seep	CAT	#N/A	k__Bacteria;p__Bacteroidetes;c__NA;o__NA;f__NA;g__NA;s__NA	Bacteria	Bacteroidota	Bacteroidota	0.897902
SRR13892591_k141_1932778	SRR13892591_k141_1932778.region001	GCC13915	3533	no	4344	GCF11106	1	yes	arylpolyene	Others	Others	SRR13892591	Methane seep	CAT	#N/A	k__Bacteria;p__NA;c__NA;o__NA;f__NA;g__NA;s__NA	Bacteria	NA	Others	0
SRR13892591_k141_1943194	SRR13892591_k141_1943194.region001	GCC8804	17866	no	5525	GCF11108	1	yes	RRE-containing	RiPPs	RiPPs	SRR13892591	Methane seep	CAT	#N/A	k__Bacteria;p__NA;c__NA;o__NA;f__NA;g__NA;s__NA	Bacteria	NA	Others	1.43614
MAG_SRR13892591_me2_bin.186-k141_194346	MAG_SRR13892591_me2_bin.186-k141_194346.region001	GCC13915	7273	no	4344	GCF11109	6	no	arylpolyene	Others	Others	MAG	Methane seep	gtdbtk	SRR13892591_me2_bin.186	d__Bacteria;p__DQWO01;c__DQWO01;o__DQWO01;f__JAADEO01;g__JAADEO01;s__	Bacteria	DQWO01	Others	0.189078
MAG_SRR18920792_ct_bin.119-k141_963721	MAG_SRR18920792_ct_bin.119-k141_963721.region001	GCC13915	8853	no	4344	GCF11109	6	yes	arylpolyene	Others	Others	MAG	Methane seep	gtdbtk	SRR18920792_ct_bin.119	d__Bacteria;p__DQWO01;c__DQWO01;o__DQWO01;f__JAADEO01;g__JAADEO01;s__	Bacteria	DQWO01	Others	0.836444
SRR13892605_k141_1006153	SRR13892605_k141_1006153.region001	GCC13915	4072	no	4344	GCF11109	6	no	arylpolyene	Others	Others	SRR13892605	Methane seep	CAT	#N/A	k__Bacteria;p__NA;c__NA;o__NA;f__NA;g__NA;s__NA	Bacteria	NA	Others	0
SRR13892605_k141_1800071	SRR13892605_k141_1800071.region001	GCC13915	4265	no	4344	GCF11109	6	no	arylpolyene	Others	Others	SRR13892605	Methane seep	CAT	#N/A	k__Bacteria;p__NA;c__NA;o__NA;f__NA;g__NA;s__NA	Bacteria	NA	Others	0
SRR13892605_k141_2656282	SRR13892605_k141_2656282.region001	GCC13915	7537	no	4344	GCF11109	6	no	arylpolyene	Others	Others	SRR13892605	Methane seep	CAT	#N/A	k__Bacteria;p__NA;c__NA;o__NA;f__NA;g__NA;s__NA	Bacteria	NA	Others	0.331208
SRR18936874_k141_152725	SRR18936874_k141_152725.region001	GCC13915	6455	no	4344	GCF11109	6	no	arylpolyene	Others	Others	SRR18936874	Methane seep	CAT	#N/A	k__Bacteria;p__NA;c__NA;o__NA;f__NA;g__NA;s__NA	Bacteria	NA	Others	0.314616
MAG_SW_4.bin.10-ROV167.bin.10.fa_230	MAG_SW_4.bin.10-ROV167.bin.10.fa_230.region001	GCC13915	8089	no	4344	GCF11111	3	yes	arylpolyene	Others	Others	MAG	Methane seep	gtdbtk	SW_4.bin.10	d__Bacteria;p__Proteobacteria;c__Gammaproteobacteria;o__Methylococcales;f__Methylomonadaceae;g__Methyloprofundus;s__Methyloprofundus sp002189065	Bacteria	Proteobacteria	Proteobacteria	0.214349
SRR13892591_k141_1951610	SRR13892591_k141_1951610.region001	GCC13915	7641	no	4344	GCF11111	3	no	arylpolyene	Others	Others	SRR13892591	Methane seep	CAT	#N/A	k__Bacteria;p__Proteobacteria;c__Gammaproteobacteria;o__NA;f__NA;g__NA;s__NA	Bacteria	Proteobacteria	Proteobacteria	0.708785
SRR13892595_k141_1493282	SRR13892595_k141_1493282.region001	GCC13915	3226	no	4344	GCF11111	3	no	arylpolyene	Others	Others	SRR13892595	Methane seep	CAT	#N/A	k__Bacteria;p__Proteobacteria;c__Gammaproteobacteria;o__NA;f__NA;g__NA;s__NA	Bacteria	Proteobacteria	Proteobacteria	1.3601
MAG_SRR13892591_vb_S1C3743-S1Ck141_196533	MAG_SRR13892591_vb_S1C3743-S1Ck141_196533.region001	GCC1179	50743	no	3013	GCF11113	2	yes	NRPS.T1PKS.NRPS-like	PKS–NRPS_Hybrids	Others	MAG	Methane seep	gtdbtk	SRR13892591_vb_S1C3743	d__Bacteria;p__Proteobacteria;c__Gammaproteobacteria;o__Pseudomonadales;f__Ketobacteraceae;g__Ketobacter;s__Ketobacter sp002471665	Bacteria	Proteobacteria	Proteobacteria	0
SRR13892591_k141_196533	SRR13892591_k141_196533.region001	GCC1179	50743	no	3013	GCF11113	2	no	NRPS.T1PKS.NRPS-like	PKS–NRPS_Hybrids	Others	SRR13892591	Methane seep	CAT	#N/A	k__Bacteria;p__Proteobacteria;c__Gammaproteobacteria;o__NA;f__NA;g__NA;s__NA	Bacteria	Proteobacteria	Proteobacteria	0
SRR13892591_k141_1967208	SRR13892591_k141_1967208.region001	GCC1179	3589	no	3013	GCF11114	1	yes	NRPS	NRPS	NRPS	SRR13892591	Methane seep	CAT	#N/A	k__Bacteria;p__NA;c__NA;o__NA;f__NA;g__NA;s__candidate division KSB1 bacterium	Bacteria	NA	Others	0
SRR13892591_k141_1983016	SRR13892591_k141_1983016.region001	GCC13915	7587	no	4344	GCF11115	1	yes	arylpolyene	Others	Others	SRR13892591	Methane seep	CAT	#N/A	k__Bacteria;p__Kiritimatiellaeota;c__NA;o__NA;f__NA;g__NA;s__Kiritimatiellaeota bacterium	Bacteria	Kiritimatiellaeota	Others	7.90404
SRR13892591_k141_1987841	SRR13892591_k141_1987841.region001	GCC1179	3252	no	3013	GCF11118	1	yes	NRPS	NRPS	NRPS	SRR13892591	Methane seep	CAT	#N/A	k__Bacteria;p__NA;c__NA;o__NA;f__NA;g__NA;s__NA	Bacteria	NA	Others	0
Cluster2_k141_4166704	Cluster2_k141_4166704.region001	GCC8804	3764	no	5525	GCF1112	3	no	RRE-containing	RiPPs	RiPPs	Cluster2	Methane seep	CAT	#N/A	k__Bacteria;p__NA;c__NA;o__NA;f__NA;g__NA;s__NA	Bacteria	NA	Others	2.14739
MAG_HTR8_me2_bin.8-k141_1453208	MAG_HTR8_me2_bin.8-k141_1453208.region001	GCC8804	20099	no	5525	GCF1112	3	yes	RRE-containing	RiPPs	RiPPs	MAG	Methane seep	gtdbtk	HTR8_me2_bin.8	d__Bacteria;p__Krumholzibacteriota;c__Krumholzibacteria;o__Krumholzibacteriales;f__Krumholzibacteriaceae;g__;s__	Bacteria	Krumholzibacteriota	Others	13.4179
MAG_SRR18936874_me2_bin.10-k141_1284787	MAG_SRR18936874_me2_bin.10-k141_1284787.region001	GCC8804	3200	no	5525	GCF1112	3	no	RRE-containing	RiPPs	RiPPs	MAG	Methane seep	gtdbtk	SRR18936874_me2_bin.10	d__Bacteria;p__Krumholzibacteriota;c__Krumholzibacteria;o__Krumholzibacteriales;f__Krumholzibacteriaceae;g__;s__	Bacteria	Krumholzibacteriota	Others	7.66897
SRR13892591_k141_1990937	SRR13892591_k141_1990937.region001	GCC8804	13041	no	5525	GCF11120	1	yes	RRE-containing	RiPPs	RiPPs	SRR13892591	Methane seep	CAT	#N/A	k__Bacteria;p__Lentisphaerae;c__NA;o__NA;f__NA;g__NA;s__NA	Bacteria	Lentisphaerae	Others	0
MAG_SRR13892591_me2_bin.44-k141_1995499	MAG_SRR13892591_me2_bin.44-k141_1995499.region001	GCC13915	41182	no	4344	GCF11122	1	yes	arylpolyene	Others	Others	MAG	Methane seep	gtdbtk	SRR13892591_me2_bin.44	d__Bacteria;p__Proteobacteria;c__Alphaproteobacteria;o__Rhodospirillales;f__Casp-alpha2;g__UBA4479;s__	Bacteria	Proteobacteria	Proteobacteria	5.60038
MAG_SRR13892591_me2_bin.150-k141_2001304	MAG_SRR13892591_me2_bin.150-k141_2001304.region001	GCC8804	7271	no	5525	GCF11123	1	yes	ranthipeptide	RiPPs	RiPPs	MAG	Methane seep	gtdbtk	SRR13892591_me2_bin.150	d__Bacteria;p__Actinobacteriota;c__Actinomycetia;o__Mycobacteriales;f__Mycobacteriaceae;g__Mycobacterium;s__Mycobacterium poriferae	Bacteria	Actinobacteriota	Others	0
SRR13892591_k141_2015800	SRR13892591_k141_2015800.region001	GCC1179	6171	no	3013	GCF11124	1	yes	NRPS-like	NRPS	NRPS	SRR13892591	Methane seep	CAT	#N/A	k__Bacteria;p__NA;c__NA;o__NA;f__NA;g__NA;s__NA	Bacteria	NA	Others	0
Cluster1_k141_3178875	Cluster1_k141_3178875.region001	GCC9534	3248	no	1155	GCF11126	12	no	hglE-KS	PKSother	PKSother	Cluster1	Methane seep	CAT	#N/A	k__Bacteria;p__Bacteroidetes;c__NA;o__NA;f__NA;g__NA;s__NA	Bacteria	Bacteroidota	Bacteroidota	0
HTR2_k141_986763	HTR2_k141_986763.region001	GCC9534	3074	no	1155	GCF11126	12	no	hglE-KS	PKSother	PKSother	HTR2	Methane seep	CAT	#N/A	k__Bacteria;p__Proteobacteria;c__Deltaproteobacteria;o__NA;f__NA;g__NA;s__Deltaproteobacteria bacterium	Bacteria	Proteobacteria	Proteobacteria	0
MAG_SRR18920794_ct_bin.18-k141_2137933	MAG_SRR18920794_ct_bin.18-k141_2137933.region001	GCC9534	3103	no	1155	GCF11126	12	no	hglE-KS	PKSother	PKSother	MAG	Methane seep	gtdbtk	SRR18920794_ct_bin.18	d__Bacteria;p__Myxococcota;c__Polyangia;o__Polyangiales;f__SG8-38;g__B10-G4;s__	Bacteria	Myxococcota	Others	0
SRR13892588_k141_3491731	SRR13892588_k141_3491731.region001	GCC9534	3091	no	1155	GCF11126	12	no	hglE-KS	PKSother	PKSother	SRR13892588	Methane seep	CAT	#N/A	k__NA;p__NA;c__NA;o__NA;f__NA;g__NA;s__NA	NA	NA	Others	0
SRR13892591_k141_1829202	SRR13892591_k141_1829202.region001	GCC9534	4827	no	1155	GCF11126	12	no	hglE-KS.T1PKS	PKSother	PKSother	SRR13892591	Methane seep	CAT	#N/A	k__Bacteria;p__Proteobacteria;c__Deltaproteobacteria;o__Desulfuromonadales;f__Desulfuromonadaceae;g__Desulfuromusa;s__Desulfuromusa sp.	Bacteria	Proteobacteria	Proteobacteria	0
SRR13892591_k141_2020684	SRR13892591_k141_2020684.region001	GCC9534	3144	no	1155	GCF11126	12	no	hglE-KS	PKSother	PKSother	SRR13892591	Methane seep	CAT	#N/A	k__Bacteria;p__Proteobacteria;c__Deltaproteobacteria;o__NA;f__NA;g__NA;s__NA	Bacteria	Proteobacteria	Proteobacteria	0
SRR13892591_k141_217959	SRR13892591_k141_217959.region001	GCC9534	5065	no	1155	GCF11126	12	no	hglE-KS.T1PKS	PKSother	PKSother	SRR13892591	Methane seep	CAT	#N/A	k__Bacteria;p__Proteobacteria;c__Deltaproteobacteria;o__Desulfuromonadales;f__Desulfuromonadaceae;g__Desulfuromusa;s__Desulfuromusa sp.	Bacteria	Proteobacteria	Proteobacteria	0
SRR13892602_k141_3588116	SRR13892602_k141_3588116.region001	GCC9534	4975	no	1155	GCF11126	12	no	hglE-KS.T1PKS	PKSother	PKSother	SRR13892602	Methane seep	CAT	#N/A	k__Bacteria;p__Proteobacteria;c__Deltaproteobacteria;o__NA;f__NA;g__NA;s__NA	Bacteria	Proteobacteria	Proteobacteria	0.0871291
SRR13892603_k141_3208367	SRR13892603_k141_3208367.region001	GCC9534	6641	no	1155	GCF11126	12	yes	hglE-KS.T1PKS	PKSother	PKSother	SRR13892603	Methane seep	CAT	#N/A	k__Bacteria;p__Proteobacteria;c__Deltaproteobacteria;o__NA;f__NA;g__NA;s__NA	Bacteria	Proteobacteria	Proteobacteria	1.2171
SRR13892605_k141_1470522	SRR13892605_k141_1470522.region001	GCC9534	3068	no	1155	GCF11126	12	no	hglE-KS	PKSother	PKSother	SRR13892605	Methane seep	CAT	#N/A	k__Bacteria;p__Proteobacteria;c__Deltaproteobacteria;o__NA;f__NA;g__NA;s__Deltaproteobacteria bacterium	Bacteria	Proteobacteria	Proteobacteria	0
SRR13892606_k141_799944	SRR13892606_k141_799944.region001	GCC9534	4169	no	1155	GCF11126	12	no	hglE-KS	PKSother	PKSother	SRR13892606	Methane seep	CAT	#N/A	k__Bacteria;p__Proteobacteria;c__Deltaproteobacteria;o__Desulfuromonadales;f__Desulfuromonadaceae;g__Desulfuromusa;s__Desulfuromusa sp.	Bacteria	Proteobacteria	Proteobacteria	0
SRR14270297_k141_2191354	SRR14270297_k141_2191354.region001	GCC9534	3946	no	1155	GCF11126	12	no	hglE-KS	PKSother	PKSother	SRR14270297	Methane seep	CAT	#N/A	k__Bacteria;p__Proteobacteria;c__Deltaproteobacteria;o__Desulfuromonadales;f__NA;g__NA;s__Desulfuromonadales bacterium	Bacteria	Proteobacteria	Proteobacteria	0
SRR13892591_k141_2028422	SRR13892591_k141_2028422.region001	GCC13915	6039	no	4344	GCF11127	1	yes	arylpolyene	Others	Others	SRR13892591	Methane seep	CAT	#N/A	k__Bacteria;p__NA;c__NA;o__NA;f__NA;g__NA;s__NA	Bacteria	NA	Others	0
MAG_SRR13892591_me2_bin.189-k141_2030992	MAG_SRR13892591_me2_bin.189-k141_2030992.region001	GCC23	9692	no	775	GCF11128	1	yes	T1PKS	PKSI	Others	MAG	Methane seep	gtdbtk	SRR13892591_me2_bin.189	d__Bacteria;p__UBP6;c__UBA1177;o__UBA1177;f__;g__;s__	Bacteria	UBP6	Others	0
SRR13892591_k141_2039713	SRR13892591_k141_2039713.region001	GCC8804	4110	no	5525	GCF11129	1	yes	RRE-containing	RiPPs	RiPPs	SRR13892591	Methane seep	CAT	#N/A	k__Bacteria;p__Proteobacteria;c__Epsilonproteobacteria;o__NA;f__NA;g__NA;s__NA	Bacteria	Proteobacteria	Proteobacteria	0.76213
Cluster2_k141_4188527	Cluster2_k141_4188527.region001	GCC13915	5199	no	4344	GCF1113	1	yes	resorcinol	Others	Others	Cluster2	Methane seep	CAT	#N/A	k__Bacteria;p__NA;c__NA;o__NA;f__NA;g__NA;s__NA	Bacteria	NA	Others	8.69305
SRR13892591_k141_2041039	SRR13892591_k141_2041039.region001	GCC13915	3899	no	4344	GCF11130	1	yes	hserlactone	Others	Others	SRR13892591	Methane seep	CAT	#N/A	k__Bacteria;p__Proteobacteria;c__Deltaproteobacteria;o__Desulfuromonadales;f__Desulfuromonadaceae;g__NA;s__NA	Bacteria	Proteobacteria	Proteobacteria	0
SRR13892591_k141_2044251	SRR13892591_k141_2044251.region001	GCC8804	10767	no	5525	GCF11131	1	yes	RRE-containing	RiPPs	RiPPs	SRR13892591	Methane seep	CAT	#N/A	k__Bacteria;p__NA;c__NA;o__NA;f__NA;g__NA;s__NA	Bacteria	NA	Others	0.234517
SRR13892591_k141_2052985	SRR13892591_k141_2052985.region001	GCC8804	3441	no	5525	GCF11133	1	yes	RRE-containing	RiPPs	RiPPs	SRR13892591	Methane seep	CAT	#N/A	k__Bacteria;p__NA;c__NA;o__NA;f__NA;g__NA;s__NA	Bacteria	NA	Others	0
MAG_SW_4.bin.6-ROV167.bin.6.fa_104	MAG_SW_4.bin.6-ROV167.bin.6.fa_104.region001	GCC1179	9903	no	3013	GCF11134	2	no	NRPS-like	NRPS	NRPS	MAG	Methane seep	gtdbtk	SW_4.bin.6	d__Bacteria;p__Bacteroidota;c__Bacteroidia;o__Bacteroidales;f__B18-G4;g__B18-G4;s__	Bacteria	Bacteroidota	Bacteroidota	2.98302
SRR13892591_k141_2054249	SRR13892591_k141_2054249.region001	GCC1179	21565	no	3013	GCF11134	2	yes	NRPS-like	NRPS	NRPS	SRR13892591	Methane seep	CAT	#N/A	k__Bacteria;p__Bacteroidetes;c__NA;o__NA;f__NA;g__NA;s__Bacteroidetes bacterium	Bacteria	Bacteroidota	Bacteroidota	92.7032
SRR13892591_k141_2060606	SRR13892591_k141_2060606.region001	GCC13915	7363	no	4344	GCF11135	1	yes	arylpolyene	Others	Others	SRR13892591	Methane seep	CAT	#N/A	k__Bacteria;p__NA;c__NA;o__NA;f__NA;g__NA;s__NA	Bacteria	NA	Others	0
MAG_SRR13892591_me2_bin.108-k141_2064880	MAG_SRR13892591_me2_bin.108-k141_2064880.region001	GCC9534	20063	no	1155	GCF11138	1	yes	hglE-KS	PKSother	PKSother	MAG	Methane seep	gtdbtk	SRR13892591_me2_bin.108	d__Bacteria;p__Desulfobacterota;c__Desulfobacteria;o__Desulfobacterales;f__Desulfobacteraceae;g__NBML01;s__	Bacteria	Desulfobacterota	Desulfobacterota	0.941378
SRR13892591_k141_2065600	SRR13892591_k141_2065600.region001	GCC13915	3236	no	4344	GCF11139	1	yes	arylpolyene	Others	Others	SRR13892591	Methane seep	CAT	#N/A	k__Bacteria;p__NA;c__NA;o__NA;f__NA;g__NA;s__NA	Bacteria	NA	Others	0
Cluster2_k141_420368	Cluster2_k141_420368.region001	GCC8804	7372	no	5525	GCF1114	1	yes	RRE-containing	RiPPs	RiPPs	Cluster2	Methane seep	CAT	#N/A	k__Bacteria;p__Gemmatimonadetes;c__NA;o__NA;f__NA;g__NA;s__Gemmatimonadetes bacterium	Bacteria	Gemmatimonadetes	Others	4.18428
MAG_SRR13892591_me2_bin.21-k141_208042	MAG_SRR13892591_me2_bin.21-k141_208042.region001	GCC8804	12696	no	5525	GCF11140	1	yes	RRE-containing	RiPPs	RiPPs	MAG	Methane seep	gtdbtk	SRR13892591_me2_bin.21	d__Bacteria;p__Bacteroidota;c__Bacteroidia;o__Bacteroidales;f__UBA1556;g__4572-112;s__	Bacteria	Bacteroidota	Bacteroidota	0
SRR13892591_k141_2089159	SRR13892591_k141_2089159.region001	GCC8804	7898	no	5525	GCF11143	1	yes	RRE-containing	RiPPs	RiPPs	SRR13892591	Methane seep	CAT	#N/A	k__Bacteria;p__NA;c__NA;o__NA;f__NA;g__NA;s__NA	Bacteria	NA	Others	0.640826
SRR13892591_k141_2097642	SRR13892591_k141_2097642.region001	GCC13915	4374	no	4344	GCF11145	2	no	arylpolyene	Others	Others	SRR13892591	Methane seep	CAT	#N/A	k__Bacteria;p__Proteobacteria;c__Gammaproteobacteria;o__NA;f__NA;g__NA;s__Gammaproteobacteria bacterium	Bacteria	Proteobacteria	Proteobacteria	0
SRR13892606_k141_2232618	SRR13892606_k141_2232618.region001	GCC13915	11437	no	4344	GCF11145	2	yes	arylpolyene	Others	Others	SRR13892606	Methane seep	CAT	#N/A	k__Bacteria;p__Proteobacteria;c__Gammaproteobacteria;o__NA;f__NA;g__NA;s__Gammaproteobacteria bacterium	Bacteria	Proteobacteria	Proteobacteria	0.379165
SRR13892591_k141_2105340	SRR13892591_k141_2105340.region001	GCC1179	4487	no	3013	GCF11147	1	yes	NRPS	NRPS	NRPS	SRR13892591	Methane seep	CAT	#N/A	k__Bacteria;p__NA;c__NA;o__NA;f__NA;g__NA;s__NA	Bacteria	NA	Others	0
MAG_SRR13892591_me2_bin.9-k141_2115471	MAG_SRR13892591_me2_bin.9-k141_2115471.region001	GCC8804	4350	no	5525	GCF11148	1	yes	ranthipeptide	RiPPs	RiPPs	MAG	Methane seep	gtdbtk	SRR13892591_me2_bin.9	d__Bacteria;p__Proteobacteria;c__Gammaproteobacteria;o__Enterobacterales;f__Alteromonadaceae;g__Alteromonas;s__Alteromonas macleodii	Bacteria	Proteobacteria	Proteobacteria	0
SRR13892591_k141_2118259	SRR13892591_k141_2118259.region001	GCC1179	19609	no	3013	GCF11150	1	yes	NRPS-like	NRPS	NRPS	SRR13892591	Methane seep	CAT	#N/A	k__Bacteria;p__Bacteroidetes;c__NA;o__NA;f__NA;g__NA;s__NA	Bacteria	Bacteroidota	Bacteroidota	0.695452
SRR13892591_k141_2121221	SRR13892591_k141_2121221.region001	GCC13915	5684	no	4344	GCF11151	1	yes	arylpolyene	Others	Others	SRR13892591	Methane seep	CAT	#N/A	k__Bacteria;p__NA;c__NA;o__NA;f__NA;g__NA;s__NA	Bacteria	NA	Others	7.82111
SRR13892591_k141_2127505	SRR13892591_k141_2127505.region001	GCC13915	6380	no	4344	GCF11152	1	yes	hserlactone	Others	Others	SRR13892591	Methane seep	CAT	#N/A	k__Bacteria;p__Proteobacteria;c__Alphaproteobacteria;o__Rhodobacterales;f__Rhodobacteraceae;g__Ahrensia;s__Ahrensia sp.	Bacteria	Proteobacteria	Proteobacteria	0
SRR13892591_k141_1331306	SRR13892591_k141_1331306.region001	GCC13915	3783	no	4344	GCF11153	2	no	ladderane	Others	Others	SRR13892591	Methane seep	CAT	#N/A	k__Bacteria;p__NA;c__NA;o__NA;f__NA;g__NA;s__NA	Bacteria	NA	Others	0
SRR13892591_k141_2151495	SRR13892591_k141_2151495.region001	GCC13915	6632	no	4344	GCF11153	2	yes	ladderane	Others	Others	SRR13892591	Methane seep	CAT	#N/A	k__Bacteria;p__NA;c__NA;o__NA;f__NA;g__NA;s__NA	Bacteria	NA	Others	0
SRR13892591_k141_2163826	SRR13892591_k141_2163826.region001	GCC8804	4186	no	5525	GCF11155	1	yes	RiPP-like	RiPPs	RiPPs	SRR13892591	Methane seep	CAT	#N/A	k__Bacteria;p__Proteobacteria;c__Deltaproteobacteria;o__NA;f__NA;g__NA;s__NA	Bacteria	Proteobacteria	Proteobacteria	0
MAG_SRR13892591_vb_S1C3743-S1Ck141_2165125	MAG_SRR13892591_vb_S1C3743-S1Ck141_2165125.region001	GCC1179	44008	no	3013	GCF11157	2	yes	NRPS	NRPS	NRPS	MAG	Methane seep	gtdbtk	SRR13892591_vb_S1C3743	d__Bacteria;p__Proteobacteria;c__Gammaproteobacteria;o__Pseudomonadales;f__Ketobacteraceae;g__Ketobacter;s__Ketobacter sp002471665	Bacteria	Proteobacteria	Proteobacteria	0.0909181
SRR13892591_k141_2165125	SRR13892591_k141_2165125.region001	GCC1179	44008	no	3013	GCF11157	2	no	NRPS	NRPS	NRPS	SRR13892591	Methane seep	CAT	#N/A	k__Bacteria;p__Proteobacteria;c__Gammaproteobacteria;o__NA;f__NA;g__NA;s__NA	Bacteria	Proteobacteria	Proteobacteria	0.0779446
MAG_SRR13892595_me2_bin.53-k141_1407468	MAG_SRR13892595_me2_bin.53-k141_1407468.region001	GCC8804	10867	no	5525	GCF11159	2	yes	RiPP-like	RiPPs	RiPPs	MAG	Methane seep	gtdbtk	SRR13892595_me2_bin.53	d__Bacteria;p__Proteobacteria;c__Gammaproteobacteria;o__Enterobacterales;f__Psychromonadaceae;g__Psychromonas;s__	Bacteria	Proteobacteria	Proteobacteria	0.885817
SRR13892591_k141_2171093	SRR13892591_k141_2171093.region001	GCC8804	7623	no	5525	GCF11159	2	no	RiPP-like	RiPPs	RiPPs	SRR13892591	Methane seep	CAT	#N/A	k__Bacteria;p__Proteobacteria;c__Gammaproteobacteria;o__Alteromonadales;f__Psychromonadaceae;g__Psychromonas;s__NA	Bacteria	Proteobacteria	Proteobacteria	0.812227
Cluster2_k141_4260442	Cluster2_k141_4260442.region001	GCC1179	5035	no	3013	GCF1116	1	yes	NRPS-like	NRPS	NRPS	Cluster2	Methane seep	CAT	#N/A	k__Bacteria;p__NA;c__NA;o__NA;f__NA;g__NA;s__NA	Bacteria	NA	Others	0
SRR13892591_k141_2172421	SRR13892591_k141_2172421.region001	GCC13915	4622	no	4344	GCF11160	1	yes	arylpolyene	Others	Others	SRR13892591	Methane seep	CAT	#N/A	k__Bacteria;p__NA;c__NA;o__NA;f__NA;g__NA;s__NA	Bacteria	NA	Others	0
SRR13892591_k141_2184383	SRR13892591_k141_2184383.region001	GCC7660	3556	no	1545	GCF11162	1	yes	terpene	Terpene	Terpene	SRR13892591	Methane seep	CAT	#N/A	k__Bacteria;p__Verrucomicrobia;c__Verrucomicrobiae;o__Verrucomicrobiales;f__NA;g__NA;s__NA	Bacteria	Verrucomicrobia	Others	0
MAG_SRR13892591_vb_S1C11818-S1Ck141_2193882	MAG_SRR13892591_vb_S1C11818-S1Ck141_2193882.region001	GCC9534	12598	no	1155	GCF11164	2	yes	hglE-KS	PKSother	PKSother	MAG	Methane seep	gtdbtk	SRR13892591_vb_S1C11818	d__Bacteria;p__Desulfobacterota;c__Desulfobacteria;o__Desulfobacterales;f__Desulfobacteraceae;g__Desulfobacterium_A;s__	Bacteria	Desulfobacterota	Desulfobacterota	1.05976
SRR13892591_k141_2193882	SRR13892591_k141_2193882.region001	GCC9534	12598	no	1155	GCF11164	2	no	hglE-KS	PKSother	PKSother	SRR13892591	Methane seep	CAT	#N/A	k__Bacteria;p__Proteobacteria;c__Deltaproteobacteria;o__Desulfobacterales;f__Desulfobacteraceae;g__NA;s__NA	Bacteria	Proteobacteria	Proteobacteria	1.19936
SRR13892591_k141_2197429	SRR13892591_k141_2197429.region001	GCC13915	7253	no	4344	GCF11165	1	yes	betalactone	Others	Others	SRR13892591	Methane seep	CAT	#N/A	k__Bacteria;p__NA;c__NA;o__NA;f__NA;g__NA;s__NA	Bacteria	NA	Others	1.2263
SRR13892591_k141_2209469	SRR13892591_k141_2209469.region001	GCC1179	3104	no	3013	GCF11169	1	yes	NRPS	NRPS	NRPS	SRR13892591	Methane seep	CAT	#N/A	k__Bacteria;p__Firmicutes;c__Clostridia;o__Clostridiales;f__NA;g__NA;s__NA	Bacteria	Firmicutes	Firmicutes	0
SRR13892591_k141_2211465	SRR13892591_k141_2211465.region001	GCC8804	6740	no	5525	GCF11170	2	yes	RRE-containing	RiPPs	RiPPs	SRR13892591	Methane seep	CAT	#N/A	k__Bacteria;p__Proteobacteria;c__Deltaproteobacteria;o__NA;f__NA;g__NA;s__NA	Bacteria	Proteobacteria	Proteobacteria	1.51748
SRR13892591_k141_2214951	SRR13892591_k141_2214951.region001	GCC8804	6026	no	5525	GCF11170	2	no	RRE-containing	RiPPs	RiPPs	SRR13892591	Methane seep	CAT	#N/A	k__Bacteria;p__Proteobacteria;c__Deltaproteobacteria;o__NA;f__NA;g__NA;s__NA	Bacteria	Proteobacteria	Proteobacteria	0.565762
SRR13892591_k141_2223832	SRR13892591_k141_2223832.region001	GCC13915	8126	no	4344	GCF11174	1	yes	arylpolyene	Others	Others	SRR13892591	Methane seep	CAT	#N/A	k__Bacteria;p__Proteobacteria;c__Deltaproteobacteria;o__NA;f__NA;g__NA;s__NA	Bacteria	Proteobacteria	Proteobacteria	1.1242
SRR13892591_k141_2236518	SRR13892591_k141_2236518.region001	GCC7660	4473	no	1545	GCF11177	1	yes	terpene	Terpene	Terpene	SRR13892591	Methane seep	CAT	#N/A	k__Bacteria;p__NA;c__NA;o__NA;f__NA;g__NA;s__NA	Bacteria	NA	Others	0
MAG_SRR13892591_me2_bin.224-k141_2241403	MAG_SRR13892591_me2_bin.224-k141_2241403.region001	GCC8804	9237	no	5525	GCF11178	1	yes	ranthipeptide	RiPPs	RiPPs	MAG	Methane seep	gtdbtk	SRR13892591_me2_bin.224	d__Bacteria;p__Desulfobacterota;c__Syntrophia;o__Syntrophales;f__UBA2210;g__UBA2210;s__	Bacteria	Desulfobacterota	Desulfobacterota	18.3079
Cluster2_k141_16590323	Cluster2_k141_16590323.region001	GCC1179	3402	no	3013	GCF1118	4	no	NRPS	NRPS	NRPS	Cluster2	Methane seep	CAT	#N/A	k__Bacteria;p__Planctomycetes;c__Planctomycetia;o__Planctomycetales;f__Planctomycetaceae;g__NA;s__NA	Bacteria	Planctomycetota	Planctomycetota	0
Cluster2_k141_1901141	Cluster2_k141_1901141.region001	GCC1179	10611	no	3013	GCF1118	4	yes	NRPS	NRPS	NRPS	Cluster2	Methane seep	CAT	#N/A	k__Bacteria;p__Planctomycetes;c__Planctomycetia;o__Planctomycetales;f__Planctomycetaceae;g__NA;s__NA	Bacteria	Planctomycetota	Planctomycetota	0.256724
Cluster2_k141_4274136	Cluster2_k141_4274136.region001	GCC1179	5003	no	3013	GCF1118	4	no	NRPS	NRPS	NRPS	Cluster2	Methane seep	CAT	#N/A	k__Bacteria;p__Planctomycetes;c__Planctomycetia;o__Planctomycetales;f__Planctomycetaceae;g__NA;s__NA	Bacteria	Planctomycetota	Planctomycetota	0
HTR6_k141_1302564	HTR6_k141_1302564.region001	GCC1179	3534	no	3013	GCF1118	4	no	NRPS	NRPS	NRPS	HTR6	Methane seep	CAT	#N/A	k__Bacteria;p__Planctomycetes;c__Planctomycetia;o__Planctomycetales;f__Planctomycetaceae;g__NA;s__NA	Bacteria	Planctomycetota	Planctomycetota	0
SRR13892591_k141_225745	SRR13892591_k141_225745.region001	GCC13915	11493	no	4344	GCF11181	1	yes	arylpolyene	Others	Others	SRR13892591	Methane seep	CAT	#N/A	k__Bacteria;p__NA;c__NA;o__NA;f__NA;g__NA;s__NA	Bacteria	NA	Others	1.3792
SRR13892591_k141_2294782	SRR13892591_k141_2294782.region001	GCC13915	3479	no	4344	GCF11184	2	no	resorcinol	Others	Others	SRR13892591	Methane seep	CAT	#N/A	k__Bacteria;p__Bacteroidetes;c__NA;o__NA;f__NA;g__NA;s__Bacteroidetes bacterium	Bacteria	Bacteroidota	Bacteroidota	0
SRR13892591_k141_3054296	SRR13892591_k141_3054296.region001	GCC13915	5293	no	4344	GCF11184	2	yes	resorcinol	Others	Others	SRR13892591	Methane seep	CAT	#N/A	k__Bacteria;p__Bacteroidetes;c__NA;o__NA;f__NA;g__NA;s__Bacteroidetes bacterium	Bacteria	Bacteroidota	Bacteroidota	0
SRR13892591_k141_2308320	SRR13892591_k141_2308320.region001	GCC7660	14729	no	1545	GCF11186	1	yes	terpene	Terpene	Terpene	SRR13892591	Methane seep	CAT	#N/A	k__Bacteria;p__NA;c__NA;o__NA;f__NA;g__NA;s__NA	Bacteria	NA	Others	0
SRR13892591_k141_2317273	SRR13892591_k141_2317273.region001	GCC13915	4335	no	4344	GCF11187	1	yes	hserlactone.RRE-containing	Others	Others	SRR13892591	Methane seep	CAT	#N/A	k__Bacteria;p__Proteobacteria;c__Alphaproteobacteria;o__Parvularculales;f__Parvularculaceae*;g__NA;s__NA	Bacteria	Proteobacteria	Proteobacteria	0
MAG_SRR13892591_me2_bin.189-k141_232008	MAG_SRR13892591_me2_bin.189-k141_232008.region001	GCC13915	12301	no	4344	GCF11188	1	yes	arylpolyene	Others	Others	MAG	Methane seep	gtdbtk	SRR13892591_me2_bin.189	d__Bacteria;p__UBP6;c__UBA1177;o__UBA1177;f__;g__;s__	Bacteria	UBP6	Others	0.271226
SRR13892591_k141_2326190	SRR13892591_k141_2326190.region001	GCC13915	17897	no	4344	GCF11189	1	yes	resorcinol	Others	Others	SRR13892591	Methane seep	CAT	#N/A	k__Bacteria;p__Bacteroidetes;c__NA;o__NA;f__NA;g__NA;s__Bacteroidetes bacterium	Bacteria	Bacteroidota	Bacteroidota	0.791821
SRR13892591_k141_2332334	SRR13892591_k141_2332334.region001	GCC13915	6695	no	4344	GCF11191	1	yes	arylpolyene	Others	Others	SRR13892591	Methane seep	CAT	#N/A	k__Bacteria;p__NA;c__NA;o__NA;f__NA;g__NA;s__NA	Bacteria	NA	Others	6.10155
MAG_SRR13892591_me2_bin.61-k141_233881	MAG_SRR13892591_me2_bin.61-k141_233881.region001	GCC23	5020	no	775	GCF11192	1	yes	T1PKS	PKSI	Others	MAG	Methane seep	gtdbtk	SRR13892591_me2_bin.61	d__Bacteria;p__Desulfobacterota;c__Desulfobacteria;o__Desulfobacterales;f__SURF-7;g__;s__	Bacteria	Desulfobacterota	Desulfobacterota	0
SRR13892591_k141_2341769	SRR13892591_k141_2341769.region001	GCC13915	6162	no	4344	GCF11193	1	yes	hserlactone	Others	Others	SRR13892591	Methane seep	CAT	#N/A	k__Bacteria;p__NA;c__NA;o__NA;f__NA;g__NA;s__NA	Bacteria	NA	Others	0.375219
SRR13892591_k141_2352170	SRR13892591_k141_2352170.region001	GCC7660	3815	no	1545	GCF11196	1	yes	terpene	Terpene	Terpene	SRR13892591	Methane seep	CAT	#N/A	k__Bacteria;p__Proteobacteria;c__Gammaproteobacteria;o__NA;f__NA;g__NA;s__NA	Bacteria	Proteobacteria	Proteobacteria	0
SRR13892591_k141_2355541	SRR13892591_k141_2355541.region001	GCC8804	3620	no	5525	GCF11197	1	yes	RRE-containing	RiPPs	RiPPs	SRR13892591	Methane seep	CAT	#N/A	k__Bacteria;p__Proteobacteria;c__Deltaproteobacteria;o__Desulfobacterales;f__Desulfobacteraceae;g__NA;s__NA	Bacteria	Proteobacteria	Proteobacteria	0
SRR13892591_k141_2364896	SRR13892591_k141_2364896.region001	GCC1179	20700	no	3013	GCF11198	1	yes	NRPS-like	NRPS	NRPS	SRR13892591	Methane seep	CAT	#N/A	k__Bacteria;p__Proteobacteria;c__Gammaproteobacteria;o__NA;f__NA;g__NA;s__NA	Bacteria	Proteobacteria	Proteobacteria	0.342204
SRR13892591_k141_2381489	SRR13892591_k141_2381489.region001	GCC1179	7004	no	3013	GCF11199	1	yes	NRPS	NRPS	NRPS	SRR13892591	Methane seep	CAT	#N/A	k__Bacteria;p__NA;c__NA;o__NA;f__NA;g__NA;s__NA	Bacteria	NA	Others	0
Cluster2_k141_4408124	Cluster2_k141_4408124.region001	GCC8804	3111	no	5525	GCF1120	1	yes	ranthipeptide	RiPPs	RiPPs	Cluster2	Methane seep	CAT	#N/A	k__Bacteria;p__NA;c__NA;o__NA;f__NA;g__NA;s__NA	Bacteria	NA	Others	0
MAG_SRR13892591_me2_bin.134-k141_2383299	MAG_SRR13892591_me2_bin.134-k141_2383299.region001	GCC13915	7438	no	4344	GCF11200	1	yes	redox-cofactor	Others	Others	MAG	Methane seep	gtdbtk	SRR13892591_me2_bin.134	d__Bacteria;p__Proteobacteria;c__Gammaproteobacteria;o__Thiotrichales;f__Thiotrichaceae;g__HyVt-477;s__	Bacteria	Proteobacteria	Proteobacteria	0
SRR13892591_k141_2397424	SRR13892591_k141_2397424.region001	GCC1179	3224	no	3013	GCF11206	1	yes	NRPS	NRPS	NRPS	SRR13892591	Methane seep	CAT	#N/A	k__Bacteria;p__Proteobacteria;c__Gammaproteobacteria;o__NA;f__NA;g__NA;s__NA	Bacteria	Proteobacteria	Proteobacteria	0
SRR13892591_k141_239786	SRR13892591_k141_239786.region001	GCC13915	10945	no	4344	GCF11207	1	yes	PUFA	Others	Others	SRR13892591	Methane seep	CAT	#N/A	k__Bacteria;p__Proteobacteria;c__Gammaproteobacteria;o__NA;f__NA;g__NA;s__NA	Bacteria	Proteobacteria	Proteobacteria	3.75776
SRR13892591_k141_2403177	SRR13892591_k141_2403177.region001	GCC13915	10257	no	4344	GCF11208	1	yes	arylpolyene.resorcinol	Others	Others	SRR13892591	Methane seep	CAT	#N/A	k__Bacteria;p__Proteobacteria;c__Epsilonproteobacteria;o__Campylobacterales;f__NA;g__NA;s__NA	Bacteria	Proteobacteria	Proteobacteria	0
SRR13892591_k141_2406602	SRR13892591_k141_2406602.region001	GCC8804	13347	no	5525	GCF11209	1	yes	RRE-containing	RiPPs	RiPPs	SRR13892591	Methane seep	CAT	#N/A	k__Bacteria;p__Proteobacteria;c__NA;o__NA;f__NA;g__NA;s__Proteobacteria bacterium	Bacteria	Proteobacteria	Proteobacteria	1.07199
Cluster2_k141_4467715	Cluster2_k141_4467715.region001	GCC8804	5737	no	5525	GCF1121	1	yes	RiPP-like	RiPPs	RiPPs	Cluster2	Methane seep	CAT	#N/A	k__Bacteria;p__NA;c__NA;o__NA;f__NA;g__NA;s__NA	Bacteria	NA	Others	0
MAG_SRR13892591_me2_bin.87-k141_2420139	MAG_SRR13892591_me2_bin.87-k141_2420139.region001	GCC13915	15446	no	4344	GCF11210	1	yes	arylpolyene	Others	Others	MAG	Methane seep	gtdbtk	SRR13892591_me2_bin.87	d__Bacteria;p__Campylobacterota;c__Campylobacteria;o__Campylobacterales;f__Sulfurovaceae;g__UBA1140;s__	Bacteria	Campylobacterota	Others	0
SRR13892591_k141_2420410	SRR13892591_k141_2420410.region001	GCC1179	11735	no	3013	GCF11212	1	yes	NRPS	NRPS	NRPS	SRR13892591	Methane seep	CAT	#N/A	k__Bacteria;p__Proteobacteria;c__Gammaproteobacteria;o__Chromatiales;f__Chromatiaceae;g__Imhoffiella;s__Imhoffiella purpurea	Bacteria	Proteobacteria	Proteobacteria	0
SRR13892591_k141_2449981	SRR13892591_k141_2449981.region001	GCC1179	3600	no	3013	GCF11218	1	yes	NRPS-like	NRPS	NRPS	SRR13892591	Methane seep	CAT	#N/A	k__Bacteria;p__Kiritimatiellaeota;c__Kiritimatiellae;o__Kiritimatiellales;f__Pontiellaceae;g__Pontiella;s__Pontiella desulfatans	Bacteria	Kiritimatiellaeota	Others	0
SRR13892591_k141_2458786	SRR13892591_k141_2458786.region001	GCC8804	14421	no	5525	GCF11219	1	yes	RRE-containing	RiPPs	RiPPs	SRR13892591	Methane seep	CAT	#N/A	k__Bacteria;p__Chlorobi;c__NA;o__NA;f__NA;g__NA;s__Chlorobi bacterium	Bacteria	Chlorobi	Others	0.0700586
Cluster2_k141_45391	Cluster2_k141_45391.region001	GCC13915	34513	no	4344	GCF1122	1	yes	phosphonate	Others	Others	Cluster2	Methane seep	CAT	#N/A	k__Bacteria;p__NA;c__NA;o__NA;f__NA;g__NA;s__NA	Bacteria	NA	Others	1.83456
MAG_SRR13892591_ct_bin.122-k141_2458825	MAG_SRR13892591_ct_bin.122-k141_2458825.region001	GCC13915	5284	no	4344	GCF11220	1	yes	ladderane.arylpolyene	Others	Others	MAG	Methane seep	gtdbtk	SRR13892591_ct_bin.122	d__Bacteria;p__Fibrobacterota;c__Chitinivibrionia;o__Chitinivibrionales;f__Chitinivibrionaceae;g__;s__	Bacteria	Fibrobacterota	Others	0
SRR13892591_k141_2458961	SRR13892591_k141_2458961.region001	GCC1179	3299	no	3013	GCF11221	2	no	NRPS-like	NRPS	NRPS	SRR13892591	Methane seep	CAT	#N/A	k__Bacteria;p__Proteobacteria;c__Gammaproteobacteria;o__Thiotrichales;f__Thiotrichaceae;g__Thioploca;s__Thioploca sp.*	Bacteria	Proteobacteria	Proteobacteria	0
SRR13892606_k141_1602537	SRR13892606_k141_1602537.region001	GCC1179	9731	no	3013	GCF11221	2	yes	NRPS	NRPS	NRPS	SRR13892606	Methane seep	CAT	#N/A	k__Bacteria;p__Proteobacteria;c__Gammaproteobacteria;o__Thiotrichales;f__Thiotrichaceae;g__Thioploca;s__Thioploca sp.*	Bacteria	Proteobacteria	Proteobacteria	0
MAG_SRR13892591_me2_bin.92-k141_2463005	MAG_SRR13892591_me2_bin.92-k141_2463005.region001	GCC1179	8326	no	3013	GCF11222	1	yes	NRPS-like	NRPS	NRPS	MAG	Methane seep	gtdbtk	SRR13892591_me2_bin.92	d__Bacteria;p__Firmicutes_A;c__Clostridia;o__DUPQ01;f__DUPQ01;g__;s__	Bacteria	Firmicutes_A	Others	0.159425
SRR13892591_k141_2467309	SRR13892591_k141_2467309.region001	GCC1179	5349	no	3013	GCF11224	1	yes	NRPS-like	NRPS	NRPS	SRR13892591	Methane seep	CAT	#N/A	k__Bacteria;p__Chlorobi;c__NA;o__NA;f__NA;g__NA;s__Chlorobi bacterium	Bacteria	Chlorobi	Others	0
SRR13892591_k141_2469458	SRR13892591_k141_2469458.region001	GCC7660	4231	no	1545	GCF11225	1	yes	terpene	Terpene	Terpene	SRR13892591	Methane seep	CAT	#N/A	k__Bacteria;p__Lentisphaerae;c__NA;o__NA;f__NA;g__NA;s__NA	Bacteria	Lentisphaerae	Others	0
SRR13892591_k141_2472680	SRR13892591_k141_2472680.region001	GCC13915	8598	no	4344	GCF11227	1	yes	hserlactone	Others	Others	SRR13892591	Methane seep	CAT	#N/A	k__Bacteria;p__Proteobacteria;c__Deltaproteobacteria;o__NA;f__NA;g__NA;s__NA	Bacteria	Proteobacteria	Proteobacteria	0
SRR13892591_k141_186336	SRR13892591_k141_186336.region001	GCC13915	30407	no	4344	GCF11229	3	yes	arylpolyene	Others	Others	SRR13892591	Methane seep	CAT	#N/A	k__Bacteria;p__Bacteroidetes;c__NA;o__NA;f__NA;g__NA;s__Bacteroidetes bacterium	Bacteria	Bacteroidota	Bacteroidota	0
SRR13892591_k141_248220	SRR13892591_k141_248220.region001	GCC13915	3951	no	4344	GCF11229	3	no	arylpolyene	Others	Others	SRR13892591	Methane seep	CAT	#N/A	k__Bacteria;p__Bacteroidetes;c__NA;o__NA;f__NA;g__NA;s__Bacteroidetes bacterium	Bacteria	Bacteroidota	Bacteroidota	0
SRR13892595_k141_2393187	SRR13892595_k141_2393187.region001	GCC13915	3070	no	4344	GCF11229	3	no	arylpolyene	Others	Others	SRR13892595	Methane seep	CAT	#N/A	k__Bacteria;p__Bacteroidetes;c__NA;o__NA;f__NA;g__NA;s__Bacteroidetes bacterium	Bacteria	Bacteroidota	Bacteroidota	0
SRR13892591_k141_2484898	SRR13892591_k141_2484898.region001	GCC8804	3077	no	5525	GCF11230	1	yes	RRE-containing	RiPPs	RiPPs	SRR13892591	Methane seep	CAT	#N/A	k__Bacteria;p__Firmicutes;c__NA;o__NA;f__NA;g__NA;s__NA	Bacteria	Firmicutes	Firmicutes	0
SRR13892591_k141_2490266	SRR13892591_k141_2490266.region001	GCC13915	3071	no	4344	GCF11231	3	no	arylpolyene	Others	Others	SRR13892591	Methane seep	CAT	#N/A	k__Bacteria;p__NA;c__NA;o__NA;f__NA;g__NA;s__NA	Bacteria	NA	Others	0
SRR14270297_k141_1908807	SRR14270297_k141_1908807.region001	GCC13915	4097	no	4344	GCF11231	3	no	arylpolyene	Others	Others	SRR14270297	Methane seep	CAT	#N/A	k__Bacteria;p__NA;c__NA;o__NA;f__NA;g__NA;s__NA	Bacteria	NA	Others	0.345585
SRR18920794_k141_2080844	SRR18920794_k141_2080844.region001	GCC13915	4687	no	4344	GCF11231	3	yes	arylpolyene	Others	Others	SRR18920794	Methane seep	CAT	#N/A	k__Bacteria;p__NA;c__NA;o__NA;f__NA;g__NA;s__NA	Bacteria	NA	Others	0.35507
MAG_SRR13892591_me2_bin.206-k141_2493365	MAG_SRR13892591_me2_bin.206-k141_2493365.region001	GCC7660	4102	no	1545	GCF11232	1	yes	terpene	Terpene	Terpene	MAG	Methane seep	gtdbtk	SRR13892591_me2_bin.206	d__Bacteria;p__Verrucomicrobiota;c__Kiritimatiellae;o__RFP12;f__UBA1067;g__;s__	Bacteria	Verrucomicrobiota	Others	0
MAG_SRR13892591_me2_bin.99-k141_2500126	MAG_SRR13892591_me2_bin.99-k141_2500126.region001	GCC13915	12647	no	4344	GCF11234	1	yes	arylpolyene	Others	Others	MAG	Methane seep	gtdbtk	SRR13892591_me2_bin.99	d__Bacteria;p__Verrucomicrobiota;c__Lentisphaeria;o__Victivallales;f__;g__;s__	Bacteria	Verrucomicrobiota	Others	0.180999
SRR13892591_k141_2503827	SRR13892591_k141_2503827.region001	GCC7660	4366	no	1545	GCF11235	1	yes	terpene	Terpene	Terpene	SRR13892591	Methane seep	CAT	#N/A	k__Bacteria;p__NA;c__NA;o__NA;f__NA;g__NA;s__NA	Bacteria	NA	Others	0
SRR13892591_k141_2509832	SRR13892591_k141_2509832.region001	GCC13915	5177	no	4344	GCF11236	1	yes	arylpolyene	Others	Others	SRR13892591	Methane seep	CAT	#N/A	k__Bacteria;p__NA;c__NA;o__NA;f__NA;g__NA;s__NA	Bacteria	NA	Others	0
SRR13892591_k141_2512591	SRR13892591_k141_2512591.region001	GCC1179	12001	no	3013	GCF11238	1	yes	NRPS-like	NRPS	NRPS	SRR13892591	Methane seep	CAT	#N/A	k__Bacteria;p__NA;c__NA;o__NA;f__NA;g__NA;s__NA	Bacteria	NA	Others	0
Cluster2_k141_456224	Cluster2_k141_456224.region001	GCC7660	4222	no	1545	GCF1124	2	yes	terpene	Terpene	Terpene	Cluster2	Methane seep	CAT	#N/A	k__Bacteria;p__NA;c__NA;o__NA;f__NA;g__NA;s__NA	Bacteria	NA	Others	0
SRR13892602_k141_870152	SRR13892602_k141_870152.region001	GCC7660	3462	no	1545	GCF1124	2	no	terpene	Terpene	Terpene	SRR13892602	Methane seep	CAT	#N/A	k__Bacteria;p__NA;c__NA;o__NA;f__NA;g__NA;s__NA	Bacteria	NA	Others	0
SRR13892591_k141_2524385	SRR13892591_k141_2524385.region001	GCC1179	8410	no	3013	GCF11240	1	yes	NRPS-like	NRPS	NRPS	SRR13892591	Methane seep	CAT	#N/A	k__Bacteria;p__Proteobacteria;c__Gammaproteobacteria;o__Chromatiales;f__Chromatiaceae;g__Imhoffiella;s__Imhoffiella purpurea	Bacteria	Proteobacteria	Proteobacteria	0
SRR13892591_k141_2535331	SRR13892591_k141_2535331.region001	GCC13915	8723	no	4344	GCF11241	1	yes	arylpolyene	Others	Others	SRR13892591	Methane seep	CAT	#N/A	k__Bacteria;p__Bacteroidetes;c__NA;o__NA;f__NA;g__NA;s__NA	Bacteria	Bacteroidota	Bacteroidota	0
SRR13892591_k141_2535583	SRR13892591_k141_2535583.region001	GCC8804	6213	no	5525	GCF11242	1	yes	RRE-containing	RiPPs	RiPPs	SRR13892591	Methane seep	CAT	#N/A	k__Bacteria;p__Proteobacteria;c__NA;o__NA;f__NA;g__NA;s__NA	Bacteria	Proteobacteria	Proteobacteria	2.55351
SRR13892591_k141_2537531	SRR13892591_k141_2537531.region001	GCC1179	3309	no	3013	GCF11243	1	yes	NRPS	NRPS	NRPS	SRR13892591	Methane seep	CAT	#N/A	k__Bacteria;p__NA;c__NA;o__NA;f__NA;g__NA;s__NA	Bacteria	NA	Others	0
MAG_SRR13892591_me2_bin.204-k141_2538014	MAG_SRR13892591_me2_bin.204-k141_2538014.region001	GCC13915	3489	no	4344	GCF11244	1	yes	arylpolyene	Others	Others	MAG	Methane seep	gtdbtk	SRR13892591_me2_bin.204	d__Bacteria;p__Bacteroidota;c__Bacteroidia;o__Bacteroidales;f__F082;g__B6-G9;s__	Bacteria	Bacteroidota	Bacteroidota	0
SRR13892591_k141_2553694	SRR13892591_k141_2553694.region001	GCC1179	5586	no	3013	GCF11247	1	yes	NRPS-like	NRPS	NRPS	SRR13892591	Methane seep	CAT	#N/A	k__Bacteria;p__Proteobacteria;c__NA;o__NA;f__NA;g__NA;s__NA	Bacteria	Proteobacteria	Proteobacteria	0.731498
MAG_SRR13892591_me2_bin.158-k141_2563999	MAG_SRR13892591_me2_bin.158-k141_2563999.region001	GCC8804	18105	no	5525	GCF11248	1	yes	RRE-containing	RiPPs	RiPPs	MAG	Methane seep	gtdbtk	SRR13892591_me2_bin.158	d__Bacteria;p__Bacteroidota;c__Bacteroidia;o__Flavobacteriales;f__UBA1820;g__;s__	Bacteria	Bacteroidota	Bacteroidota	0.45637
SRR13892591_k141_2567340	SRR13892591_k141_2567340.region001	GCC9534	16733	no	1155	GCF11249	1	yes	hglE-KS	PKSother	PKSother	SRR13892591	Methane seep	CAT	#N/A	k__Bacteria;p__Proteobacteria;c__Deltaproteobacteria;o__NA;f__NA;g__NA;s__NA	Bacteria	Proteobacteria	Proteobacteria	0.353039
Cluster2_k141_4571107	Cluster2_k141_4571107.region001	GCC13915	3458	no	4344	GCF1125	1	yes	redox-cofactor	Others	Others	Cluster2	Methane seep	CAT	#N/A	k__Bacteria;p__NA;c__NA;o__NA;f__NA;g__NA;s__NA	Bacteria	NA	Others	0
SRR13892591_k141_2569330	SRR13892591_k141_2569330.region001	GCC1179	3602	no	3013	GCF11250	1	yes	NRPS	NRPS	NRPS	SRR13892591	Methane seep	CAT	#N/A	k__Bacteria;p__NA;c__NA;o__NA;f__NA;g__NA;s__NA	Bacteria	NA	Others	0
MAG_SRR13892591_me2_bin.108-k141_2569700	MAG_SRR13892591_me2_bin.108-k141_2569700.region001	GCC9534	31354	no	1155	GCF11251	2	yes	hglE-KS	PKSother	PKSother	MAG	Methane seep	gtdbtk	SRR13892591_me2_bin.108	d__Bacteria;p__Desulfobacterota;c__Desulfobacteria;o__Desulfobacterales;f__Desulfobacteraceae;g__NBML01;s__	Bacteria	Desulfobacterota	Desulfobacterota	59.7365
SRR13892590_k141_1277689	SRR13892590_k141_1277689.region001	GCC9534	11174	no	1155	GCF11251	2	no	hglE-KS	PKSother	PKSother	SRR13892590	Methane seep	CAT	#N/A	k__Bacteria;p__Proteobacteria;c__Deltaproteobacteria;o__NA;f__NA;g__NA;s__NA	Bacteria	Proteobacteria	Proteobacteria	2.67505
SRR13892591_k141_2589386	SRR13892591_k141_2589386.region001	GCC8804	7716	no	5525	GCF11254	1	yes	RiPP-like	RiPPs	RiPPs	SRR13892591	Methane seep	CAT	#N/A	k__Bacteria;p__NA;c__NA;o__NA;f__NA;g__NA;s__NA	Bacteria	NA	Others	0
MAG_SRR13892591_vb_S1C7169-S1Ck141_2597296	MAG_SRR13892591_vb_S1C7169-S1Ck141_2597296.region001	GCC8804	20417	no	5525	GCF11255	2	yes	RRE-containing	RiPPs	RiPPs	MAG	Methane seep	gtdbtk	SRR13892591_vb_S1C7169	d__Bacteria;p__Firmicutes_A;c__Clostridia;o__DUPQ01;f__DUPQ01;g__;s__	Bacteria	Firmicutes_A	Others	0.391838
SRR13892591_k141_2597296	SRR13892591_k141_2597296.region001	GCC8804	20417	no	5525	GCF11255	2	no	RRE-containing	RiPPs	RiPPs	SRR13892591	Methane seep	CAT	#N/A	k__Bacteria;p__NA;c__NA;o__NA;f__NA;g__NA;s__NA	Bacteria	NA	Others	0.307445
MAG_SRR13892591_me2_bin.160-k141_2598688	MAG_SRR13892591_me2_bin.160-k141_2598688.region001	GCC8804	4180	no	5525	GCF11256	1	yes	ranthipeptide	RiPPs	RiPPs	MAG	Methane seep	gtdbtk	SRR13892591_me2_bin.160	d__Bacteria;p__Verrucomicrobiota;c__Kiritimatiellae;o__UBA8416;f__JABMPJ01;g__;s__	Bacteria	Verrucomicrobiota	Others	0
SRR13892591_k141_2609987	SRR13892591_k141_2609987.region001	GCC8804	7433	no	5525	GCF11257	1	yes	ranthipeptide	RiPPs	RiPPs	SRR13892591	Methane seep	CAT	#N/A	k__Bacteria;p__Firmicutes;c__NA;o__NA;f__NA;g__NA;s__NA	Bacteria	Firmicutes	Firmicutes	0
SRR13892591_k141_261888	SRR13892591_k141_261888.region001	GCC8804	6954	no	5525	GCF11258	1	yes	lassopeptide.RRE-containing	RiPPs	RiPPs	SRR13892591	Methane seep	CAT	#N/A	k__Bacteria;p__Proteobacteria;c__Epsilonproteobacteria;o__NA;f__NA;g__NA;s__NA	Bacteria	Proteobacteria	Proteobacteria	0
SRR13892591_k141_2622582	SRR13892591_k141_2622582.region001	GCC1179	3309	no	3013	GCF11259	1	yes	NRPS-like	NRPS	NRPS	SRR13892591	Methane seep	CAT	#N/A	k__Bacteria;p__Bacteroidetes;c__Flavobacteriia;o__Flavobacteriales;f__Flavobacteriaceae;g__NA;s__NA	Bacteria	Bacteroidota	Bacteroidota	0
Cluster2_k141_4595770	Cluster2_k141_4595770.region001	GCC13915	3101	no	4344	GCF1126	1	yes	arylpolyene	Others	Others	Cluster2	Methane seep	CAT	#N/A	k__Bacteria;p__Planctomycetes;c__Planctomycetia;o__Planctomycetales;f__Planctomycetaceae;g__NA;s__Planctomycetaceae bacterium TMED10	Bacteria	Planctomycetota	Planctomycetota	0
SRR13892591_k141_263350	SRR13892591_k141_263350.region001	GCC1179	8696	no	3013	GCF11260	1	yes	NRPS	NRPS	NRPS	SRR13892591	Methane seep	CAT	#N/A	k__Bacteria;p__NA;c__NA;o__NA;f__NA;g__NA;s__NA	Bacteria	NA	Others	0
SRR13892591_k141_2635525	SRR13892591_k141_2635525.region001	GCC13915	9796	no	4344	GCF11261	1	yes	arylpolyene	Others	Others	SRR13892591	Methane seep	CAT	#N/A	k__Bacteria;p__Bacteroidetes;c__NA;o__NA;f__NA;g__NA;s__NA	Bacteria	Bacteroidota	Bacteroidota	4.09775
HTR9_k141_973502	HTR9_k141_973502.region001	GCC13915	6781	no	4344	GCF11262	3	no	betalactone	Others	Others	HTR9	Methane seep	CAT	#N/A	k__Bacteria;p__Bacteroidetes;c__NA;o__NA;f__NA;g__NA;s__NA	Bacteria	Bacteroidota	Bacteroidota	1.51395
MAG_SRR13892591_me2_bin.101-k141_2641460	MAG_SRR13892591_me2_bin.101-k141_2641460.region001	GCC13915	7618	no	4344	GCF11262	3	no	betalactone	Others	Others	MAG	Methane seep	gtdbtk	SRR13892591_me2_bin.101	d__Bacteria;p__Bacteroidota;c__Bacteroidia;o__Bacteroidales;f__VadinHA17;g__;s__	Bacteria	Bacteroidota	Bacteroidota	2.40388
MAG_SRR18936874_me2_bin.1-k141_468171	MAG_SRR18936874_me2_bin.1-k141_468171.region001	GCC13915	18251	no	4344	GCF11262	3	yes	betalactone	Others	Others	MAG	Methane seep	gtdbtk	SRR18936874_me2_bin.1	d__Bacteria;p__Bacteroidota;c__Bacteroidia;o__Bacteroidales;f__VadinHA17;g__;s__	Bacteria	Bacteroidota	Bacteroidota	2.02867
MAG_SRR13892591_me2_bin.154-k141_2641617	MAG_SRR13892591_me2_bin.154-k141_2641617.region001	GCC8804	10852	no	5525	GCF11263	9	yes	RiPP-like	RiPPs	RiPPs	MAG	Methane seep	gtdbtk	SRR13892591_me2_bin.154	d__Bacteria;p__Proteobacteria;c__Gammaproteobacteria;o__Methylococcales;f__Methylomonadaceae;g__WTBX01;s__	Bacteria	Proteobacteria	Proteobacteria	0
MAG_SW_2.bin.12-ROV165.bin.12.fa_233	MAG_SW_2.bin.12-ROV165.bin.12.fa_233.region001	GCC8804	3739	no	5525	GCF11263	9	no	RiPP-like	RiPPs	RiPPs	MAG	Methane seep	gtdbtk	SW_2.bin.12	d__Bacteria;p__Proteobacteria;c__Gammaproteobacteria;o__Methylococcales;f__Methylomonadaceae;g__WTBX01;s__	Bacteria	Proteobacteria	Proteobacteria	0
MAG_SW_3.bin.16-ROV166.bin.16.fa_199	MAG_SW_3.bin.16-ROV166.bin.16.fa_199.region001	GCC8804	3056	no	5525	GCF11263	9	no	RiPP-like	RiPPs	RiPPs	MAG	Methane seep	gtdbtk	SW_3.bin.16	d__Bacteria;p__Proteobacteria;c__Gammaproteobacteria;o__Methylococcales;f__Methylomonadaceae;g__WTBX01;s__	Bacteria	Proteobacteria	Proteobacteria	0
SRR13892595_k141_1323862	SRR13892595_k141_1323862.region001	GCC8804	3815	no	5525	GCF11263	9	no	RiPP-like	RiPPs	RiPPs	SRR13892595	Methane seep	CAT	#N/A	k__Bacteria;p__Proteobacteria;c__Gammaproteobacteria;o__NA;f__NA;g__NA;s__NA	Bacteria	Proteobacteria	Proteobacteria	0
SRR13892595_k141_936391	SRR13892595_k141_936391.region001	GCC8804	7779	no	5525	GCF11263	9	no	RiPP-like	RiPPs	RiPPs	SRR13892595	Methane seep	CAT	#N/A	k__Bacteria;p__NA;c__NA;o__NA;f__NA;g__NA;s__NA	Bacteria	NA	Others	0
SRR13892599_k141_987961	SRR13892599_k141_987961.region001	GCC8804	5736	no	5525	GCF11263	9	no	RiPP-like	RiPPs	RiPPs	SRR13892599	Methane seep	CAT	#N/A	k__Bacteria;p__NA;c__NA;o__NA;f__NA;g__NA;s__NA	Bacteria	NA	Others	0
SRR13892606_k141_1597167	SRR13892606_k141_1597167.region001	GCC8804	3738	no	5525	GCF11263	9	no	RiPP-like	RiPPs	RiPPs	SRR13892606	Methane seep	CAT	#N/A	k__Bacteria;p__NA;c__NA;o__NA;f__NA;g__NA;s__NA	Bacteria	NA	Others	0
SRR13892606_k141_863590	SRR13892606_k141_863590.region001	GCC8804	8620	no	5525	GCF11263	9	no	RiPP-like	RiPPs	RiPPs	SRR13892606	Methane seep	CAT	#N/A	k__Bacteria;p__Proteobacteria;c__NA;o__NA;f__NA;g__NA;s__NA	Bacteria	Proteobacteria	Proteobacteria	0
SRR13892607_k141_1092026	SRR13892607_k141_1092026.region001	GCC8804	5460	no	5525	GCF11263	9	no	RiPP-like	RiPPs	RiPPs	SRR13892607	Methane seep	CAT	#N/A	k__Bacteria;p__Proteobacteria;c__Gammaproteobacteria;o__NA;f__NA;g__NA;s__NA	Bacteria	Proteobacteria	Proteobacteria	2.06938
SRR13892591_k141_2642364	SRR13892591_k141_2642364.region001	GCC1179	8417	no	3013	GCF11264	1	yes	NRPS-like	NRPS	NRPS	SRR13892591	Methane seep	CAT	#N/A	k__Bacteria;p__Kiritimatiellaeota;c__Kiritimatiellae;o__Kiritimatiellales;f__NA;g__NA;s__NA	Bacteria	Kiritimatiellaeota	Others	0
SRR13892591_k141_2643585	SRR13892591_k141_2643585.region001	GCC8804	4126	no	5525	GCF11265	1	yes	RRE-containing	RiPPs	RiPPs	SRR13892591	Methane seep	CAT	#N/A	k__Bacteria;p__Chloroflexi;c__NA;o__NA;f__NA;g__NA;s__NA	Bacteria	Chloroflexota	Chloroflexota	0
SRR13892591_k141_2647454	SRR13892591_k141_2647454.region001	GCC1179	5287	no	3013	GCF11266	1	yes	NRPS-like	NRPS	NRPS	SRR13892591	Methane seep	CAT	#N/A	k__Bacteria;p__Proteobacteria;c__Epsilonproteobacteria;o__Campylobacterales;f__Sulfurovaceae;g__Sulfurovum;s__NA	Bacteria	Proteobacteria	Proteobacteria	8.74635
SRR13892591_k141_2647933	SRR13892591_k141_2647933.region001	GCC7660	6665	no	1545	GCF11267	1	yes	terpene	Terpene	Terpene	SRR13892591	Methane seep	CAT	#N/A	k__Bacteria;p__Bacteroidetes;c__NA;o__NA;f__NA;g__NA;s__NA	Bacteria	Bacteroidota	Bacteroidota	1.7924
SRR13892591_k141_2648048	SRR13892591_k141_2648048.region001	GCC13915	3236	no	4344	GCF11268	1	yes	arylpolyene	Others	Others	SRR13892591	Methane seep	CAT	#N/A	k__Bacteria;p__NA;c__NA;o__NA;f__NA;g__NA;s__NA	Bacteria	NA	Others	0
SRR13892591_k141_265205	SRR13892591_k141_265205.region001	GCC13915	32100	no	4344	GCF11269	1	yes	acyl_amino_acids	Others	Others	SRR13892591	Methane seep	CAT	#N/A	k__Bacteria;p__Proteobacteria;c__Gammaproteobacteria;o__NA;f__NA;g__NA;s__NA	Bacteria	Proteobacteria	Proteobacteria	0.954321
SRR13892591_k141_2652976	SRR13892591_k141_2652976.region001	GCC8804	16167	no	5525	GCF11270	1	yes	RRE-containing	RiPPs	RiPPs	SRR13892591	Methane seep	CAT	#N/A	k__Bacteria;p__Bacteroidetes;c__NA;o__NA;f__NA;g__NA;s__NA	Bacteria	Bacteroidota	Bacteroidota	0
SRR13892591_k141_2654803	SRR13892591_k141_2654803.region001	GCC13915	4294	no	4344	GCF11271	1	yes	arylpolyene	Others	Others	SRR13892591	Methane seep	CAT	#N/A	k__Bacteria;p__Proteobacteria;c__Gammaproteobacteria;o__Alteromonadales;f__Psychromonadaceae;g__Psychromonas;s__NA	Bacteria	Proteobacteria	Proteobacteria	0
SRR13892591_k141_2659225	SRR13892591_k141_2659225.region001	GCC8804	20279	no	5525	GCF11272	1	yes	RRE-containing	RiPPs	RiPPs	SRR13892591	Methane seep	CAT	#N/A	k__Bacteria;p__NA;c__NA;o__NA;f__NA;g__NA;s__NA	Bacteria	NA	Others	0.555755
SRR13892591_k141_2679462	SRR13892591_k141_2679462.region001	GCC13915	3110	no	4344	GCF11275	1	yes	resorcinol	Others	Others	SRR13892591	Methane seep	CAT	#N/A	k__Bacteria;p__Bacteroidetes;c__NA;o__NA;f__NA;g__NA;s__NA	Bacteria	Bacteroidota	Bacteroidota	0.802675
MAG_SRR13892591_me2_bin.44-k141_2696657	MAG_SRR13892591_me2_bin.44-k141_2696657.region001	GCC8804	10840	no	5525	GCF11276	1	yes	RiPP-like	RiPPs	RiPPs	MAG	Methane seep	gtdbtk	SRR13892591_me2_bin.44	d__Bacteria;p__Proteobacteria;c__Alphaproteobacteria;o__Rhodospirillales;f__Casp-alpha2;g__UBA4479;s__	Bacteria	Proteobacteria	Proteobacteria	0
SRR13892591_k141_2701953	SRR13892591_k141_2701953.region001	GCC1179	3184	no	3013	GCF11277	1	yes	NRPS	NRPS	NRPS	SRR13892591	Methane seep	CAT	#N/A	k__Bacteria;p__NA;c__NA;o__NA;f__NA;g__NA;s__NA	Bacteria	NA	Others	0
SRR13892591_k141_2709554	SRR13892591_k141_2709554.region001	GCC1179	21639	no	3013	GCF11278	1	yes	NRPS-like	NRPS	NRPS	SRR13892591	Methane seep	CAT	#N/A	k__Bacteria;p__NA;c__NA;o__NA;f__NA;g__NA;s__NA	Bacteria	NA	Others	0.15927
Cluster2_k141_4661517	Cluster2_k141_4661517.region001	GCC1179	12726	no	3013	GCF1128	1	yes	T1PKS.NRPS-like	PKS–NRPS_Hybrids	Others	Cluster2	Methane seep	CAT	#N/A	k__Bacteria;p__Planctomycetes;c__Planctomycetia;o__Planctomycetales;f__Planctomycetaceae;g__NA;s__NA	Bacteria	Planctomycetota	Planctomycetota	0
SRR13892591_k141_2719221	SRR13892591_k141_2719221.region001	GCC8804	4224	no	5525	GCF11280	1	yes	RiPP-like	RiPPs	RiPPs	SRR13892591	Methane seep	CAT	#N/A	k__Bacteria;p__NA;c__NA;o__NA;f__NA;g__NA;s__NA	Bacteria	NA	Others	0
SRR13892591_k141_2735731	SRR13892591_k141_2735731.region001	GCC13915	4795	no	4344	GCF11281	1	yes	arylpolyene	Others	Others	SRR13892591	Methane seep	CAT	#N/A	k__Bacteria;p__Proteobacteria;c__Deltaproteobacteria;o__NA;f__NA;g__NA;s__NA	Bacteria	Proteobacteria	Proteobacteria	1.85492
SRR13892591_k141_2742342	SRR13892591_k141_2742342.region001	GCC13915	7434	no	4344	GCF11282	1	yes	betalactone	Others	Others	SRR13892591	Methane seep	CAT	#N/A	k__Bacteria;p__Proteobacteria;c__Deltaproteobacteria;o__Desulfobacterales;f__NA;g__NA;s__NA	Bacteria	Proteobacteria	Proteobacteria	3.37751
SRR13892591_k141_2746798	SRR13892591_k141_2746798.region001	GCC23	23112	no	775	GCF11283	1	yes	T1PKS	PKSI	Others	SRR13892591	Methane seep	CAT	#N/A	k__Bacteria;p__Proteobacteria;c__Gammaproteobacteria;o__Thiotrichales;f__Thiotrichaceae;g__Leucothrix;s__Leucothrix mucor	Bacteria	Proteobacteria	Proteobacteria	0
SRR13892591_k141_2758296	SRR13892591_k141_2758296.region001	GCC8804	6591	no	5525	GCF11284	1	yes	RiPP-like	RiPPs	RiPPs	SRR13892591	Methane seep	CAT	#N/A	k__Bacteria;p__Bacteroidetes;c__Bacteroidia;o__Marinilabiliales;f__Prolixibacteraceae;g__NA;s__NA	Bacteria	Bacteroidota	Bacteroidota	2.50723
MAG_SRR13892591_me2_bin.232-k141_2780488	MAG_SRR13892591_me2_bin.232-k141_2780488.region001	GCC8804	13905	no	5525	GCF11289	1	yes	RRE-containing	RiPPs	RiPPs	MAG	Methane seep	gtdbtk	SRR13892591_me2_bin.232	d__Bacteria;p__Verrucomicrobiota;c__Lentisphaeria;o__UBA1407;f__Lenti-02;g__;s__	Bacteria	Verrucomicrobiota	Others	0.223459
Cluster2_k141_17073359	Cluster2_k141_17073359.region001	GCC13915	3238	no	4344	GCF1129	3	no	arylpolyene	Others	Others	Cluster2	Methane seep	CAT	#N/A	k__Bacteria;p__Proteobacteria;c__Epsilonproteobacteria;o__NA;f__NA;g__NA;s__NA	Bacteria	Proteobacteria	Proteobacteria	0
Cluster2_k141_4667877	Cluster2_k141_4667877.region001	GCC13915	7838	no	4344	GCF1129	3	yes	arylpolyene	Others	Others	Cluster2	Methane seep	CAT	#N/A	k__Bacteria;p__Proteobacteria;c__Epsilonproteobacteria;o__NA;f__NA;g__NA;s__NA	Bacteria	Proteobacteria	Proteobacteria	0
Cluster3_k141_881530	Cluster3_k141_881530.region001	GCC13915	3996	no	4344	GCF1129	3	no	arylpolyene	Others	Others	Cluster3	Methane seep	CAT	#N/A	k__Bacteria;p__Proteobacteria;c__Epsilonproteobacteria;o__NA;f__NA;g__NA;s__NA	Bacteria	Proteobacteria	Proteobacteria	0
SRR13892591_k141_2783924	SRR13892591_k141_2783924.region001	GCC23	3131	no	775	GCF11290	1	yes	T1PKS	PKSI	Others	SRR13892591	Methane seep	CAT	#N/A	k__Bacteria;p__NA;c__NA;o__NA;f__NA;g__NA;s__NA	Bacteria	NA	Others	0
SRR13892591_k141_2787325	SRR13892591_k141_2787325.region001	GCC1179	5595	no	3013	GCF11291	1	yes	NRPS-like	NRPS	NRPS	SRR13892591	Methane seep	CAT	#N/A	k__Bacteria;p__NA;c__NA;o__NA;f__NA;g__NA;s__NA	Bacteria	NA	Others	0
SRR13892591_k141_2788030	SRR13892591_k141_2788030.region001	GCC9534	8111	no	1155	GCF11292	1	yes	hglE-KS.T1PKS	PKSother	PKSother	SRR13892591	Methane seep	CAT	#N/A	k__Bacteria;p__Proteobacteria;c__Deltaproteobacteria;o__NA;f__NA;g__NA;s__NA	Bacteria	Proteobacteria	Proteobacteria	0
MAG_SRR13892591_ct_bin.197-k141_2792716	MAG_SRR13892591_ct_bin.197-k141_2792716.region001	GCC23	3705	no	775	GCF11293	1	yes	T1PKS	PKSI	Others	MAG	Methane seep	gtdbtk	SRR13892591_ct_bin.197	d__Bacteria;p__Campylobacterota;c__Campylobacteria;o__Campylobacterales;f__Sulfurovaceae;g__Sulfurovum;s__	Bacteria	Campylobacterota	Others	0
MAG_SRR13892591_me2_bin.160-k141_2823683	MAG_SRR13892591_me2_bin.160-k141_2823683.region001	GCC13915	48777	no	4344	GCF11296	1	yes	ladderane.arylpolyene	Others	Others	MAG	Methane seep	gtdbtk	SRR13892591_me2_bin.160	d__Bacteria;p__Verrucomicrobiota;c__Kiritimatiellae;o__UBA8416;f__JABMPJ01;g__;s__	Bacteria	Verrucomicrobiota	Others	1.25225
SRR13892591_k141_2834337	SRR13892591_k141_2834337.region001	GCC13915	4977	no	4344	GCF11298	1	yes	arylpolyene	Others	Others	SRR13892591	Methane seep	CAT	#N/A	k__Bacteria;p__Proteobacteria;c__Deltaproteobacteria;o__Desulfobacterales;f__Desulfobulbaceae;g__NA;s__NA	Bacteria	Proteobacteria	Proteobacteria	0.613247
SRR13892591_k141_2835611	SRR13892591_k141_2835611.region001	GCC9534	7708	no	1155	GCF11299	1	yes	T3PKS	PKSother	PKSother	SRR13892591	Methane seep	CAT	#N/A	k__Bacteria;p__NA;c__NA;o__NA;f__NA;g__NA;s__NA	Bacteria	NA	Others	0
Cluster1_k141_2380837	Cluster1_k141_2380837.region001	GCC7660	4000	no	1545	GCF113	1	yes	terpene	Terpene	Terpene	Cluster1	Methane seep	CAT	#N/A	k__Bacteria;p__Elusimicrobia;c__NA;o__NA;f__NA;g__NA;s__NA	Bacteria	Elusimicrobia	Others	0.288187
Cluster2_k141_467585	Cluster2_k141_467585.region001	GCC7660	10896	no	1545	GCF1130	1	yes	terpene	Terpene	Terpene	Cluster2	Methane seep	CAT	#N/A	k__Bacteria;p__Proteobacteria;c__Deltaproteobacteria;o__NA;f__NA;g__NA;s__NA	Bacteria	Proteobacteria	Proteobacteria	8.27122
SRR13892591_k141_2852676	SRR13892591_k141_2852676.region001	GCC9534	29275	no	1155	GCF11302	1	yes	hglE-KS.T1PKS	PKSother	PKSother	SRR13892591	Methane seep	CAT	#N/A	k__Bacteria;p__NA;c__NA;o__NA;f__NA;g__NA;s__NA	Bacteria	NA	Others	3.38214
SRR13892591_k141_2856299	SRR13892591_k141_2856299.region001	GCC23	7582	no	775	GCF11303	1	yes	T1PKS	PKSI	Others	SRR13892591	Methane seep	CAT	#N/A	k__Bacteria;p__Proteobacteria;c__Deltaproteobacteria;o__Desulfobacterales;f__NA;g__NA;s__Desulfobacterales bacterium	Bacteria	Proteobacteria	Proteobacteria	0
MAG_SRR13892591_ct_bin.192-k141_2863538	MAG_SRR13892591_ct_bin.192-k141_2863538.region001	GCC13915	3465	no	4344	GCF11304	1	yes	arylpolyene	Others	Others	MAG	Methane seep	gtdbtk	SRR13892591_ct_bin.192	d__Bacteria;p__Bacteroidota;c__Bacteroidia;o__Flavobacteriales;f__Flavobacteriaceae;g__Marinirhabdus;s__Marinirhabdus gelatinilytica	Bacteria	Bacteroidota	Bacteroidota	0
SRR13892591_k141_2886956	SRR13892591_k141_2886956.region001	GCC9534	4913	no	1155	GCF11306	2	no	T3PKS	PKSother	PKSother	SRR13892591	Methane seep	CAT	#N/A	k__Bacteria;p__NA;c__NA;o__NA;f__NA;g__NA;s__NA	Bacteria	NA	Others	0
SRR13892595_k141_2657677	SRR13892595_k141_2657677.region001	GCC9534	6351	no	1155	GCF11306	2	yes	T3PKS	PKSother	PKSother	SRR13892595	Methane seep	CAT	#N/A	k__Bacteria;p__NA;c__NA;o__NA;f__NA;g__NA;s__NA	Bacteria	NA	Others	0
SRR13892591_k141_2893517	SRR13892591_k141_2893517.region001	GCC8804	3251	no	5525	GCF11309	1	yes	RiPP-like	RiPPs	RiPPs	SRR13892591	Methane seep	CAT	#N/A	k__Bacteria;p__NA;c__NA;o__NA;f__NA;g__NA;s__NA	Bacteria	NA	Others	0
MAG_SRR13892591_me2_bin.16-k141_2895169	MAG_SRR13892591_me2_bin.16-k141_2895169.region001	GCC8804	5655	no	5525	GCF11310	1	yes	ranthipeptide	RiPPs	RiPPs	MAG	Methane seep	gtdbtk	SRR13892591_me2_bin.16	d__Bacteria;p__Omnitrophota;c__Koll11;o__UBA1560;f__SKK-01;g__;s__	Bacteria	Omnitrophota	Others	0
SRR13892591_k141_2911652	SRR13892591_k141_2911652.region001	GCC13915	24442	no	4344	GCF11313	2	no	acyl_amino_acids	Others	Others	SRR13892591	Methane seep	CAT	#N/A	k__Bacteria;p__Proteobacteria;c__Gammaproteobacteria;o__Thiotrichales;f__Thiotrichaceae;g__NA;s__NA	Bacteria	Proteobacteria	Proteobacteria	10.1006
SRR13892606_k141_343240	SRR13892606_k141_343240.region001	GCC13915	34682	no	4344	GCF11313	2	yes	acyl_amino_acids	Others	Others	SRR13892606	Methane seep	CAT	#N/A	k__Bacteria;p__Proteobacteria;c__Gammaproteobacteria;o__Thiotrichales;f__Thiotrichaceae;g__Leucothrix;s__Leucothrix mucor	Bacteria	Proteobacteria	Proteobacteria	7.11528
SRR13892591_k141_2914501	SRR13892591_k141_2914501.region001	GCC8804	5013	no	5525	GCF11314	1	yes	RiPP-like	RiPPs	RiPPs	SRR13892591	Methane seep	CAT	#N/A	k__Bacteria;p__NA;c__NA;o__NA;f__NA;g__NA;s__NA	Bacteria	NA	Others	0
SRR13892591_k141_2916580	SRR13892591_k141_2916580.region001	GCC8804	5541	no	5525	GCF11315	1	yes	RRE-containing	RiPPs	RiPPs	SRR13892591	Methane seep	CAT	#N/A	k__Bacteria;p__Chloroflexi;c__NA;o__NA;f__NA;g__NA;s__NA	Bacteria	Chloroflexota	Chloroflexota	0
SRR13892591_k141_2924822	SRR13892591_k141_2924822.region001	GCC8804	4261	no	5525	GCF11317	1	yes	lanthipeptide-class-v	RiPPs	RiPPs	SRR13892591	Methane seep	CAT	#N/A	k__Bacteria;p__NA;c__NA;o__NA;f__NA;g__NA;s__NA	Bacteria	NA	Others	0
SRR13892591_k141_2927155	SRR13892591_k141_2927155.region001	GCC8804	12209	no	5525	GCF11318	1	yes	RRE-containing	RiPPs	RiPPs	SRR13892591	Methane seep	CAT	#N/A	k__Bacteria;p__NA;c__NA;o__NA;f__NA;g__NA;s__NA	Bacteria	NA	Others	0
SRR13892591_k141_2935717	SRR13892591_k141_2935717.region001	GCC8804	3359	no	5525	GCF11319	1	yes	RiPP-like	RiPPs	RiPPs	SRR13892591	Methane seep	CAT	#N/A	k__Bacteria;p__NA;c__NA;o__NA;f__NA;g__NA;s__NA	Bacteria	NA	Others	0
SRR13892591_k141_2937555	SRR13892591_k141_2937555.region001	GCC13915	5068	no	4344	GCF11320	1	yes	acyl_amino_acids	Others	Others	SRR13892591	Methane seep	CAT	#N/A	k__Bacteria;p__Proteobacteria;c__Deltaproteobacteria;o__NA;f__NA;g__NA;s__NA	Bacteria	Proteobacteria	Proteobacteria	0
HTR11_k141_1526990	HTR11_k141_1526990.region001	GCC13915	3055	no	4344	GCF11321	4	no	arylpolyene	Others	Others	HTR11	Methane seep	CAT	#N/A	k__Bacteria;p__Proteobacteria;c__Epsilonproteobacteria;o__NA;f__NA;g__NA;s__NA	Bacteria	Proteobacteria	Proteobacteria	0
HTR11_k141_42909	HTR11_k141_42909.region001	GCC13915	3604	no	4344	GCF11321	4	yes	arylpolyene	Others	Others	HTR11	Methane seep	CAT	#N/A	k__Bacteria;p__Proteobacteria;c__Epsilonproteobacteria;o__Campylobacterales;f__NA;g__NA;s__Campylobacterales bacterium	Bacteria	Proteobacteria	Proteobacteria	0
SRR13892587_k141_2855459	SRR13892587_k141_2855459.region001	GCC13915	3471	no	4344	GCF11321	4	no	arylpolyene	Others	Others	SRR13892587	Methane seep	CAT	#N/A	k__Bacteria;p__Proteobacteria;c__Epsilonproteobacteria;o__NA;f__NA;g__NA;s__NA	Bacteria	Proteobacteria	Proteobacteria	1.87061
SRR13892591_k141_2944130	SRR13892591_k141_2944130.region001	GCC13915	3267	no	4344	GCF11321	4	no	arylpolyene	Others	Others	SRR13892591	Methane seep	CAT	#N/A	k__Bacteria;p__Proteobacteria;c__Epsilonproteobacteria;o__NA;f__NA;g__NA;s__Epsilonproteobacteria bacterium	Bacteria	Proteobacteria	Proteobacteria	0.951088
MAG_SW_4.bin.27-ROV167.bin.27.fa_745	MAG_SW_4.bin.27-ROV167.bin.27.fa_745.region001	GCC8804	3885	no	5525	GCF11323	2	no	RRE-containing	RiPPs	RiPPs	MAG	Methane seep	gtdbtk	SW_4.bin.27	d__Bacteria;p__Bacteroidota;c__Bacteroidia;o__Bacteroidales;f__B18-G4;g__;s__	Bacteria	Bacteroidota	Bacteroidota	2.38427
SRR13892591_k141_2953271	SRR13892591_k141_2953271.region001	GCC8804	5519	no	5525	GCF11323	2	yes	RRE-containing	RiPPs	RiPPs	SRR13892591	Methane seep	CAT	#N/A	k__Bacteria;p__NA;c__NA;o__NA;f__NA;g__NA;s__NA	Bacteria	NA	Others	4.364
SRR13892591_k141_2953805	SRR13892591_k141_2953805.region001	GCC13915	17991	no	4344	GCF11324	1	yes	arylpolyene	Others	Others	SRR13892591	Methane seep	CAT	#N/A	k__Bacteria;p__Proteobacteria;c__Deltaproteobacteria;o__NA;f__NA;g__NA;s__NA	Bacteria	Proteobacteria	Proteobacteria	0
MAG_SRR13892591_vb_S1C11818-S1Ck141_2954553	MAG_SRR13892591_vb_S1C11818-S1Ck141_2954553.region001	GCC9534	7971	no	1155	GCF11325	2	yes	hglE-KS	PKSother	PKSother	MAG	Methane seep	gtdbtk	SRR13892591_vb_S1C11818	d__Bacteria;p__Desulfobacterota;c__Desulfobacteria;o__Desulfobacterales;f__Desulfobacteraceae;g__Desulfobacterium_A;s__	Bacteria	Desulfobacterota	Desulfobacterota	0
SRR13892591_k141_2954553	SRR13892591_k141_2954553.region001	GCC9534	7971	no	1155	GCF11325	2	no	hglE-KS	PKSother	PKSother	SRR13892591	Methane seep	CAT	#N/A	k__Bacteria;p__Proteobacteria;c__Deltaproteobacteria;o__Desulfobacterales;f__Desulfobacteraceae;g__Desulfobacterium;s__Desulfobacterium vacuolatum	Bacteria	Proteobacteria	Proteobacteria	0
SRR13892591_k141_2954830	SRR13892591_k141_2954830.region001	GCC13915	3191	no	4344	GCF11326	1	yes	hserlactone	Others	Others	SRR13892591	Methane seep	CAT	#N/A	k__Bacteria;p__Proteobacteria;c__Deltaproteobacteria;o__Desulfuromonadales;f__NA;g__NA;s__Desulfuromonadales bacterium C00003068	Bacteria	Proteobacteria	Proteobacteria	0
MAG_SW_4.bin.31-ROV167.bin.31.fa_15	MAG_SW_4.bin.31-ROV167.bin.31.fa_15.region001	GCC9534	14850	no	1155	GCF11328	2	no	hglE-KS.T1PKS	PKSother	PKSother	MAG	Methane seep	gtdbtk	SW_4.bin.31	d__Bacteria;p__Desulfobacterota_F;c__Desulfuromonadia;o__Desulfuromonadales;f__Geopsychrobacteraceae;g__Desulfuromusa;s__	Bacteria	Desulfobacterota_F	Others	0.232083
SRR13892591_k141_2965925	SRR13892591_k141_2965925.region001	GCC9534	14908	no	1155	GCF11328	2	yes	hglE-KS.T1PKS	PKSother	PKSother	SRR13892591	Methane seep	CAT	#N/A	k__Bacteria;p__Proteobacteria;c__Deltaproteobacteria;o__NA;f__NA;g__NA;s__NA	Bacteria	Proteobacteria	Proteobacteria	0.149258
SRR13892591_k141_2970216	SRR13892591_k141_2970216.region001	GCC8804	5617	no	5525	GCF11329	1	yes	RiPP-like	RiPPs	RiPPs	SRR13892591	Methane seep	CAT	#N/A	k__Bacteria;p__Bacteroidetes;c__NA;o__NA;f__NA;g__NA;s__NA	Bacteria	Bacteroidota	Bacteroidota	0
Cluster2_k141_4750849	Cluster2_k141_4750849.region001	GCC8804	4724	no	5525	GCF1133	1	yes	RRE-containing	RiPPs	RiPPs	Cluster2	Methane seep	CAT	#N/A	k__Bacteria;p__NA;c__NA;o__NA;f__NA;g__NA;s__NA	Bacteria	NA	Others	0
MAG_SRR13892591_me2_bin.232-k141_2983656	MAG_SRR13892591_me2_bin.232-k141_2983656.region001	GCC13915	9204	no	4344	GCF11330	1	yes	arylpolyene	Others	Others	MAG	Methane seep	gtdbtk	SRR13892591_me2_bin.232	d__Bacteria;p__Verrucomicrobiota;c__Lentisphaeria;o__UBA1407;f__Lenti-02;g__;s__	Bacteria	Verrucomicrobiota	Others	0
SRR13892591_k141_2989029	SRR13892591_k141_2989029.region001	GCC13915	3818	no	4344	GCF11331	1	yes	arylpolyene	Others	Others	SRR13892591	Methane seep	CAT	#N/A	k__Bacteria;p__Proteobacteria;c__Epsilonproteobacteria;o__Campylobacterales;f__NA;g__NA;s__NA	Bacteria	Proteobacteria	Proteobacteria	0
SRR13892591_k141_2991099	SRR13892591_k141_2991099.region001	GCC13915	6012	no	4344	GCF11332	1	yes	hserlactone	Others	Others	SRR13892591	Methane seep	CAT	#N/A	k__Bacteria;p__Proteobacteria;c__Alphaproteobacteria;o__NA;f__NA;g__NA;s__NA	Bacteria	Proteobacteria	Proteobacteria	0
SRR13892591_k141_299869	SRR13892591_k141_299869.region001	GCC1179	3327	no	3013	GCF11334	1	yes	NRPS	NRPS	NRPS	SRR13892591	Methane seep	CAT	#N/A	k__Bacteria;p__NA;c__NA;o__NA;f__NA;g__NA;s__NA	Bacteria	NA	Others	0
SRR13892591_k141_3016286	SRR13892591_k141_3016286.region001	GCC8804	3155	no	5525	GCF11336	1	yes	LAP	RiPPs	RiPPs	SRR13892591	Methane seep	CAT	#N/A	k__Archaea;p__NA;c__NA;o__NA;f__NA;g__NA;s__Candidatus Pacearchaeota archaeon	Archaea	NA	Others	0
SRR13892591_k141_3021774	SRR13892591_k141_3021774.region001	GCC13915	3040	no	4344	GCF11337	1	yes	arylpolyene	Others	Others	SRR13892591	Methane seep	CAT	#N/A	k__Bacteria;p__Bacteroidetes;c__Bacteroidia;o__Bacteroidales;f__NA;g__NA;s__NA	Bacteria	Bacteroidota	Bacteroidota	0
SRR13892591_k141_3029851	SRR13892591_k141_3029851.region001	GCC8804	6418	no	5525	GCF11339	2	no	RRE-containing	RiPPs	RiPPs	SRR13892591	Methane seep	CAT	#N/A	k__Bacteria;p__NA;c__NA;o__NA;f__NA;g__NA;s__NA	Bacteria	NA	Others	0
SRR13892591_k141_459875	SRR13892591_k141_459875.region001	GCC8804	12083	no	5525	GCF11339	2	yes	RRE-containing	RiPPs	RiPPs	SRR13892591	Methane seep	CAT	#N/A	k__Bacteria;p__NA;c__NA;o__NA;f__NA;g__NA;s__NA	Bacteria	NA	Others	0
Cluster2_k141_4874995	Cluster2_k141_4874995.region001	GCC8804	5343	no	5525	GCF1134	2	yes	ranthipeptide	RiPPs	RiPPs	Cluster2	Methane seep	CAT	#N/A	k__Bacteria;p__NA;c__NA;o__NA;f__NA;g__NA;s__NA	Bacteria	NA	Others	0
HTR1_k141_1730708	HTR1_k141_1730708.region001	GCC8804	4432	no	5525	GCF1134	2	no	RRE-containing	RiPPs	RiPPs	HTR1	Methane seep	CAT	#N/A	k__Bacteria;p__NA;c__NA;o__NA;f__NA;g__NA;s__NA	Bacteria	NA	Others	0.340918
SRR13892591_k141_3032874	SRR13892591_k141_3032874.region001	GCC7660	3056	no	1545	GCF11341	1	yes	terpene	Terpene	Terpene	SRR13892591	Methane seep	CAT	#N/A	k__Bacteria;p__Verrucomicrobia;c__Verrucomicrobiae;o__Verrucomicrobiales;f__NA;g__NA;s__NA	Bacteria	Verrucomicrobia	Others	0
SRR13892591_k141_3040430	SRR13892591_k141_3040430.region001	GCC8804	6124	no	5525	GCF11342	1	yes	RRE-containing	RiPPs	RiPPs	SRR13892591	Methane seep	CAT	#N/A	k__Bacteria;p__NA;c__NA;o__NA;f__NA;g__NA;s__NA	Bacteria	NA	Others	0
MAG_SRR13892591_me2_bin.189-k141_3043831	MAG_SRR13892591_me2_bin.189-k141_3043831.region001	GCC8804	5553	no	5525	GCF11343	1	yes	RRE-containing	RiPPs	RiPPs	MAG	Methane seep	gtdbtk	SRR13892591_me2_bin.189	d__Bacteria;p__UBP6;c__UBA1177;o__UBA1177;f__;g__;s__	Bacteria	UBP6	Others	0
SRR13892591_k141_3058331	SRR13892591_k141_3058331.region001	GCC8804	4403	no	5525	GCF11346	1	yes	RRE-containing	RiPPs	RiPPs	SRR13892591	Methane seep	CAT	#N/A	k__Bacteria;p__NA;c__NA;o__NA;f__NA;g__NA;s__NA	Bacteria	NA	Others	0
SRR13892591_k141_3071253	SRR13892591_k141_3071253.region001	GCC13915	11895	no	4344	GCF11347	1	yes	arylpolyene	Others	Others	SRR13892591	Methane seep	CAT	#N/A	k__Bacteria;p__Proteobacteria;c__Deltaproteobacteria;o__NA;f__NA;g__NA;s__NA	Bacteria	Proteobacteria	Proteobacteria	3.45914
MAG_SRR13892591_me2_bin.150-k141_3072660	MAG_SRR13892591_me2_bin.150-k141_3072660.region001	GCC1179	3636	no	3013	GCF11348	1	yes	NRPS-like	NRPS	NRPS	MAG	Methane seep	gtdbtk	SRR13892591_me2_bin.150	d__Bacteria;p__Actinobacteriota;c__Actinomycetia;o__Mycobacteriales;f__Mycobacteriaceae;g__Mycobacterium;s__Mycobacterium poriferae	Bacteria	Actinobacteriota	Others	13.6229
SRR13892591_k141_3078156	SRR13892591_k141_3078156.region001	GCC13915	7021	no	4344	GCF11349	1	yes	arylpolyene.resorcinol	Others	Others	SRR13892591	Methane seep	CAT	#N/A	k__Bacteria;p__Proteobacteria;c__Epsilonproteobacteria;o__NA;f__NA;g__NA;s__NA	Bacteria	Proteobacteria	Proteobacteria	0
Cluster2_k141_4916599	Cluster2_k141_4916599.region001	GCC7660	4360	no	1545	GCF1135	1	yes	terpene	Terpene	Terpene	Cluster2	Methane seep	CAT	#N/A	k__Bacteria;p__NA;c__NA;o__NA;f__NA;g__NA;s__NA	Bacteria	NA	Others	0
SRR13892591_k141_3085081	SRR13892591_k141_3085081.region001	GCC13915	19261	no	4344	GCF11350	1	yes	acyl_amino_acids.hserlactone	Others	Others	SRR13892591	Methane seep	CAT	#N/A	k__Bacteria;p__Proteobacteria;c__Deltaproteobacteria;o__Desulfobacterales;f__Desulfobacteraceae;g__NA;s__NA	Bacteria	Proteobacteria	Proteobacteria	0.384912
SRR13892591_k141_308954	SRR13892591_k141_308954.region001	GCC13915	3951	no	4344	GCF11352	1	yes	arylpolyene	Others	Others	SRR13892591	Methane seep	CAT	#N/A	k__Bacteria;p__Planctomycetes;c__NA;o__NA;f__NA;g__NA;s__Planctomycetes bacterium B3_Pla	Bacteria	Planctomycetota	Planctomycetota	0.514008
SRR13892591_k141_3092204	SRR13892591_k141_3092204.region001	GCC8804	4347	no	5525	GCF11353	2	yes	RRE-containing	RiPPs	RiPPs	SRR13892591	Methane seep	CAT	#N/A	k__Bacteria;p__Proteobacteria;c__Epsilonproteobacteria;o__NA;f__NA;g__NA;s__NA	Bacteria	Proteobacteria	Proteobacteria	1.40425
SRR18920794_k141_44798	SRR18920794_k141_44798.region001	GCC8804	3710	no	5525	GCF11353	2	no	RRE-containing	RiPPs	RiPPs	SRR18920794	Methane seep	CAT	#N/A	k__Bacteria;p__Proteobacteria;c__Epsilonproteobacteria;o__NA;f__NA;g__NA;s__NA	Bacteria	Proteobacteria	Proteobacteria	3.02859
MAG_SRR13892591_me2_bin.150-k141_3115651	MAG_SRR13892591_me2_bin.150-k141_3115651.region001	GCC23	12853	no	775	GCF11359	3	no	T1PKS	PKSI	Others	MAG	Methane seep	gtdbtk	SRR13892591_me2_bin.150	d__Bacteria;p__Actinobacteriota;c__Actinomycetia;o__Mycobacteriales;f__Mycobacteriaceae;g__Mycobacterium;s__Mycobacterium poriferae	Bacteria	Actinobacteriota	Others	0
MAG_SRR13892606_vb_S1C2230-S1Ck141_1816624	MAG_SRR13892606_vb_S1C2230-S1Ck141_1816624.region001	GCC23	15772	no	775	GCF11359	3	yes	T1PKS	PKSI	Others	MAG	Methane seep	gtdbtk	SRR13892606_vb_S1C2230	d__Bacteria;p__Actinobacteriota;c__Actinomycetia;o__Mycobacteriales;f__Mycobacteriaceae;g__Mycobacterium;s__Mycobacterium poriferae	Bacteria	Actinobacteriota	Others	0
SRR13892606_k141_1816624	SRR13892606_k141_1816624.region001	GCC23	15772	no	775	GCF11359	3	no	T1PKS	PKSI	Others	SRR13892606	Methane seep	CAT	#N/A	k__Bacteria;p__Actinobacteria;c__Actinobacteria;o__Corynebacteriales;f__Mycobacteriaceae;g__NA;s__NA	Bacteria	Actinobacteria	Others	0
Cluster2_k141_4929377	Cluster2_k141_4929377.region001	GCC13915	5398	no	4344	GCF1136	1	yes	ladderane	Others	Others	Cluster2	Methane seep	CAT	#N/A	k__Bacteria;p__Planctomycetes;c__Candidatus Brocadiae;o__Candidatus Brocadiales;f__Candidatus Brocadiaceae;g__NA;s__Candidatus Brocadiaceae bacterium	Bacteria	Planctomycetota	Planctomycetota	0
MAG_SRR13892591_vb_S1C7872-S1Ck141_3133322	MAG_SRR13892591_vb_S1C7872-S1Ck141_3133322.region001	GCC8804	4591	no	5525	GCF11362	2	yes	RRE-containing	RiPPs	RiPPs	MAG	Methane seep	gtdbtk	SRR13892591_vb_S1C7872	d__Bacteria;p__Myxococcota;c__Polyangia;o__GCA-2747355;f__GCA-2747355;g__GCA-2747355;s__	Bacteria	Myxococcota	Others	0
SRR13892591_k141_3133322	SRR13892591_k141_3133322.region001	GCC8804	4591	no	5525	GCF11362	2	no	RRE-containing	RiPPs	RiPPs	SRR13892591	Methane seep	CAT	#N/A	k__Bacteria;p__NA;c__NA;o__NA;f__NA;g__NA;s__NA	Bacteria	NA	Others	0
SRR13892591_k141_3135797	SRR13892591_k141_3135797.region001	GCC1179	3645	no	3013	GCF11363	1	yes	NRPS	NRPS	NRPS	SRR13892591	Methane seep	CAT	#N/A	k__Bacteria;p__Cyanobacteria;c__NA;o__NA;f__NA;g__NA;s__NA	Bacteria	Cyanobacteria	Others	0
SRR13892591_k141_3137517	SRR13892591_k141_3137517.region001	GCC1179	4714	no	3013	GCF11364	1	yes	NRPS-like	NRPS	NRPS	SRR13892591	Methane seep	CAT	#N/A	k__Bacteria;p__Kiritimatiellaeota;c__Kiritimatiellae;o__Kiritimatiellales;f__Pontiellaceae;g__Pontiella;s__Pontiella sulfatireligans	Bacteria	Kiritimatiellaeota	Others	0
SRR13892591_k141_3140022	SRR13892591_k141_3140022.region001	GCC13915	7135	no	4344	GCF11365	1	yes	arylpolyene	Others	Others	SRR13892591	Methane seep	CAT	#N/A	k__Bacteria;p__NA;c__NA;o__NA;f__NA;g__NA;s__NA	Bacteria	NA	Others	0.598479
SRR13892591_k141_3185416	SRR13892591_k141_3185416.region001	GCC8804	9360	no	5525	GCF11369	1	yes	RRE-containing	RiPPs	RiPPs	SRR13892591	Methane seep	CAT	#N/A	k__Bacteria;p__Proteobacteria;c__Deltaproteobacteria;o__Desulfobacterales;f__Desulfobulbaceae;g__NA;s__NA	Bacteria	Proteobacteria	Proteobacteria	0.174304
Cluster2_k141_49319	Cluster2_k141_49319.region001	GCC8804	5694	no	5525	GCF1137	1	yes	RiPP-like	RiPPs	RiPPs	Cluster2	Methane seep	CAT	#N/A	k__Bacteria;p__Proteobacteria;c__Deltaproteobacteria;o__Desulfobacterales;f__Desulfobacteraceae;g__Desulfosarcina;s__Desulfosarcina widdelii	Bacteria	Proteobacteria	Proteobacteria	0
SRR13892591_k141_3188308	SRR13892591_k141_3188308.region001	GCC8804	3530	no	5525	GCF11370	1	yes	RRE-containing	RiPPs	RiPPs	SRR13892591	Methane seep	CAT	#N/A	k__Bacteria;p__Proteobacteria;c__NA;o__NA;f__NA;g__NA;s__NA	Bacteria	Proteobacteria	Proteobacteria	0
SRR13892591_k141_3207734	SRR13892591_k141_3207734.region001	GCC8804	10906	no	5525	GCF11371	1	yes	RiPP-like	RiPPs	RiPPs	SRR13892591	Methane seep	CAT	#N/A	k__Bacteria;p__Proteobacteria;c__Gammaproteobacteria;o__NA;f__NA;g__NA;s__NA	Bacteria	Proteobacteria	Proteobacteria	0
SRR13892591_k141_3210073	SRR13892591_k141_3210073.region001	GCC1179	9122	no	3013	GCF11372	1	yes	NRPS-like	NRPS	NRPS	SRR13892591	Methane seep	CAT	#N/A	k__Bacteria;p__NA;c__NA;o__NA;f__NA;g__NA;s__NA	Bacteria	NA	Others	0
MAG_SRR13892591_vb_S1C11994-S1Ck141_3210812	MAG_SRR13892591_vb_S1C11994-S1Ck141_3210812.region001	GCC8804	10912	no	5525	GCF11373	2	yes	RiPP-like	RiPPs	RiPPs	MAG	Methane seep	gtdbtk	SRR13892591_vb_S1C11994	d__Bacteria;p__Proteobacteria;c__Gammaproteobacteria;o__Pseudomonadales;f__Oleiphilaceae;g__Marinobacter;s__Marinobacter adhaerens	Bacteria	Proteobacteria	Proteobacteria	0
SRR13892591_k141_3210812	SRR13892591_k141_3210812.region001	GCC8804	10912	no	5525	GCF11373	2	no	RiPP-like	RiPPs	RiPPs	SRR13892591	Methane seep	CAT	#N/A	k__Bacteria;p__Proteobacteria;c__Gammaproteobacteria;o__NA;f__NA;g__NA;s__NA	Bacteria	Proteobacteria	Proteobacteria	0
MAG_SRR13892591_me2_bin.108-k141_3211326	MAG_SRR13892591_me2_bin.108-k141_3211326.region001	GCC23	17555	no	775	GCF11374	1	yes	T1PKS	PKSI	Others	MAG	Methane seep	gtdbtk	SRR13892591_me2_bin.108	d__Bacteria;p__Desulfobacterota;c__Desulfobacteria;o__Desulfobacterales;f__Desulfobacteraceae;g__NBML01;s__	Bacteria	Desulfobacterota	Desulfobacterota	0.205567
SRR13892591_k141_3215386	SRR13892591_k141_3215386.region001	GCC8804	5364	no	5525	GCF11376	1	yes	RRE-containing	RiPPs	RiPPs	SRR13892591	Methane seep	CAT	#N/A	k__Bacteria;p__Bacteroidetes;c__Bacteroidia;o__Marinilabiliales;f__Prolixibacteraceae;g__Draconibacterium;s__Draconibacterium sp.	Bacteria	Bacteroidota	Bacteroidota	0.367102
SRR13892591_k141_3235374	SRR13892591_k141_3235374.region001	GCC1179	7294	no	3013	GCF11377	1	yes	NAPAA	NRPS	NRPS	SRR13892591	Methane seep	CAT	#N/A	k__Bacteria;p__Proteobacteria;c__Deltaproteobacteria;o__NA;f__NA;g__NA;s__Deltaproteobacteria bacterium	Bacteria	Proteobacteria	Proteobacteria	4.18448
SRR13892591_k141_324075	SRR13892591_k141_324075.region001	GCC8804	7198	no	5525	GCF11378	1	yes	RiPP-like	RiPPs	RiPPs	SRR13892591	Methane seep	CAT	#N/A	k__Bacteria;p__Proteobacteria;c__NA;o__NA;f__NA;g__NA;s__NA	Bacteria	Proteobacteria	Proteobacteria	0
SRR13892591_k141_3241977	SRR13892591_k141_3241977.region001	GCC13915	4963	no	4344	GCF11379	1	yes	resorcinol	Others	Others	SRR13892591	Methane seep	CAT	#N/A	k__Bacteria;p__Proteobacteria;c__Deltaproteobacteria;o__Desulfobacterales;f__Desulfobulbaceae;g__NA;s__NA	Bacteria	Proteobacteria	Proteobacteria	0.361429
Cluster2_k141_4942644	Cluster2_k141_4942644.region001	GCC13915	8966	no	4344	GCF1138	1	yes	ladderane	Others	Others	Cluster2	Methane seep	CAT	#N/A	k__Bacteria;p__NA;c__NA;o__NA;f__NA;g__NA;s__NA	Bacteria	NA	Others	0.384389
MAG_SRR13892591_me2_bin.112-k141_3287418	MAG_SRR13892591_me2_bin.112-k141_3287418.region001	GCC13915	4377	no	4344	GCF11384	1	yes	PUFA	Others	Others	MAG	Methane seep	gtdbtk	SRR13892591_me2_bin.112	d__Bacteria;p__SAR324;c__SAR324;o__SAR324;f__NAC60-12;g__Arctic96AD-7;s__Arctic96AD-7 sp002082305	Bacteria	SAR324	Others	0
MAG_SRR13892591_me2_bin.150-k141_3288045	MAG_SRR13892591_me2_bin.150-k141_3288045.region001	GCC23	4090	no	775	GCF11385	1	yes	T1PKS	PKSI	Others	MAG	Methane seep	gtdbtk	SRR13892591_me2_bin.150	d__Bacteria;p__Actinobacteriota;c__Actinomycetia;o__Mycobacteriales;f__Mycobacteriaceae;g__Mycobacterium;s__Mycobacterium poriferae	Bacteria	Actinobacteriota	Others	0
Cluster3_k141_14901961	Cluster3_k141_14901961.region001	GCC13915	8967	no	4344	GCF11388	3	yes	arylpolyene	Others	Others	Cluster3	Methane seep	CAT	#N/A	k__Bacteria;p__NA;c__NA;o__NA;f__NA;g__NA;s__NA	Bacteria	NA	Others	0
MAG_SRR13892591_me2_bin.61-k141_3315060	MAG_SRR13892591_me2_bin.61-k141_3315060.region001	GCC13915	6933	no	4344	GCF11388	3	no	arylpolyene	Others	Others	MAG	Methane seep	gtdbtk	SRR13892591_me2_bin.61	d__Bacteria;p__Desulfobacterota;c__Desulfobacteria;o__Desulfobacterales;f__SURF-7;g__;s__	Bacteria	Desulfobacterota	Desulfobacterota	0
MAG_SRR18936875_me2_bin.54-k141_67109	MAG_SRR18936875_me2_bin.54-k141_67109.region001	GCC13915	6272	no	4344	GCF11388	3	no	arylpolyene	Others	Others	MAG	Methane seep	gtdbtk	SRR18936875_me2_bin.54	d__Bacteria;p__Desulfobacterota;c__Desulfobacteria;o__Desulfobacterales;f__SURF-7;g__;s__	Bacteria	Desulfobacterota	Desulfobacterota	0
MAG_SRR13892591_vb_S1C11994-S1Ck141_3316310	MAG_SRR13892591_vb_S1C11994-S1Ck141_3316310.region001	GCC13915	17001	no	4344	GCF11389	2	yes	betalactone	Others	Others	MAG	Methane seep	gtdbtk	SRR13892591_vb_S1C11994	d__Bacteria;p__Proteobacteria;c__Gammaproteobacteria;o__Pseudomonadales;f__Oleiphilaceae;g__Marinobacter;s__Marinobacter adhaerens	Bacteria	Proteobacteria	Proteobacteria	0.243002
SRR13892591_k141_3316310	SRR13892591_k141_3316310.region001	GCC13915	17001	no	4344	GCF11389	2	no	betalactone	Others	Others	SRR13892591	Methane seep	CAT	#N/A	k__Bacteria;p__Proteobacteria;c__Gammaproteobacteria;o__NA;f__NA;g__NA;s__NA	Bacteria	Proteobacteria	Proteobacteria	0.403527
SRR13892591_k141_3325543	SRR13892591_k141_3325543.region001	GCC1179	3392	no	3013	GCF11390	1	yes	NRPS	NRPS	NRPS	SRR13892591	Methane seep	CAT	#N/A	k__Bacteria;p__Proteobacteria;c__Gammaproteobacteria;o__NA;f__NA;g__NA;s__NA	Bacteria	Proteobacteria	Proteobacteria	0
MAG_SRR13892588_me2_bin.14-k141_1408814	MAG_SRR13892588_me2_bin.14-k141_1408814.region001	GCC1179	3063	no	3013	GCF11391	3	no	NRPS-like	NRPS	NRPS	MAG	Methane seep	gtdbtk	SRR13892588_me2_bin.14	d__Bacteria;p__DQWO01;c__DQWO01;o__DQWO01;f__JAADEO01;g__JAADEO01;s__	Bacteria	DQWO01	Others	0.141517
SRR13892585_k141_1840188	SRR13892585_k141_1840188.region001	GCC1179	3324	no	3013	GCF11391	3	no	NRPS-like	NRPS	NRPS	SRR13892585	Methane seep	CAT	#N/A	k__Bacteria;p__Proteobacteria;c__NA;o__NA;f__NA;g__NA;s__NA	Bacteria	Proteobacteria	Proteobacteria	0
SRR13892591_k141_3327022	SRR13892591_k141_3327022.region001	GCC1179	5944	no	3013	GCF11391	3	yes	NRPS-like	NRPS	NRPS	SRR13892591	Methane seep	CAT	#N/A	k__Bacteria;p__Proteobacteria;c__NA;o__NA;f__NA;g__NA;s__NA	Bacteria	Proteobacteria	Proteobacteria	0.817894
SRR13892591_k141_3333020	SRR13892591_k141_3333020.region001	GCC1179	3922	no	3013	GCF11393	2	yes	NRPS	NRPS	NRPS	SRR13892591	Methane seep	CAT	#N/A	#N/A	#N/A	NA	Others	0
SRR13892595_k141_1271576	SRR13892595_k141_1271576.region001	GCC1179	3811	no	3013	GCF11393	2	no	NRPS	NRPS	NRPS	SRR13892595	Methane seep	CAT	#N/A	k__Bacteria;p__Proteobacteria;c__Gammaproteobacteria;o__NA;f__NA;g__NA;s__NA	Bacteria	Proteobacteria	Proteobacteria	0
SRR13892591_k141_3333239	SRR13892591_k141_3333239.region001	GCC8804	3043	no	5525	GCF11394	1	yes	cyclic-lactone-autoinducer	RiPPs	RiPPs	SRR13892591	Methane seep	CAT	#N/A	k__Bacteria;p__Firmicutes;c__Clostridia;o__Clostridiales;f__Eubacteriaceae;g__Alkalibacter;s__Alkalibacter sp. M17DMB*	Bacteria	Firmicutes	Firmicutes	0
SRR13892591_k141_3338627	SRR13892591_k141_3338627.region001	GCC1179	4348	no	3013	GCF11396	1	yes	NRPS	NRPS	NRPS	SRR13892591	Methane seep	CAT	#N/A	k__Bacteria;p__Proteobacteria;c__Gammaproteobacteria;o__NA;f__NA;g__NA;s__NA	Bacteria	Proteobacteria	Proteobacteria	0
SRR13892591_k141_3355010	SRR13892591_k141_3355010.region001	GCC1179	14776	no	3013	GCF11398	1	yes	NRPS-like	NRPS	NRPS	SRR13892591	Methane seep	CAT	#N/A	k__Bacteria;p__Proteobacteria;c__NA;o__NA;f__NA;g__NA;s__NA	Bacteria	Proteobacteria	Proteobacteria	0.715798
Cluster2_k141_4945691	Cluster2_k141_4945691.region001	GCC7660	4044	no	1545	GCF1140	1	yes	terpene	Terpene	Terpene	Cluster2	Methane seep	CAT	#N/A	k__NA;p__NA;c__NA;o__NA;f__NA;g__NA;s__NA	NA	NA	Others	0.393117
SRR13892591_k141_3362923	SRR13892591_k141_3362923.region001	GCC13915	4546	no	4344	GCF11400	1	yes	arylpolyene	Others	Others	SRR13892591	Methane seep	CAT	#N/A	k__Bacteria;p__Proteobacteria;c__Deltaproteobacteria;o__NA;f__NA;g__NA;s__NA	Bacteria	Proteobacteria	Proteobacteria	1.81502
SRR13892591_k141_339773	SRR13892591_k141_339773.region001	GCC8804	4431	no	5525	GCF11403	1	yes	RRE-containing	RiPPs	RiPPs	SRR13892591	Methane seep	CAT	#N/A	k__Bacteria;p__NA;c__NA;o__NA;f__NA;g__NA;s__NA	Bacteria	NA	Others	245.444
SRR13892591_k141_3412706	SRR13892591_k141_3412706.region001	GCC13915	3687	no	4344	GCF11404	1	yes	resorcinol	Others	Others	SRR13892591	Methane seep	CAT	#N/A	k__Bacteria;p__Bacteroidetes;c__Bacteroidia;o__Bacteroidales;f__NA;g__NA;s__Bacteroidales bacterium	Bacteria	Bacteroidota	Bacteroidota	0
SRR13892591_k141_3425752	SRR13892591_k141_3425752.region001	GCC8804	8250	no	5525	GCF11407	1	yes	RiPP-like	RiPPs	RiPPs	SRR13892591	Methane seep	CAT	#N/A	k__NA;p__NA;c__NA;o__NA;f__NA;g__NA;s__NA	NA	NA	Others	4.19367
MAG_SRR13892591_vb_S1C11994-S1Ck141_3445721	MAG_SRR13892591_vb_S1C11994-S1Ck141_3445721.region001	GCC13915	11051	no	4344	GCF11409	2	yes	betalactone	Others	Others	MAG	Methane seep	gtdbtk	SRR13892591_vb_S1C11994	d__Bacteria;p__Proteobacteria;c__Gammaproteobacteria;o__Pseudomonadales;f__Oleiphilaceae;g__Marinobacter;s__Marinobacter adhaerens	Bacteria	Proteobacteria	Proteobacteria	0.928972
SRR13892591_k141_3445721	SRR13892591_k141_3445721.region001	GCC13915	11051	no	4344	GCF11409	2	no	betalactone	Others	Others	SRR13892591	Methane seep	CAT	#N/A	k__Bacteria;p__Proteobacteria;c__Gammaproteobacteria;o__NA;f__NA;g__NA;s__NA	Bacteria	Proteobacteria	Proteobacteria	1.01191
Cluster2_k141_499192	Cluster2_k141_499192.region001	GCC8804	6898	no	5525	GCF1141	1	yes	RRE-containing	RiPPs	RiPPs	Cluster2	Methane seep	CAT	#N/A	k__Bacteria;p__Chloroflexi;c__NA;o__NA;f__NA;g__NA;s__NA	Bacteria	Chloroflexota	Chloroflexota	0.382126
SRR13892591_k141_3452705	SRR13892591_k141_3452705.region001	GCC8804	4359	no	5525	GCF11411	1	yes	RRE-containing	RiPPs	RiPPs	SRR13892591	Methane seep	CAT	#N/A	k__Bacteria;p__Chlorobi;c__NA;o__NA;f__NA;g__NA;s__Chlorobi bacterium	Bacteria	Chlorobi	Others	0
SRR13892591_k141_346553	SRR13892591_k141_346553.region001	GCC13915	15126	no	4344	GCF11412	1	yes	resorcinol	Others	Others	SRR13892591	Methane seep	CAT	#N/A	k__Bacteria;p__Bacteroidetes;c__NA;o__NA;f__NA;g__NA;s__NA	Bacteria	Bacteroidota	Bacteroidota	15.2438
SRR13892591_k141_350588	SRR13892591_k141_350588.region001	GCC8804	10837	no	5525	GCF11413	1	yes	RiPP-like	RiPPs	RiPPs	SRR13892591	Methane seep	CAT	#N/A	k__Bacteria;p__Proteobacteria;c__Gammaproteobacteria;o__Thiotrichales;f__Thiotrichaceae;g__NA;s__NA	Bacteria	Proteobacteria	Proteobacteria	0
SRR13892591_k141_351069	SRR13892591_k141_351069.region001	GCC13915	3481	no	4344	GCF11414	1	yes	arylpolyene	Others	Others	SRR13892591	Methane seep	CAT	#N/A	k__Bacteria;p__Proteobacteria;c__Epsilonproteobacteria;o__NA;f__NA;g__NA;s__NA	Bacteria	Proteobacteria	Proteobacteria	0
SRR13892591_k141_36957	SRR13892591_k141_36957.region001	GCC8804	15251	no	5525	GCF11418	1	yes	RRE-containing	RiPPs	RiPPs	SRR13892591	Methane seep	CAT	#N/A	k__Bacteria;p__NA;c__NA;o__NA;f__NA;g__NA;s__NA	Bacteria	NA	Others	6.79763
Cluster2_k141_5004775	Cluster2_k141_5004775.region001	GCC8804	5744	no	5525	GCF1142	1	yes	RiPP-like	RiPPs	RiPPs	Cluster2	Methane seep	CAT	#N/A	k__Bacteria;p__NA;c__NA;o__NA;f__NA;g__NA;s__NA	Bacteria	NA	Others	1.8128
SRR13892591_k141_379769	SRR13892591_k141_379769.region001	GCC8804	3362	no	5525	GCF11420	1	yes	RRE-containing	RiPPs	RiPPs	SRR13892591	Methane seep	CAT	#N/A	k__Bacteria;p__Proteobacteria;c__NA;o__NA;f__NA;g__NA;s__NA	Bacteria	Proteobacteria	Proteobacteria	0
SRR13892591_k141_408936	SRR13892591_k141_408936.region001	GCC13915	5480	no	4344	GCF11422	1	yes	arylpolyene	Others	Others	SRR13892591	Methane seep	CAT	#N/A	k__Bacteria;p__Bacteroidetes;c__NA;o__NA;f__NA;g__NA;s__Bacteroidetes bacterium	Bacteria	Bacteroidota	Bacteroidota	0
SRR13892591_k141_420858	SRR13892591_k141_420858.region001	GCC13915	4554	no	4344	GCF11423	1	yes	arylpolyene	Others	Others	SRR13892591	Methane seep	CAT	#N/A	k__Bacteria;p__Bacteroidetes;c__NA;o__NA;f__NA;g__NA;s__Bacteroidetes bacterium	Bacteria	Bacteroidota	Bacteroidota	2.90763
SRR13892591_k141_424893	SRR13892591_k141_424893.region001	GCC1179	4005	no	3013	GCF11424	1	yes	NRPS-like	NRPS	NRPS	SRR13892591	Methane seep	CAT	#N/A	k__Bacteria;p__Bacteroidetes;c__NA;o__NA;f__NA;g__NA;s__NA	Bacteria	Bacteroidota	Bacteroidota	1.32572
SRR13892591_k141_426802	SRR13892591_k141_426802.region001	GCC13915	17378	no	4344	GCF11425	1	yes	resorcinol	Others	Others	SRR13892591	Methane seep	CAT	#N/A	k__Bacteria;p__NA;c__NA;o__NA;f__NA;g__NA;s__NA	Bacteria	NA	Others	1.86934
SRR13892591_k141_439714	SRR13892591_k141_439714.region001	GCC1179	4873	no	3013	GCF11426	1	yes	NRPS	NRPS	NRPS	SRR13892591	Methane seep	CAT	#N/A	k__Bacteria;p__Proteobacteria;c__Gammaproteobacteria;o__Chromatiales;f__Chromatiaceae;g__Imhoffiella;s__Imhoffiella purpurea	Bacteria	Proteobacteria	Proteobacteria	0
SRR13892591_k141_442600	SRR13892591_k141_442600.region001	GCC7660	3994	no	1545	GCF11427	1	yes	terpene	Terpene	Terpene	SRR13892591	Methane seep	CAT	#N/A	k__Bacteria;p__Chloroflexi;c__NA;o__NA;f__NA;g__NA;s__NA	Bacteria	Chloroflexota	Chloroflexota	0.416678
SRR13892591_k141_458477	SRR13892591_k141_458477.region001	GCC13915	3264	no	4344	GCF11430	1	yes	arylpolyene	Others	Others	SRR13892591	Methane seep	CAT	#N/A	k__Bacteria;p__Bacteroidetes;c__Bacteroidia;o__Bacteroidales;f__NA;g__NA;s__Bacteroidales bacterium	Bacteria	Bacteroidota	Bacteroidota	0
SRR13892591_k141_464852	SRR13892591_k141_464852.region001	GCC8804	8035	no	5525	GCF11432	1	yes	RRE-containing	RiPPs	RiPPs	SRR13892591	Methane seep	CAT	#N/A	k__Bacteria;p__Proteobacteria;c__Deltaproteobacteria;o__Desulfobacterales;f__Desulfobulbaceae;g__NA;s__NA	Bacteria	Proteobacteria	Proteobacteria	0
SRR13892591_k141_464878	SRR13892591_k141_464878.region001	GCC13915	3441	no	4344	GCF11433	1	yes	arylpolyene	Others	Others	SRR13892591	Methane seep	CAT	#N/A	k__Bacteria;p__Bacteroidetes;c__NA;o__NA;f__NA;g__NA;s__Bacteroidetes bacterium	Bacteria	Bacteroidota	Bacteroidota	0
SRR13892591_k141_466045	SRR13892591_k141_466045.region001	GCC13915	6545	no	4344	GCF11434	1	yes	arylpolyene	Others	Others	SRR13892591	Methane seep	CAT	#N/A	k__Bacteria;p__NA;c__NA;o__NA;f__NA;g__NA;s__NA	Bacteria	NA	Others	0
SRR13892591_k141_466815	SRR13892591_k141_466815.region001	GCC13915	3684	no	4344	GCF11436	1	yes	resorcinol	Others	Others	SRR13892591	Methane seep	CAT	#N/A	k__Bacteria;p__Proteobacteria;c__Epsilonproteobacteria;o__Campylobacterales;f__NA;g__NA;s__Campylobacterales bacterium	Bacteria	Proteobacteria	Proteobacteria	0
SRR13892591_k141_473242	SRR13892591_k141_473242.region001	GCC13915	3777	no	4344	GCF11437	1	yes	arylpolyene	Others	Others	SRR13892591	Methane seep	CAT	#N/A	k__Bacteria;p__Verrucomicrobia;c__NA;o__NA;f__NA;g__NA;s__Verrucomicrobia bacterium	Bacteria	Verrucomicrobia	Others	2.09934
SRR13892591_k141_476533	SRR13892591_k141_476533.region001	GCC13915	9491	no	4344	GCF11438	1	yes	arylpolyene	Others	Others	SRR13892591	Methane seep	CAT	#N/A	k__Bacteria;p__NA;c__NA;o__NA;f__NA;g__NA;s__NA	Bacteria	NA	Others	2.17339
Cluster2_k141_5034339	Cluster2_k141_5034339.region001	GCC23	3230	no	775	GCF1144	1	yes	T1PKS	PKSI	Others	Cluster2	Methane seep	CAT	#N/A	k__Bacteria;p__NA;c__NA;o__NA;f__NA;g__NA;s__NA	Bacteria	NA	Others	0
MAG_SRR13892591_me2_bin.61-k141_490089	MAG_SRR13892591_me2_bin.61-k141_490089.region001	GCC13915	3625	no	4344	GCF11440	1	yes	arylpolyene	Others	Others	MAG	Methane seep	gtdbtk	SRR13892591_me2_bin.61	d__Bacteria;p__Desulfobacterota;c__Desulfobacteria;o__Desulfobacterales;f__SURF-7;g__;s__	Bacteria	Desulfobacterota	Desulfobacterota	0
SRR13892591_k141_493557	SRR13892591_k141_493557.region001	GCC8804	3061	no	5525	GCF11441	1	yes	RiPP-like	RiPPs	RiPPs	SRR13892591	Methane seep	CAT	#N/A	k__Bacteria;p__Proteobacteria;c__Gammaproteobacteria;o__Thiotrichales;f__Thiotrichaceae;g__Leucothrix;s__Leucothrix sp.	Bacteria	Proteobacteria	Proteobacteria	0
SRR13892591_k141_498037	SRR13892591_k141_498037.region001	GCC9534	5490	no	1155	GCF11443	1	yes	T3PKS	PKSother	PKSother	SRR13892591	Methane seep	CAT	#N/A	k__Bacteria;p__NA;c__NA;o__NA;f__NA;g__NA;s__NA	Bacteria	NA	Others	0
SRR13892591_k141_51259	SRR13892591_k141_51259.region001	GCC8804	3308	no	5525	GCF11444	1	yes	RRE-containing	RiPPs	RiPPs	SRR13892591	Methane seep	CAT	#N/A	k__Bacteria;p__Firmicutes;c__NA;o__NA;f__NA;g__NA;s__NA	Bacteria	Firmicutes	Firmicutes	0
SRR13892591_k141_517367	SRR13892591_k141_517367.region001	GCC8804	9747	no	5525	GCF11445	1	yes	RRE-containing	RiPPs	RiPPs	SRR13892591	Methane seep	CAT	#N/A	k__Bacteria;p__Bacteroidetes;c__NA;o__NA;f__NA;g__NA;s__NA	Bacteria	Bacteroidota	Bacteroidota	0
SRR13892591_k141_520892	SRR13892591_k141_520892.region001	GCC8804	3940	no	5525	GCF11446	1	yes	lanthipeptide-class-ii	RiPPs	RiPPs	SRR13892591	Methane seep	CAT	#N/A	k__Bacteria;p__Firmicutes;c__Clostridia;o__Clostridiales;f__Clostridiaceae;g__Clostridium;s__Clostridium homopropionicum	Bacteria	Firmicutes	Firmicutes	0
SRR13892591_k141_529991	SRR13892591_k141_529991.region001	GCC8804	4016	no	5525	GCF11447	1	yes	RRE-containing	RiPPs	RiPPs	SRR13892591	Methane seep	CAT	#N/A	k__Bacteria;p__NA;c__NA;o__NA;f__NA;g__NA;s__NA	Bacteria	NA	Others	1.49871
MAG_SRR13892591_me2_bin.25-k141_535105	MAG_SRR13892591_me2_bin.25-k141_535105.region001	GCC8804	4142	no	5525	GCF11448	1	yes	RiPP-like	RiPPs	RiPPs	MAG	Methane seep	gtdbtk	SRR13892591_me2_bin.25	d__Bacteria;p__Proteobacteria;c__Gammaproteobacteria;o__Nevskiales;f__Oceanococcaceae;g__Oceanococcus;s__Oceanococcus atlanticus	Bacteria	Proteobacteria	Proteobacteria	0
MAG_SRR13892591_me2_bin.150-k141_539693	MAG_SRR13892591_me2_bin.150-k141_539693.region001	GCC7660	5746	no	1545	GCF11449	1	yes	terpene	Terpene	Terpene	MAG	Methane seep	gtdbtk	SRR13892591_me2_bin.150	d__Bacteria;p__Actinobacteriota;c__Actinomycetia;o__Mycobacteriales;f__Mycobacteriaceae;g__Mycobacterium;s__Mycobacterium poriferae	Bacteria	Actinobacteriota	Others	0
MAG_SRR13892591_me2_bin.87-k141_623424	MAG_SRR13892591_me2_bin.87-k141_623424.region001	GCC13915	7244	no	4344	GCF11450	4	yes	arylpolyene	Others	Others	MAG	Methane seep	gtdbtk	SRR13892591_me2_bin.87	d__Bacteria;p__Campylobacterota;c__Campylobacteria;o__Campylobacterales;f__Sulfurovaceae;g__UBA1140;s__	Bacteria	Campylobacterota	Others	0.569511
SRR13892591_k141_540077	SRR13892591_k141_540077.region001	GCC13915	3344	no	4344	GCF11450	4	no	arylpolyene	Others	Others	SRR13892591	Methane seep	CAT	#N/A	k__Bacteria;p__Proteobacteria;c__Epsilonproteobacteria;o__Campylobacterales;f__Sulfurovaceae;g__Sulfurovum;s__Sulfurovum sp.	Bacteria	Proteobacteria	Proteobacteria	0
SRR13892606_k141_2182917	SRR13892606_k141_2182917.region001	GCC13915	5018	no	4344	GCF11450	4	no	arylpolyene	Others	Others	SRR13892606	Methane seep	CAT	#N/A	k__Bacteria;p__Proteobacteria;c__Epsilonproteobacteria;o__Campylobacterales;f__NA;g__NA;s__NA	Bacteria	Proteobacteria	Proteobacteria	0
SRR13892607_k141_850956	SRR13892607_k141_850956.region001	GCC13915	5084	no	4344	GCF11450	4	no	arylpolyene	Others	Others	SRR13892607	Methane seep	CAT	#N/A	k__Bacteria;p__Proteobacteria;c__Epsilonproteobacteria;o__Campylobacterales;f__Sulfurovaceae;g__Sulfurovum;s__Sulfurovum sp.	Bacteria	Proteobacteria	Proteobacteria	8.46196
SRR13892591_k141_544194	SRR13892591_k141_544194.region001	GCC8804	4127	no	5525	GCF11452	1	yes	RRE-containing	RiPPs	RiPPs	SRR13892591	Methane seep	CAT	#N/A	k__Bacteria;p__Proteobacteria;c__Deltaproteobacteria;o__NA;f__NA;g__NA;s__NA	Bacteria	Proteobacteria	Proteobacteria	0
SRR13892591_k141_548496	SRR13892591_k141_548496.region001	GCC8804	12940	no	5525	GCF11453	1	yes	RRE-containing	RiPPs	RiPPs	SRR13892591	Methane seep	CAT	#N/A	k__Bacteria;p__NA;c__NA;o__NA;f__NA;g__NA;s__NA	Bacteria	NA	Others	0.309206
SRR13892591_k141_551991	SRR13892591_k141_551991.region001	GCC1179	3010	no	3013	GCF11455	1	yes	NRPS-like	NRPS	NRPS	SRR13892591	Methane seep	CAT	#N/A	k__Bacteria;p__Actinobacteria;c__Actinobacteria;o__NA;f__NA;g__NA;s__NA	Bacteria	Actinobacteria	Others	0
SRR13892591_k141_553148	SRR13892591_k141_553148.region001	GCC8804	3535	no	5525	GCF11456	1	yes	RiPP-like	RiPPs	RiPPs	SRR13892591	Methane seep	CAT	#N/A	k__Bacteria;p__NA;c__NA;o__NA;f__NA;g__NA;s__NA	Bacteria	NA	Others	0
MAG_SRR13892591_me2_bin.61-k141_55538	MAG_SRR13892591_me2_bin.61-k141_55538.region001	GCC9534	10763	no	1155	GCF11458	1	yes	hglE-KS	PKSother	PKSother	MAG	Methane seep	gtdbtk	SRR13892591_me2_bin.61	d__Bacteria;p__Desulfobacterota;c__Desulfobacteria;o__Desulfobacterales;f__SURF-7;g__;s__	Bacteria	Desulfobacterota	Desulfobacterota	0
SRR13892591_k141_555549	SRR13892591_k141_555549.region001	GCC1179	3264	no	3013	GCF11459	1	yes	NRPS-like	NRPS	NRPS	SRR13892591	Methane seep	CAT	#N/A	k__Bacteria;p__Proteobacteria;c__Deltaproteobacteria;o__NA;f__NA;g__NA;s__Deltaproteobacteria bacterium	Bacteria	Proteobacteria	Proteobacteria	0
Cluster2_k141_5066356	Cluster2_k141_5066356.region001	GCC8804	3003	no	5525	GCF1146	13	no	RiPP-like	RiPPs	RiPPs	Cluster2	Methane seep	CAT	#N/A	k__Bacteria;p__Proteobacteria;c__Deltaproteobacteria;o__NA;f__NA;g__NA;s__NA	Bacteria	Proteobacteria	Proteobacteria	0.50818
Cluster3_k141_8070966	Cluster3_k141_8070966.region001	GCC8804	5401	no	5525	GCF1146	13	no	RiPP-like	RiPPs	RiPPs	Cluster3	Methane seep	CAT	#N/A	k__Bacteria;p__Proteobacteria;c__Deltaproteobacteria;o__NA;f__NA;g__NA;s__NA	Bacteria	Proteobacteria	Proteobacteria	68.4885
ERR3365595_k141_282935	ERR3365595_k141_282935.region001	GCC8804	8115	no	5525	GCF1146	13	no	RiPP-like	RiPPs	RiPPs	ERR3365595	Asphalt volcano	CAT	#N/A	k__Bacteria;p__Proteobacteria;c__Deltaproteobacteria;o__NA;f__NA;g__NA;s__NA	Bacteria	Proteobacteria	Proteobacteria	72.4221
HTR1_k141_544745	HTR1_k141_544745.region001	GCC8804	9305	no	5525	GCF1146	13	yes	RiPP-like	RiPPs	RiPPs	HTR1	Methane seep	CAT	#N/A	k__Bacteria;p__Proteobacteria;c__Deltaproteobacteria;o__Desulfobacterales;f__Desulfobacteraceae;g__NA;s__Desulfobacteraceae bacterium	Bacteria	Proteobacteria	Proteobacteria	22.9455
SRR13892601_k141_1995346	SRR13892601_k141_1995346.region001	GCC8804	3359	no	5525	GCF1146	13	no	RiPP-like	RiPPs	RiPPs	SRR13892601	Methane seep	CAT	#N/A	k__Bacteria;p__Proteobacteria;c__Deltaproteobacteria;o__NA;f__NA;g__NA;s__NA	Bacteria	Proteobacteria	Proteobacteria	104.252
SRR13892603_k141_2654210	SRR13892603_k141_2654210.region001	GCC8804	4502	no	5525	GCF1146	13	no	RiPP-like	RiPPs	RiPPs	SRR13892603	Methane seep	CAT	#N/A	k__Bacteria;p__Proteobacteria;c__Deltaproteobacteria;o__Desulfobacterales;f__Desulfobacteraceae;g__NA;s__Desulfobacteraceae bacterium	Bacteria	Proteobacteria	Proteobacteria	25.3482
SRR19020584_k141_705145	SRR19020584_k141_705145.region001	GCC8804	7066	no	5525	GCF1146	13	no	RiPP-like	RiPPs	RiPPs	SRR19020584	Methane seep	CAT	#N/A	k__Bacteria;p__Proteobacteria;c__Deltaproteobacteria;o__NA;f__NA;g__NA;s__NA	Bacteria	Proteobacteria	Proteobacteria	36.3645
SRR19020585_k141_85638	SRR19020585_k141_85638.region001	GCC8804	3247	no	5525	GCF1146	13	no	RiPP-like	RiPPs	RiPPs	SRR19020585	Methane seep	CAT	#N/A	k__Bacteria;p__Proteobacteria;c__Deltaproteobacteria;o__NA;f__NA;g__NA;s__NA	Bacteria	Proteobacteria	Proteobacteria	11.3259
SRR19020586_k141_236847	SRR19020586_k141_236847.region001	GCC8804	7055	no	5525	GCF1146	13	no	RiPP-like	RiPPs	RiPPs	SRR19020586	Methane seep	CAT	#N/A	k__Bacteria;p__Proteobacteria;c__Deltaproteobacteria;o__NA;f__NA;g__NA;s__NA	Bacteria	Proteobacteria	Proteobacteria	35.311
SRR19020587_k141_482898	SRR19020587_k141_482898.region001	GCC8804	6044	no	5525	GCF1146	13	no	RiPP-like	RiPPs	RiPPs	SRR19020587	Methane seep	CAT	#N/A	k__Bacteria;p__Proteobacteria;c__Deltaproteobacteria;o__NA;f__NA;g__NA;s__NA	Bacteria	Proteobacteria	Proteobacteria	35.4611
SRR19020592_k141_403680	SRR19020592_k141_403680.region001	GCC8804	3327	no	5525	GCF1146	13	no	RiPP-like	RiPPs	RiPPs	SRR19020592	Methane seep	CAT	#N/A	k__Bacteria;p__Proteobacteria;c__Deltaproteobacteria;o__NA;f__NA;g__NA;s__NA	Bacteria	Proteobacteria	Proteobacteria	35.6687
SRR7716470_k141_1297636	SRR7716470_k141_1297636.region001	GCC8804	3880	no	5525	GCF1146	13	no	RiPP-like	RiPPs	RiPPs	SRR7716470	Oil and gas seep	CAT	#N/A	k__Bacteria;p__Proteobacteria;c__Deltaproteobacteria;o__NA;f__NA;g__NA;s__NA	Bacteria	Proteobacteria	Proteobacteria	1.71825
SRR7716471_k141_1000189	SRR7716471_k141_1000189.region001	GCC8804	6630	no	5525	GCF1146	13	no	RiPP-like	RiPPs	RiPPs	SRR7716471	Oil and gas seep	CAT	#N/A	k__Bacteria;p__Proteobacteria;c__Deltaproteobacteria;o__Desulfobacterales;f__Desulfobacteraceae;g__NA;s__Desulfobacteraceae bacterium	Bacteria	Proteobacteria	Proteobacteria	10.856
SRR13892591_k141_559061	SRR13892591_k141_559061.region001	GCC8804	19383	no	5525	GCF11461	1	yes	RRE-containing	RiPPs	RiPPs	SRR13892591	Methane seep	CAT	#N/A	k__Bacteria;p__Bacteroidetes;c__NA;o__NA;f__NA;g__NA;s__NA	Bacteria	Bacteroidota	Bacteroidota	4.28008
SRR13892591_k141_560773	SRR13892591_k141_560773.region001	GCC1179	10843	no	3013	GCF11462	1	yes	NRPS-like	NRPS	NRPS	SRR13892591	Methane seep	CAT	#N/A	k__Bacteria;p__Kiritimatiellaeota;c__Kiritimatiellae;o__Kiritimatiellales;f__Pontiellaceae;g__Pontiella;s__Pontiella sulfatireligans	Bacteria	Kiritimatiellaeota	Others	0
SRR13892591_k141_568290	SRR13892591_k141_568290.region001	GCC1179	12535	no	3013	GCF11466	1	yes	NRPS	NRPS	NRPS	SRR13892591	Methane seep	CAT	#N/A	k__Bacteria;p__NA;c__NA;o__NA;f__NA;g__NA;s__NA	Bacteria	NA	Others	0
SRR13892591_k141_578507	SRR13892591_k141_578507.region001	GCC1179	3426	no	3013	GCF11467	1	yes	NRPS	NRPS	NRPS	SRR13892591	Methane seep	CAT	#N/A	k__Bacteria;p__Proteobacteria;c__Gammaproteobacteria;o__Alteromonadales;f__NA;g__NA;s__NA	Bacteria	Proteobacteria	Proteobacteria	0
SRR13892591_k141_582723	SRR13892591_k141_582723.region001	GCC7660	13903	no	1545	GCF11468	1	yes	terpene	Terpene	Terpene	SRR13892591	Methane seep	CAT	#N/A	k__Bacteria;p__NA;c__NA;o__NA;f__NA;g__NA;s__NA	Bacteria	NA	Others	0.434711
Cluster2_k141_5134277	Cluster2_k141_5134277.region001	GCC8804	3289	no	5525	GCF1147	3	no	RiPP-like	RiPPs	RiPPs	Cluster2	Methane seep	CAT	#N/A	k__Archaea;p__Euryarchaeota;c__Thermoplasmata;o__NA;f__NA;g__NA;s__NA	Archaea	Euryarchaeota	Euryarchaeota	2.85704
HTR1_k141_3399890	HTR1_k141_3399890.region001	GCC8804	8936	no	5525	GCF1147	3	yes	RiPP-like	RiPPs	RiPPs	HTR1	Methane seep	CAT	#N/A	k__Archaea;p__NA;c__NA;o__NA;f__NA;g__NA;s__NA	Archaea	NA	Others	13.057
SRR5716304_k119_2036	SRR5716304_k119_2036.region001	GCC8804	4224	no	5525	GCF1147	3	no	RiPP-like	RiPPs	RiPPs	SRR5716304	Gas hydrate	CAT	#N/A	k__Archaea;p__NA;c__NA;o__NA;f__NA;g__NA;s__NA	Archaea	NA	Others	9.17325
SRR13892591_k141_584268	SRR13892591_k141_584268.region001	GCC1179	7517	no	3013	GCF11470	1	yes	NRPS	NRPS	NRPS	SRR13892591	Methane seep	CAT	#N/A	k__Bacteria;p__Proteobacteria;c__NA;o__NA;f__NA;g__NA;s__NA	Bacteria	Proteobacteria	Proteobacteria	0
SRR13892591_k141_592579	SRR13892591_k141_592579.region001	GCC13915	5132	no	4344	GCF11472	1	yes	betalactone	Others	Others	SRR13892591	Methane seep	CAT	#N/A	k__Bacteria;p__Proteobacteria;c__Alphaproteobacteria;o__NA;f__NA;g__NA;s__NA	Bacteria	Proteobacteria	Proteobacteria	0
SRR13892591_k141_594100	SRR13892591_k141_594100.region001	GCC1179	4289	no	3013	GCF11473	1	yes	NRPS-like	NRPS	NRPS	SRR13892591	Methane seep	CAT	#N/A	k__Bacteria;p__Kiritimatiellaeota;c__Kiritimatiellae;o__Kiritimatiellales;f__Pontiellaceae;g__Pontiella*;s__NA	Bacteria	Kiritimatiellaeota	Others	0
SRR13892591_k141_600968	SRR13892591_k141_600968.region001	GCC13915	3055	no	4344	GCF11475	1	yes	arylpolyene	Others	Others	SRR13892591	Methane seep	CAT	#N/A	k__Bacteria;p__Bacteroidetes;c__Bacteroidia;o__NA;f__NA;g__NA;s__NA	Bacteria	Bacteroidota	Bacteroidota	0
SRR13892591_k141_60155	SRR13892591_k141_60155.region001	GCC13915	3610	no	4344	GCF11476	1	yes	arylpolyene	Others	Others	SRR13892591	Methane seep	CAT	#N/A	k__Bacteria;p__NA;c__NA;o__NA;f__NA;g__NA;s__NA	Bacteria	NA	Others	0
SRR13892591_k141_617219	SRR13892591_k141_617219.region001	GCC13915	13305	no	4344	GCF11478	1	yes	arylpolyene	Others	Others	SRR13892591	Methane seep	CAT	#N/A	k__Bacteria;p__Proteobacteria;c__NA;o__NA;f__NA;g__NA;s__NA	Bacteria	Proteobacteria	Proteobacteria	1.54687
Cluster3_k141_22045631	Cluster3_k141_22045631.region001	GCC9534	3596	no	1155	GCF11480	5	no	hglE-KS	PKSother	PKSother	Cluster3	Methane seep	CAT	#N/A	k__Bacteria;p__Elusimicrobia;c__NA;o__NA;f__NA;g__NA;s__Elusimicrobia bacterium	Bacteria	Elusimicrobia	Others	0
HTR3_k141_935382	HTR3_k141_935382.region001	GCC9534	3692	no	1155	GCF11480	5	yes	hglE-KS	PKSother	PKSother	HTR3	Methane seep	CAT	#N/A	k__Bacteria;p__NA;c__NA;o__NA;f__NA;g__NA;s__NA	Bacteria	NA	Others	0.904036
MAG_SRR13892591_me2_bin.25-k141_625444	MAG_SRR13892591_me2_bin.25-k141_625444.region001	GCC9534	3118	no	1155	GCF11480	5	no	hglE-KS	PKSother	PKSother	MAG	Methane seep	gtdbtk	SRR13892591_me2_bin.25	d__Bacteria;p__Proteobacteria;c__Gammaproteobacteria;o__Nevskiales;f__Oceanococcaceae;g__Oceanococcus;s__Oceanococcus atlanticus	Bacteria	Proteobacteria	Proteobacteria	0
MAG_SRR18920792_me2_bin.44-k141_44101	MAG_SRR18920792_me2_bin.44-k141_44101.region001	GCC9534	3554	no	1155	GCF11480	5	no	hglE-KS	PKSother	PKSother	MAG	Methane seep	gtdbtk	SRR18920792_me2_bin.44	d__Bacteria;p__Desulfobacterota_F;c__Desulfuromonadia;o__Desulfuromonadales;f__Geopsychrobacteraceae;g__Malonomonas;s__	Bacteria	Desulfobacterota_F	Others	0
SRR18936871_k141_181938	SRR18936871_k141_181938.region001	GCC9534	3004	no	1155	GCF11480	5	no	hglE-KS	PKSother	PKSother	SRR18936871	Methane seep	CAT	#N/A	k__Bacteria;p__NA;c__NA;o__NA;f__NA;g__NA;s__NA	Bacteria	NA	Others	0
MAG_SRR13892591_me2_bin.134-k141_625599	MAG_SRR13892591_me2_bin.134-k141_625599.region001	GCC1179	21350	no	3013	GCF11481	1	yes	NRPS	NRPS	NRPS	MAG	Methane seep	gtdbtk	SRR13892591_me2_bin.134	d__Bacteria;p__Proteobacteria;c__Gammaproteobacteria;o__Thiotrichales;f__Thiotrichaceae;g__HyVt-477;s__	Bacteria	Proteobacteria	Proteobacteria	0
SRR13892591_k141_630763	SRR13892591_k141_630763.region001	GCC23	6441	no	775	GCF11482	1	yes	T1PKS	PKSI	Others	SRR13892591	Methane seep	CAT	#N/A	k__Bacteria;p__Proteobacteria;c__Deltaproteobacteria;o__NA;f__NA;g__NA;s__NA	Bacteria	Proteobacteria	Proteobacteria	0
HTR5_k141_1482633	HTR5_k141_1482633.region001	GCC13915	3444	no	4344	GCF11483	3	no	arylpolyene	Others	Others	HTR5	Methane seep	CAT	#N/A	k__Bacteria;p__Proteobacteria;c__Gammaproteobacteria;o__NA;f__NA;g__NA;s__NA	Bacteria	Proteobacteria	Proteobacteria	0
SRR13892591_k141_632518	SRR13892591_k141_632518.region001	GCC13915	11036	no	4344	GCF11483	3	yes	arylpolyene	Others	Others	SRR13892591	Methane seep	CAT	#N/A	k__Bacteria;p__Proteobacteria;c__Gammaproteobacteria;o__NA;f__NA;g__NA;s__NA	Bacteria	Proteobacteria	Proteobacteria	0
SRR13892595_k141_2393436	SRR13892595_k141_2393436.region001	GCC13915	4524	no	4344	GCF11483	3	no	arylpolyene	Others	Others	SRR13892595	Methane seep	CAT	#N/A	k__Bacteria;p__Proteobacteria;c__Gammaproteobacteria;o__NA;f__NA;g__NA;s__NA	Bacteria	Proteobacteria	Proteobacteria	0
MAG_SRR13892591_me2_bin.87-k141_645469	MAG_SRR13892591_me2_bin.87-k141_645469.region001	GCC13915	4011	no	4344	GCF11488	1	yes	resorcinol	Others	Others	MAG	Methane seep	gtdbtk	SRR13892591_me2_bin.87	d__Bacteria;p__Campylobacterota;c__Campylobacteria;o__Campylobacterales;f__Sulfurovaceae;g__UBA1140;s__	Bacteria	Campylobacterota	Others	0
Cluster2_k141_5147916	Cluster2_k141_5147916.region001	GCC23	3641	no	775	GCF1149	1	yes	T1PKS	PKSI	Others	Cluster2	Methane seep	CAT	#N/A	k__Bacteria;p__Planctomycetes;c__NA;o__NA;f__NA;g__NA;s__NA	Bacteria	Planctomycetota	Planctomycetota	0
SRR13892591_k141_648985	SRR13892591_k141_648985.region001	GCC7660	4205	no	1545	GCF11490	1	yes	terpene	Terpene	Terpene	SRR13892591	Methane seep	CAT	#N/A	k__Bacteria;p__Verrucomicrobia;c__Verrucomicrobiae;o__Verrucomicrobiales;f__NA;g__NA;s__NA	Bacteria	Verrucomicrobia	Others	0
SRR13892591_k141_659084	SRR13892591_k141_659084.region001	GCC13915	3415	no	4344	GCF11492	1	yes	arylpolyene	Others	Others	SRR13892591	Methane seep	CAT	#N/A	k__Bacteria;p__Bacteroidetes;c__NA;o__NA;f__NA;g__NA;s__Bacteroidetes bacterium	Bacteria	Bacteroidota	Bacteroidota	0
SRR13892591_k141_670931	SRR13892591_k141_670931.region001	GCC9534	12929	no	1155	GCF11495	1	yes	hglE-KS	PKSother	PKSother	SRR13892591	Methane seep	CAT	#N/A	k__Bacteria;p__Proteobacteria;c__Gammaproteobacteria;o__NA;f__NA;g__NA;s__NA	Bacteria	Proteobacteria	Proteobacteria	1.22658
SRR13892591_k141_673980	SRR13892591_k141_673980.region001	GCC13915	3089	no	4344	GCF11496	1	yes	arylpolyene	Others	Others	SRR13892591	Methane seep	CAT	#N/A	k__Bacteria;p__Proteobacteria;c__Gammaproteobacteria;o__Chromatiales;f__Granulosicoccaceae;g__Granulosicoccus;s__Granulosicoccus antarcticus	Bacteria	Proteobacteria	Proteobacteria	0
MAG_SRR13892591_vb_S1C3743-S1Ck141_676499	MAG_SRR13892591_vb_S1C3743-S1Ck141_676499.region001	GCC13915	14673	no	4344	GCF11497	2	yes	siderophore	Others	Others	MAG	Methane seep	gtdbtk	SRR13892591_vb_S1C3743	d__Bacteria;p__Proteobacteria;c__Gammaproteobacteria;o__Pseudomonadales;f__Ketobacteraceae;g__Ketobacter;s__Ketobacter sp002471665	Bacteria	Proteobacteria	Proteobacteria	0
SRR13892591_k141_676499	SRR13892591_k141_676499.region001	GCC13915	14673	no	4344	GCF11497	2	no	siderophore	Others	Others	SRR13892591	Methane seep	CAT	#N/A	k__Bacteria;p__Proteobacteria;c__Gammaproteobacteria;o__NA;f__NA;g__NA;s__NA	Bacteria	Proteobacteria	Proteobacteria	0
SRR13892591_k141_679221	SRR13892591_k141_679221.region001	GCC9534	10138	no	1155	GCF11499	1	yes	T3PKS	PKSother	PKSother	SRR13892591	Methane seep	CAT	#N/A	k__Bacteria;p__NA;c__NA;o__NA;f__NA;g__NA;s__NA	Bacteria	NA	Others	0.552281
Cluster2_k141_5150000	Cluster2_k141_5150000.region001	GCC13915	10787	no	4344	GCF1150	1	yes	betalactone	Others	Others	Cluster2	Methane seep	CAT	#N/A	k__Bacteria;p__Candidatus Firestonebacteria;c__NA;o__NA;f__NA;g__NA;s__NA	Bacteria	Candidatus Firestonebacteria	Others	8.33892
SRR13892591_k141_693231	SRR13892591_k141_693231.region001	GCC8804	5364	no	5525	GCF11501	1	yes	RiPP-like	RiPPs	RiPPs	SRR13892591	Methane seep	CAT	#N/A	k__Bacteria;p__Proteobacteria;c__Gammaproteobacteria;o__NA;f__NA;g__NA;s__NA	Bacteria	Proteobacteria	Proteobacteria	0
SRR13892591_k141_698612	SRR13892591_k141_698612.region001	GCC23	3577	no	775	GCF11502	1	yes	T1PKS	PKSI	Others	SRR13892591	Methane seep	CAT	#N/A	k__Bacteria;p__NA;c__NA;o__NA;f__NA;g__NA;s__NA	Bacteria	NA	Others	0
SRR13892591_k141_705185	SRR13892591_k141_705185.region001	GCC1179	3229	no	3013	GCF11504	1	yes	NRPS-like	NRPS	NRPS	SRR13892591	Methane seep	CAT	#N/A	k__Bacteria;p__Proteobacteria;c__Gammaproteobacteria;o__Methylococcales;f__Methylococcaceae;g__Methylococcus;s__Methylococcus sp.	Bacteria	Proteobacteria	Proteobacteria	0
SRR13892591_k141_717742	SRR13892591_k141_717742.region001	GCC13915	4417	no	4344	GCF11506	1	yes	arylpolyene	Others	Others	SRR13892591	Methane seep	CAT	#N/A	k__Bacteria;p__Proteobacteria;c__Epsilonproteobacteria;o__Campylobacterales;f__NA;g__NA;s__NA	Bacteria	Proteobacteria	Proteobacteria	0
[truncated: 16,496 more rows]
