# Supplementary material for: Global Marine Cold Seep Metagenomes Reveal Diversity of Taxonomy, Metabolic Function, and Natural Products
Source: Genomics Proteomics Bioinformatics. 2023 Dec 13;22(2):qzad006. doi: 10.1093/gpbjnl/qzad006 (PMC12016038; doi:10.1093/gpbjnl/qzad006)
Supplement: qzad006_Supplementary_Data [file qzad006_supplementary_data.zip › Table S11-done.xlsx]

## Sheet: Table S11
Table S11 The BGC class count of MAGs
MAG_ID	RiPPs	Terpene	NRPS	PKSother	PKSI	PKS–NRPS_Hybrids	Others	Total	Kingdom	Phylum	Genome_size	Count per Mb
SRR13892591_me2_bin.150	1	1	6	2	5	0	1	16	Bacteria	Actinobacteriota	6.4	2.5
7_SB_cbin_17	6	0	3	3	1	0	3	16	Bacteria	SZUA-182	5.27	3.04
SRR13892592_vb_S1C7652	2	0	7	0	0	4	1	14	Bacteria	Firmicutes_F	3.5	4
SRR13892595_me2_bin.52	2	0	8	2	0	0	2	14	Bacteria	Proteobacteria	2.54	5.51
SRR18920794_ct_bin.18	2	2	1	3	1	0	2	11	Bacteria	Myxococcota	6.4	1.72
SRR14270297_me2_bin.35	0	0	2	2	0	2	0	6	Bacteria	Firmicutes_A	4.6	1.3
SRR13892595_me2_bin.69	2	0	6	1	0	0	2	11	Bacteria	Proteobacteria	2.43	4.53
SRR13892590_me2_bin.26	2	0	8	0	0	0	1	11	Bacteria	Muirbacteria	4.76	2.31
SRR13892602_vb_S1C7411	3	3	0	1	0	0	3	10	Bacteria	Proteobacteria	3.89	2.57
SRR18920794_vb_S1C17313	3	0	0	3	1	0	3	10	Bacteria	Myxococcota	7.78	1.29
SRR13892595_me2_bin.20	3	0	4	1	0	0	2	10	Bacteria	Proteobacteria	3.14	3.18
SRR13892591_vb_S1C3743	1	0	4	0	0	1	4	10	Bacteria	Proteobacteria	5.04	1.98
SRR13892606_vb_S1C2230	1	1	2	0	6	0	0	10	Bacteria	Actinobacteriota	2.71	3.69
SRR18936875_me2_bin.6	2	0	1	0	1	0	6	10	Bacteria	Desulfobacterota	4.73	2.11
SRR13892591_me2_bin.232	3	1	0	0	0	0	6	10	Bacteria	Verrucomicrobiota	7.53	1.33
SRR14270297_me2_bin.8	0	3	2	2	1	0	1	9	Bacteria	Planctomycetota	3.35	2.69
SRR13892591_me2_bin.189	3	0	1	0	3	0	2	9	Bacteria	UBP6	2.78	3.24
SRR13892600_me2_bin.140	4	0	3	0	1	0	1	9	Bacteria	Desulfobacterota	6.21	1.45
SRR18920792_me2_bin.66	2	0	3	0	0	0	4	9	Bacteria	Bacteroidota	3.31	2.72
SRR13892591_me2_bin.61	0	0	0	2	1	0	6	9	Bacteria	Desulfobacterota	3.45	2.61
SRR14270297_me2_bin.101	1	1	0	0	0	0	7	9	Bacteria	Proteobacteria	4.29	2.1
SRR18936875_me2_bin.15	0	1	1	2	2	0	2	8	Bacteria	Desulfobacterota	3.37	2.37
RS_5.bin.23	1	0	0	2	2	0	3	8	Bacteria	Desulfobacterota	2.92	2.74
SRR14270297_me2_bin.73	1	3	0	2	2	0	0	8	Bacteria	Verrucomicrobiota	4.78	1.67
HTR6_me2_bin.32	4	1	2	1	0	0	0	8	Bacteria	Proteobacteria	2.91	2.75
SRR13892606_me2_bin.62	0	2	1	0	0	1	4	8	Bacteria	Proteobacteria	4.55	1.76
HTR1_me2_bin.88	5	1	1	1	0	0	0	8	Bacteria	Proteobacteria	2.7	2.96
HTR5_me2_bin.41	4	0	2	0	0	0	2	8	Bacteria	Bacteroidota	2.84	2.82
SRR13892586_ma2_bin.186	0	0	0	3	1	0	4	8	Bacteria	Desulfobacterota	4.2	1.9
SRR19020594_ct_bin.167	0	3	1	0	0	0	4	8	Bacteria	Proteobacteria	5.97	1.34
6_MG_cbin_56	2	1	0	0	0	0	5	8	Bacteria	Desulfobacterota	3.86	2.07
SRR13892589_me2_bin.149	2	1	0	2	1	0	1	7	Bacteria	Proteobacteria	1.79	3.91
SRR13892595_me2_bin.110	1	1	1	0	1	0	3	7	Bacteria	Planctomycetota	5.68	1.23
SW_4.bin.3	2	1	0	0	2	0	2	7	Bacteria	Proteobacteria	3.92	1.79
4_MS_sbin_4	1	0	1	2	0	0	3	7	Bacteria	Desulfobacterota	2.89	2.42
S2_bin56	3	2	1	0	0	0	1	7	Bacteria	Proteobacteria	2.31	3.03
SRR13892594_me2_bin.79	1	1	2	0	0	0	3	7	Bacteria	Proteobacteria	2.31	3.03
SRR13892601_me2_bin.160	0	0	2	1	0	1	3	7	Bacteria	Proteobacteria	2.11	3.32
SRR13892605_me2_bin.186	1	0	0	2	1	0	3	7	Bacteria	Desulfobacterota	3.84	1.82
RS_2.bin.10	0	1	4	0	0	1	1	7	Bacteria	Proteobacteria	4.61	1.52
SRR13892601_me2_bin.53	4	1	1	0	0	0	1	7	Bacteria	Proteobacteria	2.33	3
SRR13892605_ma2_bin.49	1	1	0	1	0	0	4	7	Bacteria	Proteobacteria	4.11	1.7
SRR14339844_me2_bin.7	1	0	1	1	0	0	4	7	Bacteria	SZUA-182	6.23	1.12
HTR5_stLFR_bin.14	2	0	2	0	0	0	3	7	Bacteria	Proteobacteria	3.03	2.31
SRR12623519_me2_bin.8	3	2	2	0	0	0	0	7	Bacteria	Proteobacteria	2.27	3.08
SRR13892600_me2_bin.147	0	0	3	0	0	1	3	7	Bacteria	Proteobacteria	1.79	3.91
RS_2.bin.24	2	0	0	1	0	0	4	7	Bacteria	Desulfobacterota	2.96	2.36
RS_7.bin.44	0	2	1	0	0	0	4	7	Bacteria	Proteobacteria	2.05	3.41
SRR13892591_me2_bin.115	2	0	0	1	0	0	4	7	Bacteria	Myxococcota	7.6	0.92
SRR18920794_vb_S1C15355	1	1	0	0	0	0	5	7	Bacteria	Desulfobacterota_C	2	3.5
4_MS_sbin_7	2	0	0	0	0	0	5	7	Bacteria	Desulfobacterota	3.06	2.29
SRR13892602_ct_bin.221	0	1	6	0	0	0	0	7	Bacteria	Bacteroidota	2.93	2.39
RS_1.bin.5	1	2	1	1	0	0	1	6	Bacteria	Proteobacteria	2.47	2.43
2_HM_sbin_25_8	2	1	2	0	0	0	1	6	Bacteria	Proteobacteria	2.52	2.38
8_GM_cbin_19	2	0	0	1	1	0	2	6	Bacteria	Desulfobacterota	2.57	2.33
ERR3365594_me2_bin.32	1	0	1	2	0	0	2	6	Bacteria	Desulfobacterota	3.59	1.67
HTR3_ma2_bin.028	2	1	0	1	0	0	2	6	Bacteria	Proteobacteria	3.57	1.68
HTR9_me2_bin.46	2	0	1	2	1	0	0	6	Bacteria	Desulfobacterota	2.31	2.6
RS_11.bin.22	2	1	0	0	0	1	2	6	Bacteria	Proteobacteria	3.14	1.91
S1_bin12	2	2	1	0	0	0	1	6	Bacteria	Proteobacteria	2.15	2.79
SRR13892591_me2_bin.154	2	2	1	0	0	0	1	6	Bacteria	Proteobacteria	2.03	2.96
SRR13892595_me2_bin.16	0	1	2	0	1	0	2	6	Bacteria	Actinobacteriota	3.79	1.58
SRR14270297_me2_bin.65	1	0	2	0	1	0	2	6	Bacteria	Proteobacteria	3.52	1.7
SRR18936879_me2_bin.18	2	1	1	0	0	0	2	6	Bacteria	Proteobacteria	2.57	2.33
SRR19020584_me2_bin.67	2	2	1	0	0	1	0	6	Bacteria	Desulfobacterota	3.94	1.52
2_HM_cbin_12	1	1	1	0	0	0	3	6	Bacteria	Proteobacteria	2.44	2.46
HTR11_me2_bin.1	3	1	1	1	0	0	0	6	Bacteria	Proteobacteria	2.63	2.28
RS_11.bin.10	3	1	1	0	0	0	1	6	Bacteria	Proteobacteria	2.71	2.21
SRR13892595_me2_bin.13	1	0	0	1	1	0	3	6	Bacteria	Proteobacteria	2.37	2.53
SRR18920793_ma2_bin.5	0	1	0	1	1	0	3	6	Bacteria	Proteobacteria	2.36	2.54
SRR18920794_ct_bin.52	1	0	0	3	0	1	1	6	Bacteria	Gemmatimonadota	3.69	1.63
SRR18936878_me2_bin.53	3	1	1	0	0	0	1	6	Bacteria	Proteobacteria	2.8	2.14
SRR13892604_me2_bin.75	2	0	2	0	0	0	2	6	Bacteria	Bdellovibrionota	3.1	1.94
SRR14339846_me2_bin.13	2	0	2	0	2	0	0	6	Bacteria	Desulfobacterota	2.41	2.49
SRR18920794_me2_bin.72	2	0	0	2	0	0	2	6	Bacteria	Desulfobacterota_F	2.18	2.75
7_SB_sbin_7_22	0	0	0	2	1	0	3	6	Bacteria	Desulfobacterota	3.41	1.76
RS_12.bin.1	3	0	1	0	0	0	2	6	Bacteria	Bacteroidota	3.76	1.6
RS_2.bin.14	0	0	0	2	1	0	3	6	Bacteria	Desulfobacterota	2.7	2.22
SRR13892585_me2_bin.129	2	0	1	0	0	0	3	6	Bacteria	Bacteroidota	1.77	3.39
SRR13892591_me2_bin.44	2	1	0	0	0	0	3	6	Bacteria	Proteobacteria	4.14	1.45
SRR13892591_vb_S1C7872	2	0	0	3	1	0	0	6	Bacteria	Myxococcota	6.55	0.92
SRR13892599_me2_bin.44	0	0	0	2	1	0	3	6	Bacteria	Desulfobacterota_F	2.16	2.78
SRR14270297_me2_bin.93	1	0	2	0	0	0	3	6	Bacteria	Proteobacteria	4.01	1.5
SRR14270297_vb_S1C16445	2	3	0	1	0	0	0	6	Bacteria	Planctomycetota	6.94	0.86
SRR18920792_me2_bin.28	2	0	0	0	1	0	3	6	Bacteria	Myxococcota	5.27	1.14
E44_bin91	1	0	0	4	1	0	0	6	Bacteria	Desulfobacterota	1.8	3.33
HTR9_me2_bin.21	0	0	1	1	0	0	4	6	Bacteria	Desulfobacterota	3.44	1.74
SRR18920792_ct_bin.119	0	0	1	0	1	0	4	6	Bacteria	DQWO01	2.9	2.07
SRR18920792_ct_bin.84	0	0	1	0	1	0	4	6	Bacteria	Desulfobacterota_F	2.45	2.45
SRR18936875_me2_bin.54	0	0	0	2	0	0	4	6	Bacteria	Desulfobacterota	3.15	1.9
7_SB_cbin_231	5	1	0	0	0	0	0	6	Bacteria	Desulfobacterota	4.5	1.33
SRR13892588_me2_bin.88	0	0	0	0	1	0	5	6	Bacteria	Nitrospirota	1.17	5.13
SRR19020593_ct_bin.29	1	0	0	0	0	0	5	6	Bacteria	Proteobacteria	4.07	1.47
2_HM_sbin_25_3	1	1	1	0	1	1	0	5	Bacteria	Proteobacteria	1.99	2.51
HTR5_stLFR_bin.19	1	0	0	1	1	0	2	5	Bacteria	Desulfobacterota	3.56	1.4
RS_5.bin.58	1	2	0	1	0	0	1	5	Bacteria	Proteobacteria	3.25	1.54
SRR13892590_me2_bin.21	0	1	2	1	0	0	1	5	Bacteria	Proteobacteria	1.82	2.75
SRR13892591_me2_bin.108	1	0	0	2	1	0	1	5	Bacteria	Desulfobacterota	3.77	1.33
SRR13892595_me2_bin.128	1	0	0	1	1	0	2	5	Bacteria	Myxococcota	3.38	1.48
SRR13892595_me2_bin.33	1	1	2	0	0	0	1	5	Bacteria	Proteobacteria	1.74	2.87
SRR13892601_ct_bin.93	1	0	2	0	1	0	1	5	Bacteria	Proteobacteria	3.02	1.66
SRR13892602_me2_bin.24	2	1	1	1	0	0	0	5	Bacteria	Proteobacteria	2.55	1.96
SRR13892603_me2_bin.135	1	1	0	2	0	1	0	5	Bacteria	Sumerlaeota	4.34	1.15
SRR13892605_me2_bin.145	1	1	0	1	0	0	2	5	Bacteria	Proteobacteria	2.33	2.15
SRR14270297_me2_bin.76	2	1	0	1	0	0	1	5	Bacteria	Acidobacteriota	3.73	1.34
SRR14270297_me2_bin.84	2	0	1	0	1	0	1	5	Bacteria	Proteobacteria	2.88	1.74
SRR18936878_me2_bin.26	1	0	0	1	2	0	1	5	Bacteria	Planctomycetota	5.82	0.86
2_HM_sbin_24_2	1	0	0	2	0	0	2	5	Bacteria	Desulfobacterota	2.13	2.35
4_MS_sbin_5	2	2	0	1	0	0	0	5	Bacteria	Chloroflexota	3.96	1.26
Co_bin164	2	0	0	2	0	0	1	5	Bacteria	Desulfobacterota	2.58	1.94
HTR10_me2_bin.13	2	2	0	0	1	0	0	5	Bacteria	Elusimicrobiota	1.98	2.53
HTR4_me2_bin.107	2	2	1	0	0	0	0	5	Bacteria	Desulfobacterota	3.09	1.62
HTR7_me2_bin.65	1	0	0	0	2	0	2	5	Bacteria	Desulfobacterota	3.46	1.45
HTR9_me2_bin.41	1	0	2	0	0	0	2	5	Bacteria	Bdellovibrionota	2.43	2.06
SRR12623516_me2_bin.17	0	2	0	1	0	0	2	5	Bacteria	Proteobacteria	1.77	2.82
SRR13892591_me2_bin.160	2	1	0	0	0	0	2	5	Bacteria	Verrucomicrobiota	2.62	1.91
SRR13892591_vb_S1C11818	0	0	0	2	1	0	2	5	Bacteria	Desulfobacterota	2.06	2.43
SRR13892599_me2_bin.106	2	0	1	0	0	0	2	5	Bacteria	Desulfobacterota	2.55	1.96
SRR13892601_me2_bin.169	2	1	0	0	0	0	2	5	Bacteria	Proteobacteria	2.61	1.92
SRR18920794_vb_S1C3000	1	0	2	0	0	0	2	5	Bacteria	Proteobacteria	4.22	1.18
SRR19020587_me2_bin.26	2	0	0	2	0	0	1	5	Bacteria	Desulfobacterota	2.76	1.81
HTR3_me2_bin.15	1	1	3	0	0	0	0	5	Bacteria	Proteobacteria	3.18	1.57
HTR8_me2_bin.91	3	0	0	1	0	0	1	5	Bacteria	Proteobacteria	2.09	2.39
S2_bin25	1	1	0	0	0	0	3	5	Bacteria	Proteobacteria	2.48	2.02
SRR13892589_me2_bin.68	3	1	0	0	0	0	1	5	Bacteria	Proteobacteria	3.08	1.62
SRR13892591_me2_bin.134	3	0	1	0	0	0	1	5	Bacteria	Proteobacteria	2.72	1.84
SRR13892591_me2_bin.228	1	0	0	1	0	0	3	5	Bacteria	Proteobacteria	3.64	1.37
SRR13892602_me2_bin.65	3	0	1	0	0	0	1	5	Bacteria	Proteobacteria	2.41	2.07
SRR13892604_vb_S1C20004	1	0	1	0	0	0	3	5	Bacteria	Bacteroidota	2.27	2.2
SRR13892605_me2_bin.168	3	1	0	0	1	0	0	5	Bacteria	Bacteroidota	4.38	1.14
SRR13892606_me2_bin.9	0	1	1	0	0	0	3	5	Bacteria	Actinobacteriota	3.44	1.45
SRR14270297_me2_bin.22	1	1	0	0	0	0	3	5	Bacteria	Bacteroidota	3.57	1.4
SRR18920793_vb_S1C13365	0	0	1	1	0	0	3	5	Bacteria	Desulfobacterota	2.43	2.06
SRR18920794_ct_bin.0	1	1	0	0	0	0	3	5	Bacteria	Bdellovibrionota	2.46	2.03
SRR9649756_me2_bin.14	1	0	3	0	0	1	0	5	Bacteria	Chloroflexota	4.42	1.13
SW_4.bin.13	0	0	0	1	0	1	3	5	Bacteria	Proteobacteria	3.39	1.47
8_GM_cbin_61	2	0	0	0	0	0	3	5	Archaea	Halobacteriota	2.67	1.87
SRR13892589_ma2_bin.117	0	0	2	0	0	0	3	5	Bacteria	DQWO01	1.57	3.18
SRR13892596_me2_bin.35	3	0	0	0	0	0	2	5	Bacteria	Desulfobacterota	2.85	1.75
SRR13892599_me2_bin.167	2	0	0	0	0	0	3	5	Bacteria	Bacteroidota	3.05	1.64
SRR13892601_ct_bin.106	2	0	0	0	0	0	3	5	Bacteria	Bacteroidota	4.89	1.02
SRR18920792_me2_bin.44	0	0	0	2	0	0	3	5	Bacteria	Desulfobacterota_F	2.88	1.74
Co_bin11	0	0	1	0	0	0	4	5	Bacteria	Bacteroidota	3.54	1.41
ERR3365594_vb_S1C17108	1	0	0	0	0	0	4	5	Bacteria	Desulfobacterota	1.66	3.01
HTR8_me2_bin.47	1	0	0	0	0	0	4	5	Bacteria	Campylobacterota	2.05	2.44
HTR9_ct_bin.48	1	0	0	0	0	0	4	5	Bacteria	Bacteroidota	4.83	1.04
RS_16.bin.16	1	0	0	0	0	0	4	5	Bacteria	Bacteroidota	2.76	1.81
S6_bin15	0	1	0	0	0	0	4	5	Bacteria	Desulfobacterota	3.22	1.55
S7_bin26	1	0	0	0	0	0	4	5	Bacteria	Bacteroidota	4.48	1.12
SRR13892590_me2_bin.144	1	4	0	0	0	0	0	5	Bacteria	Proteobacteria	1.65	3.03
SRR13892590_me2_bin.54	0	0	1	0	0	0	4	5	Bacteria	DQWO01	2.88	1.74
SRR13892591_vb_S1C11994	1	0	0	0	0	0	4	5	Bacteria	Proteobacteria	3.76	1.33
SRR13892595_me2_bin.66	0	0	4	0	0	1	0	5	Bacteria	Proteobacteria	2.56	1.95
SRR14270297_vb_S1C20503	4	0	0	0	0	0	1	5	Bacteria	Firmicutes_C	2.89	1.73
SRR14339846_me2_bin.10	1	0	0	0	0	0	4	5	Bacteria	Desulfobacterota	1.44	3.47
SRR18920791_me2_bin.30	1	0	0	0	0	0	4	5	Bacteria	Proteobacteria	2.85	1.75
SRR18936874_vb_S1C26321	1	0	0	0	0	0	4	5	Bacteria	Bacteroidota	2.91	1.72
SRR13892591_me2_bin.87	0	0	0	0	0	0	5	5	Bacteria	Campylobacterota	2.22	2.25
3_PE_cbin_13	1	1	0	1	0	0	1	4	Bacteria	Proteobacteria	3.81	1.05
7_SB_sbin_6_13	0	1	1	1	0	0	1	4	Bacteria	Planctomycetota	1.86	2.15
Co_bin2	1	1	1	0	0	0	1	4	Bacteria	Proteobacteria	1.97	2.03
HTR5_me2_bin.99	1	1	1	0	0	0	1	4	Bacteria	Proteobacteria	2.87	1.39
SRR13892603_me2_bin.242	1	1	0	1	0	0	1	4	Bacteria	Proteobacteria	2.49	1.61
SRR18920792_me2_bin.63	1	1	0	0	1	0	1	4	Bacteria	Myxococcota	6.92	0.58
SRR19020594_me2_bin.48	1	1	1	1	0	0	0	4	Bacteria	Gemmatimonadota	2.51	1.59
SW_3.bin.16	1	1	1	0	0	0	1	4	Bacteria	Proteobacteria	1.81	2.21
2_HM_sbin_25_9	1	2	0	0	0	0	1	4	Bacteria	Proteobacteria	1.92	2.08
7_SB_cbin_176	2	0	1	0	0	0	1	4	Bacteria	Desulfobacterota	1.55	2.58
7_SB_sbin_7_23	2	0	0	1	0	0	1	4	Bacteria	Desulfobacterota	3.15	1.27
Co_bin64	1	1	0	0	0	0	2	4	Bacteria	Planctomycetota	1.81	2.21
ERR3365595_ma2_bin.0	1	0	1	0	0	0	2	4	Bacteria	Desulfobacterota	1.72	2.33
HTR1_me2_bin.4	0	1	2	1	0	0	0	4	Bacteria	Planctomycetota	3.25	1.23
RS_1.bin.25	1	0	0	2	0	0	1	4	Bacteria	Desulfobacterota	1.52	2.63
RS_11.bin.44	2	1	1	0	0	0	0	4	Bacteria	Proteobacteria	2.32	1.72
RS_13.bin.62	0	0	1	2	0	0	1	4	Bacteria	Desulfobacterota_F	2.93	1.37
RS_2.bin.3	1	1	0	0	0	0	2	4	Bacteria	Verrucomicrobiota	1.7	2.35
S2_bin41	1	0	1	0	0	0	2	4	Bacteria	Desulfobacterota	2.94	1.36
S2_bin51	1	0	0	2	1	0	0	4	Archaea	Asgardarchaeota	3.23	1.24
SRR12623516_vb_S1C15552	0	2	1	1	0	0	0	4	Bacteria	Methylomirabilota	1.76	2.27
SRR12623518_me2_bin.15	0	2	1	0	1	0	0	4	Bacteria	Planctomycetota	4.06	0.99
SRR12623521_ma2_bin.16	0	2	1	0	1	0	0	4	Bacteria	Planctomycetota	4.28	0.93
SRR13892585_me2_bin.108	2	0	1	0	0	0	1	4	Bacteria	Proteobacteria	1.58	2.53
SRR13892589_me2_bin.24	0	1	0	1	0	0	2	4	Bacteria	Proteobacteria	1.57	2.55
SRR13892590_ct_bin.206	2	1	1	0	0	0	0	4	Bacteria	Proteobacteria	1.89	2.12
SRR13892590_me2_bin.43	0	1	0	1	0	0	2	4	Bacteria	Proteobacteria	2.68	1.49
SRR13892591_me2_bin.112	0	0	0	2	1	0	1	4	Bacteria	SAR324	1.9	2.11
SRR13892591_me2_bin.25	1	0	0	2	1	0	0	4	Bacteria	Proteobacteria	2.21	1.81
SRR13892591_me2_bin.53	1	0	1	0	0	0	2	4	Bacteria	Bacteroidota	2.06	1.94
SRR13892591_me2_bin.99	1	1	0	0	0	0	2	4	Bacteria	Verrucomicrobiota	2.77	1.44
SRR13892595_me2_bin.100	2	1	1	0	0	0	0	4	Bacteria	Proteobacteria	3.25	1.23
SRR13892595_me2_bin.53	1	0	1	0	0	0	2	4	Bacteria	Proteobacteria	3.29	1.22
SRR13892599_me2_bin.30	0	0	1	2	1	0	0	4	Bacteria	Desulfobacterota_F	2.39	1.67
SRR13892600_me2_bin.120	1	0	1	0	0	0	2	4	Bacteria	Desulfobacterota	1.97	2.03
SRR13892600_me2_bin.171	0	1	1	0	0	0	2	4	Bacteria	Proteobacteria	1.82	2.2
SRR13892603_ct_bin.115	1	2	0	0	1	0	0	4	Bacteria	Elusimicrobiota	2.64	1.52
SRR13892605_me2_bin.152	0	1	1	0	0	0	2	4	Bacteria	Verrucomicrobiota	1.99	2.01
SRR13892606_me2_bin.40	1	1	0	0	0	0	2	4	Bacteria	Proteobacteria	2.55	1.57
SRR13892606_me2_bin.50	0	1	1	0	0	0	2	4	Bacteria	Actinobacteriota	4.21	0.95
SRR14270297_ct_bin.123	2	0	1	0	0	1	0	4	Bacteria	Proteobacteria	2.56	1.56
SRR14270297_ct_bin.42	0	0	1	0	1	0	2	4	Bacteria	Proteobacteria	2.55	1.57
SRR14270297_vb_S1C18619	0	2	1	1	0	0	0	4	Bacteria	Proteobacteria	2.9	1.38
SRR18936874_me2_bin.32	1	0	0	0	2	1	0	4	Bacteria	Desulfobacterota	2.21	1.81
SRR18936875_me2_bin.26	2	1	0	0	0	0	1	4	Bacteria	Desulfobacterota	2.05	1.95
SRR18936875_me2_bin.33	2	0	1	0	0	0	1	4	Bacteria	Desulfobacterota	3.12	1.28
SRR18936876_me2_bin.47	1	1	2	0	0	0	0	4	Bacteria	Proteobacteria	2.3	1.74
SRR19020588_ma2_bin.0	2	0	0	1	0	0	1	4	Bacteria	Desulfobacterota	4.4	0.91
SRR19020592_vb_S1C7509	2	1	1	0	0	0	0	4	Bacteria	Proteobacteria	2.01	1.99
SRR19020594_me2_bin.1	1	0	0	0	1	0	2	4	Bacteria	Desulfobacterota	3.69	1.08
SRR19020596_me2_bin.22	2	1	1	0	0	0	0	4	Bacteria	Proteobacteria	2.07	1.93
SW_4.bin.27	2	0	1	0	0	0	1	4	Bacteria	Bacteroidota	2.34	1.71
SW_4.bin.4	0	0	1	0	2	0	1	4	Bacteria	UBP6	2.35	1.7
SW_4.bin.6	2	0	1	0	0	0	1	4	Bacteria	Bacteroidota	2.74	1.46
2_HM_cbin_34	2	0	2	0	0	0	0	4	Bacteria	Proteobacteria	3.55	1.13
7_SB_sbin_1_12	2	2	0	0	0	0	0	4	Bacteria	Proteobacteria	1.66	2.41
HTR5_stLFR_bin.45	2	0	0	0	0	0	2	4	Bacteria	Proteobacteria	3.49	1.15
RS_10.bin.26	0	2	2	0	0	0	0	4	Bacteria	Chloroflexota	2.15	1.86
S7_bin29	2	0	0	0	0	0	2	4	Bacteria	Chloroflexota	1.6	2.5
SRR13892588_me2_bin.20	0	2	0	0	0	0	2	4	Bacteria	Proteobacteria	1.43	2.8
SRR13892591_me2_bin.219	0	0	0	2	0	0	2	4	Bacteria	Desulfobacterota_F	2.18	1.83
SRR13892603_me2_bin.217	0	0	0	2	0	0	2	4	Bacteria	Desulfobacterota	2.68	1.49
SRR14270297_me2_bin.87	2	0	2	0	0	0	0	4	Bacteria	Proteobacteria	1.88	2.13
SRR19020586_me2_bin.17	2	2	0	0	0	0	0	4	Bacteria	Acidobacteriota	3.31	1.21
SRR19020587_me2_bin.32	2	2	0	0	0	0	0	4	Bacteria	Desulfobacterota	4.11	0.97
2_HM_cbin_4	3	0	0	0	0	0	1	4	Bacteria	Desulfobacterota	1.96	2.04
2_HM_cbin_44	3	0	0	0	0	0	1	4	Bacteria	Firmicutes_B	2.46	1.63
7_SB_cbin_115	3	0	0	0	0	0	1	4	Bacteria	Armatimonadota	4.47	0.89
7_SB_cbin_126	0	1	0	0	0	0	3	4	Bacteria	Bacteroidota	3.38	1.18
8_GM_cbin_54	0	3	1	0	0	0	0	4	Bacteria	Planctomycetota	3.43	1.17
8_GM_sbin_oily_38	3	1	0	0	0	0	0	4	Bacteria	Poribacteria	2.91	1.37
HTR10_ct_bin.134	0	0	1	0	0	0	3	4	Bacteria	Spirochaetota	2.91	1.37
HTR11_ct_bin.3	0	0	1	0	0	0	3	4	Bacteria	Spirochaetota	3.53	1.13
HTR11_me2_bin.98	1	0	0	0	0	0	3	4	Bacteria	Campylobacterota	1.95	2.05
HTR1_me2_bin.114	1	3	0	0	0	0	0	4	Bacteria	Proteobacteria	1.41	2.84
HTR8_ct_bin.1	3	0	0	0	0	0	1	4	Bacteria	Acidobacteriota	3.17	1.26
RS_13.bin.48	3	1	0	0	0	0	0	4	Bacteria	WOR-3	3.89	1.03
S1_bin6	1	3	0	0	0	0	0	4	Bacteria	Proteobacteria	1.71	2.34
S2_bin2	0	0	0	0	1	0	3	4	Bacteria	Bacteroidota	4.26	0.94
SRR13892587_me2_bin.89	3	0	0	0	0	0	1	4	Bacteria	Proteobacteria	2.63	1.52
SRR13892588_ct_bin.78	0	1	0	3	0	0	0	4	Bacteria	DSWW01	3.87	1.03
SRR13892589_ct_bin.169	0	0	1	0	0	0	3	4	Bacteria	Proteobacteria	3.9	1.03
SRR13892589_me2_bin.4	1	0	0	0	0	0	3	4	Bacteria	Proteobacteria	2.11	1.9
SRR13892591_me2_bin.155	0	0	0	3	0	0	1	4	Bacteria	Desulfobacterota	3.1	1.29
SRR13892591_me2_bin.50	0	0	1	0	0	0	3	4	Bacteria	Bacteroidota	3.03	1.32
SRR13892591_vb_S1C7169	3	0	1	0	0	0	0	4	Bacteria	Firmicutes_A	1.94	2.06
SRR13892607_me2_bin.24	3	0	0	0	0	0	1	4	Bacteria	Proteobacteria	2.65	1.51
SRR18920791_me2_bin.55	0	1	0	0	0	0	3	4	Bacteria	Bacteroidota	2.97	1.35
SRR18920794_ct_bin.61	3	0	0	1	0	0	0	4	Bacteria	Myxococcota	3.87	1.03
SRR18920794_me2_bin.100	1	0	0	0	0	0	3	4	Bacteria	Verrucomicrobiota	3.01	1.33
SRR19020593_ma2_bin.13	0	0	1	0	0	0	3	4	Bacteria	Desulfobacterota	2.26	1.77
HTR4_me2_bin.103	4	0	0	0	0	0	0	4	Bacteria	Gemmatimonadota_A	4.84	0.83
SRR13892606_me2_bin.75	0	0	0	0	0	0	4	4	Bacteria	DQWO01	1.99	2.01
SRR14270297_me2_bin.113	4	0	0	0	0	0	0	4	Bacteria	Firmicutes_A	3.24	1.23
2_HM_sbin_24_1	1	1	1	0	0	0	0	3	Bacteria	Proteobacteria	2.36	1.27
3_PE_sbin_9_2	1	0	0	0	1	1	0	3	Bacteria	Bacteroidota	2.4	1.25
6_MG_cbin_1	0	1	1	0	0	0	1	3	Bacteria	Planctomycetota	2.52	1.19
7_SB_cbin_247	0	1	1	1	0	0	0	3	Bacteria	Planctomycetota	2.98	1.01
7_SB_cbin_249	1	0	1	0	0	0	1	3	Bacteria	Planctomycetota	3.8	0.79
7_SB_sbin_5_3	0	0	1	1	0	0	1	3	Bacteria	Desulfobacterota	1.34	2.24
Co_bin192	1	1	1	0	0	0	0	3	Bacteria	Chloroflexota	2.38	1.26
ERR3365595_me2_bin.46	0	0	1	1	1	0	0	3	Bacteria	Desulfobacterota	1.92	1.56
HTR2_me2_bin.13	0	1	1	1	0	0	0	3	Bacteria	Gemmatimonadota	3.27	0.92
HTR3_me2_bin.5	1	0	0	1	0	0	1	3	Bacteria	Proteobacteria	3.92	0.77
HTR6_me2_bin.37	1	0	0	1	0	0	1	3	Bacteria	Desulfobacterota	3.22	0.93
HTR9_ct_bin.59	1	1	1	0	0	0	0	3	Bacteria	Calditrichota	2.9	1.03
HTR9_me2_bin.60	0	1	0	0	1	0	1	3	Bacteria	Planctomycetota	2.76	1.09
RS_8.bin.84	0	1	1	0	1	0	0	3	Bacteria	Chloroflexota	3.05	0.98
S2_bin24	1	0	0	1	0	0	1	3	Bacteria	Desulfobacterota	2.87	1.05
SRR12623520_me2_bin.55	1	0	0	1	0	0	1	3	Bacteria	Desulfobacterota	2.75	1.09
SRR13892585_me2_bin.94	1	0	1	0	0	0	1	3	Archaea	Nanoarchaeota	1.48	2.03
SRR13892588_me2_bin.49	1	0	1	1	0	0	0	3	Bacteria	Desulfobacterota	1.61	1.86
SRR13892591_me2_bin.206	1	1	0	0	0	0	1	3	Bacteria	Verrucomicrobiota	3.58	0.84
SRR13892601_vb_S1C22761	1	0	1	0	0	0	1	3	Bacteria	Proteobacteria	3.37	0.89
SRR13892601_vb_S1C33830	1	0	1	0	0	0	1	3	Bacteria	Omnitrophota	1.13	2.65
SRR13892602_me2_bin.171	0	0	1	1	1	0	0	3	Bacteria	Desulfobacterota	2.05	1.46
SRR13892603_me2_bin.133	1	1	0	0	0	0	1	3	Bacteria	Proteobacteria	1.83	1.64
SRR13892605_ct_bin.50	1	1	1	0	0	0	0	3	Bacteria	Proteobacteria	2.48	1.21
SRR13892605_vb_S1C17605	1	0	1	0	0	0	1	3	Bacteria	Campylobacterota	2.31	1.3
SRR13892606_me2_bin.28	0	0	1	1	0	0	1	3	Bacteria	SAR324	2.63	1.14
SRR14270297_me2_bin.75	1	0	1	0	0	0	1	3	Bacteria	Proteobacteria	2.46	1.22
SRR18920793_ct_bin.190	1	1	1	0	0	0	0	3	Bacteria	Myxococcota	5.4	0.56
SRR18920794_ct_bin.11	1	0	0	1	1	0	0	3	Bacteria	Acidobacteriota	3.7	0.81
SRR18920794_vb_S1C18530	1	0	0	1	0	0	1	3	Bacteria	Proteobacteria	1.74	1.72
SRR18936875_me2_bin.34	1	1	0	0	0	0	1	3	Bacteria	Bacteroidota	1.69	1.78
SRR18936876_ma2_bin.3	1	0	0	1	0	0	1	3	Bacteria	Desulfobacterota	2.55	1.18
SRR18936877_me2_bin.44	1	1	0	0	0	0	1	3	Bacteria	Desulfobacterota	3.78	0.79
SRR19020586_me2_bin.25	1	0	1	0	0	0	1	3	Bacteria	Proteobacteria	3.48	0.86
SRR19020587_me2_bin.16	1	1	0	0	0	0	1	3	Bacteria	Acidobacteriota	3.46	0.87
SRR19020594_me2_bin.39	1	0	0	1	1	0	0	3	Bacteria	Nitrospirota	1.55	1.94
SRR19020594_me2_bin.41	1	1	0	0	0	0	1	3	Bacteria	Acidobacteriota	2.84	1.06
SW_2.bin.12	1	0	1	0	0	0	1	3	Bacteria	Proteobacteria	1.59	1.89
2_HM_cbin_48	0	0	0	2	0	0	1	3	Bacteria	Desulfobacterota	2.83	1.06
2_HM_sbin_25_4	0	1	2	0	0	0	0	3	Bacteria	Proteobacteria	4.58	0.66
4_MS_sbin_1	0	0	0	2	0	0	1	3	Bacteria	Desulfobacterota	2.6	1.15
6_MG_cbin_30	0	1	2	0	0	0	0	3	Bacteria	Planctomycetota	2.09	1.44
7_SB_cbin_101	0	1	0	0	0	0	2	3	Bacteria	Planctomycetota	1.71	1.75
7_SB_cbin_120	0	1	0	0	0	0	2	3	Bacteria	Planctomycetota	1.54	1.95
7_SB_cbin_159	0	2	0	0	1	0	0	3	Bacteria	Elusimicrobiota	2.29	1.31
7_SB_cbin_23	1	0	0	2	0	0	0	3	Bacteria	Desulfobacterota	2.57	1.17
7_SB_cbin_62	0	2	0	1	0	0	0	3	Bacteria	Planctomycetota	1.69	1.78
7_SB_sbin_5_28	0	0	0	0	1	0	2	3	Bacteria	Desulfobacterota	2.11	1.42
8_GM_cbin_51	0	0	0	1	0	0	2	3	Bacteria	Desulfobacterota	1.91	1.57
8_GM_cbin_56	0	0	0	1	0	0	2	3	Bacteria	Desulfobacterota	3.4	0.88
8_GM_sbin_oily_49	0	0	0	2	0	0	1	3	Bacteria	Desulfobacterota	2.8	1.07
Co_bin221	1	2	0	0	0	0	0	3	Bacteria	Desulfobacterota	2.21	1.36
E26_bin7	1	0	2	0	0	0	0	3	Bacteria	Chloroflexota	5.87	0.51
HTR1_ct_bin.211	1	0	0	0	0	0	2	3	Bacteria	Bacteroidota	3.81	0.79
HTR1_ma2_bin.005	1	0	0	2	0	0	0	3	Bacteria	Desulfobacterota	1.65	1.82
HTR1_me2_bin.44	2	0	1	0	0	0	0	3	Bacteria	Desulfobacterota	1.53	1.96
HTR1_me2_bin.63	2	0	0	0	0	0	1	3	Bacteria	Bacteroidota	2.75	1.09
HTR3_me2_bin.69	2	0	0	0	0	0	1	3	Bacteria	Proteobacteria	2.08	1.44
HTR4_me2_bin.102	0	0	1	0	0	0	2	3	Bacteria	Proteobacteria	3.28	0.91
HTR4_me2_bin.106	1	0	0	0	0	0	2	3	Bacteria	Omnitrophota	1.6	1.88
HTR5_me2_bin.24	2	0	1	0	0	0	0	3	Bacteria	Proteobacteria	2.77	1.08
HTR5_me2_bin.60	0	1	0	0	0	0	2	3	Bacteria	Bacteroidota	3.82	0.79
HTR6_me2_bin.62	0	2	0	0	1	0	0	3	Bacteria	Planctomycetota	3.59	0.84
HTR8_me2_bin.27	0	2	0	1	0	0	0	3	Bacteria	Gemmatimonadota	2.62	1.15
HTR9_me2_bin.24	2	0	0	0	0	0	1	3	Bacteria	Proteobacteria	3.02	0.99
HTR9_me2_bin.31	0	1	0	0	0	0	2	3	Bacteria	Bacteroidota	3.45	0.87
HTR9_me2_bin.5	1	0	0	0	0	0	2	3	Bacteria	Bacteroidota	1.68	1.79
HTR9_me2_bin.50	1	2	0	0	0	0	0	3	Bacteria	Zixibacteria	3.23	0.93
RS_1.bin.39	0	0	1	0	0	0	2	3	Bacteria	DQWO01	3.12	0.96
RS_11.bin.32	0	0	0	0	1	0	2	3	Bacteria	Desulfobacterota	2.97	1.01
RS_11.bin.45	0	0	1	0	0	0	2	3	Bacteria	Spirochaetota	2.57	1.17
RS_12.bin.3	1	0	0	0	0	0	2	3	Bacteria	Bacteroidota	1.79	1.68
RS_16.bin.34	2	0	0	0	0	0	1	3	Bacteria	Desulfobacterota	2.9	1.03
RS_17.bin.12	1	0	0	0	0	0	2	3	Bacteria	Bacteroidota	1.54	1.95
RS_6.bin.36	1	0	0	0	0	0	2	3	Bacteria	Omnitrophota	2.52	1.19
RS_8.bin.64	2	0	0	0	0	0	1	3	Bacteria	Acidobacteriota	2.25	1.33
RS_9.bin.84	0	1	0	0	2	0	0	3	Bacteria	Chloroflexota	3.99	0.75
S1_bin2	0	1	0	0	0	0	2	3	Bacteria	Planctomycetota	1.78	1.69
S1_bin7	0	0	2	1	0	0	0	3	Bacteria	Acidobacteriota	1.99	1.51
S2_bin20	2	1	0	0	0	0	0	3	Bacteria	Chloroflexota	4.33	0.69
S2_bin45	2	1	0	0	0	0	0	3	Bacteria	Chloroflexota	2.91	1.03
S2_bin54	2	0	0	0	0	0	1	3	Bacteria	Bacteroidota	2.67	1.12
S3_bin35	2	0	0	0	0	0	1	3	Archaea	Halobacteriota	2.41	1.24
S3_bin8	1	0	0	2	0	0	0	3	Bacteria	Desulfobacterota	2.91	1.03
S5_bin17	2	0	0	0	0	0	1	3	Archaea	Halobacteriota	2.8	1.07
SRR12623518_ma2_bin.25	2	0	0	1	0	0	0	3	Bacteria	Desulfobacterota	2.53	1.19
SRR13892586_me2_bin.16	2	0	0	1	0	0	0	3	Bacteria	Proteobacteria	1.78	1.69
SRR13892586_me2_bin.170	1	2	0	0	0	0	0	3	Bacteria	Proteobacteria	1.28	2.34
SRR13892590_ma2_bin.21	1	0	0	0	0	0	2	3	Bacteria	Proteobacteria	2.82	1.06
SRR13892590_me2_bin.13	2	0	1	0	0	0	0	3	Bacteria	Bdellovibrionota	2.97	1.01
SRR13892590_me2_bin.16	0	1	0	0	0	0	2	3	Bacteria	Proteobacteria	2.08	1.44
SRR13892590_me2_bin.18	1	0	0	0	0	0	2	3	Bacteria	Verrucomicrobiota	1.86	1.61
SRR13892591_me2_bin.186	1	0	0	0	0	0	2	3	Bacteria	DQWO01	2.59	1.16
SRR13892591_me2_bin.209	1	0	0	0	0	0	2	3	Bacteria	Proteobacteria	2.38	1.26
SRR13892591_me2_bin.92	1	0	2	0	0	0	0	3	Bacteria	Firmicutes_A	2.17	1.38
SRR13892595_ct_bin.89	1	0	0	0	0	0	2	3	Bacteria	Fibrobacterota	2.18	1.38
SRR13892595_me2_bin.116	0	0	0	2	0	0	1	3	Bacteria	SAR324	2.41	1.24
SRR13892595_me2_bin.14	1	0	0	0	0	0	2	3	Bacteria	Desulfobacterota	2.69	1.12
SRR13892598_me2_bin.53	2	0	0	0	0	0	1	3	Bacteria	Chloroflexota	1.13	2.65
SRR13892598_vb_S1C5851	2	1	0	0	0	0	0	3	Archaea	Halobacteriota	2.64	1.14
SRR13892599_ma2_bin.60	1	0	0	0	0	0	2	3	Bacteria	Bacteroidota	1.66	1.81
SRR13892599_me2_bin.8	1	0	0	0	0	0	2	3	Bacteria	Chloroflexota	1.36	2.21
SRR13892600_me2_bin.60	1	0	0	0	0	0	2	3	Bacteria	Planctomycetota	5.23	0.57
SRR13892601_me2_bin.102	0	2	0	0	0	0	1	3	Bacteria	Planctomycetota	3.89	0.77
SRR13892601_me2_bin.143	1	0	0	0	0	0	2	3	Bacteria	Desulfobacterota	1.94	1.55
SRR13892602_me2_bin.129	1	0	2	0	0	0	0	3	Bacteria	Proteobacteria	2.21	1.36
SRR13892602_me2_bin.28	1	2	0	0	0	0	0	3	Bacteria	Chloroflexota	3.39	0.88
SRR13892603_me2_bin.89	2	0	0	0	0	0	1	3	Bacteria	Desulfobacterota	2.31	1.3
SRR13892604_me2_bin.172	2	0	0	0	0	0	1	3	Bacteria	Proteobacteria	1.26	2.38
SRR13892604_me2_bin.73	1	0	0	0	0	0	2	3	Bacteria	Desulfobacterota	2.65	1.13
SRR13892605_ma2_bin.66	0	0	0	2	1	0	0	3	Archaea	Asgardarchaeota	2.39	1.26
SRR13892605_me2_bin.190	2	0	1	0	0	0	0	3	Bacteria	Firmicutes_A	2.71	1.11
SRR13892605_me2_bin.93	1	0	0	0	0	0	2	3	Bacteria	Desulfobacterota	3.12	0.96
SRR13892606_me2_bin.71	2	0	0	0	0	0	1	3	Bacteria	Proteobacteria	3.19	0.94
SRR14270297_ma2_bin.74	2	0	0	0	0	0	1	3	Bacteria	Firmicutes_A	2.34	1.28
SRR14270297_vb_S1C14835	1	0	0	0	0	0	2	3	Bacteria	Proteobacteria	2.78	1.08
SRR18920790_me2_bin.36	2	0	1	0	0	0	0	3	Bacteria	Proteobacteria	3.04	0.99
SRR18920791_me2_bin.23	2	0	1	0	0	0	0	3	Bacteria	Proteobacteria	3.08	0.97
SRR18920791_me2_bin.36	0	0	0	1	0	0	2	3	Bacteria	Desulfobacterota_F	1.66	1.81
SRR18920792_me2_bin.31	2	0	0	0	0	0	1	3	Bacteria	Acidobacteriota	3.55	0.85
SRR18920794_vb_S1C15905	0	0	0	0	1	0	2	3	Bacteria	Proteobacteria	2.32	1.29
SRR18920794_vb_S1C17040	2	0	0	0	0	0	1	3	Bacteria	Proteobacteria	1.94	1.55
SRR18936872_me2_bin.22	0	0	0	1	0	0	2	3	Bacteria	Desulfobacterota	2.93	1.02
SRR18936875_me2_bin.35	0	1	0	0	0	0	2	3	Bacteria	Bacteroidota	3.56	0.84
SRR18936876_vb_S1C30560	2	0	0	0	0	0	1	3	Bacteria	Desulfobacterota	1.06	2.83
SRR19020584_ma2_bin.4	0	2	0	0	1	0	0	3	Bacteria	Chloroflexota	2.69	1.12
SRR19020586_me2_bin.30	1	2	0	0	0	0	0	3	Bacteria	Acidobacteriota	2.34	1.28
SRR19020586_me2_bin.7	2	1	0	0	0	0	0	3	Bacteria	Desulfobacterota	3.89	0.77
SRR19020594_ct_bin.46	1	0	2	0	0	0	0	3	Bacteria	Proteobacteria	2.07	1.45
SRR19020594_me2_bin.25	1	2	0	0	0	0	0	3	Bacteria	Desulfobacterota	2.25	1.33
SRR19020596_ct_bin.58	1	0	0	0	0	0	2	3	Bacteria	Proteobacteria	2.67	1.12
SRR19020600_vb_S1C11305	1	0	0	0	0	0	2	3	Bacteria	Proteobacteria	4.6	0.65
SRR6660646_me2_bin.1	2	0	1	0	0	0	0	3	Bacteria	Desulfobacterota	2.23	1.35
SW_4.bin.10	0	1	0	0	0	0	2	3	Bacteria	Proteobacteria	2.26	1.33
SW_4.bin.58	1	0	0	0	0	0	2	3	Bacteria	Bacteroidota	2.69	1.12
6_MG_cbin_70	0	0	0	0	0	0	3	3	Bacteria	Spirochaetota	1.53	1.96
7_SB_sbin_5_41	0	0	0	0	0	0	3	3	Bacteria	CAIJMQ01	1.91	1.57
8_GM_cbin_60	3	0	0	0	0	0	0	3	Archaea	Halobacteriota	1.26	2.38
Co_bin304	0	0	0	0	0	0	3	3	Bacteria	Planctomycetota	1.24	2.42
ERR3365594_me2_bin.27	0	0	0	0	0	0	3	3	Bacteria	Desulfobacterota	3.28	0.91
HTR10_me2_bin.57	3	0	0	0	0	0	0	3	Bacteria	Acidobacteriota	2.38	1.26
HTR10_me2_bin.85	0	0	0	0	0	0	3	3	Bacteria	Campylobacterota	1.88	1.6
HTR11_me2_bin.37	0	3	0	0	0	0	0	3	Bacteria	Bipolaricaulota	0.85	3.53
HTR2_ct_bin.100	3	0	0	0	0	0	0	3	Bacteria	Acidobacteriota	2.54	1.18
HTR4_me2_bin.52	3	0	0	0	0	0	0	3	Bacteria	Acidobacteriota	2.78	1.08
HTR9_ma2_bin.045	3	0	0	0	0	0	0	3	Archaea	Halobacteriota	3.51	0.85
RS_16.bin.22	0	0	0	0	0	0	3	3	Bacteria	CAIJMQ01	1.35	2.22
RS_4.bin.47	3	0	0	0	0	0	0	3	Bacteria	Proteobacteria	2	1.5
RS_9.bin.43	0	0	0	0	0	0	3	3	Bacteria	Omnitrophota	1.66	1.81
S5_bin15	3	0	0	0	0	0	0	3	Bacteria	Acidobacteriota	2.61	1.15
SRR13892589_vb_S1C9423	0	0	0	0	0	0	3	3	Bacteria	Proteobacteria	3.44	0.87
SRR13892590_me2_bin.145	0	0	0	0	0	0	3	3	Bacteria	Bacteroidota	1.8	1.67
SRR13892595_me2_bin.123	0	0	0	0	0	0	3	3	Bacteria	Bacteroidota	2.36	1.27
SRR13892596_ma2_bin.57	0	3	0	0	0	0	0	3	Bacteria	Bipolaricaulota	1.83	1.64
SRR13892601_me2_bin.193	3	0	0	0	0	0	0	3	Bacteria	Bacteroidota	3.3	0.91
SRR13892606_ct_bin.193	0	0	0	0	0	0	3	3	Bacteria	Bacteroidota	3.07	0.98
SRR13892607_me2_bin.7	0	0	0	0	0	0	3	3	Bacteria	Campylobacterota	2.22	1.35
SRR14270297_me2_bin.62	3	0	0	0	0	0	0	3	Bacteria	Firmicutes_A	1.97	1.52
SRR18920792_me2_bin.43	0	0	0	0	0	0	3	3	Bacteria	Campylobacterota	1.54	1.95
SRR18936871_me2_bin.19	0	0	0	0	0	0	3	3	Bacteria	Desulfobacterota	1.02	2.94
SRR18936878_me2_bin.30	0	0	0	0	0	0	3	3	Bacteria	Fibrobacterota	2.03	1.48
SRR19020586_me2_bin.2	0	3	0	0	0	0	0	3	Bacteria	Acidobacteriota	3.77	0.8
SRR19020590_ma2_bin.25	3	0	0	0	0	0	0	3	Archaea	Halobacteriota	6.19	0.48
2_HM_cbin_26	1	1	0	0	0	0	0	2	Bacteria	Proteobacteria	1.98	1.01
3_PE_cbin_18	1	0	0	1	0	0	0	2	Archaea	Asgardarchaeota	3.31	0.6
3_PE_cbin_28	0	0	0	1	0	0	1	2	Archaea	Thermoproteota	1.47	1.36
3_PE_sbin_8_3	0	0	1	0	0	0	1	2	Bacteria	Caldatribacteriota	2.13	0.94
4_MS_sbin_2	1	1	0	0	0	0	0	2	Bacteria	Chloroflexota	1.96	1.02
4_MS_sbin_3	0	0	0	1	1	0	0	2	Archaea	Asgardarchaeota	2.53	0.79
5_PO_sbin_5	1	1	0	0	0	0	0	2	Bacteria	Zixibacteria	2.45	0.82
5_PO_sbin_6	1	1	0	0	0	0	0	2	Bacteria	Chloroflexota	3.98	0.5
6_MG_cbin_10	0	0	0	1	0	0	1	2	Archaea	Thermoproteota	0.81	2.47
6_MG_cbin_114	1	0	0	1	0	0	0	2	Bacteria	Desulfobacterota	1.27	1.57
6_MG_cbin_66	1	0	0	0	0	0	1	2	Bacteria	Proteobacteria	2.59	0.77
6_MG_cbin_95	0	1	0	0	0	0	1	2	Bacteria	Desulfobacterota	2.35	0.85
6_MG_cbin_98	0	0	0	1	0	0	1	2	Archaea	Thermoproteota	1.25	1.6
7_SB_cbin_128	1	0	0	0	0	0	1	2	Bacteria	Armatimonadota	2.7	0.74
7_SB_cbin_251	1	0	0	1	0	0	0	2	Bacteria	Aerophobota	1.59	1.26
7_SB_cbin_6	0	1	0	0	0	0	1	2	Bacteria	Desulfobacterota	3.41	0.59
7_SB_sbin_5_25	1	0	0	0	0	0	1	2	Bacteria	Armatimonadota	3.57	0.56
7_SB_sbin_8_40	1	1	0	0	0	0	0	2	Bacteria	Proteobacteria	1.44	1.39
8_GM_cbin_31	1	0	1	0	0	0	0	2	Bacteria	Desulfobacterota	1.56	1.28
Co_bin1	1	0	0	0	0	0	1	2	Bacteria	Armatimonadota	2.51	0.8
Co_bin120	0	0	0	1	1	0	0	2	Archaea	Asgardarchaeota	2.38	0.84
Co_bin154	0	0	0	0	1	0	1	2	Bacteria	Desulfobacterota	3.4	0.59
Co_bin24	1	0	0	0	0	0	1	2	Bacteria	Firmicutes_D	1.88	1.06
Co_bin245	1	0	1	0	0	0	0	2	Bacteria	Desulfobacterota	1.16	1.72
Co_bin248	1	1	0	0	0	0	0	2	Bacteria	Planctomycetota	2.05	0.98
Co_bin262	0	0	0	1	1	0	0	2	Bacteria	Chloroflexota	1.71	1.17
Co_bin275	0	0	1	1	0	0	0	2	Bacteria	Desulfobacterota	1.36	1.47
Co_bin30	1	1	0	0	0	0	0	2	Bacteria	Planctomycetota	5.61	0.36
E44_bin39	1	0	0	0	0	0	1	2	Bacteria	Planctomycetota	5.68	0.35
E44_bin80	1	1	0	0	0	0	0	2	Bacteria	WOR-3	2.55	0.78
ERR3365595_me2_bin.22	0	0	0	1	0	0	1	2	Bacteria	Desulfobacterota_F	1.98	1.01
ERR3365595_me2_bin.26	0	0	0	1	1	0	0	2	Bacteria	Desulfobacterota	2.5	0.8
HTR10_me2_bin.1	1	0	0	1	0	0	0	2	Bacteria	Desulfobacterota	2.21	0.9
HTR10_me2_bin.86	1	1	0	0	0	0	0	2	Bacteria	Chloroflexota	3.86	0.52
HTR10_me2_bin.91	1	1	0	0	0	0	0	2	Bacteria	Calditrichota	2.77	0.72
HTR10_me2_bin.95	1	0	0	0	0	0	1	2	Bacteria	Proteobacteria	3.95	0.51
HTR12_ct_bin.148	0	0	0	1	0	0	1	2	Bacteria	Proteobacteria	2.1	0.95
HTR12_ct_bin.59	1	0	1	0	0	0	0	2	Archaea	Thermoplasmatota	3.35	0.6
HTR12_stLFR_bin.24	1	1	0	0	0	0	0	2	Bacteria	Desulfobacterota	2.18	0.92
HTR1_ct_bin.140	1	0	1	0	0	0	0	2	Bacteria	Nitrospirota	2.48	0.81
HTR1_me2_bin.111	1	0	0	0	0	0	1	2	Bacteria	Desulfobacterota	1.74	1.15
HTR1_me2_bin.16	1	0	0	0	0	0	1	2	Bacteria	Desulfobacterota	3.19	0.63
HTR1_me2_bin.40	0	1	1	0	0	0	0	2	Bacteria	Proteobacteria	3.75	0.53
HTR1_vb_S1C17355	0	0	1	0	0	0	1	2	Bacteria	Spirochaetota	2.83	0.71
HTR2_ma2_bin.031	0	1	0	0	0	0	1	2	Bacteria	Proteobacteria	2.05	0.98
HTR2_ma2_bin.055	0	1	0	0	0	0	1	2	Bacteria	Gemmatimonadota	3.32	0.6
HTR3_ct_bin.133	1	0	0	0	0	0	1	2	Bacteria	Acidobacteriota	2.82	0.71
HTR3_me2_bin.28	1	1	0	0	0	0	0	2	Bacteria	Krumholzibacteriota	2.97	0.67
HTR4_me2_bin.40	1	1	0	0	0	0	0	2	Bacteria	Calditrichota	2.13	0.94
HTR5_ct_bin.97	0	0	0	0	1	0	1	2	Bacteria	Proteobacteria	2.9	0.69
HTR5_stLFR_bin.2	0	0	1	0	0	0	1	2	Bacteria	Campylobacterota	1.67	1.2
HTR6_me2_bin.14	0	1	0	0	0	0	1	2	Bacteria	Bipolaricaulota	2.55	0.78
HTR6_me2_bin.38	1	1	0	0	0	0	0	2	Bacteria	UBA10199	2.47	0.81
HTR6_me2_bin.5	1	0	0	0	0	0	1	2	Bacteria	Desulfobacterota	2.68	0.75
HTR6_me2_bin.66	0	1	0	0	0	0	1	2	Bacteria	Planctomycetota	2.42	0.83
HTR6_me2_bin.91	0	1	1	0	0	0	0	2	Bacteria	Planctomycetota	2.78	0.72
HTR7_ma2_bin.013	0	1	0	0	0	0	1	2	Bacteria	Desulfobacterota	1.68	1.19
HTR7_me2_bin.52	0	1	1	0	0	0	0	2	Bacteria	Chloroflexota	3.29	0.61
HTR8_me2_bin.68	1	0	1	0	0	0	0	2	Bacteria	Krumholzibacteriota	2.91	0.69
HTR9_ct_bin.7	0	1	0	1	0	0	0	2	Bacteria	Zixibacteria	2.67	0.75
HTR9_ct_bin.84	1	0	0	0	0	0	1	2	Archaea	Halobacteriota	1.81	1.1
HTR9_me2_bin.22	1	0	1	0	0	0	0	2	Bacteria	Desulfobacterota	2.84	0.7
HTR9_me2_bin.47	1	1	0	0	0	0	0	2	Bacteria	Desulfobacterota	2.54	0.79
HTR9_me2_bin.86	0	0	1	0	0	0	1	2	Bacteria	Desulfobacterota	3.82	0.52
RS_1.bin.27	0	0	1	0	0	0	1	2	Bacteria	Myxococcota	3.44	0.58
RS_10.bin.7	0	0	1	0	0	0	1	2	Bacteria	Omnitrophota	2.55	0.78
RS_11.bin.35	1	0	0	0	0	0	1	2	Bacteria	Omnitrophota	1.41	1.42
RS_11.bin.6	0	0	0	0	1	0	1	2	Bacteria	Proteobacteria	2.19	0.91
RS_12.bin.34	1	0	1	0	0	0	0	2	Bacteria	Marinisomatota	2.52	0.79
RS_12.bin.45	0	0	1	1	0	0	0	2	Bacteria	Desulfobacterota_F	3.36	0.6
RS_12.bin.49	1	0	0	1	0	0	0	2	Bacteria	Desulfobacterota	2.23	0.9
RS_12.bin.65	1	0	0	0	0	0	1	2	Bacteria	Proteobacteria	2.09	0.96
RS_2.bin.17	1	0	0	1	0	0	0	2	Bacteria	Desulfobacterota	2.24	0.89
RS_3.bin.16	1	1	0	0	0	0	0	2	Bacteria	Calditrichota	2.6	0.77
RS_7.bin.18	0	1	0	0	1	0	0	2	Bacteria	QNDG01	5.29	0.38
RS_7.bin.6	1	0	0	0	0	0	1	2	Bacteria	Fermentibacterota	3.22	0.62
RS_8.bin.62	1	0	1	0	0	0	0	2	Bacteria	Omnitrophota	1.93	1.04
RS_8.bin.68	1	0	1	0	0	0	0	2	Bacteria	Proteobacteria	2	1
RS_9.bin.76	0	0	0	1	1	0	0	2	Archaea	Asgardarchaeota	2.58	0.78
RS_9.bin.81	0	0	1	0	0	0	1	2	Bacteria	Campylobacterota	1.35	1.48
S1_bin11	0	1	1	0	0	0	0	2	Bacteria	Proteobacteria	2.12	0.94
S1_bin5	1	0	0	1	0	0	0	2	Bacteria	Chloroflexota	1.51	1.32
S2_bin18	1	0	0	0	0	0	1	2	Bacteria	Fermentibacterota	2.5	0.8
S7_bin5	0	1	0	0	1	0	0	2	Bacteria	Planctomycetota	3.66	0.55
S8_bin16	1	1	0	0	0	0	0	2	Bacteria	Planctomycetota	5.18	0.39
S8_bin33	1	1	0	0	0	0	0	2	Bacteria	Proteobacteria	1.23	1.63
SRR12623516_me2_bin.29	1	1	0	0	0	0	0	2	Bacteria	Proteobacteria	1.72	1.16
SRR12623516_me2_bin.7	0	0	1	0	0	0	1	2	Bacteria	Proteobacteria	2.4	0.83
SRR12623517_me2_bin.18	0	0	0	0	1	0	1	2	Bacteria	Desulfobacterota	4.44	0.45
SRR12623518_me2_bin.4	1	1	0	0	0	0	0	2	Bacteria	Zixibacteria	2.1	0.95
SRR12623518_vb_S1C1076	1	0	0	0	0	0	1	2	Bacteria	Planctomycetota	3.12	0.64
SRR12623519_me2_bin.28	1	0	0	0	0	0	1	2	Bacteria	Chloroflexota	0.92	2.17
SRR12623521_me2_bin.42	1	0	0	0	0	0	1	2	Archaea	Halobacteriota	2.54	0.79
SRR12623522_me2_bin.68	1	0	0	0	1	0	0	2	Bacteria	Desulfobacterota	2.61	0.77
SRR13892585_me2_bin.75	1	0	0	0	0	0	1	2	Bacteria	Desulfobacterota	1.74	1.15
SRR13892585_vb_S1C27963	0	0	1	0	0	0	1	2	Bacteria	FCPU426	2.86	0.7
SRR13892585_vb_S1C53155	1	0	0	0	0	0	1	2	Bacteria	FCPU426	1.89	1.06
SRR13892586_ct_bin.200	0	1	0	0	0	0	1	2	Bacteria	Proteobacteria	2.19	0.91
SRR13892586_me2_bin.184	1	0	1	0	0	0	0	2	Bacteria	Proteobacteria	1.87	1.07
SRR13892587_me2_bin.134	1	0	0	1	0	0	0	2	Bacteria	Proteobacteria	2.13	0.94
SRR13892588_me2_bin.128	0	0	0	1	1	0	0	2	Bacteria	Krumholzibacteriota	2.92	0.68
SRR13892588_me2_bin.59	0	0	1	1	0	0	0	2	Bacteria	Desulfobacterota_F	1.74	1.15
SRR13892588_vb_S1C25721	1	0	1	0	0	0	0	2	Bacteria	Proteobacteria	1.94	1.03
SRR13892589_ma2_bin.253	1	0	1	0	0	0	0	2	Bacteria	Campylobacterota	1.1	1.82
SRR13892589_me2_bin.116	1	0	0	0	0	0	1	2	Bacteria	Proteobacteria	2.2	0.91
SRR13892589_me2_bin.147	1	0	0	0	0	0	1	2	Bacteria	Desulfobacterota	2.36	0.85
SRR13892590_ct_bin.106	0	0	0	0	1	0	1	2	Bacteria	Desulfobacterota	3.61	0.55
SRR13892590_ma2_bin.133	0	0	1	0	0	0	1	2	Bacteria	Desulfobacterota	2.03	0.99
SRR13892590_me2_bin.150	1	0	0	0	0	0	1	2	Bacteria	Desulfobacterota	2.12	0.94
SRR13892590_me2_bin.160	1	0	1	0	0	0	0	2	Bacteria	Proteobacteria	1.92	1.04
SRR13892590_me2_bin.51	0	0	1	0	0	0	1	2	Bacteria	DQWO01	1.56	1.28
SRR13892590_me2_bin.77	1	1	0	0	0	0	0	2	Bacteria	Gemmatimonadota	2.56	0.78
SRR13892590_me2_bin.91	0	0	1	0	0	0	1	2	Bacteria	Verrucomicrobiota	2.29	0.87
SRR13892591_me2_bin.144	0	1	0	0	0	0	1	2	Bacteria	Calditrichota	4.35	0.46
SRR13892592_me2_bin.5	1	1	0	0	0	0	0	2	Bacteria	Desulfobacterota	2.49	0.8
SRR13892592_me2_bin.61	0	0	0	1	0	0	1	2	Archaea	Thermoproteota	1.35	1.48
SRR13892593_ct_bin.161	1	0	0	0	0	0	1	2	Bacteria	Planctomycetota	2.97	0.67
SRR13892593_me2_bin.111	0	0	1	0	0	0	1	2	Bacteria	Planctomycetota	6.36	0.31
SRR13892594_me2_bin.101	1	1	0	0	0	0	0	2	Bacteria	Planctomycetota	4.5	0.44
SRR13892594_me2_bin.28	1	0	0	0	0	0	1	2	Bacteria	NPL-UPA2	0.94	2.13
SRR13892594_me2_bin.76	1	1	0	0	0	0	0	2	Bacteria	Desulfobacterota	2.61	0.77
SRR13892594_me2_bin.92	1	0	1	0	0	0	0	2	Bacteria	Dependentiae	0.73	2.74
SRR13892595_me2_bin.11	1	0	0	0	0	0	1	2	Bacteria	Bacteroidota	2.95	0.68
SRR13892595_me2_bin.144	1	0	1	0	0	0	0	2	Bacteria	Fusobacteriota	1.56	1.28
SRR13892595_me2_bin.81	1	0	0	0	0	0	1	2	Bacteria	Proteobacteria	3.72	0.54
SRR13892597_ct_bin.96	1	0	0	0	0	0	1	2	Bacteria	Bacteroidota	2.1	0.95
SRR13892597_me2_bin.26	1	0	0	0	0	0	1	2	Bacteria	Desulfobacterota	3.26	0.61
SRR13892597_vb_S1C9632	1	1	0	0	0	0	0	2	Archaea	Halobacteriota	2.2	0.91
SRR13892599_ct_bin.5	0	1	0	1	0	0	0	2	Bacteria	Verrucomicrobiota	3.92	0.51
SRR13892599_ct_bin.66	0	0	1	0	0	0	1	2	Bacteria	Proteobacteria	1.72	1.16
SRR13892599_ct_bin.78	0	1	0	0	0	0	1	2	Bacteria	Proteobacteria	1.95	1.03
SRR13892599_me2_bin.101	0	0	0	1	0	0	1	2	Archaea	Thermoproteota	1.12	1.79
SRR13892599_me2_bin.184	1	0	0	0	0	0	1	2	Bacteria	Fermentibacterota	3.11	0.64
SRR13892599_me2_bin.187	1	0	1	0	0	0	0	2	Bacteria	Omnitrophota	1.38	1.45
SRR13892600_me2_bin.125	1	0	0	0	0	0	1	2	Bacteria	Bacteroidota	3.58	0.56
SRR13892600_me2_bin.145	0	0	1	0	0	0	1	2	Bacteria	Proteobacteria	2.36	0.85
SRR13892601_me2_bin.112	1	0	1	0	0	0	0	2	Bacteria	Planctomycetota	2.52	0.79
SRR13892601_me2_bin.133	1	0	1	0	0	0	0	2	Bacteria	Proteobacteria	2.04	0.98
SRR13892601_me2_bin.23	0	0	1	0	0	0	1	2	Bacteria	Omnitrophota	1.17	1.71
SRR13892601_me2_bin.27	1	0	0	0	0	0	1	2	Bacteria	Proteobacteria	2.38	0.84
SRR13892601_vb_S1C23125	1	1	0	0	0	0	0	2	Bacteria	TA06_A	2.25	0.89
SRR13892602_ct_bin.108	0	0	0	1	1	0	0	2	Bacteria	Krumholzibacteriota	3.59	0.56
SRR13892602_ma2_bin.6	1	0	0	1	0	0	0	2	Bacteria	Chloroflexota	1.36	1.47
SRR13892602_me2_bin.103	1	1	0	0	0	0	0	2	Bacteria	Proteobacteria	1.54	1.3
SRR13892602_me2_bin.17	0	0	1	0	0	0	1	2	Archaea	Nanoarchaeota	1.77	1.13
SRR13892602_me2_bin.185	1	1	0	0	0	0	0	2	Bacteria	Chloroflexota	2.87	0.7
SRR13892602_me2_bin.56	0	1	0	0	0	0	1	2	Bacteria	Planctomycetota	2.85	0.7
SRR13892603_ma2_bin.47	0	0	1	0	0	0	1	2	Archaea	Nanoarchaeota	1.77	1.13
SRR13892603_me2_bin.13	0	0	1	1	0	0	0	2	Bacteria	Krumholzibacteriota	3.75	0.53
SRR13892603_me2_bin.179	0	0	1	0	0	0	1	2	Bacteria	Spirochaetota	4.05	0.49
SRR13892603_me2_bin.53	1	1	0	0	0	0	0	2	Bacteria	Proteobacteria	2.52	0.79
SRR13892603_me2_bin.84	1	1	0	0	0	0	0	2	Bacteria	Planctomycetota	2.58	0.78
SRR13892604_ct_bin.100	0	1	0	0	0	0	1	2	Bacteria	Planctomycetota	4.58	0.44
SRR13892604_ct_bin.210	1	1	0	0	0	0	0	2	Bacteria	Calditrichota	2.43	0.82
SRR13892604_me2_bin.190	1	0	0	0	0	0	1	2	Bacteria	Verrucomicrobiota	1.11	1.8
SRR13892604_me2_bin.46	0	1	0	0	0	0	1	2	Bacteria	Spirochaetota	2.65	0.75
SRR13892604_me2_bin.57	1	0	1	0	0	0	0	2	Bacteria	Proteobacteria	2.02	0.99
SRR13892604_vb_S1C26975	1	0	0	0	0	0	1	2	Bacteria	Fermentibacterota	2	1
SRR13892605_ct_bin.252	0	0	0	1	0	0	1	2	Bacteria	Desulfobacterota_F	2.46	0.81
SRR13892605_ma2_bin.172	0	1	1	0	0	0	0	2	Bacteria	Calditrichota	3.39	0.59
SRR13892605_me2_bin.126	0	1	0	0	0	0	1	2	Bacteria	Proteobacteria	2.42	0.83
SRR13892605_me2_bin.57	1	0	0	0	0	0	1	2	Bacteria	Desulfobacterota	2.47	0.81
SRR13892606_me2_bin.17	1	0	0	0	0	0	1	2	Bacteria	Bacteroidota	3.17	0.63
SRR13892606_me2_bin.39	1	0	0	0	0	0	1	2	Bacteria	Proteobacteria	2.97	0.67
SRR13892607_ct_bin.73	1	0	0	0	0	0	1	2	Bacteria	Actinobacteriota	3.31	0.6
SRR13892607_me2_bin.1	0	0	0	1	0	0	1	2	Bacteria	SAR324	2.1	0.95
SRR13892607_me2_bin.11	1	0	0	0	1	0	0	2	Bacteria	Proteobacteria	3.15	0.63
SRR18920790_me2_bin.59	0	0	0	1	0	0	1	2	Bacteria	Chloroflexota	1.91	1.05
SRR18920790_me2_bin.64	1	0	1	0	0	0	0	2	Archaea	Thermoplasmatota	3.31	0.6
SRR18920790_me2_bin.8	1	0	1	0	0	0	0	2	Bacteria	Eisenbacteria	3.02	0.66
SRR18920792_me2_bin.45	1	0	0	0	0	0	1	2	Archaea	Halobacteriota	1.35	1.48
SRR18920792_me2_bin.67	1	1	0	0	0	0	0	2	Bacteria	Desulfobacterota	1.97	1.02
SRR18920794_ct_bin.209	1	0	1	0	0	0	0	2	Bacteria	Myxococcota	5.04	0.4
SRR18920794_me2_bin.13	0	0	1	0	0	0	1	2	Bacteria	Verrucomicrobiota	1.15	1.74
SRR18920794_me2_bin.56	1	0	0	0	0	0	1	2	Bacteria	Proteobacteria	2.08	0.96
SRR18920794_vb_S1C16809	0	0	0	1	0	0	1	2	Archaea	Thermoplasmatota	2.67	0.75
SRR18936872_ma2_bin.13	1	0	0	0	0	0	1	2	Bacteria	Fermentibacterota	2.83	0.71
SRR18936873_ma2_bin.8	0	0	1	0	0	0	1	2	Bacteria	Desulfobacterota	1.88	1.06
SRR18936874_ma2_bin.1	0	0	0	0	1	0	1	2	Archaea	Halobacteriota	1.63	1.23
SRR18936874_ma2_bin.57	0	0	0	1	0	0	1	2	Bacteria	Marinisomatota	3.88	0.52
SRR18936875_ct_bin.75	1	1	0	0	0	0	0	2	Bacteria	Krumholzibacteriota	3.53	0.57
SRR18936876_me2_bin.40	0	1	0	0	0	0	1	2	Bacteria	Planctomycetota	3.52	0.57
SRR18936876_me2_bin.67	1	0	1	0	0	0	0	2	Bacteria	Omnitrophota	1.38	1.45
SRR18936879_me2_bin.35	1	1	0	0	0	0	0	2	Bacteria	Desulfobacterota	2.89	0.69
SRR19020584_me2_bin.23	1	0	1	0	0	0	0	2	Bacteria	Proteobacteria	1.98	1.01
SRR19020584_me2_bin.31	1	1	0	0	0	0	0	2	Bacteria	Gemmatimonadota	2.24	0.89
SRR19020585_me2_bin.1	1	1	0	0	0	0	0	2	Bacteria	Acidobacteriota	3.22	0.62
SRR19020587_me2_bin.27	1	0	1	0	0	0	0	2	Bacteria	Proteobacteria	2.58	0.78
SRR19020588_me2_bin.11	1	0	1	0	0	0	0	2	Bacteria	Desulfobacterota	2.73	0.73
SRR19020591_me2_bin.17	1	0	0	0	0	0	1	2	Bacteria	Fermentibacterota	2.96	0.68
SRR19020592_ct_bin.69	1	0	0	0	0	0	1	2	Bacteria	Bacteroidota	2.46	0.81
SRR19020593_me2_bin.27	1	0	0	0	0	0	1	2	Bacteria	Desulfobacterota	2.09	0.96
SRR19020594_me2_bin.30	1	1	0	0	0	0	0	2	Bacteria	Chloroflexota	3.03	0.66
SRR19020594_me2_bin.73	0	1	0	1	0	0	0	2	Bacteria	Proteobacteria	3.6	0.56
SW_3.bin.10	0	0	0	1	0	0	1	2	Bacteria	Proteobacteria	2.86	0.7
SW_4.bin.31	0	0	0	1	0	0	1	2	Bacteria	Desulfobacterota_F	1.48	1.35
SW_4.bin.39	1	0	0	0	1	0	0	2	Bacteria	Proteobacteria	1.87	1.07
2_HM_cbin_7	2	0	0	0	0	0	0	2	Bacteria	Acidobacteriota	2.75	0.73
2_HM_sbin_21_2	0	0	0	0	0	0	2	2	Archaea	Halobacteriota	2.37	0.84
3_PE_sbin_5_1	0	0	2	0	0	0	0	2	Bacteria	Actinobacteriota	1.97	1.02
4_MS_sbin_17	0	2	0	0	0	0	0	2	Bacteria	Bipolaricaulota	1.25	1.6
6_MG_cbin_19	2	0	0	0	0	0	0	2	Bacteria	Armatimonadota	1.19	1.68
6_MG_sbin_44_38	0	2	0	0	0	0	0	2	Bacteria	Chloroflexota	0.97	2.06
7_SB_cbin_64	0	2	0	0	0	0	0	2	Bacteria	Planctomycetota	1.95	1.03
7_SB_cbin_94	0	0	2	0	0	0	0	2	Bacteria	Acidobacteriota	1.61	1.24
7_SB_sbin_7_28	0	0	0	2	0	0	0	2	Bacteria	Desulfobacterota	1.77	1.13
8_GM_cbin_3	0	0	0	0	0	0	2	2	Bacteria	Desulfobacterota	1.27	1.57
8_GM_cbin_49	2	0	0	0	0	0	0	2	Bacteria	Bacteroidota	1.68	1.19
8_GM_sbin_oily_30	0	0	0	0	0	0	2	2	Bacteria	Desulfobacterota	0.98	2.04
8_GM_sbin_oily_39	0	0	0	0	0	0	2	2	Bacteria	Desulfobacterota	2.23	0.9
8_GM_sbin_oily_50	2	0	0	0	0	0	0	2	Bacteria	Acidobacteriota	2.44	0.82
Co_bin12	0	0	0	0	0	0	2	2	Bacteria	Chloroflexota	1.14	1.75
Co_bin143	2	0	0	0	0	0	0	2	Bacteria	Proteobacteria	2.24	0.89
Co_bin159	2	0	0	0	0	0	0	2	Bacteria	Desulfobacterota	1.33	1.5
Co_bin167	2	0	0	0	0	0	0	2	Bacteria	Proteobacteria	2.16	0.93
Co_bin187	2	0	0	0	0	0	0	2	Bacteria	Marinisomatota	1.54	1.3
Co_bin211	0	0	2	0	0	0	0	2	Bacteria	Acidobacteriota	1.58	1.27
Co_bin232	2	0	0	0	0	0	0	2	Bacteria	Bacteroidota	2.31	0.87
Co_bin43	2	0	0	0	0	0	0	2	Bacteria	Planctomycetota	2.16	0.93
Co_bin69	0	0	0	0	0	0	2	2	Archaea	Asgardarchaeota	1.88	1.06
E44_bin49	2	0	0	0	0	0	0	2	Bacteria	Acidobacteriota	1.48	1.35
E44_bin5	0	0	2	0	0	0	0	2	Bacteria	Actinobacteriota	1.33	1.5
ERR3341267_ma2_bin.0	0	0	0	0	0	0	2	2	Bacteria	Desulfobacterota	2.28	0.88
ERR3365594_ma2_bin.17	2	0	0	0	0	0	0	2	Archaea	Halobacteriota	3.21	0.62
HTR10_ma2_bin.046	2	0	0	0	0	0	0	2	Bacteria	Acidobacteriota	2.06	0.97
HTR10_me2_bin.32	0	2	0	0	0	0	0	2	Bacteria	Gemmatimonadota_A	2.43	0.82
HTR11_me2_bin.123	2	0	0	0	0	0	0	2	Bacteria	Desulfobacterota	3.78	0.53
HTR11_vb_S1C40763	0	2	0	0	0	0	0	2	Bacteria	Gemmatimonadota	1.19	1.68
HTR1_me2_bin.121	2	0	0	0	0	0	0	2	Archaea	Thermoplasmatota	1.15	1.74
HTR1_me2_bin.62	0	0	2	0	0	0	0	2	Bacteria	Planctomycetota	3.48	0.57
HTR1_vb_S1C57898	2	0	0	0	0	0	0	2	Bacteria	Desulfobacterota	1.69	1.18
HTR2_me2_bin.101	0	2	0	0	0	0	0	2	Bacteria	Proteobacteria	1.31	1.53
HTR3_me2_bin.13	0	2	0	0	0	0	0	2	Bacteria	Proteobacteria	1.32	1.52
HTR3_me2_bin.58	0	0	0	0	0	0	2	2	Bacteria	Bacteroidota	3.19	0.63
HTR5_me2_bin.1	2	0	0	0	0	0	0	2	Bacteria	Desulfobacterota	4.3	0.47
HTR5_stLFR_bin.28	0	0	0	0	2	0	0	2	Bacteria	Proteobacteria	2.45	0.82
HTR5_stLFR_bin.4	2	0	0	0	0	0	0	2	Bacteria	Proteobacteria	3.41	0.59
HTR5_stLFR_bin.6	2	0	0	0	0	0	0	2	Bacteria	Desulfobacterota	3.2	0.63
HTR6_ct_bin.195	2	0	0	0	0	0	0	2	Bacteria	Bacteroidota	1.66	1.2
HTR6_me2_bin.34	2	0	0	0	0	0	0	2	Bacteria	Desulfobacterota	2.48	0.81
HTR6_me2_bin.41	2	0	0	0	0	0	0	2	Bacteria	Acidobacteriota	1.76	1.14
HTR6_me2_bin.76	0	0	0	2	0	0	0	2	Bacteria	Desulfobacterota	1.21	1.65
HTR8_ct_bin.17	2	0	0	0	0	0	0	2	Bacteria	Latescibacterota	3.19	0.63
HTR8_me2_bin.94	2	0	0	0	0	0	0	2	Bacteria	Fermentibacterota	2.73	0.73
HTR8_me2_bin.96	2	0	0	0	0	0	0	2	Bacteria	Acidobacteriota	3.44	0.58
RS_13.bin.23	2	0	0	0	0	0	0	2	Bacteria	Acidobacteriota	2.16	0.93
RS_16.bin.1	2	0	0	0	0	0	0	2	Bacteria	Acidobacteriota	2.51	0.8
RS_17.bin.39	2	0	0	0	0	0	0	2	Archaea	Thermoplasmatota	1.9	1.05
RS_17.bin.41	2	0	0	0	0	0	0	2	Archaea	Thermoplasmatota	1.99	1.01
RS_18.bin.23	0	0	0	0	0	0	2	2	Bacteria	Bacteroidota	1.79	1.12
RS_4.bin.18	0	0	2	0	0	0	0	2	Bacteria	Proteobacteria	2.13	0.94
RS_4.bin.36	2	0	0	0	0	0	0	2	Bacteria	Proteobacteria	1.81	1.1
RS_4.bin.38	2	0	0	0	0	0	0	2	Bacteria	Acidobacteriota	2.32	0.86
RS_5.bin.2	0	0	0	0	0	0	2	2	Bacteria	Bacteroidota	2.17	0.92
RS_6.bin.2	0	0	0	0	0	0	2	2	Bacteria	Desulfobacterota	1.89	1.06
RS_8.bin.19	2	0	0	0	0	0	0	2	Bacteria	Bacteroidota	3.34	0.6
RS_8.bin.35	2	0	0	0	0	0	0	2	Bacteria	Fermentibacterota	3.09	0.65
RS_9.bin.78	0	0	0	0	0	0	2	2	Bacteria	Spirochaetota	3.76	0.53
S1_bin3	2	0	0	0	0	0	0	2	Bacteria	Proteobacteria	1.96	1.02
S2_bin6	0	0	0	0	0	0	2	2	Bacteria	Campylobacterota	1.99	1.01
S3_bin30	2	0	0	0	0	0	0	2	Bacteria	Acidobacteriota	2.06	0.97
S4_bin1	0	0	0	0	0	0	2	2	Archaea	Halobacteriota	1.33	1.5
SRR12623518_me2_bin.34	0	2	0	0	0	0	0	2	Bacteria	Bipolaricaulota	0.91	2.2
SRR13892585_ma2_bin.92	2	0	0	0	0	0	0	2	Bacteria	Bacteroidota	2.37	0.84
SRR13892586_ma2_bin.28	2	0	0	0	0	0	0	2	Bacteria	Proteobacteria	1.83	1.09
SRR13892587_me2_bin.152	0	0	0	0	0	0	2	2	Bacteria	DQWO01	1.84	1.09
SRR13892587_me2_bin.67	0	2	0	0	0	0	0	2	Bacteria	Proteobacteria	1	2
SRR13892588_ct_bin.69	2	0	0	0	0	0	0	2	Bacteria	T1SED10-198M	2.31	0.87
SRR13892588_me2_bin.131	0	0	2	0	0	0	0	2	Archaea	Thermoplasmatota	3.39	0.59
SRR13892588_me2_bin.15	0	2	0	0	0	0	0	2	Bacteria	Proteobacteria	1.48	1.35
SRR13892588_me2_bin.151	0	0	0	0	0	0	2	2	Bacteria	Omnitrophota	1.46	1.37
SRR13892589_me2_bin.125	0	0	0	0	0	0	2	2	Bacteria	Desulfobacterota	1.95	1.03
SRR13892589_me2_bin.88	0	2	0	0	0	0	0	2	Bacteria	Gemmatimonadota	2.12	0.94
SRR13892590_me2_bin.76	2	0	0	0	0	0	0	2	Bacteria	Bacteroidota	3.98	0.5
SRR13892591_ct_bin.46	0	2	0	0	0	0	0	2	Bacteria	Proteobacteria	1.62	1.23
SRR13892591_ma2_bin.109	2	0	0	0	0	0	0	2	Bacteria	Fermentibacterota	3.25	0.62
SRR13892591_me2_bin.136	0	0	0	2	0	0	0	2	Bacteria	Chloroflexota	2.68	0.75
SRR13892591_me2_bin.149	0	0	0	0	2	0	0	2	Bacteria	UBA3054	4.21	0.48
SRR13892591_me2_bin.158	2	0	0	0	0	0	0	2	Bacteria	Bacteroidota	2.81	0.71
SRR13892591_me2_bin.204	0	0	0	0	0	0	2	2	Bacteria	Bacteroidota	1.78	1.12
SRR13892591_vb_S1C11890	0	0	0	0	0	0	2	2	Bacteria	DQWO01	1.47	1.36
SRR13892592_me2_bin.107	0	0	2	0	0	0	0	2	Archaea	Asgardarchaeota	3.66	0.55
SRR13892595_me2_bin.99	0	2	0	0	0	0	0	2	Bacteria	Proteobacteria	1.22	1.64
SRR13892597_me2_bin.18	0	2	0	0	0	0	0	2	Bacteria	Bipolaricaulota	0.64	3.13
SRR13892597_me2_bin.4	2	0	0	0	0	0	0	2	Bacteria	Desulfobacterota	1.89	1.06
SRR13892598_me2_bin.50	0	2	0	0	0	0	0	2	Bacteria	Bipolaricaulota	1.31	1.53
SRR13892599_ct_bin.258	0	0	0	0	0	0	2	2	Bacteria	Bacteroidota	2.23	0.9
SRR13892600_me2_bin.136	0	0	0	0	0	0	2	2	Bacteria	Planctomycetota	3.03	0.66
SRR13892600_me2_bin.7	0	2	0	0	0	0	0	2	Bacteria	Bipolaricaulota	1.94	1.03
SRR13892600_vb_S1C4045	2	0	0	0	0	0	0	2	Bacteria	T1SED10-198M	2.93	0.68
SRR13892602_ct_bin.123	2	0	0	0	0	0	0	2	Bacteria	T1SED10-198M	2.67	0.75
SRR13892604_me2_bin.197	2	0	0	0	0	0	0	2	Bacteria	Krumholzibacteriota	3.06	0.65
SRR13892605_ct_bin.33	2	0	0	0	0	0	0	2	Bacteria	Latescibacterota	3.73	0.54
SRR13892605_me2_bin.131	2	0	0	0	0	0	0	2	Bacteria	Campylobacterota	1.82	1.1
SRR13892606_vb_S1C2214	2	0	0	0	0	0	0	2	Bacteria	Proteobacteria	3.73	0.54
SRR13892607_ma2_bin.8	2	0	0	0	0	0	0	2	Bacteria	Proteobacteria	9.26	0.22
SRR14270297_ct_bin.125	0	0	0	2	0	0	0	2	Bacteria	Chloroflexota	2.48	0.81
SRR14270297_me2_bin.100	2	0	0	0	0	0	0	2	Bacteria	Firmicutes_A	2.8	0.71
SRR14270297_me2_bin.102	0	0	0	0	0	0	2	2	Bacteria	Proteobacteria	1.77	1.13
SRR14270297_me2_bin.103	0	0	0	0	0	0	2	2	Bacteria	Verrucomicrobiota	2.23	0.9
SRR14270297_me2_bin.17	0	2	0	0	0	0	0	2	Bacteria	Verrucomicrobiota	2.7	0.74
SRR14270297_me2_bin.66	2	0	0	0	0	0	0	2	Bacteria	Firmicutes_A	3.04	0.66
SRR18920792_ct_bin.183	2	0	0	0	0	0	0	2	Bacteria	Mcinerneyibacteriota	2.23	0.9
SRR18920794_me2_bin.19	0	0	0	0	0	0	2	2	Bacteria	Bacteroidota	2.28	0.88
SRR18936871_me2_bin.3	0	2	0	0	0	0	0	2	Bacteria	Bipolaricaulota	0.94	2.13
SRR18936872_me2_bin.36	2	0	0	0	0	0	0	2	Bacteria	Fermentibacterota	3	0.67
SRR18936874_ct_bin.26	0	0	2	0	0	0	0	2	Bacteria	Bipolaricaulota	1.59	1.26
SRR18936874_ct_bin.72	0	0	0	0	0	0	2	2	Archaea	Halobacteriota	1.21	1.65
SRR18936874_me2_bin.38	2	0	0	0	0	0	0	2	Bacteria	Acidobacteriota	3.97	0.5
SRR18936874_me2_bin.40	2	0	0	0	0	0	0	2	Bacteria	Bacteroidota	2.98	0.67
SRR18936874_me2_bin.58	0	0	0	0	0	0	2	2	Bacteria	Campylobacterota	1.86	1.08
SRR18936875_me2_bin.27	0	0	0	0	0	0	2	2	Bacteria	Campylobacterota	1.76	1.14
SRR18936876_me2_bin.51	2	0	0	0	0	0	0	2	Bacteria	Acidobacteriota	2.69	0.74
SRR18936876_me2_bin.56	2	0	0	0	0	0	0	2	Bacteria	Desulfobacterota	2.71	0.74
SRR18936876_me2_bin.66	0	2	0	0	0	0	0	2	Bacteria	Methylomirabilota	2.17	0.92
SRR19020584_me2_bin.17	0	2	0	0	0	0	0	2	Bacteria	Gemmatimonadota	2.22	0.9
SRR19020594_vb_S1C7769	0	0	0	0	0	0	2	2	Bacteria	Desulfobacterota	1.85	1.08
SRR19020596_me2_bin.28	0	2	0	0	0	0	0	2	Bacteria	Desulfobacterota	3.43	0.58
SRR19020598_me2_bin.30	0	0	0	0	0	0	2	2	Bacteria	Verrucomicrobiota	2.05	0.98
SRR9649755_ct_bin.14	0	0	0	0	0	0	2	2	Bacteria	Desulfobacterota	1.49	1.34
SW_4.bin.8	2	0	0	0	0	0	0	2	Bacteria	Proteobacteria	2.64	0.76
2_HM_cbin_14	0	0	0	0	0	0	1	1	Bacteria	Bacteroidota	2.29	0.44
2_HM_cbin_22	0	0	0	0	0	0	1	1	Archaea	Halobacteriota	1.74	0.57
2_HM_cbin_28	0	0	1	0	0	0	0	1	Bacteria	Marinisomatota	2.96	0.34
2_HM_cbin_36	0	0	0	0	0	0	1	1	Archaea	Halobacteriota	1.91	0.52
2_HM_cbin_45	1	0	0	0	0	0	0	1	Bacteria	Chloroflexota	0.86	1.16
2_HM_cbin_5	0	0	0	0	0	0	1	1	Bacteria	Proteobacteria	2.06	0.49
2_HM_cbin_52	0	0	0	0	0	0	1	1	Archaea	Halobacteriota	3.9	0.26
2_HM_sbin_20_17	1	0	0	0	0	0	0	1	Bacteria	Desulfobacterota	1.08	0.93
2_HM_sbin_20_6	1	0	0	0	0	0	0	1	Bacteria	Firmicutes_B	1.55	0.65
2_HM_sbin_20_9	0	0	0	0	0	0	1	1	Archaea	Halobacteriota	2.4	0.42
2_HM_sbin_21_10	0	0	0	0	0	0	1	1	Archaea	Halobacteriota	1.51	0.66
2_HM_sbin_21_4	0	0	0	0	0	0	1	1	Archaea	Halobacteriota	1.39	0.72
2_HM_sbin_22_1	0	0	0	0	0	0	1	1	Archaea	Halobacteriota	1.4	0.71
2_HM_sbin_22_2	1	0	0	0	0	0	0	1	Bacteria	Caldatribacteriota	2.04	0.49
2_HM_sbin_22_8	1	0	0	0	0	0	0	1	Bacteria	Acidobacteriota	2.02	0.5
2_HM_sbin_24_3	0	0	0	0	0	0	1	1	Archaea	Halobacteriota	2.28	0.44
3_PE_cbin_21	1	0	0	0	0	0	0	1	Bacteria	Planctomycetota	4.31	0.23
3_PE_cbin_26	0	0	0	0	0	0	1	1	Archaea	Halobacteriota	1.04	0.96
3_PE_cbin_27	0	0	0	0	0	0	1	1	Bacteria	Chloroflexota	1.08	0.93
4_MS_sbin_12	0	0	0	0	0	0	1	1	Bacteria	Desulfobacterota	2.21	0.45
4_MS_sbin_6	0	0	0	1	0	0	0	1	Bacteria	Chloroflexota	2.91	0.34
4_MS_sbin_9	1	0	0	0	0	0	0	1	Bacteria	Fermentibacterota	1.88	0.53
5_PO_sbin_14	0	1	0	0	0	0	0	1	Bacteria	Chloroflexota	2.46	0.41
5_PO_sbin_18	1	0	0	0	0	0	0	1	Bacteria	Proteobacteria	2.43	0.41
5_PO_sbin_19	1	0	0	0	0	0	0	1	Bacteria	Chloroflexota	1.21	0.83
5_PO_sbin_20	0	0	0	1	0	0	0	1	Bacteria	Desulfobacterota	1.46	0.68
5_PO_sbin_9	0	0	0	0	0	0	1	1	Archaea	Halobacteriota	0.92	1.09
6_MG_cbin_108	0	1	0	0	0	0	0	1	Bacteria	Bipolaricaulota	0.74	1.35
6_MG_cbin_12	0	1	0	0	0	0	0	1	Bacteria	Chloroflexota	2.39	0.42
6_MG_cbin_14	0	0	0	1	0	0	0	1	Archaea	Thermoproteota	1.95	0.51
6_MG_cbin_15	0	0	1	0	0	0	0	1	Bacteria	Nitrospirota	1.32	0.76
6_MG_cbin_2	0	0	0	1	0	0	0	1	Bacteria	Chloroflexota	0.94	1.06
6_MG_cbin_25	0	1	0	0	0	0	0	1	Bacteria	Actinobacteriota	1.44	0.69
6_MG_cbin_3	0	1	0	0	0	0	0	1	Bacteria	Calditrichota	2.84	0.35
6_MG_cbin_32	0	1	0	0	0	0	0	1	Bacteria	Chloroflexota	2.12	0.47
6_MG_cbin_44	0	1	0	0	0	0	0	1	Archaea	Thermoproteota	1.42	0.7
6_MG_cbin_58	1	0	0	0	0	0	0	1	Bacteria	Planctomycetota	1.43	0.7
6_MG_cbin_64	0	0	0	0	0	0	1	1	Bacteria	Chloroflexota	2.4	0.42
6_MG_cbin_78	1	0	0	0	0	0	0	1	Bacteria	Aerophobota	1.53	0.65
6_MG_cbin_81	0	0	0	1	0	0	0	1	Bacteria	Desulfobacterota	2.63	0.38
6_MG_cbin_91	0	0	0	0	0	0	1	1	Bacteria	Chloroflexota	2.22	0.45
6_MG_sbin_29_27	0	0	0	0	1	0	0	1	Archaea	Asgardarchaeota	2.02	0.5
6_MG_sbin_29_28	1	0	0	0	0	0	0	1	Bacteria	Aerophobota	1.21	0.83
6_MG_sbin_29_37	0	1	0	0	0	0	0	1	Bacteria	Chloroflexota	1.47	0.68
6_MG_sbin_44_18	1	0	0	0	0	0	0	1	Bacteria	Chloroflexota	1.7	0.59
6_MG_sbin_44_7	0	0	0	0	0	0	1	1	Bacteria	Chloroflexota	1.23	0.81
6_MG_sbin_44_8	0	0	0	0	0	0	1	1	Archaea	Asgardarchaeota	2.64	0.38
7_SB_cbin_102	1	0	0	0	0	0	0	1	Archaea	Thermoplasmatota	1.28	0.78
7_SB_cbin_111	1	0	0	0	0	0	0	1	Bacteria	Proteobacteria	2.02	0.5
7_SB_cbin_118	0	1	0	0	0	0	0	1	Bacteria	Chloroflexota	2.33	0.43
7_SB_cbin_125	0	0	0	0	0	0	1	1	Bacteria	Proteobacteria	2.27	0.44
7_SB_cbin_13	1	0	0	0	0	0	0	1	Bacteria	Desulfobacterota	2.74	0.36
7_SB_cbin_165	0	1	0	0	0	0	0	1	Bacteria	Armatimonadota	3.47	0.29
7_SB_cbin_177	0	0	0	1	0	0	0	1	Bacteria	Chloroflexota	1.45	0.69
7_SB_cbin_199	0	0	0	0	0	0	1	1	Bacteria	Desulfobacterota	1.51	0.66
7_SB_cbin_212	1	0	0	0	0	0	0	1	Bacteria	Campylobacterota	1.12	0.89
7_SB_cbin_217	1	0	0	0	0	0	0	1	Archaea	Thermoproteota	1.62	0.62
7_SB_cbin_250	1	0	0	0	0	0	0	1	Bacteria	Armatimonadota	4.05	0.25
7_SB_cbin_291	0	1	0	0	0	0	0	1	Bacteria	Chloroflexota	1.53	0.65
7_SB_cbin_41	0	0	0	0	0	0	1	1	Bacteria	Planctomycetota	3.29	0.3
7_SB_cbin_42	0	0	0	0	0	0	1	1	Bacteria	Chloroflexota	1.25	0.8
7_SB_cbin_43	1	0	0	0	0	0	0	1	Bacteria	Armatimonadota	1.97	0.51
7_SB_cbin_46	1	0	0	0	0	0	0	1	Bacteria	Planctomycetota	2.97	0.34
7_SB_cbin_54	1	0	0	0	0	0	0	1	Bacteria	Caldisericota	1.6	0.63
7_SB_cbin_70	1	0	0	0	0	0	0	1	Bacteria	Proteobacteria	2.2	0.45
7_SB_cbin_73	1	0	0	0	0	0	0	1	Archaea	Thermoplasmatota	1.15	0.87
7_SB_sbin_1_1	0	1	0	0	0	0	0	1	Bacteria	Actinobacteriota	1.39	0.72
7_SB_sbin_2_26	0	0	0	1	0	0	0	1	Bacteria	Chloroflexota	1.93	0.52
7_SB_sbin_2_28	1	0	0	0	0	0	0	1	Bacteria	Chloroflexota	2.14	0.47
7_SB_sbin_2_3	0	0	0	0	0	0	1	1	Bacteria	Chloroflexota	1.85	0.54
7_SB_sbin_2_48	0	1	0	0	0	0	0	1	Bacteria	AABM5-125-24	2.4	0.42
7_SB_sbin_3_1	0	1	0	0	0	0	0	1	Bacteria	Bipolaricaulota	1.87	0.53
7_SB_sbin_3_19	1	0	0	0	0	0	0	1	Bacteria	AABM5-125-24	2.21	0.45
7_SB_sbin_4_49	0	0	1	0	0	0	0	1	Bacteria	Actinobacteriota	3.23	0.31
7_SB_sbin_5_23	0	0	0	0	0	0	1	1	Archaea	Asgardarchaeota	2.36	0.42
7_SB_sbin_7_37	0	0	0	0	0	0	1	1	Archaea	Halobacteriota	2	0.5
7_SB_sbin_8_42	1	0	0	0	0	0	0	1	Bacteria	Actinobacteriota	1.47	0.68
7_SB_sbin_8_43	0	0	0	0	0	0	1	1	Bacteria	Actinobacteriota	1.76	0.57
8_GM_cbin_18	0	0	1	0	0	0	0	1	Bacteria	Chloroflexota	1.83	0.55
8_GM_cbin_23	0	1	0	0	0	0	0	1	Bacteria	Chloroflexota	3.05	0.33
8_GM_cbin_28	0	0	0	0	1	0	0	1	Archaea	Halobacteriota	3.06	0.33
8_GM_cbin_36	0	0	0	1	0	0	0	1	Bacteria	Chloroflexota	1.13	0.88
8_GM_cbin_38	0	0	0	0	0	0	1	1	Bacteria	Desulfobacterota	2.01	0.5
8_GM_cbin_4	1	0	0	0	0	0	0	1	Bacteria	Bacteroidota	3.6	0.28
8_GM_cbin_40	0	1	0	0	0	0	0	1	Bacteria	Zixibacteria	2.61	0.38
8_GM_cbin_47	0	0	0	0	0	0	1	1	Bacteria	Planctomycetota	2.98	0.34
8_GM_cbin_5	0	0	0	0	0	0	1	1	Bacteria	Desulfobacterota	0.89	1.12
8_GM_cbin_7	1	0	0	0	0	0	0	1	Bacteria	Fermentibacterota	2.23	0.45
8_GM_cbin_9	0	0	0	0	0	0	1	1	Bacteria	Campylobacterota	1.94	0.52
8_GM_sbin_asphalt_2	1	0	0	0	0	0	0	1	Archaea	Halobacteriota	1.21	0.83
8_GM_sbin_oily_23	0	0	0	0	0	0	1	1	Bacteria	Desulfobacterota	1.83	0.55
8_GM_sbin_oily_44	1	0	0	0	0	0	0	1	Bacteria	Gemmatimonadota	1.59	0.63
8_GM_sbin_oily_5	1	0	0	0	0	0	0	1	Bacteria	Caldisericota	0.55	1.82
8_GM_sbin_oily_55	1	0	0	0	0	0	0	1	Bacteria	Zixibacteria	1.32	0.76
8_GM_sbin_oily_62	1	0	0	0	0	0	0	1	Archaea	Halobacteriota	2.92	0.34
Co_bin103	1	0	0	0	0	0	0	1	Bacteria	Acidobacteriota	2.52	0.4
Co_bin105	0	0	0	0	1	0	0	1	Archaea	Asgardarchaeota	2.97	0.34
Co_bin109	1	0	0	0	0	0	0	1	Archaea	Halobacteriota	1.77	0.56
Co_bin134	0	0	1	0	0	0	0	1	Bacteria	Desulfobacterota_D	1.48	0.68
Co_bin155	1	0	0	0	0	0	0	1	Bacteria	Proteobacteria	1.53	0.65
Co_bin183	1	0	0	0	0	0	0	1	Bacteria	Chloroflexota	2.9	0.34
Co_bin185	1	0	0	0	0	0	0	1	Bacteria	Armatimonadota	1.63	0.61
Co_bin206	1	0	0	0	0	0	0	1	Bacteria	Aerophobota	1.24	0.81
Co_bin214	1	0	0	0	0	0	0	1	Archaea	Thermoplasmatota	1.32	0.76
Co_bin231	0	0	0	0	0	0	1	1	Bacteria	Chloroflexota	1.01	0.99
Co_bin238	1	0	0	0	0	0	0	1	Bacteria	Planctomycetota	2.74	0.36
Co_bin247	0	0	1	0	0	0	0	1	Bacteria	Cloacimonadota	2.38	0.42
Co_bin250	1	0	0	0	0	0	0	1	Bacteria	Chloroflexota	2.15	0.47
Co_bin252	1	0	0	0	0	0	0	1	Bacteria	Armatimonadota	2.38	0.42
Co_bin254	0	1	0	0	0	0	0	1	Bacteria	Chloroflexota	1.4	0.71
Co_bin273	0	0	0	0	1	0	0	1	Bacteria	Desulfobacterota	2.12	0.47
Co_bin277	0	0	0	0	1	0	0	1	Archaea	Asgardarchaeota	3.11	0.32
Co_bin279	1	0	0	0	0	0	0	1	Bacteria	Planctomycetota	3.77	0.27
Co_bin3	0	1	0	0	0	0	0	1	Bacteria	Bipolaricaulota	0.96	1.04
Co_bin42	0	0	0	0	0	0	1	1	Bacteria	Armatimonadota	2.36	0.42
Co_bin55	0	1	0	0	0	0	0	1	Archaea	Micrarchaeota	1.17	0.85
Co_bin60	0	0	0	0	0	1	0	1	Bacteria	Acidobacteriota	3.12	0.32
Co_bin67	0	0	0	0	0	0	1	1	Bacteria	Armatimonadota	4.13	0.24
E29_bin11	1	0	0	0	0	0	0	1	Bacteria	Acidobacteriota	2.05	0.49
E29_bin2	0	1	0	0	0	0	0	1	Bacteria	Chloroflexota	1.49	0.67
E29_bin36	1	0	0	0	0	0	0	1	Bacteria	TA06	1.93	0.52
E29_bin53	0	0	0	1	0	0	0	1	Archaea	Thermoproteota	1.65	0.61
E29_bin60	0	0	0	1	0	0	0	1	Archaea	Thermoproteota	1.25	0.8
E29_bin65	0	1	0	0	0	0	0	1	Bacteria	Desulfobacterota	1.08	0.93
E29_bin73	0	0	0	0	0	0	1	1	Bacteria	Chloroflexota	0.77	1.3
E29_bin74	1	0	0	0	0	0	0	1	Bacteria	Acidobacteriota	3.6	0.28
E29_bin77	0	1	0	0	0	0	0	1	Bacteria	Actinobacteriota	1.33	0.75
E44_bin32	0	1	0	0	0	0	0	1	Bacteria	Chloroflexota	2.9	0.34
E44_bin43	0	0	0	1	0	0	0	1	Archaea	Thermoproteota	1.89	0.53
ERR3341267_ma2_bin.2	0	0	0	0	0	0	1	1	Bacteria	Desulfobacterota	2.29	0.44
ERR3365594_ma2_bin.18	0	1	0	0	0	0	0	1	Bacteria	Bipolaricaulota	1.68	0.6
ERR3365594_vb_S1C24689	0	0	0	0	0	0	1	1	Archaea	Halobacteriota	1.44	0.69
ERR3365595_ma2_bin.4	0	0	1	0	0	0	0	1	Bacteria	Desulfobacterota	2.27	0.44
ERR3365595_ma2_bin.5	1	0	0	0	0	0	0	1	Archaea	Halobacteriota	1.79	0.56
ERR3365595_ma2_bin.6	1	0	0	0	0	0	0	1	Bacteria	Desulfobacterota	2.37	0.42
ERR3365595_me2_bin.3	0	0	0	0	1	0	0	1	Bacteria	Desulfobacterota	1.05	0.95
HTR10_me2_bin.107	1	0	0	0	0	0	0	1	Archaea	Thermoplasmatota	2.31	0.43
HTR10_me2_bin.111	0	1	0	0	0	0	0	1	Bacteria	Chloroflexota	2.73	0.37
HTR10_me2_bin.17	1	0	0	0	0	0	0	1	Bacteria	Acidobacteriota	2.74	0.36
HTR10_me2_bin.23	1	0	0	0	0	0	0	1	Bacteria	Proteobacteria	2	0.5
HTR10_me2_bin.3	0	0	1	0	0	0	0	1	Bacteria	Campylobacterota	0.89	1.12
HTR10_me2_bin.55	0	0	0	0	0	0	1	1	Archaea	Halobacteriota	1.96	0.51
HTR10_me2_bin.89	0	1	0	0	0	0	0	1	Bacteria	Bipolaricaulota	1.1	0.91
HTR11_ct_bin.66	0	0	1	0	0	0	0	1	Bacteria	Campylobacterota	1.75	0.57
HTR11_ma2_bin.174	1	0	0	0	0	0	0	1	Bacteria	Bacteroidota	4.22	0.24
HTR11_me2_bin.102	1	0	0	0	0	0	0	1	Archaea	Thermoproteota	1.77	0.56
HTR11_me2_bin.2	0	0	0	1	0	0	0	1	Bacteria	Desulfobacterota	3.22	0.31
HTR11_me2_bin.32	0	0	0	1	0	0	0	1	Bacteria	Chloroflexota	2.49	0.4
HTR11_me2_bin.73	0	0	0	0	0	0	1	1	Bacteria	Aerophobota	1.13	0.88
HTR11_me2_bin.86	1	0	0	0	0	0	0	1	Bacteria	WOR-3	2.02	0.5
HTR12_me2_bin.16	1	0	0	0	0	0	0	1	Bacteria	Desulfobacterota	1.75	0.57
HTR12_me2_bin.20	0	0	0	0	0	0	1	1	Bacteria	Campylobacterota	1.65	0.61
HTR12_me2_bin.23	0	0	1	0	0	0	0	1	Bacteria	Desulfobacterota	1.22	0.82
HTR12_me2_bin.40	0	1	0	0	0	0	0	1	Bacteria	Gemmatimonadota	2.98	0.34
HTR12_me2_bin.53	0	0	0	0	0	0	1	1	Archaea	Halobacteriota	1.46	0.68
HTR12_stLFR_bin.20	0	0	0	0	0	0	1	1	Bacteria	FCPU426	2.87	0.35
HTR12_stLFR_bin.30	0	0	0	0	0	0	1	1	Bacteria	Fermentibacterota	2.47	0.4
HTR12_stLFR_bin.6	0	0	0	0	0	0	1	1	Archaea	Halobacteriota	1.31	0.76
HTR1_ma2_bin.015	0	1	0	0	0	0	0	1	Bacteria	Desulfobacterota	2.2	0.45
HTR1_ma2_bin.063	0	1	0	0	0	0	0	1	Bacteria	Spirochaetota	2.25	0.44
HTR1_me2_bin.10	0	0	0	1	0	0	0	1	Bacteria	Desulfobacterota	2.09	0.48
HTR1_me2_bin.120	0	0	0	1	0	0	0	1	Bacteria	Chloroflexota	2.17	0.46
HTR1_me2_bin.156	1	0	0	0	0	0	0	1	Bacteria	UBP18	1.2	0.83
HTR1_me2_bin.162	0	0	0	0	1	0	0	1	Bacteria	Desulfobacterota	1.25	0.8
HTR1_me2_bin.167	1	0	0	0	0	0	0	1	Bacteria	Omnitrophota	1.1	0.91
HTR1_me2_bin.76	1	0	0	0	0	0	0	1	Bacteria	Acidobacteriota	1.81	0.55
HTR1_vb_S1C37317	0	0	0	0	0	0	1	1	Bacteria	Spirochaetota	2.78	0.36
HTR2_ct_bin.138	0	1	0	0	0	0	0	1	Bacteria	Chloroflexota	3.19	0.31
HTR2_me2_bin.11	1	0	0	0	0	0	0	1	Bacteria	Aureabacteria_A	2.3	0.43
HTR2_me2_bin.110	0	0	0	1	0	0	0	1	Archaea	Thermoproteota	1.14	0.88
HTR2_me2_bin.116	1	0	0	0	0	0	0	1	Bacteria	Aerophobota	1.57	0.64
HTR2_me2_bin.12	0	1	0	0	0	0	0	1	Bacteria	Desulfobacterota	1.5	0.67
HTR2_me2_bin.15	1	0	0	0	0	0	0	1	Bacteria	Proteobacteria	2.01	0.5
HTR2_me2_bin.23	1	0	0	0	0	0	0	1	Bacteria	Chloroflexota	3.48	0.29
HTR2_me2_bin.46	0	0	0	1	0	0	0	1	Archaea	Thermoproteota	0.69	1.45
HTR2_me2_bin.48	0	1	0	0	0	0	0	1	Bacteria	Zixibacteria	2.31	0.43
HTR2_me2_bin.5	0	1	0	0	0	0	0	1	Archaea	Thermoproteota	1.49	0.67
HTR2_me2_bin.51	0	1	0	0	0	0	0	1	Bacteria	Chloroflexota	3.05	0.33
HTR2_me2_bin.55	0	0	0	0	0	0	1	1	Archaea	Halobacteriota	1	1
HTR2_me2_bin.57	0	0	0	0	0	0	1	1	Bacteria	Proteobacteria	3.91	0.26
HTR2_me2_bin.61	1	0	0	0	0	0	0	1	Bacteria	Zixibacteria	1.25	0.8
HTR2_me2_bin.93	0	0	0	1	0	0	0	1	Bacteria	Desulfobacterota	1.44	0.69
HTR2_me2_bin.96	0	0	1	0	0	0	0	1	Bacteria	Fusobacteriota	2.38	0.42
HTR3_ma2_bin.001	1	0	0	0	0	0	0	1	Bacteria	Proteobacteria	1.76	0.57
HTR3_ma2_bin.003	0	1	0	0	0	0	0	1	Bacteria	Desulfobacterota	3.08	0.32
HTR3_ma2_bin.044	0	0	0	1	0	0	0	1	Bacteria	Gemmatimonadota	1.06	0.94
HTR3_ma2_bin.080	0	0	1	0	0	0	0	1	Bacteria	Proteobacteria	2.37	0.42
HTR3_me2_bin.17	0	0	0	1	0	0	0	1	Bacteria	Desulfobacterota	1.97	0.51
HTR3_me2_bin.30	1	0	0	0	0	0	0	1	Bacteria	Bacteroidota	3.17	0.32
HTR3_me2_bin.40	1	0	0	0	0	0	0	1	Bacteria	Proteobacteria	2.96	0.34
HTR3_me2_bin.41	0	1	0	0	0	0	0	1	Bacteria	Chloroflexota	2.16	0.46
HTR3_me2_bin.52	0	0	0	0	0	0	1	1	Bacteria	Desulfobacterota	2.06	0.49
HTR3_me2_bin.80	0	1	0	0	0	0	0	1	Bacteria	Gemmatimonadota	1.44	0.69
HTR4_me2_bin.1	0	0	0	1	0	0	0	1	Bacteria	Chloroflexota	1.09	0.92
HTR4_me2_bin.105	0	1	0	0	0	0	0	1	Bacteria	Bipolaricaulota	0.88	1.14
HTR4_me2_bin.16	1	0	0	0	0	0	0	1	Bacteria	Eisenbacteria	4.46	0.22
HTR4_me2_bin.18	0	1	0	0	0	0	0	1	Bacteria	Desulfobacterota	2.25	0.44
HTR4_me2_bin.19	1	0	0	0	0	0	0	1	Archaea	Halobacteriota	1.44	0.69
HTR4_me2_bin.48	1	0	0	0	0	0	0	1	Bacteria	Chloroflexota	2.04	0.49
HTR4_me2_bin.6	1	0	0	0	0	0	0	1	Bacteria	TA06_A	1.36	0.74
HTR4_me2_bin.64	0	0	0	1	0	0	0	1	Bacteria	Omnitrophota	0.99	1.01
HTR4_me2_bin.73	0	1	0	0	0	0	0	1	Bacteria	Calditrichota	3.13	0.32
HTR4_me2_bin.92	0	0	0	0	0	0	1	1	Bacteria	Chloroflexota	1	1
HTR4_me2_bin.95	0	0	1	0	0	0	0	1	Bacteria	Fusobacteriota	2.22	0.45
HTR4_me2_bin.98	1	0	0	0	0	0	0	1	Bacteria	Acidobacteriota	1.78	0.56
HTR5_ma2_bin.008	1	0	0	0	0	0	0	1	Archaea	Halobacteriota	2.07	0.48
HTR5_me2_bin.18	0	0	0	0	0	0	1	1	Archaea	Halobacteriota	1.28	0.78
HTR5_me2_bin.84	1	0	0	0	0	0	0	1	Bacteria	Desulfobacterota	3.24	0.31
HTR5_stLFR_bin.36	0	0	1	0	0	0	0	1	Bacteria	Desulfobacterota	1.36	0.74
HTR6_ct_bin.175	1	0	0	0	0	0	0	1	Archaea	Halobacteriota	2.53	0.4
HTR6_ct_bin.41	0	0	1	0	0	0	0	1	Bacteria	Chloroflexota	2.27	0.44
HTR6_ma2_bin.002	0	1	0	0	0	0	0	1	Bacteria	Bipolaricaulota	1.32	0.76
HTR6_me2_bin.112	0	0	0	0	0	0	1	1	Archaea	Halobacteriota	1.17	0.85
HTR6_me2_bin.119	1	0	0	0	0	0	0	1	Bacteria	Chloroflexota	1.72	0.58
HTR6_me2_bin.120	0	1	0	0	0	0	0	1	Bacteria	Desulfobacterota	1.52	0.66
HTR6_me2_bin.126	0	0	1	0	0	0	0	1	Bacteria	Planctomycetota	2.31	0.43
HTR6_me2_bin.16	0	1	0	0	0	0	0	1	Bacteria	Zixibacteria	2.38	0.42
HTR6_me2_bin.19	1	0	0	0	0	0	0	1	Bacteria	Gemmatimonadota	3.03	0.33
HTR6_me2_bin.50	0	0	0	1	0	0	0	1	Bacteria	Patescibacteria	0.63	1.59
HTR6_me2_bin.53	0	1	0	0	0	0	0	1	Bacteria	Planctomycetota	4.52	0.22
HTR6_me2_bin.85	0	1	0	0	0	0	0	1	Bacteria	Bipolaricaulota	1.67	0.6
HTR6_me2_bin.96	0	0	0	0	0	0	1	1	Archaea	Thermoplasmatota	1.59	0.63
HTR7_me2_bin.34	1	0	0	0	0	0	0	1	Bacteria	Fermentibacterota	2.49	0.4
HTR7_me2_bin.38	0	0	1	0	0	0	0	1	Bacteria	Caldatribacteriota	1.6	0.63
HTR7_me2_bin.54	1	0	0	0	0	0	0	1	Bacteria	Bacteroidota	3.9	0.26
HTR7_me2_bin.6	0	1	0	0	0	0	0	1	Bacteria	Calditrichota	1.68	0.6
HTR7_me2_bin.62	1	0	0	0	0	0	0	1	Archaea	Halobacteriota	1.38	0.72
HTR7_me2_bin.71	0	1	0	0	0	0	0	1	Archaea	Thermoproteota	1.44	0.69
HTR7_me2_bin.81	0	0	1	0	0	0	0	1	Bacteria	Proteobacteria	1.36	0.74
HTR8_ct_bin.55	0	1	0	0	0	0	0	1	Bacteria	Chloroflexota	2.5	0.4
HTR8_ma2_bin.017	0	0	0	0	1	0	0	1	Bacteria	Chloroflexota	2.52	0.4
HTR8_me2_bin.21	1	0	0	0	0	0	0	1	Bacteria	Acidobacteriota	2.35	0.43
HTR8_me2_bin.30	0	0	0	0	0	0	1	1	Archaea	Halobacteriota	1.45	0.69
HTR8_me2_bin.40	0	0	0	0	0	0	1	1	Bacteria	Chloroflexota	1.29	0.78
HTR8_me2_bin.67	1	0	0	0	0	0	0	1	Bacteria	Eisenbacteria	2.92	0.34
HTR8_me2_bin.71	1	0	0	0	0	0	0	1	Bacteria	Gemmatimonadota	2.72	0.37
HTR8_me2_bin.8	1	0	0	0	0	0	0	1	Bacteria	Krumholzibacteriota	3.06	0.33
HTR8_vb_S1C17474	0	0	0	1	0	0	0	1	Archaea	Thermoplasmatota	3.03	0.33
HTR9_ct_bin.216	0	0	1	0	0	0	0	1	Bacteria	Fusobacteriota	2.57	0.39
HTR9_ct_bin.218	0	0	0	0	0	0	1	1	Bacteria	DQWO01	1.7	0.59
HTR9_ct_bin.33	1	0	0	0	0	0	0	1	Bacteria	Latescibacterota	4.34	0.23
HTR9_ma2_bin.027	0	0	1	0	0	0	0	1	Bacteria	Desulfobacterota	3.32	0.3
HTR9_ma2_bin.043	0	0	1	0	0	0	0	1	Bacteria	Proteobacteria	2.94	0.34
HTR9_me2_bin.36	0	0	0	1	0	0	0	1	Bacteria	Chloroflexota	2.33	0.43
HTR9_me2_bin.73	0	0	1	0	0	0	0	1	Archaea	Nanoarchaeota	1.45	0.69
HTR9_me2_bin.84	1	0	0	0	0	0	0	1	Archaea	Thermoplasmatota	2	0.5
HTR9_me2_bin.91	1	0	0	0	0	0	0	1	Bacteria	Bacteroidota	5.53	0.18
HTR9_vb_S1C20356	0	0	0	0	0	0	1	1	Bacteria	Acidobacteriota	2.79	0.36
RS_1.bin.20	0	1	0	0	0	0	0	1	Bacteria	Proteobacteria	2.88	0.35
RS_1.bin.22	0	0	0	1	0	0	0	1	Bacteria	Desulfobacterota_D	1.8	0.56
RS_10.bin.31	0	0	0	0	0	0	1	1	Bacteria	Chloroflexota	2.2	0.45
RS_10.bin.32	1	0	0	0	0	0	0	1	Archaea	Thermoproteota	0.9	1.11
RS_10.bin.41	1	0	0	0	0	0	0	1	Bacteria	CAIJMQ01	1.06	0.94
RS_10.bin.69	0	0	0	0	0	0	1	1	Bacteria	Spirochaetota	2.54	0.39
RS_10.bin.78	0	0	0	0	0	0	1	1	Bacteria	Desulfobacterota	2.55	0.39
RS_10.bin.8	0	1	0	0	0	0	0	1	Bacteria	Proteobacteria	1.46	0.68
RS_11.bin.1	0	0	0	1	0	0	0	1	Archaea	Asgardarchaeota	2.89	0.35
RS_11.bin.17	0	0	0	0	0	0	1	1	Bacteria	Proteobacteria	2.53	0.4
RS_11.bin.25	1	0	0	0	0	0	0	1	Bacteria	Acidobacteriota	2.16	0.46
RS_11.bin.26	1	0	0	0	0	0	0	1	Archaea	Asgardarchaeota	1.7	0.59
RS_11.bin.37	0	1	0	0	0	0	0	1	Bacteria	Patescibacteria	0.76	1.32
RS_11.bin.46	1	0	0	0	0	0	0	1	Bacteria	Acidobacteriota	1.9	0.53
RS_11.bin.61	1	0	0	0	0	0	0	1	Bacteria	Proteobacteria	2.64	0.38
RS_12.bin.19	1	0	0	0	0	0	0	1	Bacteria	Mcinerneyibacteriota	3.53	0.28
RS_12.bin.21	0	0	0	0	0	0	1	1	Bacteria	Bacteroidota	5.1	0.2
RS_12.bin.32	1	0	0	0	0	0	0	1	Bacteria	Acidobacteriota	3.08	0.32
RS_12.bin.33	1	0	0	0	0	0	0	1	Archaea	PWEA01	0.83	1.2
RS_12.bin.36	0	1	0	0	0	0	0	1	Bacteria	Zixibacteria	1.52	0.66
RS_12.bin.39	0	0	0	0	0	0	1	1	Bacteria	Aerophobota	0.83	1.2
RS_13.bin.14	1	0	0	0	0	0	0	1	Bacteria	WOR-3	2.31	0.43
RS_13.bin.22	0	0	0	0	0	0	1	1	Archaea	Nanoarchaeota	0.63	1.59
RS_13.bin.38	0	0	1	0	0	0	0	1	Bacteria	Krumholzibacteriota	2.79	0.36
RS_13.bin.58	0	0	1	0	0	0	0	1	Archaea	Nanoarchaeota	1.31	0.76
RS_13.bin.71	1	0	0	0	0	0	0	1	Bacteria	Acidobacteriota	1.71	0.58
RS_13.bin.72	0	0	1	0	0	0	0	1	Bacteria	Proteobacteria	2.06	0.49
RS_14.bin.11	0	0	0	1	0	0	0	1	Archaea	Thermoproteota	1.92	0.52
RS_14.bin.14	0	0	0	1	0	0	0	1	Archaea	Thermoproteota	0.69	1.45
RS_14.bin.17	0	0	0	0	0	0	1	1	Archaea	Thermoproteota	1.26	0.79
RS_14.bin.23	0	0	1	0	0	0	0	1	Bacteria	Omnitrophota	1.2	0.83
RS_15.bin.4	0	0	0	1	0	0	0	1	Archaea	Thermoproteota	0.82	1.22
RS_15.bin.7	0	1	0	0	0	0	0	1	Bacteria	WOR-3	2.46	0.41
RS_16.bin.25	1	0	0	0	0	0	0	1	Archaea	Halobacteriota	1.7	0.59
RS_16.bin.29	0	0	0	1	0	0	0	1	Bacteria	Patescibacteria	0.65	1.54
RS_16.bin.39	1	0	0	0	0	0	0	1	Bacteria	Zixibacteria	1.74	0.57
RS_16.bin.43	1	0	0	0	0	0	0	1	Bacteria	Bipolaricaulota	1.43	0.7
RS_16.bin.45	0	0	1	0	0	0	0	1	Bacteria	Cloacimonadota	3.46	0.29
RS_16.bin.7	0	0	0	0	0	0	1	1	Bacteria	Chloroflexota	1.31	0.76
RS_17.bin.15	0	0	1	0	0	0	0	1	Archaea	Thermoplasmatota	1.1	0.91
RS_17.bin.16	1	0	0	0	0	0	0	1	Bacteria	WOR-3	1.71	0.58
RS_17.bin.37	0	1	0	0	0	0	0	1	Bacteria	Patescibacteria	0.74	1.35
RS_17.bin.43	1	0	0	0	0	0	0	1	Bacteria	Bacteroidota	3.89	0.26
RS_17.bin.45	1	0	0	0	0	0	0	1	Bacteria	Acidobacteriota	1.86	0.54
RS_18.bin.10	0	0	0	0	1	0	0	1	Archaea	Asgardarchaeota	2.18	0.46
RS_18.bin.27	1	0	0	0	0	0	0	1	Bacteria	Planctomycetota	2.04	0.49
RS_18.bin.29	0	0	1	0	0	0	0	1	Archaea	Asgardarchaeota	2.56	0.39
RS_18.bin.3	1	0	0	0	0	0	0	1	Bacteria	Chloroflexota	1.43	0.7
RS_18.bin.31	0	0	1	0	0	0	0	1	Bacteria	Dependentiae	0.95	1.05
RS_19.bin.2	0	1	0	0	0	0	0	1	Bacteria	Bipolaricaulota	1.12	0.89
RS_19.bin.3	0	0	0	1	0	0	0	1	Archaea	Thermoproteota	0.73	1.37
RS_19.bin.7	1	0	0	0	0	0	0	1	Bacteria	WOR-3	2.88	0.35
RS_2.bin.19	1	0	0	0	0	0	0	1	Bacteria	Desulfobacterota	2.42	0.41
RS_2.bin.29	1	0	0	0	0	0	0	1	Bacteria	Patescibacteria	1.28	0.78
RS_2.bin.6	0	1	0	0	0	0	0	1	Bacteria	Patescibacteria	0.96	1.04
RS_3.bin.12	1	0	0	0	0	0	0	1	Archaea	Thermoplasmatota	0.97	1.03
RS_3.bin.40	1	0	0	0	0	0	0	1	Bacteria	Proteobacteria	1.99	0.5
RS_3.bin.48	0	0	0	1	0	0	0	1	Bacteria	Krumholzibacteriota	2.51	0.4
RS_3.bin.5	0	0	1	0	0	0	0	1	Archaea	Thermoplasmatota	2.01	0.5
RS_4.bin.15	0	0	0	0	0	0	1	1	Bacteria	Omnitrophota	1.44	0.69
RS_4.bin.16	1	0	0	0	0	0	0	1	Bacteria	T1SED10-198M	1.35	0.74
RS_4.bin.32	0	0	0	0	0	0	1	1	Bacteria	Proteobacteria	1.61	0.62
RS_4.bin.50	1	0	0	0	0	0	0	1	Bacteria	Proteobacteria	2.19	0.46
RS_4.bin.8	0	0	0	0	0	0	1	1	Bacteria	Desulfobacterota	2.22	0.45
RS_5.bin.38	0	0	0	0	1	0	0	1	Archaea	Asgardarchaeota	2.05	0.49
RS_5.bin.43	0	1	0	0	0	0	0	1	Bacteria	Proteobacteria	1.71	0.58
RS_5.bin.55	0	0	1	0	0	0	0	1	Bacteria	Proteobacteria	1.66	0.6
RS_5.bin.57	1	0	0	0	0	0	0	1	Archaea	Thermoplasmatota	1.38	0.72
RS_5.bin.6	0	1	0	0	0	0	0	1	Bacteria	Spirochaetota	2.44	0.41
RS_6.bin.32	1	0	0	0	0	0	0	1	Bacteria	T1SED10-198M	1.62	0.62
RS_7.bin.21	0	0	0	0	1	0	0	1	Archaea	Asgardarchaeota	2.75	0.36
RS_7.bin.36	0	1	0	0	0	0	0	1	Bacteria	Zixibacteria	4.15	0.24
RS_7.bin.52	0	1	0	0	0	0	0	1	Bacteria	Elusimicrobiota	1.1	0.91
RS_7.bin.55	1	0	0	0	0	0	0	1	Bacteria	Latescibacterota	2.41	0.41
RS_7.bin.67	0	1	0	0	0	0	0	1	Bacteria	Proteobacteria	1.86	0.54
RS_7.bin.68	0	0	0	0	0	0	1	1	Bacteria	Spirochaetota	2.26	0.44
RS_7.bin.69	0	1	0	0	0	0	0	1	Bacteria	Bacteroidota	2.2	0.45
RS_7.bin.71	0	0	0	1	0	0	0	1	Bacteria	Bacteroidota	4.4	0.23
RS_7.bin.80	0	0	0	0	0	0	1	1	Bacteria	Bacteroidota	2.17	0.46
RS_8.bin.34	0	0	0	0	1	0	0	1	Archaea	Asgardarchaeota	2.45	0.41
RS_8.bin.39	0	1	0	0	0	0	0	1	Bacteria	Calditrichota	2.11	0.47
RS_8.bin.66	1	0	0	0	0	0	0	1	Archaea	Thermoplasmatota	1.2	0.83
RS_8.bin.83	0	1	0	0	0	0	0	1	Bacteria	SM23-31	1.98	0.51
RS_9.bin.11	0	0	1	0	0	0	0	1	Bacteria	Proteobacteria	1.86	0.54
RS_9.bin.21	0	0	1	0	0	0	0	1	Bacteria	Aureabacteria	1.76	0.57
RS_9.bin.27	0	0	0	0	0	0	1	1	Bacteria	Proteobacteria	2.1	0.48
RS_9.bin.39	1	0	0	0	0	0	0	1	Bacteria	Bacteroidota	4.6	0.22
RS_9.bin.5	1	0	0	0	0	0	0	1	Bacteria	Nitrospirota	1.91	0.52
RS_9.bin.64	0	0	1	0	0	0	0	1	Bacteria	Planctomycetota	1.93	0.52
RS_9.bin.8	1	0	0	0	0	0	0	1	Bacteria	Calditrichota	3.06	0.33
RS_9.bin.86	1	0	0	0	0	0	0	1	Bacteria	Acidobacteriota	2.23	0.45
S1_bin8	0	0	1	0	0	0	0	1	Bacteria	Desulfobacterota_D	1.76	0.57
S2_bin1	0	0	0	0	0	0	1	1	Bacteria	Chloroflexota	1.18	0.85
S2_bin10	0	0	0	0	0	0	1	1	Bacteria	Fermentibacterota	1.9	0.53
S2_bin17	1	0	0	0	0	0	0	1	Bacteria	Krumholzibacteriota	2.87	0.35
S2_bin22	0	0	1	0	0	0	0	1	Bacteria	Proteobacteria	2.13	0.47
S2_bin23	1	0	0	0	0	0	0	1	Bacteria	Planctomycetota	2.37	0.42
S2_bin26	1	0	0	0	0	0	0	1	Bacteria	WOR-3	3.11	0.32
S2_bin27	0	0	0	0	0	0	1	1	Bacteria	Chloroflexota	1.62	0.62
S2_bin28	1	0	0	0	0	0	0	1	Bacteria	Desulfobacterota	3	0.33
S2_bin30	1	0	0	0	0	0	0	1	Bacteria	Acidobacteriota	2.38	0.42
S2_bin33	0	0	0	0	0	0	1	1	Bacteria	Chloroflexota	1.13	0.88
S2_bin36	0	1	0	0	0	0	0	1	Bacteria	Chloroflexota	2.75	0.36
S2_bin38	0	1	0	0	0	0	0	1	Bacteria	Chloroflexota	2	0.5
S2_bin42	0	0	0	0	0	0	1	1	Bacteria	Planctomycetota	3.79	0.26
S2_bin49	1	0	0	0	0	0	0	1	Bacteria	RBG-13-66-14	3.07	0.33
S2_bin55	1	0	0	0	0	0	0	1	Bacteria	Aerophobota	1.21	0.83
S2_bin60	1	0	0	0	0	0	0	1	Bacteria	Desulfobacterota	3.64	0.27
S2_bin7	0	1	0	0	0	0	0	1	Bacteria	Chloroflexota	2.68	0.37
S3_bin21	0	1	0	0	0	0	0	1	Bacteria	Chloroflexota	4.7	0.21
S3_bin26	1	0	0	0	0	0	0	1	Bacteria	Bacteroidota	2.1	0.48
S3_bin32	0	0	0	1	0	0	0	1	Bacteria	Planctomycetota	5.12	0.2
S3_bin4	1	0	0	0	0	0	0	1	Archaea	Halobacteriota	2.25	0.44
S4_bin12	1	0	0	0	0	0	0	1	Archaea	Thermoproteota	0.87	1.15
S4_bin26	0	0	0	0	0	0	1	1	Archaea	Halobacteriota	3.01	0.33
S4_bin27	1	0	0	0	0	0	0	1	Bacteria	Bacteroidota	2.06	0.49
S4_bin32	0	0	0	0	0	0	1	1	Archaea	Halobacteriota	1.91	0.52
S4_bin43	1	0	0	0	0	0	0	1	Archaea	Thermoproteota	0.97	1.03
S5_bin1	0	1	0	0	0	0	0	1	Bacteria	Chloroflexota	4.12	0.24
S5_bin26	1	0	0	0	0	0	0	1	Archaea	Halobacteriota	1.42	0.7
S5_bin8	1	0	0	0	0	0	0	1	Archaea	Thermoplasmatota	2.11	0.47
S6_bin16	0	0	0	0	0	0	1	1	Archaea	Halobacteriota	2.21	0.45
S6_bin18	0	0	0	0	0	0	1	1	Bacteria	Chloroflexota	0.69	1.45
S6_bin2	0	1	0	0	0	0	0	1	Bacteria	Bipolaricaulota	1.34	0.75
S6_bin27	1	0	0	0	0	0	0	1	Archaea	Thermoproteota	0.69	1.45
S6_bin28	1	0	0	0	0	0	0	1	Bacteria	Chloroflexota	3.62	0.28
S7_bin19	1	0	0	0	0	0	0	1	Bacteria	WOR-3	2.62	0.38
S7_bin34	0	1	0	0	0	0	0	1	Bacteria	Chloroflexota	2.36	0.42
S7_bin35	0	0	0	0	0	0	1	1	Archaea	Halobacteriota	1.77	0.56
S7_bin42	0	0	0	0	0	0	1	1	Archaea	Halobacteriota	1.87	0.53
S8_bin17	0	0	0	0	0	0	1	1	Bacteria	Chloroflexota	1.2	0.83
S8_bin18	0	0	0	0	0	0	1	1	Archaea	Halobacteriota	2.38	0.42
S8_bin4	0	0	0	0	0	0	1	1	Bacteria	Chloroflexota	1.04	0.96
SRR12623516_me2_bin.19	0	0	0	0	0	0	1	1	Bacteria	Planctomycetota	1.76	0.57
SRR12623517_me2_bin.28	0	0	1	0	0	0	0	1	Bacteria	Desulfobacterota_F	2.58	0.39
SRR12623517_me2_bin.6	0	0	0	0	0	0	1	1	Bacteria	Chloroflexota	1.48	0.68
SRR12623519_ma2_bin.10	1	0	0	0	0	0	0	1	Bacteria	Chloroflexota	1.39	0.72
SRR12623519_me2_bin.6	1	0	0	0	0	0	0	1	Archaea	Thermoplasmatota	0.83	1.2
SRR12623519_me2_bin.64	1	0	0	0	0	0	0	1	Bacteria	Aerophobota	1.53	0.65
SRR12623521_me2_bin.26	1	0	0	0	0	0	0	1	Archaea	Halobacteriota	1.5	0.67
SRR12623521_me2_bin.49	1	0	0	0	0	0	0	1	Bacteria	Bacteroidota	2.23	0.45
SRR12623522_me2_bin.15	0	0	0	0	0	0	1	1	Archaea	Halobacteriota	2.59	0.39
SRR12623522_me2_bin.18	0	0	0	0	0	0	1	1	Archaea	Halobacteriota	1.41	0.71
SRR12623522_me2_bin.60	1	0	0	0	0	0	0	1	Bacteria	Bacteroidota	1.73	0.58
SRR13892585_me2_bin.127	0	0	0	0	0	0	1	1	Bacteria	Aureabacteria	1.45	0.69
SRR13892585_me2_bin.146	0	0	0	0	1	0	0	1	Bacteria	Gemmatimonadota	2.86	0.35
SRR13892585_me2_bin.148	0	0	0	1	0	0	0	1	Bacteria	Desulfobacterota_F	1.59	0.63
SRR13892585_me2_bin.2	0	1	0	0	0	0	0	1	Bacteria	Gemmatimonadota	2.46	0.41
SRR13892585_me2_bin.21	0	0	0	0	0	0	1	1	Archaea	Thermoplasmatota	2.7	0.37
SRR13892585_me2_bin.28	0	0	0	1	0	0	0	1	Bacteria	Desulfobacterota	3.06	0.33
SRR13892585_me2_bin.40	0	1	0	0	0	0	0	1	Bacteria	Chloroflexota	2.45	0.41
SRR13892585_me2_bin.51	0	0	0	0	0	0	1	1	Archaea	Halobacteriota	2.51	0.4
SRR13892585_me2_bin.71	0	0	0	1	0	0	0	1	Bacteria	Desulfobacterota	1.46	0.68
SRR13892585_me2_bin.9	0	0	0	1	0	0	0	1	Bacteria	Zixibacteria	1.88	0.53
SRR13892586_ct_bin.175	1	0	0	0	0	0	0	1	Bacteria	Latescibacterota	4.04	0.25
SRR13892586_ct_bin.254	1	0	0	0	0	0	0	1	Bacteria	Planctomycetota	2.09	0.48
SRR13892586_ct_bin.267	0	0	1	0	0	0	0	1	Bacteria	Krumholzibacteriota	3.6	0.28
SRR13892586_ct_bin.50	0	0	0	0	0	0	1	1	Archaea	Nanoarchaeota	1.08	0.93
SRR13892586_me2_bin.119	0	0	0	0	0	0	1	1	Bacteria	Proteobacteria	1.79	0.56
SRR13892586_me2_bin.140	0	0	0	0	0	0	1	1	Bacteria	Proteobacteria	1.46	0.68
SRR13892586_me2_bin.147	0	0	0	0	0	0	1	1	Bacteria	Bipolaricaulota	2.16	0.46
SRR13892586_me2_bin.43	1	0	0	0	0	0	0	1	Bacteria	Omnitrophota	1.6	0.63
SRR13892586_me2_bin.6	0	0	0	0	0	0	1	1	Archaea	Halobacteriota	1.43	0.7
SRR13892586_me2_bin.66	1	0	0	0	0	0	0	1	Bacteria	Krumholzibacteriota	3.45	0.29
SRR13892586_me2_bin.79	1	0	0	0	0	0	0	1	Bacteria	Chloroflexota	1.2	0.83
SRR13892586_me2_bin.84	1	0	0	0	0	0	0	1	Archaea	Thermoplasmatota	1.93	0.52
SRR13892587_ma2_bin.9	1	0	0	0	0	0	0	1	Bacteria	Proteobacteria	2.61	0.38
SRR13892587_me2_bin.104	0	0	0	1	0	0	0	1	Bacteria	Krumholzibacteriota	2.44	0.41
SRR13892587_me2_bin.124	1	0	0	0	0	0	0	1	Bacteria	Latescibacterota	2.69	0.37
SRR13892587_me2_bin.38	0	0	1	0	0	0	0	1	Archaea	Nanoarchaeota	1.09	0.92
SRR13892587_me2_bin.4	0	0	0	0	0	0	1	1	Archaea	Halobacteriota	1.58	0.63
SRR13892587_me2_bin.7	1	0	0	0	0	0	0	1	Bacteria	Proteobacteria	2.64	0.38
SRR13892587_vb_S1C16965	0	0	0	0	0	0	1	1	Bacteria	Bacteroidota	4.08	0.25
SRR13892587_vb_S1C37598	0	1	0	0	0	0	0	1	Bacteria	Gemmatimonadota	1.08	0.93
SRR13892588_ct_bin.111	0	0	0	0	1	0	0	1	Archaea	Asgardarchaeota	2.58	0.39
SRR13892588_ct_bin.165	1	0	0	0	0	0	0	1	Archaea	Halobacteriota	0.72	1.39
SRR13892588_ct_bin.4	0	0	0	0	0	0	1	1	Bacteria	Omnitrophota	1.08	0.93
SRR13892588_me2_bin.100	1	0	0	0	0	0	0	1	Bacteria	Krumholzibacteriota	2.98	0.34
SRR13892588_me2_bin.118	1	0	0	0	0	0	0	1	Bacteria	Krumholzibacteriota	2.49	0.4
SRR13892588_me2_bin.122	1	0	0	0	0	0	0	1	Archaea	Nanoarchaeota	1.38	0.72
SRR13892588_me2_bin.135	0	0	0	1	0	0	0	1	Bacteria	Chloroflexota	0.77	1.3
SRR13892588_me2_bin.14	0	0	1	0	0	0	0	1	Bacteria	DQWO01	1.91	0.52
SRR13892588_me2_bin.67	0	0	1	0	0	0	0	1	Bacteria	Gemmatimonadota	1.91	0.52
SRR13892588_me2_bin.71	0	0	0	0	1	0	0	1	Bacteria	Proteobacteria	2.15	0.47
SRR13892588_me2_bin.96	1	0	0	0	0	0	0	1	Bacteria	Latescibacterota	1.73	0.58
SRR13892589_ct_bin.213	1	0	0	0	0	0	0	1	Bacteria	T1SED10-198M	1.89	0.53
SRR13892589_ct_bin.226	1	0	0	0	0	0	0	1	Bacteria	Latescibacterota	3.83	0.26
SRR13892589_ma2_bin.346	1	0	0	0	0	0	0	1	Bacteria	Myxococcota	2.81	0.36
SRR13892589_me2_bin.16	1	0	0	0	0	0	0	1	Bacteria	Bacteroidota	3.97	0.25
SRR13892589_me2_bin.17	0	0	0	0	0	0	1	1	Bacteria	Verrucomicrobiota	1.42	0.7
SRR13892589_me2_bin.2	0	0	0	0	0	0	1	1	Bacteria	Aureabacteria	3.1	0.32
SRR13892590_ct_bin.10	1	0	0	0	0	0	0	1	Bacteria	Latescibacterota	3.55	0.28
SRR13892590_ct_bin.111	1	0	0	0	0	0	0	1	Bacteria	Campylobacterota	1.47	0.68
SRR13892590_ct_bin.146	1	0	0	0	0	0	0	1	Bacteria	Bacteroidota	5.44	0.18
SRR13892590_me2_bin.107	1	0	0	0	0	0	0	1	Bacteria	Desulfobacterota	1.56	0.64
SRR13892590_me2_bin.136	1	0	0	0	0	0	0	1	Bacteria	Bacteroidota	2.82	0.35
SRR13892590_me2_bin.152	1	0	0	0	0	0	0	1	Bacteria	Bacteroidota	5.28	0.19
SRR13892590_me2_bin.44	0	0	0	0	0	0	1	1	Bacteria	Proteobacteria	1.86	0.54
SRR13892590_me2_bin.66	0	0	0	1	0	0	0	1	Bacteria	Chloroflexota	1.27	0.79
SRR13892590_me2_bin.95	1	0	0	0	0	0	0	1	Bacteria	Desulfobacterota_C	3.49	0.29
SRR13892591_ct_bin.122	0	0	0	0	0	0	1	1	Bacteria	Fibrobacterota	2.16	0.46
SRR13892591_ct_bin.192	0	0	0	0	0	0	1	1	Bacteria	Bacteroidota	1.8	0.56
SRR13892591_ct_bin.197	0	0	0	0	1	0	0	1	Bacteria	Campylobacterota	1.37	0.73
SRR13892591_ma2_bin.197	0	0	0	0	0	0	1	1	Bacteria	Verrucomicrobiota	4.1	0.24
SRR13892591_me2_bin.101	0	0	0	0	0	0	1	1	Bacteria	Bacteroidota	1.35	0.74
SRR13892591_me2_bin.123	0	0	1	0	0	0	0	1	Bacteria	Proteobacteria	1.66	0.6
SRR13892591_me2_bin.124	0	0	1	0	0	0	0	1	Bacteria	Verrucomicrobiota	1.53	0.65
SRR13892591_me2_bin.16	1	0	0	0	0	0	0	1	Bacteria	Omnitrophota	1.44	0.69
SRR13892591_me2_bin.166	0	0	1	0	0	0	0	1	Bacteria	Acidobacteriota	2.54	0.39
SRR13892591_me2_bin.172	1	0	0	0	0	0	0	1	Bacteria	Bacteroidota	3.46	0.29
SRR13892591_me2_bin.19	1	0	0	0	0	0	0	1	Bacteria	Bacteroidota	2.3	0.43
SRR13892591_me2_bin.20	0	1	0	0	0	0	0	1	Archaea	Thermoplasmatota	1.24	0.81
SRR13892591_me2_bin.200	1	0	0	0	0	0	0	1	Bacteria	Bacteroidota	3.1	0.32
SRR13892591_me2_bin.21	1	0	0	0	0	0	0	1	Bacteria	Bacteroidota	3.34	0.3
SRR13892591_me2_bin.218	1	0	0	0	0	0	0	1	Bacteria	Krumholzibacteriota	3.47	0.29
SRR13892591_me2_bin.224	1	0	0	0	0	0	0	1	Bacteria	Desulfobacterota	1.53	0.65
SRR13892591_me2_bin.226	1	0	0	0	0	0	0	1	Bacteria	Bacteroidota	3.2	0.31
SRR13892591_me2_bin.26	1	0	0	0	0	0	0	1	Bacteria	Caldisericota	1.78	0.56
SRR13892591_me2_bin.32	0	0	0	0	0	0	1	1	Bacteria	Desulfobacterota	1.82	0.55
SRR13892591_me2_bin.9	1	0	0	0	0	0	0	1	Bacteria	Proteobacteria	2.47	0.4
SRR13892591_vb_S1C18070	1	0	0	0	0	0	0	1	Bacteria	Caldisericota	1.51	0.66
SRR13892592_me2_bin.1	1	0	0	0	0	0	0	1	Bacteria	WOR-3	1.02	0.98
SRR13892592_me2_bin.100	0	0	0	0	0	0	1	1	Bacteria	Chloroflexota	0.8	1.25
SRR13892592_me2_bin.17	1	0	0	0	0	0	0	1	Archaea	Halobacteriota	1.77	0.56
SRR13892592_me2_bin.31	1	0	0	0	0	0	0	1	Bacteria	Bacteroidota	2.1	0.48
SRR13892592_me2_bin.35	1	0	0	0	0	0	0	1	Archaea	PWEA01	0.75	1.33
SRR13892592_me2_bin.37	1	0	0	0	0	0	0	1	Bacteria	Ratteibacteria	1.47	0.68
SRR13892592_me2_bin.65	0	1	0	0	0	0	0	1	Bacteria	Zixibacteria	1.59	0.63
SRR13892593_ct_bin.125	0	0	0	0	0	0	1	1	Bacteria	Proteobacteria	1.51	0.66
SRR13892593_ct_bin.97	1	0	0	0	0	0	0	1	Bacteria	NPL-UPA2	0.75	1.33
SRR13892593_ma2_bin.27	0	0	0	0	0	0	1	1	Bacteria	Chloroflexota	1.22	0.82
SRR13892593_me2_bin.19	0	0	0	0	1	0	0	1	Archaea	Asgardarchaeota	2.8	0.36
SRR13892593_me2_bin.62	1	0	0	0	0	0	0	1	Bacteria	Planctomycetota	2.2	0.45
SRR13892593_me2_bin.69	0	0	0	0	0	0	1	1	Bacteria	Chloroflexota	1	1
SRR13892593_me2_bin.81	0	1	0	0	0	0	0	1	Bacteria	Planctomycetota	5.18	0.19
SRR13892594_me2_bin.61	1	0	0	0	0	0	0	1	Bacteria	Bacteroidota	2.12	0.47
SRR13892594_vb_S1C23107	0	0	1	0	0	0	0	1	Bacteria	Dependentiae	1.05	0.95
SRR13892594_vb_S1C86433	1	0	0	0	0	0	0	1	Archaea	Thermoplasmatota	0.91	1.1
SRR13892595_ct_bin.88	1	0	0	0	0	0	0	1	Archaea	Halobacteriota	0.98	1.02
SRR13892595_me2_bin.142	1	0	0	0	0	0	0	1	Bacteria	Proteobacteria	1.58	0.63
SRR13892595_me2_bin.18	1	0	0	0	0	0	0	1	Bacteria	Proteobacteria	2.57	0.39
SRR13892595_me2_bin.74	0	0	0	0	0	0	1	1	Bacteria	Proteobacteria	1.32	0.76
SRR13892595_vb_S1C12546	0	1	0	0	0	0	0	1	Archaea	Thermoplasmatota	1.24	0.81
SRR13892596_ct_bin.34	0	1	0	0	0	0	0	1	Bacteria	AABM5-125-24	1.85	0.54
SRR13892596_ct_bin.47	0	0	0	0	0	0	1	1	Bacteria	Planctomycetota	3.19	0.31
SRR13892596_me2_bin.116	0	0	0	0	0	0	1	1	Bacteria	Patescibacteria	0.68	1.47
SRR13892596_me2_bin.119	0	0	1	0	0	0	0	1	Bacteria	Eisenbacteria	2.63	0.38
SRR13892596_me2_bin.19	0	1	0	0	0	0	0	1	Bacteria	Desulfobacterota	2.48	0.4
SRR13892596_me2_bin.25	0	1	0	0	0	0	0	1	Bacteria	Bipolaricaulota	1.12	0.89
SRR13892596_me2_bin.64	0	0	1	0	0	0	0	1	Bacteria	WOR-3	0.98	1.02
SRR13892596_vb_S1C34509	0	0	0	0	0	0	1	1	Bacteria	WOR-3	2.08	0.48
SRR13892597_ma2_bin.75	0	0	0	0	0	0	1	1	Bacteria	WOR-3	4.3	0.23
SRR13892597_me2_bin.55	1	0	0	0	0	0	0	1	Bacteria	Zixibacteria	2.69	0.37
SRR13892598_ct_bin.17	0	0	1	0	0	0	0	1	Bacteria	Krumholzibacteriota	2.43	0.41
SRR13892598_ct_bin.69	1	0	0	0	0	0	0	1	Bacteria	RBG-13-66-14	1.47	0.68
SRR13892598_ma2_bin.39	0	0	0	0	0	0	1	1	Archaea	Thermoproteota	0.93	1.08
SRR13892598_ma2_bin.50	1	0	0	0	0	0	0	1	Bacteria	Desulfobacterota	1.74	0.57
SRR13892598_me2_bin.30	1	0	0	0	0	0	0	1	Bacteria	Chloroflexota	2.57	0.39
SRR13892598_me2_bin.38	1	0	0	0	0	0	0	1	Bacteria	WOR-3	2.52	0.4
SRR13892598_me2_bin.4	1	0	0	0	0	0	0	1	Bacteria	Acidobacteriota	2.29	0.44
SRR13892598_me2_bin.52	1	0	0	0	0	0	0	1	Bacteria	Acidobacteriota	1.95	0.51
SRR13892599_ct_bin.86	1	0	0	0	0	0	0	1	Bacteria	WOR-3	2.04	0.49
SRR13892599_me2_bin.114	0	1	0	0	0	0	0	1	Bacteria	Chloroflexota	1.88	0.53
SRR13892599_me2_bin.115	1	0	0	0	0	0	0	1	Bacteria	Ratteibacteria	1.48	0.68
SRR13892599_me2_bin.145	1	0	0	0	0	0	0	1	Bacteria	Krumholzibacteriota	2.75	0.36
SRR13892599_me2_bin.17	1	0	0	0	0	0	0	1	Archaea	Halobacteriota	1.19	0.84
SRR13892599_me2_bin.20	1	0	0	0	0	0	0	1	Bacteria	Unclassified	3.63	0.28
SRR13892599_me2_bin.29	0	0	1	0	0	0	0	1	Bacteria	Omnitrophota	0.87	1.15
SRR13892599_me2_bin.72	0	0	0	0	0	0	1	1	Bacteria	Planctomycetota	2.46	0.41
SRR13892599_me2_bin.73	1	0	0	0	0	0	0	1	Bacteria	Zixibacteria	2.52	0.4
SRR13892599_me2_bin.82	0	0	0	0	0	0	1	1	Bacteria	Bacteroidota	2.51	0.4
SRR13892599_me2_bin.84	0	1	0	0	0	0	0	1	Bacteria	Calditrichota	4.63	0.22
SRR13892600_ct_bin.101	0	1	0	0	0	0	0	1	Archaea	Thermoplasmatota	2.63	0.38
SRR13892600_ct_bin.184	1	0	0	0	0	0	0	1	Bacteria	RBG-13-66-14	2.48	0.4
SRR13892600_ma2_bin.233	0	0	0	0	0	0	1	1	Bacteria	Proteobacteria	2.3	0.43
SRR13892600_me2_bin.50	0	0	0	0	1	0	0	1	Archaea	Asgardarchaeota	3.16	0.32
SRR13892600_me2_bin.64	0	0	1	0	0	0	0	1	Bacteria	Dependentiae	1.08	0.93
SRR13892600_vb_S1C15036	0	0	0	1	0	0	0	1	Bacteria	Desulfobacterota	1.35	0.74
SRR13892601_ct_bin.243	1	0	0	0	0	0	0	1	Bacteria	Campylobacterota	2.2	0.45
SRR13892601_ct_bin.246	1	0	0	0	0	0	0	1	Bacteria	Omnitrophota	1.97	0.51
SRR13892601_ma2_bin.245	1	0	0	0	0	0	0	1	Bacteria	Acidobacteriota	1.87	0.53
SRR13892601_me2_bin.114	0	1	0	0	0	0	0	1	Bacteria	Chloroflexota	2.92	0.34
SRR13892601_me2_bin.188	0	0	0	0	0	0	1	1	Archaea	Thermoproteota	1.34	0.75
SRR13892601_me2_bin.207	1	0	0	0	0	0	0	1	Bacteria	Omnitrophota	1.29	0.78
SRR13892601_me2_bin.213	0	1	0	0	0	0	0	1	Bacteria	Planctomycetota	2.06	0.49
SRR13892601_me2_bin.67	0	0	1	0	0	0	0	1	Bacteria	Dependentiae	1.12	0.89
SRR13892601_me2_bin.90	0	0	1	0	0	0	0	1	Bacteria	Bipolaricaulota	1.27	0.79
SRR13892601_me2_bin.95	1	0	0	0	0	0	0	1	Bacteria	Chloroflexota	1.95	0.51
SRR13892601_me2_bin.99	0	1	0	0	0	0	0	1	Bacteria	Zixibacteria	1.4	0.71
SRR13892602_ct_bin.222	1	0	0	0	0	0	0	1	Bacteria	Gemmatimonadota	4	0.25
SRR13892602_me2_bin.115	0	1	0	0	0	0	0	1	Bacteria	Actinobacteriota	1.28	0.78
SRR13892602_me2_bin.124	1	0	0	0	0	0	0	1	Bacteria	Aerophobota	1.44	0.69
SRR13892602_me2_bin.141	0	1	0	0	0	0	0	1	Bacteria	Gemmatimonadota	3.47	0.29
SRR13892602_me2_bin.144	1	0	0	0	0	0	0	1	Bacteria	WOR-3	2.01	0.5
SRR13892602_me2_bin.166	0	1	0	0	0	0	0	1	Bacteria	Proteobacteria	2.29	0.44
SRR13892602_me2_bin.173	0	0	1	0	0	0	0	1	Bacteria	Proteobacteria	1.78	0.56
SRR13892602_me2_bin.206	0	0	0	0	0	0	1	1	Bacteria	Desulfobacterota	1.85	0.54
SRR13892602_me2_bin.54	0	1	0	0	0	0	0	1	Bacteria	Planctomycetota	2.66	0.38
SRR13892602_me2_bin.97	1	0	0	0	0	0	0	1	Bacteria	Proteobacteria	2.04	0.49
SRR13892603_ct_bin.181	1	0	0	0	0	0	0	1	Bacteria	Acidobacteriota	2.15	0.47
SRR13892603_ct_bin.234	1	0	0	0	0	0	0	1	Bacteria	Acidobacteriota	2.74	0.36
SRR13892603_ct_bin.266	0	0	1	0	0	0	0	1	Bacteria	Proteobacteria	1.88	0.53
SRR13892603_ma2_bin.341	0	0	0	0	0	0	1	1	Bacteria	Desulfobacterota	2.99	0.33
SRR13892603_ma2_bin.374	1	0	0	0	0	0	0	1	Bacteria	Zixibacteria	2.84	0.35
SRR13892603_me2_bin.130	1	0	0	0	0	0	0	1	Bacteria	Acidobacteriota	2.69	0.37
SRR13892603_me2_bin.152	0	1	0	0	0	0	0	1	Bacteria	Zixibacteria	2.64	0.38
SRR13892603_me2_bin.169	0	1	0	0	0	0	0	1	Bacteria	Desulfobacterota	1.16	0.86
SRR13892603_me2_bin.198	0	1	0	0	0	0	0	1	Bacteria	Bipolaricaulota	0.65	1.54
SRR13892603_me2_bin.205	0	1	0	0	0	0	0	1	Bacteria	Chloroflexota	3.79	0.26
SRR13892603_me2_bin.234	1	0	0	0	0	0	0	1	Bacteria	Proteobacteria	2.16	0.46
SRR13892603_me2_bin.243	1	0	0	0	0	0	0	1	Bacteria	Gemmatimonadota	3.86	0.26
SRR13892603_me2_bin.51	1	0	0	0	0	0	0	1	Bacteria	Bacteroidota	2.47	0.4
SRR13892603_me2_bin.56	0	0	0	1	0	0	0	1	Bacteria	Proteobacteria	1.46	0.68
SRR13892603_me2_bin.61	1	0	0	0	0	0	0	1	Archaea	Thermoplasmatota	1.5	0.67
SRR13892603_me2_bin.67	0	0	1	0	0	0	0	1	Bacteria	Chloroflexota	2.08	0.48
SRR13892603_me2_bin.70	1	0	0	0	0	0	0	1	Bacteria	Eisenbacteria	3.31	0.3
SRR13892603_me2_bin.77	1	0	0	0	0	0	0	1	Bacteria	Planctomycetota	2.12	0.47
SRR13892603_me2_bin.97	0	0	0	0	0	0	1	1	Bacteria	Desulfobacterota	2.75	0.36
SRR13892603_vb_S1C16193	0	0	0	0	0	0	1	1	Bacteria	Patescibacteria	0.64	1.56
SRR13892603_vb_S1C6093	0	0	1	0	0	0	0	1	Bacteria	Chlamydiota	1.47	0.68
SRR13892604_ma2_bin.17	0	0	0	0	0	0	1	1	Bacteria	Omnitrophota	2.36	0.42
SRR13892604_me2_bin.10	0	1	0	0	0	0	0	1	Bacteria	Chloroflexota	3.55	0.28
SRR13892604_me2_bin.138	1	0	0	0	0	0	0	1	Bacteria	Proteobacteria	1.38	0.72
SRR13892604_me2_bin.142	0	1	0	0	0	0	0	1	Bacteria	Bipolaricaulota	0.9	1.11
SRR13892604_me2_bin.155	0	0	0	0	0	0	1	1	Archaea	Halobacteriota	1.42	0.7
SRR13892604_me2_bin.158	0	1	0	0	0	0	0	1	Bacteria	Proteobacteria	2.23	0.45
SRR13892604_me2_bin.183	1	0	0	0	0	0	0	1	Bacteria	Latescibacterota	3.09	0.32
SRR13892604_me2_bin.3	1	0	0	0	0	0	0	1	Bacteria	Bacteroidota	2.61	0.38
SRR13892604_me2_bin.39	1	0	0	0	0	0	0	1	Bacteria	Desulfobacterota	1.47	0.68
SRR13892604_me2_bin.53	0	1	0	0	0	0	0	1	Bacteria	Chloroflexota	0.91	1.1
SRR13892604_me2_bin.55	0	0	0	0	0	0	1	1	Bacteria	Proteobacteria	1.62	0.62
SRR13892604_me2_bin.68	0	0	1	0	0	0	0	1	Bacteria	Desulfobacterota	0.92	1.09
SRR13892604_me2_bin.72	1	0	0	0	0	0	0	1	Bacteria	Proteobacteria	1.91	0.52
SRR13892604_vb_S1C27137	0	0	0	0	0	0	1	1	Bacteria	Campylobacterota	1.18	0.85
SRR13892605_ct_bin.130	0	0	0	1	0	0	0	1	Bacteria	Krumholzibacteriota	2.99	0.33
SRR13892605_ma2_bin.30	0	0	0	0	0	0	1	1	Bacteria	Desulfobacterota	3.52	0.28
SRR13892605_me2_bin.165	1	0	0	0	0	0	0	1	Bacteria	Planctomycetota	3.28	0.3
SRR13892605_me2_bin.174	1	0	0	0	0	0	0	1	Bacteria	Bacteroidota	1.83	0.55
SRR13892605_me2_bin.95	0	0	0	0	0	0	1	1	Bacteria	Planctomycetota	2.92	0.34
SRR13892605_vb_S1C5910	0	0	0	0	0	0	1	1	Bacteria	Fermentibacterota	3.03	0.33
SRR13892606_ct_bin.197	0	0	0	1	0	0	0	1	Bacteria	Proteobacteria	3.6	0.28
SRR13892606_me2_bin.38	1	0	0	0	0	0	0	1	Archaea	Thermoproteota	0.77	1.3
SRR13892606_me2_bin.67	0	1	0	0	0	0	0	1	Bacteria	Verrucomicrobiota	2.26	0.44
SRR13892606_me2_bin.70	0	0	0	0	0	0	1	1	Bacteria	Proteobacteria	1.75	0.57
SRR13892606_vb_S1C2980	0	1	0	0	0	0	0	1	Archaea	Thermoplasmatota	1.15	0.87
SRR13892607_ct_bin.147	0	1	0	0	0	0	0	1	Archaea	Thermoplasmatota	1.74	0.57
SRR14270297_ct_bin.144	0	0	1	0	0	0	0	1	Bacteria	Bdellovibrionota	2.67	0.37
SRR14270297_ct_bin.178	1	0	0	0	0	0	0	1	Bacteria	Firmicutes_A	3.33	0.3
SRR14270297_me2_bin.129	1	0	0	0	0	0	0	1	Bacteria	Actinobacteriota	1.81	0.55
SRR14270297_me2_bin.135	0	0	0	0	0	0	1	1	Bacteria	Proteobacteria	2.51	0.4
SRR14270297_me2_bin.15	1	0	0	0	0	0	0	1	Bacteria	Acidobacteriota	4.1	0.24
SRR14270297_me2_bin.34	0	0	0	1	0	0	0	1	Bacteria	Gemmatimonadota	0.85	1.18
SRR14270297_me2_bin.37	0	0	0	0	0	0	1	1	Bacteria	Chloroflexota	1.01	0.99
SRR14270297_me2_bin.48	1	0	0	0	0	0	0	1	Bacteria	Acidobacteriota	2.33	0.43
SRR14270297_me2_bin.57	1	0	0	0	0	0	0	1	Bacteria	Proteobacteria	0.97	1.03
SRR14339844_me2_bin.5	0	0	0	0	0	0	1	1	Archaea	Halobacteriota	2.03	0.49
SRR14339846_me2_bin.22	0	0	0	0	0	0	1	1	Bacteria	Desulfobacterota	1.75	0.57
SRR18920790_ct_bin.20	0	0	0	0	0	0	1	1	Bacteria	Bacteroidota	2.08	0.48
SRR18920790_me2_bin.44	1	0	0	0	0	0	0	1	Bacteria	Proteobacteria	2.4	0.42
SRR18920790_me2_bin.46	0	0	0	0	0	0	1	1	Bacteria	Fermentibacterota	3.25	0.31
SRR18920790_me2_bin.69	1	0	0	0	0	0	0	1	Archaea	Thermoplasmatota	1	1
SRR18920790_vb_S1C14400	0	0	0	0	0	0	1	1	Bacteria	FCPU426	2.48	0.4
SRR18920791_ct_bin.47	0	0	0	0	0	0	1	1	Bacteria	Bacteroidota	1.94	0.52
SRR18920791_me2_bin.33	1	0	0	0	0	0	0	1	Archaea	Halobacteriota	1.76	0.57
SRR18920791_me2_bin.35	0	0	0	0	0	0	1	1	Bacteria	Proteobacteria	1.54	0.65
SRR18920791_me2_bin.4	1	0	0	0	0	0	0	1	Archaea	Halobacteriota	1.96	0.51
SRR18920791_me2_bin.57	0	0	0	0	0	0	1	1	Archaea	Halobacteriota	1.21	0.83
SRR18920791_vb_S1C19543	0	0	1	0	0	0	0	1	Archaea	Thermoplasmatota	2.13	0.47
SRR18920792_ct_bin.141	0	0	0	0	0	0	1	1	Bacteria	Bacteroidota	2.52	0.4
SRR18920792_me2_bin.48	0	0	0	0	1	0	0	1	Archaea	Asgardarchaeota	3.73	0.27
SRR18920792_me2_bin.53	0	1	0	0	0	0	0	1	Bacteria	Krumholzibacteriota	2.12	0.47
SRR18920792_me2_bin.69	1	0	0	0	0	0	0	1	Bacteria	Proteobacteria	2.55	0.39
SRR18920793_ct_bin.65	1	0	0	0	0	0	0	1	Archaea	Halobacteriota	2.56	0.39
SRR18920793_ct_bin.94	0	0	0	0	0	0	1	1	Bacteria	Planctomycetota	2.5	0.4
SRR18920793_ma2_bin.4	1	0	0	0	0	0	0	1	Bacteria	Proteobacteria	2.08	0.48
SRR18920793_me2_bin.12	0	0	0	0	0	0	1	1	Archaea	Halobacteriota	1.22	0.82
SRR18920793_me2_bin.30	1	0	0	0	0	0	0	1	Bacteria	Proteobacteria	2.69	0.37
SRR18920794_ct_bin.5	0	0	0	0	0	0	1	1	Bacteria	Verrucomicrobiota	3.15	0.32
SRR18920794_me2_bin.113	1	0	0	0	0	0	0	1	Archaea	Thermoplasmatota	2.28	0.44
SRR18920794_me2_bin.42	1	0	0	0	0	0	0	1	Bacteria	Verrucomicrobiota	1.61	0.62
SRR18920794_vb_S1C10474	0	0	0	1	0	0	0	1	Archaea	Thermoplasmatota	2.38	0.42
SRR18936871_ct_bin.6	1	0	0	0	0	0	0	1	Bacteria	Fermentibacterota	2.85	0.35
SRR18936871_me2_bin.5	0	0	1	0	0	0	0	1	Bacteria	Desulfobacterota	1.17	0.85
SRR18936872_me2_bin.38	0	0	0	0	0	0	1	1	Bacteria	Fermentibacterota	2.82	0.35
SRR18936872_me2_bin.4	0	0	1	0	0	0	0	1	Bacteria	Desulfobacterota	0.84	1.19
SRR18936872_me2_bin.43	0	0	0	1	0	0	0	1	Archaea	Thermoplasmatota	2.26	0.44
SRR18936872_me2_bin.44	0	1	0	0	0	0	0	1	Bacteria	Bipolaricaulota	1.18	0.85
SRR18936872_me2_bin.48	1	0	0	0	0	0	0	1	Bacteria	Eisenbacteria	2.69	0.37
SRR18936874_ct_bin.125	1	0	0	0	0	0	0	1	Bacteria	WOR-3	3.06	0.33
SRR18936874_ct_bin.33	1	0	0	0	0	0	0	1	Bacteria	Proteobacteria	2.77	0.36
SRR18936874_me2_bin.1	0	0	0	0	0	0	1	1	Bacteria	Bacteroidota	2.41	0.41
SRR18936874_me2_bin.10	1	0	0	0	0	0	0	1	Bacteria	Krumholzibacteriota	2.99	0.33
SRR18936874_me2_bin.16	1	0	0	0	0	0	0	1	Bacteria	Bacteroidota	3.81	0.26
SRR18936874_me2_bin.54	1	0	0	0	0	0	0	1	Bacteria	Fermentibacterota	2.72	0.37
SRR18936874_me2_bin.60	0	0	0	0	0	0	1	1	Archaea	Halobacteriota	1.83	0.55
SRR18936874_vb_S1C22242	1	0	0	0	0	0	0	1	Bacteria	NPL-UPA2	1.43	0.7
SRR18936875_ct_bin.54	1	0	0	0	0	0	0	1	Bacteria	Proteobacteria	2.51	0.4
SRR18936875_me2_bin.20	0	0	0	1	0	0	0	1	Bacteria	Chloroflexota	1.09	0.92
SRR18936876_me2_bin.50	0	0	0	0	0	0	1	1	Bacteria	Caldatribacteriota	1.31	0.76
SRR18936876_me2_bin.58	0	1	0	0	0	0	0	1	Bacteria	Bipolaricaulota	0.63	1.59
SRR18936876_vb_S1C23281	1	0	0	0	0	0	0	1	Bacteria	Chloroflexota	2.97	0.34
SRR18936877_ct_bin.23	1	0	0	0	0	0	0	1	Archaea	Halobacteriota	1.5	0.67
SRR18936877_me2_bin.13	0	1	0	0	0	0	0	1	Bacteria	Bipolaricaulota	0.99	1.01
SRR18936877_me2_bin.31	1	0	0	0	0	0	0	1	Bacteria	Aerophobota	0.52	1.92
SRR18936878_me2_bin.27	1	0	0	0	0	0	0	1	Bacteria	Desulfobacterota	2.26	0.44
SRR18936878_me2_bin.38	0	0	0	0	0	0	1	1	Bacteria	Chloroflexota	1.23	0.81
SRR18936878_me2_bin.41	0	0	0	0	0	0	1	1	Bacteria	Proteobacteria	1.96	0.51
SRR18936879_me2_bin.17	0	0	0	1	0	0	0	1	Bacteria	Desulfobacterota	1.67	0.6
SRR18936880_ct_bin.18	0	0	0	1	0	0	0	1	Bacteria	Chloroflexota	1.47	0.68
SRR18936880_ct_bin.42	0	0	0	0	0	0	1	1	Bacteria	Proteobacteria	1.54	0.65
SRR18936880_ma2_bin.4	0	0	0	0	0	0	1	1	Archaea	Halobacteriota	2.95	0.34
SRR18936880_me2_bin.17	1	0	0	0	0	0	0	1	Archaea	Thermoplasmatota	2.89	0.35
SRR18936880_me2_bin.33	0	0	0	0	0	0	1	1	Archaea	Thermoplasmatota	2.56	0.39
SRR19020584_ct_bin.10	1	0	0	0	0	0	0	1	Bacteria	Proteobacteria	2.26	0.44
SRR19020584_ct_bin.27	0	1	0	0	0	0	0	1	Bacteria	Gemmatimonadota	3.01	0.33
SRR19020584_ct_bin.6	1	0	0	0	0	0	0	1	Bacteria	Krumholzibacteriota	1.91	0.52
SRR19020584_ma2_bin.106	1	0	0	0	0	0	0	1	Archaea	Halobacteriota	2.72	0.37
SRR19020584_ma2_bin.2	0	0	0	0	1	0	0	1	Archaea	Halobacteriota	1.41	0.71
SRR19020585_me2_bin.11	1	0	0	0	0	0	0	1	Bacteria	Desulfobacterota	3.74	0.27
SRR19020586_ct_bin.27	1	0	0	0	0	0	0	1	Bacteria	Bacteroidota	1.87	0.53
SRR19020586_me2_bin.1	1	0	0	0	0	0	0	1	Bacteria	Desulfobacterota	2.21	0.45
SRR19020586_me2_bin.19	1	0	0	0	0	0	0	1	Bacteria	Desulfobacterota	1.94	0.52
SRR19020586_me2_bin.20	0	0	1	0	0	0	0	1	Bacteria	Proteobacteria	2.56	0.39
SRR19020586_me2_bin.9	1	0	0	0	0	0	0	1	Bacteria	Desulfobacterota	2.2	0.45
SRR19020587_me2_bin.11	0	0	0	1	0	0	0	1	Bacteria	Desulfobacterota	1.41	0.71
SRR19020587_me2_bin.18	0	0	0	0	0	0	1	1	Bacteria	Bacteroidota	3.48	0.29
SRR19020587_me2_bin.25	0	1	0	0	0	0	0	1	Bacteria	Desulfobacterota	2.08	0.48
SRR19020590_me2_bin.17	1	0	0	0	0	0	0	1	Bacteria	T1SED10-198M	1.86	0.54
SRR19020592_ma2_bin.0	0	0	0	1	0	0	0	1	Bacteria	Desulfobacterota	1.68	0.6
SRR19020592_ma2_bin.24	0	1	0	0	0	0	0	1	Bacteria	Chloroflexota	2.16	0.46
SRR19020592_me2_bin.1	1	0	0	0	0	0	0	1	Bacteria	Desulfobacterota	1.64	0.61
SRR19020592_me2_bin.15	0	0	1	0	0	0	0	1	Bacteria	Proteobacteria	2.03	0.49
SRR19020592_me2_bin.32	0	0	0	0	0	0	1	1	Archaea	Halobacteriota	1.61	0.62
SRR19020593_me2_bin.2	0	0	1	0	0	0	0	1	Bacteria	Eisenbacteria	2.46	0.41
SRR19020593_me2_bin.30	0	0	0	0	0	0	1	1	Bacteria	Proteobacteria	1.26	0.79
SRR19020594_ma2_bin.143	0	0	0	0	0	0	1	1	Bacteria	DSWW01	2.76	0.36
SRR19020594_me2_bin.10	0	1	0	0	0	0	0	1	Bacteria	Desulfobacterota	1.4	0.71
SRR19020594_me2_bin.29	1	0	0	0	0	0	0	1	Archaea	Halobacteriota	1.28	0.78
SRR19020594_me2_bin.35	0	0	0	0	0	0	1	1	Bacteria	Chloroflexota	1.64	0.61
SRR19020594_me2_bin.46	1	0	0	0	0	0	0	1	Bacteria	Acidobacteriota	3.91	0.26
SRR19020595_me2_bin.13	0	0	0	0	0	0	1	1	Archaea	Halobacteriota	1.14	0.88
SRR19020595_me2_bin.8	1	0	0	0	0	0	0	1	Archaea	Halobacteriota	0.84	1.19
SRR19020596_ct_bin.1	0	0	0	0	0	0	1	1	Bacteria	Campylobacterota	1.23	0.81
SRR19020597_ct_bin.38	0	1	0	0	0	0	0	1	Bacteria	Chloroflexota	3.59	0.28
SRR19020597_ct_bin.60	1	0	0	0	0	0	0	1	Bacteria	Chloroflexota	2.43	0.41
SRR19020597_ct_bin.61	0	1	0	0	0	0	0	1	Bacteria	Actinobacteriota	1.8	0.56
SRR19020597_ma2_bin.1	0	0	0	0	1	0	0	1	Archaea	Halobacteriota	1.77	0.56
SRR19020597_me2_bin.36	0	0	0	0	0	0	1	1	Archaea	Halobacteriota	1.5	0.67
SRR19020598_ct_bin.3	1	0	0	0	0	0	0	1	Bacteria	Campylobacterota	1.68	0.6
SRR19020598_me2_bin.21	1	0	0	0	0	0	0	1	Bacteria	Campylobacterota	2.79	0.36
SRR19020598_me2_bin.26	0	0	0	0	0	0	1	1	Archaea	Halobacteriota	0.84	1.19
SRR19020598_me2_bin.27	0	0	0	0	0	0	1	1	Archaea	Halobacteriota	1.26	0.79
SRR19020599_ma2_bin.18	1	0	0	0	0	0	0	1	Archaea	Halobacteriota	5.84	0.17
SRR19020600_ct_bin.55	1	0	0	0	0	0	0	1	Archaea	Halobacteriota	1.8	0.56
SRR19020600_me2_bin.11	0	0	0	0	1	0	0	1	Bacteria	Proteobacteria	2.35	0.43
SRR19020600_me2_bin.4	1	0	0	0	0	0	0	1	Bacteria	Desulfobacterota	1.07	0.93
SRR1971621_me2_bin.19	0	0	0	0	1	0	0	1	Bacteria	Desulfobacterota	2.45	0.41
SRR1971621_me2_bin.6	1	0	0	0	0	0	0	1	Bacteria	Caldisericota	1.51	0.66
SRR6660646_me2_bin.9	1	0	0	0	0	0	0	1	Bacteria	Chloroflexota	1.51	0.66
SRR7716469_me2_bin.3	0	0	0	0	0	0	1	1	Bacteria	Aerophobota	0.63	1.59
SRR7716470_me2_bin.13	0	0	0	1	0	0	0	1	Bacteria	Zixibacteria	1.5	0.67
SRR7716470_me2_bin.36	0	1	0	0	0	0	0	1	Bacteria	Chloroflexota	1.55	0.65
SRR7716470_me2_bin.72	0	1	0	0	0	0	0	1	Archaea	Thermoproteota	1.5	0.67
SRR7716470_vb_S1C39198	0	1	0	0	0	0	0	1	Bacteria	Chloroflexota	2.21	0.45
SRR7716470_vb_S1C7021	0	0	0	0	0	0	1	1	Archaea	Thermoplasmatota	2.39	0.42
SRR7716471_me2_bin.19	0	0	0	0	1	0	0	1	Archaea	Asgardarchaeota	2.85	0.35
SRR7716471_me2_bin.27	0	1	0	0	0	0	0	1	Bacteria	Chloroflexota	1.33	0.75
SRR9649756_ct_bin.7	1	0	0	0	0	0	0	1	Bacteria	Latescibacterota	2.2	0.45
SRR9649758_me2_bin.12	1	0	0	0	0	0	0	1	Bacteria	Eisenbacteria	2.64	0.38
SRR9649760_ma2_bin.2	0	1	0	0	0	0	0	1	Bacteria	Chloroflexota	3.03	0.33
SRR9649760_me2_bin.6	1	0	0	0	0	0	0	1	Bacteria	Krumholzibacteriota	2.38	0.42
SW_1.bin.8	0	0	0	0	0	0	1	1	Bacteria	Proteobacteria	1.87	0.53
SW_4.bin.25	0	0	0	1	0	0	0	1	Bacteria	Verrucomicrobiota	1.59	0.63
SW_4.bin.41	1	0	0	0	0	0	0	1	Bacteria	Proteobacteria	1.86	0.54
