# Supplementary material for: Global Marine Cold Seep Metagenomes Reveal Diversity of Taxonomy, Metabolic Function, and Natural Products
Source: Genomics Proteomics Bioinformatics. 2023 Dec 13;22(2):qzad006. doi: 10.1093/gpbjnl/qzad006 (PMC12016038; doi:10.1093/gpbjnl/qzad006)
Supplement: qzad006_Supplementary_Data [file qzad006_supplementary_data.zip › Table S12-done.xlsx]

## Sheet: Table S12
Table S12 Taxonomic expansion of CSMD compared to public MAGs of cold seeps
	Phylum	Class	Order	Family	Genus	Species
Public MAGs [4–7,14,16–19,41–43]	73	68	61	73	27	803
New categories of this study	33	105	247	360	380	1094
CSMD	106	173	308	433	407	1897
Ref: [4] Li WL, Wu YZ, Zhou GW, Huang H, Wang Y. Metabolic diversification of anaerobic methanotrophic archaea in a deep-sea cold seep. Mar Life Sci Technol 2020;2:431–41. [5] Glass JB, Ranjan P, Kretz CB, Nunn BL, Johnson AM, Xu M, et al. Microbial metabolism and adaptations in Atribacteria-dominated methane hydrate sediments. Environ Microbiol 2021;23:4646–60. [6] Li WL, Dong X, Lu R, Zhou YL, …
